# Supplementary material for: Elucidation of Zymomonas mobilis physiology and stress responses by quantitative proteomics and transcriptomics
Source: Front Microbiol. 2014 May 22;5:246. doi: 10.3389/fmicb.2014.00246 (PMC4033097; doi:10.3389/fmicb.2014.00246)
Supplement: Supplementary file 2 [file DataSheet2.XLSX]

## Sheet: A_148h_All_proteins
A. Proteins with peptides identified at time point of 148 h post-inoculation and the difference between acetate tolerant mutant AcR and wild-type ZM4 (AcR/ZM4).
Gene_ID	Description	Ratio Mean	Peptide Mean	(AcR/ZM4)_1	lowerCI of (AcR/ZM4)_1	upperCI of (AcR/ZM4)_1	quantified_peptides_1	(AcR/ZM4)_2	lowerCI of (AcR/ZM4)_2	upperCI of (AcR/ZM4)_2	quantified_peptides_2
55 upregulated proteins in AcR with the supplementation of 12 g/L NaAc in minimum media with significant difference greater than 1.5-fold.
	11 upregulated proteins in AcR with the supplementation of 12 g/L NaAc in minimum media with significant difference greater than 2-fold.
ZMO0778	acriflavin resistance protein	1	5	0.7	-0.2	1.5	4	1.3	0.5	2	6
ZMO1200	sugar-phosphate isomerase, RpiB/LacA/LacB family	1	5	1	0.5	1.5	6	1	0.4	1.8	4
ZMO1386	conserved hypothetical protein	1	5	1.1	0.4	2.1	6	0.9	0.1	1.7	4
ZMO1049	phosphate ABC transporter, inner membrane subunit PstA	1.05	3	1.5	0.6	2.3	2	0.6	-0.1	1.3	4
ZMO0719	Lytic transglycosylase catalytic	1.1	14	0.9	0.4	1.5	9	1.3	0.9	1.7	19
ZMO1529	efflux transporter, RND family, MFP subunit	1.1	4	1.3	0.4	2.6	2	0.9	0.2	1.8	6
ZMO1540	FeoA family protein	1.2	4	1.3	0.5	2.3	4	1.1	0.3	2	4
ZMO0120	dihydroorotate dehydrogenase	1.25	33.5	1.1	0.8	1.3	37	1.4	1.1	1.7	30
ZMO0511	thioesterase superfamily protein	2.4	5.5	1.2	0.7	1.8	8	3.6	2.9	4.7	3
ZMO1022	Cysteine desulfurase	2.55	6	4.6	3.5	5.7	6	0.5	-0.1	1.2	6
ZMO1631	TonB-dependent siderophore receptor	6.65	2.5	6.9	3	7	2	6.4	5.3	7	3
	44 upregulated proteins in AcR with the supplementation of 12 g/L NaAc in minimum media with significant difference greater than 1.5-fold but less than 2-fold.
ZMO1236	Alcohol dehydrogenase zinc-binding domain protein	0.7	269.5	0.7	0.5	0.8	277	0.7	0.5	0.8	262
ZMO1344	aldo/keto reductase	0.8	70.5	0.9	0.6	1.1	73	0.7	0.4	0.9	68
ZMO1201	Glycine hydroxymethyltransferase	0.6	64.5	0.5	0.3	0.8	62	0.7	0.5	0.9	67
ZMO1496	Phosphoenolpyruvate carboxylase	0.6	55	0.6	0.3	0.8	58	0.6	0.3	0.8	52
ZMO1721	Glyoxalase/bleomycin resistance protein/dioxygenase	0.6	43.5	0.7	0.5	1	39	0.5	0.3	0.8	48
ZMO1684	phosphoserine aminotransferase	0.6	41	0.5	0.3	0.8	37	0.7	0.4	1	45
ZMO1385	toxic anion resistance family protein	0.6	22	0.5	0.1	0.9	22	0.7	0.3	1.1	22
ZMO0840	Sporulation domain protein	0.6	17	0.7	0.3	1.1	18	0.5	-0.1	1	16
ZMO1373	conserved hypothetical protein	0.6	16	0.8	0.5	1.1	25	0.4	-0.1	0.9	7
ZMO0179	Fructose-bisphosphate aldolase	0.8	15.5	0.8	0.4	1.3	13	0.8	0.4	1.2	18
ZMO1673	aldo/keto reductase	0.6	14	0.6	0.2	1.1	13	0.6	0.1	1	15
ZMO1449	Mannitol dehydrogenase domain	0.65	12.5	1	0.5	1.4	15	0.3	-0.3	1	10
ZMO1000	5-methyltetrahydropteroyltriglutamate/homocysteine S-methyltransferase	0.95	12.5	0.8	0.3	1.2	13	1.1	0.6	1.6	12
ZMO0779	efflux transporter, RND family, MFP subunit	0.7	11.5	0.8	0.4	1.3	11	0.6	0.1	1.1	12
ZMO1177	two component transcriptional regulator, winged helix family	0.7	10	0.8	0.2	1.3	10	0.6	0	1.1	10
ZMO0037	putative PTS IIA-like nitrogen-regulatory protein PtsN	0.6	9.5	0.6	0	1.2	10	0.6	-0.1	1.3	9
ZMO1618	carbamoyl-phosphate synthase, small subunit	0.7	9.5	0.8	0.1	1.4	9	0.6	-0.1	1.3	10
ZMO0353	4-diphosphocytidyl-2C-methyl-D-erythritol synthase	0.8	9.5	0.8	0.2	1.6	7	0.8	0.2	1.5	12
ZMO0312	amidohydrolase	0.9	9.5	0.6	0.1	1.3	10	1.2	0.6	1.8	9
ZMO1406	alpha/beta hydrolase fold	0.75	9	0.7	0.3	1.2	10	0.8	0.1	1.4	8
ZMO0602	OmpA/MotB domain protein	0.7	8.5	0.5	0	1	11	0.9	-0.1	1.7	6
ZMO0760	Glyoxalase/bleomycin resistance protein/dioxygenase	0.75	8	0.7	0.2	1.2	9	0.8	0.3	1.3	7
ZMO1411	ferric uptake regulator, Fur family	0.7	7	0.4	-0.2	1.1	6	1	0.3	1.7	8
ZMO1017	ABC transporter related	0.75	7	0.7	0.1	1.4	6	0.8	0.1	1.4	8
ZMO0205	NAD-dependent epimerase/dehydratase	0.8	7	1	0.5	1.6	7	0.6	0.1	1.2	7
ZMO1140	acetolactate synthase, small subunit	0.8	7	0.6	-0.2	1.3	8	1	0.2	1.8	6
ZMO0127	S1/P1 nuclease	0.8	6.5	1.7	0.7	2.7	6	-0.1	-0.8	0.6	7
ZMO1667	carboxyl-terminal protease	0.75	6	0.5	-0.1	1	7	1	0.1	1.9	5
ZMO0889	Aldose 1-epimerase	0.9	6	1	0.4	1.6	6	0.8	0.2	1.5	6
ZMO1651	PTSINtr with GAF domain, PtsP	0.65	5.5	0.5	-0.4	1.4	5	0.8	0	1.9	6
ZMO0792	Dihydroorotase	0.7	5.5	0.9	-0.1	1.8	4	0.5	-0.3	1.2	7
ZMO1400	conserved hypothetical protein	0.7	5.5	0.7	-0.1	1.5	4	0.7	0.1	1.3	7
ZMO1654	ubiquinone biosynthesis O-methyltransferase	0.65	5	0.6	-0.2	1.3	5	0.7	-0.2	1.6	5
ZMO1772	NAD(P)H quinone oxidoreductase, PIG3 family	0.6	4.5	0.7	0	1.4	3	0.5	0	1	6
ZMO0658	peptidase M20	0.8	4.5	1.1	0.2	2.6	3	0.5	-0.4	1.3	6
ZMO0354	DNA mismatch repair protein MutL	0.85	4.5	1.1	0.2	1.9	4	0.6	-0.3	1.4	5
ZMO0414	MJ0042 family finger-like protein	0.65	4	0.6	-0.2	1.4	4	0.7	-0.2	1.6	4
ZMO1271	uroporphyrin-III C-methyltransferase	0.7	4	2.8	2	4.2	4	-1.4	-2.6	-0.4	4
ZMO0758	isochorismatase hydrolase	0.8	4	0.8	0.1	1.4	5	0.8	0.1	1.6	3
ZMO1190	phosphopantothenoylcysteine decarboxylase/phosphopantothenate/cysteine ligase	0.7	3.5	0.9	0.2	1.6	4	0.5	-0.4	1.4	3
ZMO0682	CRISPR-associated protein, Csy1 family	0.8	3.5	1.1	0.2	2.1	4	0.5	-0.5	1.4	3
ZMO1170	Antibiotic biosynthesis monooxygenase	0.65	3	0.8	-0.2	1.9	2	0.5	-0.3	1.4	4
ZMO1634	Smr protein/MutS2	0.65	3	0.8	0	1.7	3	0.5	-0.7	1.8	3
ZMO1610	hypothetical protein	0.75	2.5	0.9	-0.2	2.1	2	0.6	-0.2	1.3	3
65 downregulated proteins in AcR with the supplementation of 12 g/L NaAc in minimum media with significant difference greater than 1.5-fold.
	25 downregulated proteins in AcR with the supplementation of 12 g/L NaAc in minimum media with significant difference greater than 2-fold.
ZMO0027	phosphoribosylaminoimidazolecarboxamide formyltransferase/IMP cyclohydrolase	-1.05	60	-1	-1.2	-0.8	58	-1.1	-1.3	-0.8	62
ZMO0090	short-chain dehydrogenase/reductase SDR	-1	56	-1.1	-1.3	-0.8	53	-0.9	-1.1	-0.6	59
ZMO1912	GTP-binding protein YchF	-1.15	48	-1	-1.3	-0.7	47	-1.3	-1.6	-1	49
ZMO0021	protein of unknown function DUF162	-1.7	41.5	-1.4	-1.7	-1.1	36	-2	-2.3	-1.7	47
ZMO1927	signal peptide peptidase SppA, 67K type	-1.05	19.5	-0.9	-1.2	-0.5	21	-1.2	-1.6	-0.8	18
ZMO1897	protein-export membrane protein SecD	-1.05	17.5	-0.9	-1.3	-0.4	14	-1.2	-1.6	-0.8	21
ZMO0030	Glyoxalase/bleomycin resistance protein/dioxygenase	-1.1	15	-1	-1.5	-0.5	14	-1.2	-1.8	-0.7	16
ZMO0022	protein of unknown function DUF224 cysteine-rich region domain protein	-1.05	13.5	-0.3	-1.2	0.4	15	-1.8	-2.6	-1.3	12
ZMO1417	DEAD/DEAH box helicase domain protein	-1.7	11	-1.6	-2	-1.2	11	-1.8	-2.3	-1.2	11
ZMO0035	Ankyrin	-1.25	11	-1.4	-1.9	-1	12	-1.1	-1.6	-0.7	10
ZMO1895	PfkB domain protein	-2.05	10.5	-2.1	-3	-1.1	4	-2	-2.5	-1.5	17
ZMO0079	response regulator receiver protein	-1.05	10	-0.7	-1.3	-0.2	8	-1.4	-1.8	-0.9	12
ZMO0020	protein of unknown function DUF162	-1.45	9.5	-1	-1.5	-0.5	8	-1.9	-2.4	-1.4	11
ZMO1899	3-oxoacyl-(acyl-carrier-protein) synthase III	-1.2	8.5	-1.3	-2	-0.8	9	-1.1	-1.6	-0.5	8
ZMO1992	Carboxymethylenebutenolidase	-1.1	7.5	-1.1	-2	-0.2	6	-1.1	-1.7	-0.5	9
ZMO1866	beta-lactamase domain protein	-1.1	5.5	-0.8	-1.4	-0.2	6	-1.4	-2	-0.7	5
ZMO0498	UDP-N-acetylglucosamine pyrophosphorylase	-3	4.5	0.2	-0.8	1.2	5	-6.2	-7	-5.1	4
ZMO0737	3-dehydroquinate dehydratase, type II	-2.95	4	-0.5	-1.5	0.5	4	-5.4	-6.5	-4.3	4
ZMO1148	outer membrane protein assembly complex, YaeT protein	-3.1	3.5	-0.2	-1	0.6	4	-6	-7	-4.9	3
ZMO0441	ATP12 ATPase	-2.6	3.5	0.4	-1.2	1.9	3	-5.6	-6.7	-4.5	4
ZMO0117	hybrid cluster protein	-2.45	3.5	-1	-2.1	-0.1	4	-3.9	-5	-2.8	3
ZMO0776	methyltransferase type 12	-2.3	3.5	1.2	0.1	2.2	3	-5.8	-6.9	-4.7	4
ZMO1054	DNA topoisomerase IV, A subunit	-2.1	3.5	-3.5	-4.6	-2.5	4	-0.7	-1.9	0.7	3
ZMO0646	conserved hypothetical protein	-1.05	3	-0.9	-1.6	-0.2	3	-1.2	-1.8	-0.6	3
ZMO0087	hypothetical protein	-1.5	2.5	-1.1	-2	-0.2	3	-1.9	-2.7	-0.8	2
	40 downregulated proteins in AcR with the supplementation of 12 g/L NaAc in minimum media with significant difference greater than 1.5-fold but less than 2-fold.
ZMO1964	pantoate/beta-alanine ligase	-0.85	75.5	-0.7	-1	-0.5	63	-1	-1.3	-0.8	88
ZMO1891	threonine synthase	-0.95	69	-0.8	-1	-0.6	68	-1.1	-1.4	-0.9	70
ZMO0016	GrpE protein	-0.9	48	-0.8	-1	-0.5	40	-1	-1.2	-0.7	56
ZMO0009	sulfite reductase [NADPH] flavoprotein, alpha chain	-0.85	40	-0.8	-1.1	-0.5	38	-0.9	-1.2	-0.6	42
ZMO1993	Alcohol dehydrogenase GroES domain protein	-0.65	28.5	-0.7	-1.1	-0.4	30	-0.6	-1	-0.2	27
ZMO0918	Catalase	-0.6	26.5	-0.6	-1	-0.2	20	-0.6	-0.9	-0.3	33
ZMO1913	glutathione synthetase	-0.85	25	-0.7	-1.1	-0.3	24	-1	-1.3	-0.6	26
ZMO0105	3-isopropylmalate dehydratase, large subunit	-0.6	25	-0.6	-1	-0.3	23	-0.6	-0.9	-0.3	27
ZMO1955	DNA repair protein RecN	-0.85	23	-0.9	-1.3	-0.5	20	-0.8	-1.2	-0.4	26
ZMO0075	PhoH family protein	-0.65	18.5	-0.4	-0.8	0	20	-0.9	-1.4	-0.5	17
ZMO0056	glucosamine/fructose-6-phosphate aminotransferase, isomerizing	-0.6	18	-0.5	-0.9	-0.1	16	-0.7	-1	-0.3	20
ZMO0041	shikimate 5-dehydrogenase	-0.9	17	-0.6	-1	-0.2	19	-1.2	-1.5	-0.8	15
ZMO0062	aldo/keto reductase	-0.6	16.5	-0.3	-0.8	0.2	15	-0.9	-1.2	-0.5	18
ZMO0122	hypothetical protein	-0.7	14.5	-0.4	-0.8	0	18	-1	-1.4	-0.5	11
ZMO1956	hypothetical protein	-0.65	13.5	-0.6	-0.9	-0.1	16	-0.7	-1.2	-0.2	11
ZMO1873	glutaredoxin-like protein	-0.9	12	-0.6	-1.1	-0.1	9	-1.2	-1.6	-0.8	15
ZMO1871	quinolinate synthetase complex, A subunit	-0.65	12	-0.4	-0.9	0.2	8	-0.9	-1.3	-0.5	16
ZMO1100	Nucleotidyl transferase	-0.6	11.5	-0.3	-0.7	0.2	12	-0.9	-1.3	-0.5	11
ZMO0070	glutaredoxin, GrxB family	-0.95	10	-1	-1.6	-0.5	14	-0.9	-1.7	-0.2	6
ZMO0583	acetyl-CoA carboxylase, carboxyl transferase, beta subunit	-0.75	9.5	-0.7	-1.4	0.1	8	-0.8	-1.3	-0.2	11
ZM4_or1174	capsule biosynthesis phosphatase	-0.65	8	-0.4	-1	0.2	8	-0.9	-1.4	-0.4	8
ZMO1905	Glycerol-3-phosphate dehydrogenase (NA(D)P+)	-0.85	6.5	-0.9	-1.6	-0.2	7	-0.8	-1.5	-0.2	6
ZMO1918	adenosylmethionine-8-amino-7-oxononanoate aminotransferase	-0.8	6.5	-0.7	-1.4	0.1	6	-0.9	-1.5	-0.3	7
ZMO0526	ribosomal protein L14	-0.65	6.5	0	-0.6	0.6	6	-1.3	-2.4	0	7
ZMO1984	aldo/keto reductase	-0.7	6	-0.5	-1.2	0.2	5	-0.9	-1.6	-0.2	7
ZMO1372	short-chain dehydrogenase/reductase SDR	-0.85	5.5	-0.3	-1.1	0.5	5	-1.4	-2	-0.9	6
ZMO1502	imidazole glycerol phosphate synthase, glutamine amidotransferase subunit	-0.65	5.5	-0.4	-1.2	0.5	5	-0.9	-1.6	-0.2	6
ZMO0003	Adenylyl-sulfate kinase	-0.6	5.5	-0.6	-1.3	0.1	4	-0.6	-1.2	0	7
ZMO1898	preprotein translocase, YajC subunit	-0.95	4.5	-0.9	-1.8	0.1	4	-1	-1.8	-0.2	5
ZMO0080	CheD, stimulates methylation of MCP proteins	-0.9	4	-0.9	-1.7	-0.1	4	-0.9	-1.8	0	4
ZMO0013	non-canonical purine NTP pyrophosphatase, rdgB/HAM1 family	-0.8	4	-0.7	-1.4	-0.1	4	-0.9	-1.8	-0.1	4
ZMO0094	biotin synthase	-0.7	4	-0.9	-1.8	0	3	-0.5	-1.3	0.2	5
ZMO1875	protein of unknown function DUF1476	-0.7	4	-0.5	-1.3	0.3	3	-0.9	-1.9	-0.1	5
ZMO1896	protein-export membrane protein SecF	-0.7	4	-0.5	-1.3	0.2	3	-0.9	-1.5	-0.2	5
ZMO0989	heat shock protein Hsp20	-0.7	3.5	-0.6	-1.3	0.1	5	-0.8	-1.8	0.2	2
ZMO1989	methylated-DNA/protein-cysteine methyltransferase	-0.6	3.5	-0.5	-1.5	0.6	2	-0.7	-1.6	0.1	5
ZMO0221	transcriptional regulator, CarD family	-0.75	3	-0.5	-1.9	0.8	2	-1	-2.2	0	4
ZMO0005	sulfate adenylyltransferase, small subunit	-0.9	2.5	-0.9	-2.1	0.4	2	-0.9	-2.1	0.2	3
ZMO1900	fatty acid/phospholipid synthesis protein PlsX	-0.75	2.5	-0.5	-1.8	0.8	2	-1	-1.7	-0.2	3
ZMO1954	Malate dehydrogenase (oxaloacetate-decarboxylating)	-0.75	2	-0.1	-0.8	0.7	2	-1.4	-2.5	-0.3	2
Other 591 proteins identified without significant change greater than 1.5-fold.
ZMO0177	glyceraldehyde-3-phosphate dehydrogenase, type I	0.3	662	0.3	0.2	0.4	702	0.3	0.2	0.4	622
ZMO0178	Phosphoglycerate kinase	0.15	464	0.2	0.1	0.3	450	0.1	0	0.2	478
ZMO1608	Phosphopyruvate hydratase	0.15	455.5	0.2	0.1	0.4	465	0.1	-0.1	0.2	446
ZMO1360	thiamine pyrophosphate protein TPP binding domain protein	0.15	368	0.3	0.1	0.4	343	0	-0.1	0.2	393
ZMO0241	ATP synthase F1, beta subunit	0.35	366.5	0.4	0.3	0.5	368	0.3	0.2	0.4	365
ZMO0516	translation elongation factor Tu	0.1	284.5	0.2	0	0.3	278	0	-0.1	0.1	291
ZMO1929	chaperonin GroEL	-0.3	260.5	-0.2	-0.3	0	267	-0.4	-0.6	-0.3	254
ZMO0660	chaperone protein DnaK	0.2	258.5	0.3	0.2	0.5	251	0.1	0	0.3	266
ZMO0368	6-phosphogluconate dehydratase	0.25	245	0.3	0.1	0.4	254	0.2	0	0.3	236
ZMO1424	ATP-dependent chaperone ClpB	0.3	222.5	0.5	0.3	0.6	244	0.1	0	0.3	201
ZMO0997	2-dehydro-3-deoxyphosphogluconate aldolase/4-hydroxy-2-oxoglutarate aldolase	0.2	201.5	0.2	0	0.3	203	0.2	0.1	0.4	200
ZMO0731	DNA-directed RNA polymerase, beta subunit	0.05	155	0.1	0	0.3	139	0	-0.2	0.1	171
ZMO1240	phosphoglycerate mutase 1 family	-0.05	152.5	0	-0.2	0.1	156	-0.1	-0.3	0.1	149
ZMO0732	DNA-directed RNA polymerase, beta' subunit	0.15	146	0.2	0.1	0.4	145	0.1	-0.1	0.2	147
ZMO1596	iron-containing alcohol dehydrogenase	0.2	145.5	0.2	0	0.4	141	0.2	0	0.4	150
ZMO0152	pyruvate kinase	0.05	144.5	0.2	0	0.3	160	-0.1	-0.3	0.1	129
ZMO1109	conserved hypothetical protein	0.15	138	0.3	0.1	0.5	133	0	-0.2	0.1	143
ZMO1776	Peptidase M1 membrane alanine aminopeptidase	-0.25	132	0.1	-0.1	0.3	122	-0.6	-0.8	-0.4	142
ZMO0728	ribosomal protein L7/L12	-0.25	128.5	-0.1	-0.3	0.1	125	-0.4	-0.6	-0.2	132
ZMO0689	oxidoreductase domain protein	0.15	120	0.1	-0.1	0.3	124	0.2	0	0.4	116
ZMO0239	ATP synthase F1, alpha subunit	0.3	119.5	0.4	0.2	0.5	111	0.2	0.1	0.4	128
ZMO1212	Glucose-6-phosphate isomerase	0.15	118	0.3	0.1	0.5	113	0	-0.2	0.1	123
ZMO0515	translation elongation factor G	-0.35	113	-0.2	-0.4	0	93	-0.5	-0.7	-0.3	133
ZMO1798	ribosomal protein S1	-0.05	105.5	0	-0.2	0.2	99	-0.1	-0.3	0.1	112
ZMO0946	trigger factor	-0.15	97	-0.1	-0.3	0.1	94	-0.2	-0.4	0	100
ZMO1366	RNA-binding S4 domain protein	-0.15	96.5	-0.1	-0.3	0.1	97	-0.2	-0.4	0	96
ZMO0240	ATP synthase F1, gamma subunit	0.35	96	0.4	0.2	0.6	103	0.3	0.1	0.5	89
ZMO0318	short-chain dehydrogenase/reductase SDR	0.5	94	0.5	0.3	0.7	96	0.5	0.3	0.7	92
ZMO1471	GTP-binding protein TypA	-0.2	91	0	-0.3	0.2	86	-0.4	-0.6	-0.2	96
ZMO1113	FAD-dependent pyridine nucleotide-disulphide oxidoreductase	0.05	90.5	0.2	0	0.5	81	-0.1	-0.3	0.1	100
ZMO0493	glutamine synthetase, type I	-0.05	88.5	0.1	-0.2	0.3	79	-0.2	-0.4	0.1	98
ZMO0726	ribosomal protein L1	-0.05	88.5	0.1	-0.1	0.3	88	-0.2	-0.4	0	89
ZMO1478	6-phosphogluconolactonase	0.05	88	0.2	0	0.4	85	-0.1	-0.3	0.1	91
ZMO0518	ribosomal protein L4/L1e	0.1	85.5	0.2	0	0.5	86	0	-0.2	0.2	85
ZMO1354	OmpA/MotB domain protein	0.1	84.5	0.2	0	0.5	71	0	-0.2	0.2	98
ZMO1515	ribosomal protein L20	-0.2	83.5	-0.1	-0.4	0.2	73	-0.3	-0.5	0	94
ZMO1490	hypothetical protein	0.1	83	0.2	0	0.4	73	0	-0.1	0.2	93
ZMO0554	translation initiation factor IF-2	0.15	80	0.3	0.1	0.5	79	0	-0.2	0.3	81
ZMO0533	ribosomal protein S5	0	79	0.1	-0.1	0.3	70	-0.1	-0.3	0.1	88
ZMO0279	cold-shock DNA-binding domain protein	0	76.5	0.2	-0.1	0.4	78	-0.2	-0.4	0.1	75
ZMO0549	Polyribonucleotide nucleotidyltransferase	-0.45	76	-0.3	-0.5	-0.1	70	-0.6	-0.8	-0.4	82
ZMO1060	Superoxide dismutase	0	76	0.1	-0.1	0.3	81	-0.1	-0.4	0.1	71
ZMO1321	inosine-5'-monophosphate dehydrogenase	0.05	76	0.1	-0.1	0.3	67	0	-0.2	0.2	85
ZMO0845	alanyl-tRNA synthetase	0.05	74.5	0.1	-0.1	0.4	68	0	-0.3	0.2	81
ZMO1227	ribosomal protein L9	-0.05	73	0.1	-0.1	0.3	69	-0.2	-0.4	0	77
ZMO1223	malonyl CoA-acyl carrier protein transacylase	-0.05	72	0	-0.2	0.3	71	-0.1	-0.3	0.1	73
ZMO0367	glucose-6-phosphate 1-dehydrogenase	0.3	72	0.4	0.2	0.6	96	0.2	0	0.5	48
ZMO1779	Antibiotic biosynthesis monooxygenase	0.5	71	0.5	0.3	0.8	72	0.5	0.3	0.7	70
ZMO0883	ribosomal protein S9	0.05	70	0.2	0	0.4	64	-0.1	-0.4	0.1	76
ZMO1222	3-oxoacyl-(acyl-carrier-protein) reductase	-0.05	69.5	0.1	-0.1	0.3	70	-0.2	-0.4	0.1	69
ZMO0949	ATP-dependent Clp protease, ATP-binding subunit ClpX	0.1	69	0.2	0	0.5	67	0	-0.2	0.2	71
ZMO0556	NusA antitermination factor	0.2	69	0.3	0.1	0.6	69	0.1	-0.1	0.3	69
ZMO1885	NADH:flavin oxidoreductase/NADH oxidase	-0.3	68.5	-0.3	-0.5	0	68	-0.3	-0.5	-0.1	69
ZMO0238	ATP synthase F1, delta subunit	0.35	68	0.4	0.2	0.6	67	0.3	0.1	0.5	69
ZMO1036	Argininosuccinate synthase	-0.05	67	0.2	0	0.4	64	-0.3	-0.6	-0.1	70
ZMO0677	3-isopropylmalate dehydrogenase	-0.05	66.5	0	-0.2	0.3	72	-0.1	-0.4	0.1	61
ZMO1407	aspartate-semialdehyde dehydrogenase	-0.3	66	-0.3	-0.5	0	68	-0.3	-0.6	-0.1	64
ZMO1551	Histidinol dehydrogenase	-0.05	65	0.1	-0.1	0.3	63	-0.2	-0.4	0.1	67
ZMO1732	alkyl hydroperoxide reductase/ Thiol specific antioxidant/ Mal allergen	-0.45	64.5	-0.3	-0.5	0	71	-0.6	-0.8	-0.3	58
ZMO1156	ribosomal protein S2	-0.15	64.5	0	-0.2	0.2	62	-0.3	-0.5	0	67
ZMO0467	PpiC-type peptidyl-prolyl cis-trans isomerase	0.4	64.5	0.5	0.3	0.7	66	0.3	0.1	0.5	63
ZMO0166	peptidoglycan-associated lipoprotein	0.15	64	0.3	0.1	0.6	62	0	-0.2	0.2	66
ZMO0611	protein of unknown function DUF1078 domain protein	0.5	64	0.5	0.2	0.7	59	0.5	0.3	0.7	69
ZMO1754	Aldehyde Dehydrogenase	-0.45	63.5	0	-0.2	0.2	66	-0.9	-1.1	-0.7	61
ZMO0884	ribosomal protein L13	-0.05	63.5	0.1	-0.1	0.3	64	-0.2	-0.4	0	63
ZMO0528	ribosomal protein L5	0	62.5	0.1	-0.2	0.3	57	-0.1	-0.3	0.1	68
ZMO0837	cell division protein FtsZ	0.15	62.5	0.2	-0.1	0.4	58	0.1	-0.2	0.3	67
ZMO1350	molybdopterin binding domain	0.25	62.5	0.4	0.1	0.6	65	0.1	-0.1	0.4	60
ZMO0369	glucokinase	0.35	62.5	0.5	0.2	0.7	47	0.2	0	0.5	78
ZMO0722	Endothelin-converting enzyme 1	-0.05	60	0.2	-0.1	0.4	54	-0.3	-0.5	0	66
ZMO0541	DNA-directed RNA polymerase, alpha subunit	0.15	60	0.3	0.1	0.6	52	0	-0.2	0.3	68
ZMO0517	ribosomal protein L3	-0.1	59.5	0	-0.2	0.2	56	-0.2	-0.4	0	63
ZMO1422	peptidase M16 domain protein	-0.1	59.5	0	-0.2	0.2	56	-0.2	-0.5	0	63
ZMO0727	ribosomal protein L10	-0.05	59	0.1	-0.1	0.3	52	-0.2	-0.4	0.1	66
ZMO1719	ROK family protein	0.45	57.5	0.7	0.4	0.9	49	0.2	-0.1	0.4	66
ZM4_or0463	ribosomal protein S19	0.05	55.5	0.2	0	0.4	56	-0.1	-0.3	0.2	55
ZMO1155	translation elongation factor Ts	-0.45	54.5	-0.3	-0.6	0	52	-0.6	-0.8	-0.4	57
ZMO0542	ribosomal protein L17	0	54.5	0.1	-0.1	0.4	54	-0.1	-0.4	0.1	55
ZMO0976	aldo/keto reductase	0.05	54.5	0.2	-0.1	0.4	57	-0.1	-0.3	0.1	52
ZMO0247	heat shock protein HslVU, ATPase subunit HslU	0.25	54	0.3	0.1	0.6	56	0.2	0	0.5	52
ZMO1491	hypothetical protein	0	53.5	0.1	-0.1	0.4	47	-0.1	-0.3	0.2	60
ZMO0878	response regulator receiver modulated CheB methylesterase	0.2	53	0.1	-0.1	0.4	54	0.3	0	0.6	52
ZMO1137	phosphoserine phosphatase SerB	0.15	52.5	0.2	-0.1	0.5	54	0.1	-0.1	0.4	51
ZMO1141	ketol-acid reductoisomerase	0	51.5	0	-0.2	0.3	52	0	-0.3	0.2	51
ZMO0671	H+transporting two-sector ATPase B/B' subunit	0.25	51	0.3	0.1	0.6	47	0.2	0	0.5	55
ZMO0339	Phosphomannomutase	-0.1	50.5	0.2	-0.1	0.4	48	-0.4	-0.6	-0.1	53
ZMO0342	aminotransferase class I and II	0.05	50.5	0.2	-0.1	0.4	52	-0.1	-0.3	0.2	49
ZMO0676	Cystathionine gamma-synthase	0.15	50.5	0.3	0	0.5	50	0	-0.2	0.3	51
ZMO1147	outer membrane chaperone Skp (OmpH)	-0.15	49.5	0.1	-0.2	0.3	48	-0.4	-0.6	-0.1	51
ZMO0531	ribosomal protein L6 signature 1	0.05	49.5	0.2	0	0.5	51	-0.1	-0.3	0.2	48
ZMO0454	Formate--tetrahydrofolate ligase	0.3	49.5	0.4	0.2	0.7	46	0.2	0	0.5	53
ZMO1649	Gluconolactonase	0.45	49.5	0.3	0	0.5	47	0.6	0.4	0.9	52
ZMO0520	ribosomal protein L2	-0.1	48.5	0	-0.2	0.3	50	-0.2	-0.5	0	47
ZMO0544	isocitrate dehydrogenase, NADP-dependent	0.25	48.5	0.3	0.1	0.5	46	0.2	-0.1	0.4	51
ZMO0994	conserved hypothetical protein	-0.1	48	0.2	-0.1	0.5	44	-0.4	-0.6	-0.1	52
ZMO0038	sigma 54 modulation protein/ribosomal protein S30EA	-0.15	46.5	0	-0.3	0.3	39	-0.3	-0.5	-0.1	54
ZMO1910	ribosomal 5S rRNA E-loop binding protein Ctc/L25/TL5	-0.1	46.5	0	-0.2	0.3	44	-0.2	-0.4	0	49
ZMO1076	ribosomal protein S16	0	46	0.1	-0.2	0.3	38	-0.1	-0.4	0.1	54
ZMO0514	ribosomal protein S7	-0.05	44.5	0.1	-0.2	0.3	41	-0.2	-0.4	0.1	48
ZMO0536	ribosomal protein L15	-0.05	44.5	0.1	-0.1	0.3	49	-0.2	-0.4	0.1	40
ZMO1488	2-dehydro-3-deoxyphosphooctonate aldolase	0.2	44	0.3	0	0.5	47	0.1	-0.1	0.4	41
ZMO0855	Polyprenyl synthetase	0.3	43.5	0.5	0.1	0.8	41	0.1	-0.2	0.4	46
ZMO1335	flavoprotein WrbA	0.55	43.5	0.6	0.3	0.8	39	0.5	0.3	0.7	48
ZMO0738	thiamine biosynthesis protein ThiS	-0.2	43	-0.1	-0.3	0.2	43	-0.3	-0.6	0	43
ZMO0521	ribosomal protein L22	-0.15	42	0	-0.2	0.3	45	-0.3	-0.6	0	39
ZMO1479	Electron transfer flavoprotein alpha subunit	0.3	42	0.4	0.1	0.6	46	0.2	-0.1	0.5	38
ZMO1609	hypothetical protein	0.4	42	0.5	0.2	0.8	40	0.3	0.1	0.6	44
ZMO1278	3-oxoacyl-[acyl-carrier-protein] synthase 2	0.15	41.5	0.3	0	0.6	34	0	-0.3	0.3	49
ZMO0474	3,4-dihydroxy-2-butanone 4-phosphate synthase	0.3	41.5	0.4	0.2	0.7	41	0.2	-0.1	0.4	42
ZMO1653	aspartate kinase	0.05	40.5	0.2	-0.1	0.5	34	-0.1	-0.4	0.2	47
ZMO0543	aconitate hydratase	0.25	40	0.3	0	0.7	35	0.2	-0.2	0.5	45
ZMO0783	glutamyl-tRNA (Gln) amidotransferase, A subunit	0.25	40	0.4	0.1	0.7	33	0.1	-0.2	0.3	47
ZMO1919	thiol-disulfide isomerase	-0.25	39.5	-0.3	-0.6	-0.1	38	-0.2	-0.5	0	41
ZMO1513	phenylalanyl-tRNA synthetase, beta subunit	0.2	39.5	0.3	0	0.6	37	0.1	-0.2	0.4	42
ZMO1225	ribosomal protein S6	-0.05	39	0.1	-0.2	0.4	37	-0.2	-0.4	0.1	41
ZMO1771	iron-containing alcohol dehydrogenase	-0.05	38.5	0	-0.3	0.3	32	-0.1	-0.4	0.1	45
ZMO0522	ribosomal protein S3	0	38.5	0.2	-0.1	0.5	37	-0.2	-0.5	0.1	40
ZMO1117	Glutamate synthase (ferredoxin)	-0.15	38	0.2	-0.1	0.5	31	-0.5	-0.7	-0.2	45
ZMO0523	ribosomal protein L16	-0.1	37.5	0	-0.2	0.3	37	-0.2	-0.4	0.1	38
ZM4_or1455	carbamoyl-phosphate synthase, large subunit	0.5	37	0.5	0.2	0.8	31	0.5	0.3	0.8	43
ZMO0585	tryptophan synthase, beta subunit	-0.15	36.5	0	-0.3	0.3	35	-0.3	-0.6	0	38
ZMO0527	ribosomal protein L24	-0.2	36	-0.1	-0.3	0.2	32	-0.3	-0.6	0	40
ZMO0694	conserved hypothetical protein	0.25	36	0.5	0.2	0.8	35	0	-0.3	0.3	37
ZMO0460	prolyl-tRNA synthetase	0.35	36	0.5	0.1	0.8	33	0.2	-0.1	0.5	39
ZMO1796	3-phosphoshikimate 1-carboxyvinyltransferase	0.3	35.5	0.3	0	0.6	31	0.3	0	0.6	40
ZMO1685	D-3-phosphoglycerate dehydrogenase	0.4	35	0.4	0.1	0.7	40	0.4	0	0.7	30
ZMO0540	ribosomal protein S11	0.05	34	0.1	-0.1	0.4	34	0	-0.3	0.3	34
ZMO0890	lysyl-tRNA synthetase	0.1	34	0.2	-0.1	0.6	31	0	-0.4	0.3	37
ZMO0945	Aldose 1-epimerase	0.3	34	0.3	0	0.6	30	0.3	0	0.6	38
ZMO1727	aminotransferase class I and II	0.35	33.5	0.3	0	0.6	26	0.4	0.2	0.7	41
ZMO1682	aminotransferase class I and II	-0.2	33	-0.1	-0.4	0.2	29	-0.3	-0.6	-0.1	37
ZMO1079	ribosomal protein L19	0	32.5	0.1	-0.2	0.4	29	-0.1	-0.4	0.1	36
ZMO0782	glutamyl-tRNA (Gln) amidotransferase, B subunit	0.1	32.5	0.3	0	0.7	28	-0.1	-0.4	0.2	37
ZMO0980	DNA polymerase III, beta subunit	0.1	32.5	0.2	-0.1	0.6	31	0	-0.4	0.3	34
ZMO0530	ribosomal protein S8	-0.15	31.5	0	-0.3	0.3	25	-0.3	-0.5	0	38
ZMO0765	threonyl-tRNA synthetase	0.5	31.5	0.6	0.2	0.9	28	0.4	0.1	0.8	35
ZMO0294	ribosomal protein L28	0	31	0.1	-0.2	0.4	32	-0.1	-0.4	0.2	30
ZMO0720	dihydrodipicolinate synthase	0.1	31	0.2	-0.1	0.5	29	0	-0.2	0.3	33
ZMO1623	RNA polymerase, sigma 70 subunit, RpoD	0.1	31	0.2	-0.1	0.5	34	0	-0.4	0.3	28
ZMO0234	protease Do	0.25	31	0.4	0.1	0.8	27	0.1	-0.2	0.4	35
ZMO0725	ribosomal protein L11	-0.05	30.5	0.1	-0.2	0.4	32	-0.2	-0.6	0.1	29
ZMO0740	CsbD family protein	0.2	30.5	0.5	0.2	0.7	30	-0.1	-0.4	0.2	31
ZMO1586	bacterioferritin	0.3	30.5	0.4	0.2	0.7	38	0.2	-0.1	0.5	23
ZMO0431	2,3,4,5-tetrahydropyridine-2,6-dicarboxylate N-succinyltransferase	0.3	30	0.4	0.1	0.6	35	0.2	-0.1	0.6	25
ZMO1410	bacterioferritin	-0.15	29.5	0.1	-0.2	0.3	38	-0.4	-0.8	0	21
ZMO0724	NusG antitermination factor	-0.05	29.5	0.1	-0.2	0.5	28	-0.2	-0.5	0.1	31
ZMO1792	dihydroxy-acid dehydratase	0.2	29.5	0	-0.4	0.3	28	0.4	0	0.8	31
ZMO0421	histidinol-phosphate aminotransferase	0.3	29.5	0.3	0	0.7	21	0.3	0	0.5	38
ZMO1767	UTP-glucose-1-phosphate uridylyltransferase	0.35	29.5	0.6	0.3	0.9	34	0.1	-0.2	0.5	25
ZMO1034	Calcium-binding EF-hand-containing protein	0.4	29.5	0.5	0.2	0.8	32	0.3	0	0.7	27
ZMO1906	translation initiation factor IF-3	-0.55	29	-0.2	-0.5	0.2	26	-0.9	-1.2	-0.6	32
ZMO0408	acetylornithine and succinylornithine aminotransferase	-0.15	29	-0.1	-0.4	0.3	27	-0.2	-0.5	0.2	31
ZMO1409	inositol monophosphatase	0.15	29	0.3	-0.1	0.6	33	0	-0.4	0.3	25
ZMO1519	ribose-phosphate pyrophosphokinase	0.15	29	0.4	0.1	0.7	37	-0.1	-0.4	0.3	21
ZMO0142	alanine racemase domain protein	0.4	29	0.3	0	0.6	30	0.5	0.2	0.8	28
ZMO1996	transcription termination factor Rho	-0.3	28.5	-0.1	-0.4	0.3	32	-0.5	-0.9	-0.1	25
ZMO0273	Methionine adenosyltransferase	0.25	28.5	0.4	0.1	0.7	27	0.1	-0.3	0.4	30
ZMO1675	protein-disulfide isomerase-like protein	0.25	28.5	0.4	0.1	0.8	26	0.1	-0.2	0.5	31
ZMO0172	thiamine biosynthesis protein ThiC	0.55	28.5	0.6	0.2	0.9	18	0.5	0.2	0.8	39
ZMO1544	cobalt chelatase, pCobS small subunit	0.2	28	0.2	-0.1	0.5	29	0.2	-0.1	0.5	27
ZMO1770	argininosuccinate lyase	0.3	28	0.5	0.1	0.9	28	0.1	-0.3	0.6	28
ZMO0924	preprotein translocase, SecA subunit	0.4	28	0.4	0.1	0.7	33	0.4	0.1	0.7	23
ZMO1690	chaperone DnaJ domain protein	0.45	28	0.7	0.4	1	30	0.2	-0.1	0.5	26
ZMO0532	ribosomal protein L18	-0.05	27.5	0.1	-0.2	0.4	25	-0.2	-0.5	0.1	30
ZMO0851	pyridoxamine 5'-phosphate oxidase	0.15	27.5	0.1	-0.2	0.5	32	0.2	-0.2	0.6	23
ZMO1135	peptidase U62 modulator of DNA gyrase	0.3	27.5	0.4	0	0.7	28	0.2	-0.2	0.6	27
ZMO1780	Antibiotic biosynthesis monooxygenase	0.45	27.5	0.5	0.2	0.8	26	0.4	0.1	0.7	29
ZMO0748	cysteine synthase	0.5	27.5	0.6	0.3	0.9	31	0.4	0.1	0.7	24
ZM4_or0454	ribosomal protein S12	-0.15	27	0	-0.3	0.2	28	-0.3	-0.6	0	26
ZMO0538	Adenylate kinase	0	27	0	-0.3	0.4	28	0	-0.4	0.3	26
ZMO1305	protein of unknown function DUF526	0.35	27	0.4	0.1	0.8	31	0.3	0	0.7	23
ZMO0806	Leucyl aminopeptidase	0.15	26.5	0.3	0	0.7	29	0	-0.4	0.4	24
ZMO1075	signal recognition particle protein	0.15	26	0.2	-0.2	0.6	24	0.1	-0.2	0.4	28
ZMO0008	sulfite reductase (NADPH) hemoprotein, beta-component	-0.25	25.5	-0.2	-0.5	0.1	29	-0.3	-0.7	0	22
ZMO1313	4-hydroxythreonine-4-phosphate dehydrogenase	0.45	25.5	0.5	0.1	0.8	24	0.4	0.1	0.7	27
ZMO1552	NusB antitermination factor	-0.1	25	0.2	-0.2	0.5	25	-0.4	-0.8	0.1	25
ZMO0483	Homoserine dehydrogenase	-0.05	25	0.1	-0.2	0.5	26	-0.2	-0.5	0.2	24
ZM4_or0458	ribosomal protein S10	0	25	0.2	-0.1	0.5	23	-0.2	-0.6	0.1	27
ZMO1019	deoxyhypusine synthase	0	25	0.2	-0.1	0.5	22	-0.2	-0.4	0.1	28
ZMO0715	aspartyl-tRNA synthetase	0.15	25	0.2	-0.2	0.6	23	0.1	-0.3	0.4	27
ZMO1193	DNA topoisomerase I	0.25	25	0.4	0	0.8	21	0.1	-0.2	0.5	29
ZMO1705	Thioredoxin domain	0.45	25	0.6	0.2	0.9	23	0.3	0	0.6	27
ZMO0257	two component transcriptional regulator, winged helix family	0.45	25	0.5	0.2	0.8	31	0.4	0	0.8	19
ZMO1879	Porphobilinogen synthase	-0.3	24.5	-0.2	-0.5	0.1	23	-0.4	-0.8	0	26
ZMO1107	transcriptional regulator, AsnC family	0.1	24.5	0.1	-0.3	0.4	21	0.1	-0.2	0.4	28
ZMO0144	L-aspartate oxidase	0.3	24.5	0.4	0.1	0.7	28	0.2	-0.2	0.6	21
ZMO0693	OsmC family protein	0.35	24.5	0.5	0.2	0.8	28	0.2	-0.1	0.6	21
ZMO1878	valyl-tRNA synthetase	-0.5	23	-0.3	-0.7	0.2	22	-0.7	-1.1	-0.3	24
ZMO0251	Endoribonuclease L-PSP	-0.05	23	0.2	-0.2	0.5	18	-0.3	-0.7	0	28
ZMO0180	1-hydroxy-2-methyl-2-(E)-butenyl 4-diphosphate synthase	0.05	23	-0.1	-0.5	0.3	21	0.2	-0.1	0.6	25
ZMO1724	UDP-N-acetylglucosamine 1-carboxyvinyltransferase	0.4	23	0.4	0	0.8	20	0.4	0	0.7	26
ZMO1444	glycyl-tRNA synthetase, beta subunit	0	22.5	0.1	-0.3	0.5	26	-0.1	-0.6	0.4	19
ZMO0524	ribosomal protein L29	-0.05	22	0	-0.3	0.4	20	-0.1	-0.5	0.2	24
ZMO1405	response regulator receiver protein	0.1	22	0.1	-0.3	0.4	20	0.1	-0.3	0.5	24
ZMO0923	arginine biosynthesis bifunctional protein ArgJ	0.25	22	0.3	-0.1	0.7	20	0.2	-0.2	0.5	24
ZMO0165	Tol-Pal system beta propeller repeat protein TolB	0.3	22	0.5	0.1	0.9	18	0.1	-0.2	0.5	26
ZMO0709	phosphoribosylformylglycinamidine cyclo-ligase	0.3	22	0.3	-0.1	0.7	22	0.3	-0.1	0.7	22
ZMO1928	chaperonin Cpn10	-0.3	21.5	-0.2	-0.5	0.1	23	-0.4	-0.8	-0.1	20
ZMO0935	Glutathione S-transferase domain	-0.15	21.5	0	-0.3	0.3	26	-0.3	-0.7	0.1	17
ZMO0157	D-isomer specific 2-hydroxyacid dehydrogenase NAD-binding	-0.05	21.5	0.2	-0.2	0.5	22	-0.3	-0.6	0.1	21
ZMO1097	thioredoxin	0.05	21.5	0.2	-0.2	0.5	19	-0.1	-0.4	0.3	24
ZMO1420	phosphoribosylaminoimidazole carboxylase, catalytic subunit	0.15	21.5	0.3	-0.1	0.7	17	0	-0.3	0.4	26
ZMO0169	short-chain dehydrogenase/reductase SDR	0.15	21.5	0.2	-0.1	0.6	19	0.1	-0.2	0.5	24
ZMO1435	leucyl-tRNA synthetase	-0.15	21	0.1	-0.3	0.4	19	-0.4	-0.8	0	23
ZMO1312	PpiC-type peptidyl-prolyl cis-trans isomerase	-0.05	21	0	-0.4	0.5	18	-0.1	-0.5	0.3	24
ZMO0539	ribosomal protein S13	0	21	0.2	-0.2	0.5	17	-0.2	-0.5	0.1	25
ZMO0534	ribosomal protein L30	0.05	21	0.2	-0.2	0.5	19	-0.1	-0.4	0.2	23
ZMO1309	Leucyl aminopeptidase	0.15	21	0.4	-0.1	0.8	15	-0.1	-0.5	0.3	27
ZMO0202	methyl-accepting chemotaxis sensory transducer	0.25	21	0.3	-0.1	0.8	19	0.2	-0.2	0.6	23
ZMO0246	20S proteasome A and B subunits	0.25	21	0.4	0	0.8	18	0.1	-0.3	0.6	24
ZMO1708	pyridoxal phosphate biosynthetic protein PdxJ	0.45	21	0.4	0.1	0.7	26	0.5	0.1	0.9	16
ZMO1353	protein of unknown function DUF336	-0.45	20.5	-0.3	-0.7	0	23	-0.6	-0.9	-0.2	18
ZMO0735	acetyl-CoA carboxylase, biotin carboxylase	0.15	20.5	0	-0.4	0.4	16	0.3	-0.1	0.6	25
ZMO1692	short-chain dehydrogenase/reductase SDR	0.15	20.5	0.3	-0.1	0.7	19	0	-0.3	0.4	22
ZMO0327	cystathionine beta-lyase	0.35	20.5	0.3	-0.3	0.9	12	0.4	0.1	0.7	29
ZMO0200	anthranilate phosphoribosyltransferase	0.4	20.5	0.5	0.2	0.9	22	0.3	-0.2	0.7	19
ZMO1870	nicotinate-nucleotide pyrophosphorylase	-0.55	20	-0.3	-0.9	0.2	20	-0.8	-1.3	-0.4	20
ZMO1136	Cytochrome-c peroxidase	-0.25	20	-0.1	-0.5	0.4	19	-0.4	-0.8	0.1	21
ZMO0183	ABC transporter related	-0.1	20	0.3	-0.1	0.8	16	-0.5	-1	0	24
ZMO1300	conserved hypothetical protein	-0.1	20	0	-0.4	0.5	18	-0.2	-0.6	0.3	22
ZMO0182	adenosylhomocysteinase	0.1	20	0.2	-0.1	0.6	21	0	-0.4	0.4	19
ZMO1605	Transketolase central region	0.15	20	0.4	0	0.8	20	-0.1	-0.6	0.3	20
ZMO0773	peptidyl-prolyl cis-trans isomerase cyclophilin type	-0.1	19.5	0	-0.3	0.3	25	-0.2	-0.6	0.2	14
ZMO1180	carbohydrate kinase, YjeF related protein	0.35	19.5	0.3	-0.1	0.7	19	0.4	0	0.7	20
ZMO0244	histone family protein DNA-binding protein	-0.05	19	0	-0.3	0.3	25	-0.1	-0.6	0.3	13
ZMO0478	two component transcriptional regulator, winged helix family	0	19	0.1	-0.3	0.5	18	-0.1	-0.5	0.3	20
ZMO0876	hopanoid biosynthesis associated membrane protein HpnM	0	19	0.3	-0.1	0.7	18	-0.3	-0.9	0.4	20
ZMO0820	phosphoribosylformylglycinamidine synthase II	0.15	19	0.3	-0.2	0.8	14	0	-0.4	0.4	24
ZMO1694	TonB-dependent receptor	0.15	19	0.2	-0.3	0.6	17	0.1	-0.3	0.6	21
ZMO1153	ribosome recycling factor	0.3	19	0.6	0.2	0.9	21	0	-0.4	0.4	17
ZMO0900	glutamyl-tRNA synthetase	0.3	19	0.4	0	0.8	19	0.2	-0.2	0.6	19
ZMO1124	two component, sigma54 specific, transcriptional regulator, Fis family	0.35	19	0.3	0	0.7	20	0.4	0	0.8	18
ZMO0405	ATP-dependent Clp protease, ATP-binding subunit clpA	-0.55	18.5	-0.6	-1.1	-0.1	18	-0.5	-1	0	19
ZMO0903	2-isopropylmalate synthase	-0.45	18.5	-0.3	-0.7	0.1	18	-0.6	-1	-0.2	19
ZMO0905	periplasmic glucan biosynthesis protein MdoG	0.2	18.5	0.5	0	1.1	12	-0.1	-0.4	0.3	25
ZMO0309	short-chain dehydrogenase/reductase SDR	0.3	18.5	0.4	0.1	0.8	18	0.2	-0.2	0.5	19
ZMO0707	Dihydrodipicolinate reductase	0.3	18.5	0.2	-0.2	0.7	20	0.4	0	0.8	17
ZMO0550	ribosomal protein S15	-0.15	18	-0.1	-0.5	0.3	18	-0.2	-0.6	0.2	18
ZMO0519	Ribosomal protein L25/L23	-0.1	18	0.1	-0.2	0.4	23	-0.3	-0.7	0.1	13
ZMO1707	orotate phosphoribosyltransferase	0.05	18	0.3	-0.1	0.7	19	-0.2	-0.6	0.2	17
ZMO0948	ATP-dependent Clp protease, proteolytic subunit ClpP	0.05	18	0.2	-0.2	0.5	17	-0.1	-0.4	0.3	19
ZMO0985	stationary-phase survival protein SurE	0.15	18	0.2	-0.3	0.6	17	0.1	-0.3	0.5	19
ZMO1661	gamma-glutamyl phosphate reductase	0.45	18	0.3	-0.1	0.7	18	0.6	0.2	1	18
ZMO0973	hopanoid biosynthesis associated radical SAM protein HpnJ	-0.25	17.5	0	-0.4	0.4	15	-0.5	-0.9	0	20
ZMO0299	phosphoribosylamine/glycine ligase	-0.05	17.5	0.1	-0.4	0.5	20	-0.2	-0.8	0.3	15
ZMO0844	Sporulation domain protein	0.3	17.5	0.4	0	0.8	17	0.2	-0.1	0.6	18
ZMO1303	pyrroline-5-carboxylate reductase	0.45	17.5	0.5	0.1	0.9	19	0.4	0	0.8	16
ZMO0886	protein of unknown function DUF192	-0.2	17	-0.2	-0.5	0.2	17	-0.2	-0.6	0.2	17
ZMO0662	adenylosuccinate lyase	-0.1	17	0	-0.4	0.4	15	-0.2	-0.6	0.2	19
ZMO0756	TPR repeat-containing protein	0	17	-0.2	-0.6	0.3	17	0.2	-0.2	0.6	17
ZMO0669	H+transporting two-sector ATPase B/B' subunit	0.05	17	0.2	-0.2	0.5	22	-0.1	-0.5	0.4	12
ZMO1514	phenylalanyl-tRNA synthetase, alpha subunit	0.05	17	0.2	-0.1	0.6	19	-0.1	-0.5	0.3	15
ZMO0435	17 kDa surface antigen	0.05	17	0.4	-0.2	1	14	-0.3	-0.7	0.3	20
ZMO1480	Electron transfer flavoprotein alpha/beta-subunit	0.1	17	0.2	-0.3	0.6	16	0	-0.4	0.4	18
ZMO1345	aminopeptidase N	0.15	17	0.3	-0.1	0.7	19	0	-0.6	0.8	15
ZMO0965	efflux pump membrane protein	0.4	17	0.3	-0.1	0.8	17	0.5	0	0.9	17
ZMO1543	cobalt chelatase, pCobT subunit	0.4	17	0.4	-0.1	0.9	23	0.4	-0.2	1	11
ZMO0862	conserved hypothetical protein	-0.2	16.5	0.1	-0.4	0.7	13	-0.5	-0.9	-0.1	20
ZMO1615	transcription elongation factor GreA	-0.15	16.5	0	-0.4	0.4	16	-0.3	-0.7	0.1	17
ZMO0986	seryl-tRNA synthetase	0.2	16.5	0.2	-0.2	0.6	14	0.2	-0.2	0.6	19
ZMO0449	conserved hypothetical protein-like	0.25	16.5	0.2	-0.1	0.6	18	0.3	-0.1	0.7	15
ZMO1659	ATP-dependent metalloprotease FtsH	0.25	16.5	0.5	0.1	0.9	14	0	-0.3	0.4	19
ZMO0867	hopanoid-associated sugar epimerase	0.4	16.5	0.4	0	0.8	18	0.4	0	0.8	15
ZMO1412	transcriptional regulator, MucR family	0.45	16.5	0.4	0	0.8	15	0.5	0.2	0.9	18
ZMO1583	DNA gyrase, B subunit	0.45	16.5	0.5	0	0.9	15	0.4	0	0.8	18
ZMO0328	translation elongation factor P	-0.2	16	-0.1	-0.6	0.3	15	-0.3	-0.7	0.1	17
ZMO1509	peptide chain release factor 1	0	16	-0.1	-0.6	0.5	10	0.1	-0.2	0.4	22
ZMO0684	CRISPR-associated protein, Csy3 family	0.1	16	0.2	-0.3	0.6	15	0	-0.4	0.4	17
ZMO0242	H+transporting two-sector ATPase delta/epsilon subunit	0.35	16	0.5	0.1	0.9	21	0.2	-0.3	0.8	11
ZMO0491	peptidase M24	0.35	16	0.4	-0.2	1	13	0.3	-0.2	0.8	19
ZMO0153	protein of unknown function DUF28	-0.45	15.5	-0.4	-0.9	0.1	14	-0.5	-1	-0.1	17
ZMO0193	ribonuclease, Rne/Rng family	-0.15	15.5	-0.2	-0.6	0.2	19	-0.1	-0.7	0.4	12
ZMO0875	hydroxymethylbutenyl pyrophosphate reductase	0	15.5	0.2	-0.3	0.6	14	-0.2	-0.7	0.2	17
ZMO1516	ribosomal protein L35	0.05	15.5	0.2	-0.2	0.6	13	-0.1	-0.4	0.3	18
ZMO1716	MotA/TolQ/ExbB proton channel	0.05	15.5	0.2	-0.3	0.6	13	-0.1	-0.5	0.3	18
ZMO0468	anthranilate synthase component I	0.1	15.5	0.3	-0.3	0.9	14	-0.1	-0.7	0.4	17
ZMO0332	thiamine-phosphate pyrophosphorylase	0.15	15.5	0.3	-0.2	0.7	16	0	-0.6	0.5	15
ZMO1128	2-C-methyl-D-erythritol 4-phosphate cytidylyltransferase	0.2	15.5	0.1	-0.3	0.5	21	0.3	-0.4	0.9	10
ZMO1481	succinyl-CoA synthetase, beta subunit	0.35	15.5	0.5	0	1	11	0.2	-0.2	0.6	20
ZMO1508	histidyl-tRNA synthetase	0.35	15.5	0.7	0.2	1.2	15	0	-0.5	0.5	16
ZMO0078	CheW protein	-0.45	15	-0.3	-0.8	0.2	13	-0.6	-1	-0.2	17
ZMO1773	aldo/keto reductase	-0.1	15	0.2	-0.2	0.5	20	-0.4	-0.9	0.2	10
ZMO0687	thiamine pyrophosphate protein TPP binding domain protein	0.15	15	0.3	-0.1	0.7	19	0	-0.5	0.5	11
ZMO1800	phenazine biosynthesis protein PhzF family	0.15	15	0.3	-0.2	0.7	15	0	-0.5	0.4	15
ZMO0187	3-deoxy-7-phosphoheptulonate synthase	0.2	15	0.4	0	0.8	17	0	-0.5	0.5	13
ZMO1430	efflux transporter, RND family, MFP subunit	0.2	15	0.2	-0.2	0.7	19	0.2	-0.5	0.9	11
ZMO1643	tyrosyl-tRNA synthetase	0.2	15	0.1	-0.3	0.6	15	0.3	-0.2	0.7	15
ZMO0344	peptidase U62 modulator of DNA gyrase	0.25	15	0.4	0	0.8	17	0.1	-0.4	0.6	13
ZMO1047	phosphate ABC transporter, periplasmic phosphate-binding protein	0.45	15	0.4	-0.1	0.8	12	0.5	0.1	0.9	18
ZMO0914	Methenyltetrahydrofolate cyclohydrolase	0.5	15	0.4	0	0.8	15	0.6	0.1	1	15
ZMO0510	pyruvate dehydrogenase complex dihydrolipoamide acetyltransferase	0.55	15	0.6	0.1	1.1	13	0.5	0.1	1	17
ZMO0286	protein of unknown function DUF541	-0.3	14.5	0	-0.5	0.5	10	-0.6	-1.1	-0.2	19
ZMO1116	glutamate synthase, small subunit	-0.2	14.5	0.2	-0.3	0.7	11	-0.6	-1	-0.2	18
ZMO0211	ribosomal protein L21	-0.05	14.5	0	-0.5	0.5	12	-0.1	-0.5	0.4	17
ZMO1150	1-deoxy-D-xylulose 5-phosphate reductoisomerase	0	14.5	0.1	-0.4	0.6	17	-0.1	-1	0.7	12
ZMO0586	Phosphoribosylanthranilate isomerase	0.2	14.5	-0.1	-0.5	0.4	15	0.5	0	0.9	14
ZMO1154	uridylate kinase	0.3	14.5	0.5	0	0.9	12	0.1	-0.4	0.6	17
ZMO1768	diaminopimelate decarboxylase	0.3	14.5	0.5	0	0.9	12	0.1	-0.3	0.5	17
ZMO0567	succinyl-CoA synthetase, alpha subunit	0.35	14.5	0.3	-0.1	0.7	13	0.4	0	0.8	16
ZMO1749	VacJ family lipoprotein	0.55	14.5	0.6	0.1	1	14	0.5	0	1	15
ZMO1133	Carbonate dehydratase	-0.1	14	0.1	-0.3	0.5	13	-0.3	-0.7	0.1	15
ZMO1275	threonine dehydratase	0.05	14	0.2	-0.3	0.6	13	-0.1	-0.5	0.4	15
ZMO0329	Inositol-phosphate phosphatase	0.45	14	0.7	0.2	1.1	15	0.2	-0.3	0.6	13
ZMO1092	methionyl-tRNA synthetase	-0.1	13.5	-0.2	-0.8	0.4	11	0	-0.5	0.5	16
ZMO0473	6,7-dimethyl-8-ribityllumazine synthase	0.2	13.5	0.3	-0.1	0.7	13	0.1	-0.3	0.5	14
ZMO0487	HpcH/HpaI aldolase	0.25	13.5	0.3	-0.2	0.9	14	0.2	-0.3	0.7	13
ZMO0409	ornithine carbamoyltransferase	0.35	13.5	0.7	0.2	1.2	11	0	-0.4	0.4	16
ZMO1087	lytic murein transglycosylase	-0.35	13	-0.4	-1.2	0.2	11	-0.3	-0.7	0.1	15
ZMO1498	histidine triad (HIT) protein	-0.1	13	0.2	-0.3	0.8	14	-0.4	-1	0.1	12
ZMO1358	ribosomal protein S20	0	13	0.1	-0.4	0.6	14	-0.1	-0.5	0.4	12
ZMO0453	small GTP-binding protein	0.1	13	0.1	-0.4	0.6	11	0.1	-0.3	0.6	15
ZMO1052	phosphoribosylaminoimidazole-succinocarboxamide synthase	0.15	13	0.2	-0.3	0.7	11	0.1	-0.3	0.6	15
ZMO0831	UDP-N-acetylglucosamine--N-acetylmuramyl-(pentapeptide) pyrophosphoryl-undecaprenol N-acetylglucosamine transferase	0.25	13	0.3	-0.2	0.9	14	0.2	-0.3	0.8	12
ZMO1014	translation initiation factor IF-1	0.3	13	0.3	-0.2	0.7	14	0.3	-0.2	0.8	12
ZMO0323	isoleucyl-tRNA synthetase	0.3	13	0.4	0	0.8	13	0.2	-0.3	0.6	13
ZMO0355	cell shape determining protein, MreB/Mrl family	0.35	13	0.3	-0.2	0.9	14	0.4	-0.1	1	12
ZMO0427	cysteine desulfurase, SufS subfamily	0.35	13	0.4	0	0.8	14	0.3	-0.2	0.8	12
ZMO1652	2-nitropropane dioxygenase NPD	0.35	13	0.5	-0.1	1	9	0.2	-0.2	0.6	17
ZMO0666	conserved hypothetical protein	0.55	13	0.6	0.2	1	14	0.5	0.1	1	12
ZMO0086	(p)ppGpp synthetase I, SpoT/RelA	0	12.5	0.3	-0.4	0.9	9	-0.3	-0.8	0.1	16
ZMO1158	aspartate racemase	0.15	12.5	0.4	-0.1	0.9	11	-0.1	-0.6	0.4	14
ZMO0249	ribosomal protein L33	0.2	12.5	0.3	-0.3	0.9	10	0.1	-0.4	0.5	15
ZMO0570	ribosomal L11 methyltransferase	0.2	12.5	0.3	-0.2	0.8	12	0.1	-0.5	0.6	13
ZMO0482	fructose-1,6-bisphosphatase, class II	0.4	12.5	0.5	0	0.9	14	0.3	-0.5	1	11
ZMO1130	CinA domain protein	0.4	12.5	0.5	0	1	10	0.3	-0.1	0.8	15
ZMO0692	DNA gyrase, A subunit	0.55	12.5	0.6	0.2	1.1	12	0.5	0	1	13
ZMO0019	Heparinase II/III family protein	-0.4	12	-0.3	-0.7	0.2	15	-0.5	-1	0	9
ZMO0133	Sel1 domain protein repeat-containing protein	-0.1	12	-0.3	-0.8	0.3	13	0.1	-0.5	0.6	11
ZMO0363	queuine tRNA-ribosyltransferase	-0.1	12	0.1	-0.4	0.6	15	-0.3	-0.9	0.3	9
ZMO0916	Heavy metal transport/detoxification protein	0.15	12	-0.1	-0.7	0.5	12	0.4	-0.1	1	12
ZMO0452	Pyrrolo-quinoline quinone	0.35	12	0.4	-0.2	1	6	0.3	-0.1	0.7	18
ZMO1689	dihydroorotase, multifunctional complex type	0.4	12	0.5	0	0.9	15	0.3	-0.3	1	9
ZMO0635	flagellar motor switch protein FliG	-0.35	11.5	-0.5	-1.2	0.1	13	-0.2	-0.7	0.3	10
ZMO1089	Serine-type D-Ala-D-Ala carboxypeptidase	-0.25	11.5	-0.3	-1.1	0.3	10	-0.2	-0.7	0.3	13
ZMO1145	ribosomal protein L31	0	11.5	0.2	-0.3	0.6	9	-0.2	-0.6	0.3	14
ZMO0847	Carbohydrate-selective porin OprB	0.05	11.5	0	-0.5	0.6	11	0.1	-0.4	0.6	12
ZMO0426	SufBD protein	0.1	11.5	0.3	-0.2	0.8	10	-0.1	-0.5	0.3	13
ZMO1331	MscS Mechanosensitive ion channel	0.15	11.5	0.3	-0.2	0.7	12	0	-0.4	0.4	11
ZMO1844	oxidoreductase domain protein	0.15	11.5	0.3	-0.1	0.7	14	0	-0.5	0.5	9
ZMO0492	nitrogen regulatory protein P-II	0.2	11.5	0.3	-0.3	0.9	8	0.1	-0.4	0.6	15
ZMO1086	Cellulase	0.4	11.5	0.7	-0.2	1.3	11	0.1	-0.4	0.5	12
ZMO1701	outer membrane lipoprotein carrier protein LolA	0.45	11.5	0.4	-0.3	1	10	0.5	-0.1	1.1	13
ZMO1347	aromatic amino acid beta-eliminating lyase/threonine aldolase	-0.15	11	0	-0.4	0.4	14	-0.3	-0.9	0.3	8
ZMO1348	methionine aminopeptidase, type I	0.1	11	0.3	-0.3	0.8	8	-0.1	-0.6	0.4	14
ZMO0559	protein of unknown function DUF815	0.1	11	0.2	-0.3	0.7	10	0	-0.5	0.5	12
ZMO0704	AMP-dependent synthetase and ligase	0.1	11	0.1	-0.4	0.7	9	0.1	-0.4	0.5	13
ZMO0298	conserved hypothetical protein	0.2	11	0.3	-0.2	0.8	7	0.1	-0.3	0.6	15
ZMO1122	integration host factor, alpha subunit	0.45	11	0.6	0	1.2	9	0.3	-0.1	0.7	13
ZMO1599	hopanoid biosynthesis associated RND transporter like protein HpnN	0.5	11	0.5	-0.2	1.1	9	0.5	0	1	13
ZMO0529	ribosomal protein S14	-0.05	10.5	0	-0.4	0.5	10	-0.1	-0.6	0.3	11
ZMO0220	4Fe-4S ferredoxin iron-sulfur binding domain protein	0	10.5	0.1	-0.5	0.6	8	-0.1	-0.5	0.4	13
ZMO1142	thioredoxin reductase	0	10.5	0.2	-0.3	0.7	10	-0.2	-0.7	0.3	11
ZMO1441	FAD dependent oxidoreductase	0	10.5	0.2	-0.4	0.8	8	-0.2	-0.6	0.2	13
ZMO0896	hypothetical protein	0.05	10.5	0.2	-0.2	0.6	11	-0.1	-0.6	0.5	10
ZMO0287	efflux transporter, RND family, MFP subunit	0.1	10.5	0.1	-0.3	0.6	9	0.1	-0.4	0.6	12
ZMO0587	orotidine 5'-phosphate decarboxylase	0.1	10.5	0.1	-0.4	0.7	9	0.1	-0.4	0.6	12
ZMO0753	glutaredoxin 3	0.15	10.5	0.2	-0.3	0.8	8	0.1	-0.3	0.5	13
ZMO1270	8-amino-7-oxononanoate synthase	0.15	10.5	0.2	-0.2	0.6	12	0.1	-0.3	0.5	9
ZMO0442	HAD-superfamily hydrolase, subfamily IA, variant 3	0.2	10.5	0.2	-0.3	0.7	14	0.2	-0.6	0.9	7
ZMO0797	short-chain dehydrogenase/reductase SDR	0.2	10.5	0.4	-0.4	1.2	6	0	-0.5	0.5	15
ZMO1050	phosphate ABC transporter, ATPase subunit	0.2	10.5	0.5	-0.1	1	13	-0.1	-0.8	0.6	8
ZMO1757	carbohydrate kinase, thermoresistant glucokinase family	0.3	10.5	0.2	-0.2	0.7	10	0.4	-0.1	0.8	11
ZMO0347	RNA chaperone Hfq	0.5	10.5	0.5	0.1	1	8	0.5	0	0.9	13
ZMO1686	tRNA synthetase class II (G H P and S)	0.55	10.5	0.5	-0.1	1.1	10	0.6	0.1	1	11
ZMO0232	RNA methyltransferase, TrmH family, group 3	-0.15	10	0.3	-0.4	1	8	-0.6	-1.2	-0.1	12
ZMO0525	ribosomal protein S17	-0.15	10	0	-0.5	0.5	11	-0.3	-0.7	0.2	9
ZMO0763	Tetratricopeptide domain protein	0.1	10	0.2	-0.3	0.7	7	0	-0.4	0.5	13
ZMO1764	ErfK/YbiS/YcfS/YnhG family protein	0.1	10	0.2	-0.3	0.8	7	0	-0.5	0.5	13
ZMO1489	3-deoxy-D-manno-octulosonate cytidylyltransferase	0.2	10	0.3	-0.3	1	7	0.1	-0.4	0.6	13
ZMO0297	protein of unknown function DUF21	0.35	10	0.5	0	1.1	11	0.2	-0.5	0.8	9
ZMO0899	NAD+ synthetase	0.35	10	0.3	-0.3	0.9	8	0.4	-0.1	0.9	12
ZMO1588	excinuclease ABC, A subunit	0.35	10	0.3	-0.3	0.9	10	0.4	-0.2	0.9	10
ZMO1576	short-chain dehydrogenase/reductase SDR	0.45	10	0.4	-0.3	1	11	0.5	-0.3	1.2	9
ZMO0366	sugar transporter	0.5	10	0.4	-0.1	0.8	10	0.6	0	1.1	10
ZMO0256	D-lactate dehydrogenase	-0.3	9.5	0	-0.4	0.5	9	-0.6	-1.1	-0.1	10
ZMO0584	tryptophan synthase, alpha subunit	-0.3	9.5	0	-0.6	0.5	8	-0.6	-1.1	0	11
ZMO1876	conserved hypothetical protein	-0.3	9.5	-0.1	-0.6	0.3	9	-0.5	-1	0.1	10
ZMO1531	phosphoribosylformylglycinamidine synthase, purS	-0.05	9.5	0.1	-0.3	0.6	9	-0.2	-0.7	0.2	10
ZMO1220	twin-arginine translocation protein, TatA/E family subunit	0.05	9.5	-0.1	-0.6	0.4	10	0.2	-0.3	0.7	9
ZMO0917	2-nitropropane dioxygenase, NPD	0.15	9.5	0.3	-0.2	0.9	7	0	-0.5	0.5	12
ZMO1805	Haloacid dehalogenase domain protein hydrolase	0.15	9.5	0.3	-0.1	0.7	12	0	-0.6	0.5	7
ZMO1374	NAD-dependent epimerase/dehydratase	0.25	9.5	0.2	-0.4	0.9	12	0.3	-0.4	1	7
ZMO0911	polysaccharide export protein	0.3	9.5	0.5	0	1	9	0.1	-0.5	0.6	10
ZMO1518	inositol monophosphatase	0.3	9.5	0.4	-0.2	1	8	0.2	-0.3	0.8	11
ZMO1267	GMP synthase, large subunit	0.35	9.5	0.6	-0.1	1.3	7	0.1	-0.5	0.6	12
ZMO1369	Agmatine deiminase	0.35	9.5	0.6	0	1.2	9	0.1	-0.6	0.8	10
ZMO0198	peptide chain release factor 2	0.45	9.5	0.4	-0.1	1	9	0.5	0	1.1	10
ZMO0712	Polyphosphate kinase	0.55	9.5	0.7	0.1	1.2	11	0.4	-0.2	1	8
ZMO1632	succinyl-diaminopimelate desuccinylase	0.55	9.5	0.7	0.3	1.2	13	0.4	-0.2	1.1	6
ZMO0874	hopanoid biosynthesis associated radical SAM protein HpnH	-0.4	9	0.1	-0.6	0.8	7	-0.9	-1.3	-0.4	11
ZMO1924	peptidase U32	-0.3	9	-0.1	-0.6	0.4	8	-0.5	-1.1	0.2	10
ZMO0125	ybaK/ebsC protein	-0.1	9	-0.1	-0.7	0.4	13	-0.1	-1.5	0.8	5
ZMO0209	ribosomal protein L27	-0.1	9	0.2	-0.3	0.6	9	-0.4	-1	0.2	9
ZMO1307	hydro-lyase, Fe-S type, tartrate/fumarate subfamily, alpha subunit	0.1	9	0.1	-0.4	0.6	9	0.1	-0.4	0.7	9
ZMO1717	TonB family protein	0.1	9	0.4	-0.2	1	6	-0.2	-0.6	0.3	12
ZMO1184	Electron-transferring-flavoprotein dehydrogenase	0.15	9	0.2	-0.3	0.6	10	0.1	-0.5	0.7	8
ZMO0362	excinuclease ABC, B subunit	0.2	9	0.4	-0.1	0.9	10	0	-0.5	0.5	8
ZMO1139	acetolactate synthase, large subunit, biosynthetic type	0.25	9	0.3	-0.3	1	5	0.2	-0.4	0.7	13
ZMO1619	GatB/YqeY domain-containing protein	0.25	9	0.4	0	0.9	12	0.1	-0.5	0.6	6
ZMO1328	tRNA/rRNA methyltransferase (SpoU)	0.3	9	0.4	-0.1	0.9	11	0.2	-0.4	1	7
ZMO1228	Mandelate racemase/muconate lactonizing protein	0.35	9	0.4	-0.1	0.9	10	0.3	-0.2	0.9	8
ZMO0282	efflux transporter, RND family, MFP subunit	0.5	9	0.4	-0.2	0.9	10	0.6	-0.3	1.4	8
ZMO0059	Glycerate kinase	-0.2	8.5	0	-0.8	0.7	7	-0.4	-1	0.2	10
ZMO1043	LemA family protein	-0.1	8.5	0	-0.5	0.6	8	-0.2	-0.8	0.5	9
ZMO1093	hydrolase, TatD family	-0.1	8.5	0.1	-0.4	0.6	8	-0.3	-1.2	0.5	9
ZMO1730	Serine O-acetyltransferase	-0.05	8.5	-0.1	-0.7	0.5	6	0	-0.6	0.6	11
ZMO0599	acetyl-CoA carboxylase, carboxyl transferase, alpha subunit	-0.05	8.5	0.2	-0.2	0.7	10	-0.3	-0.9	0.3	7
ZMO0462	CTP synthase	0.05	8.5	0.2	-0.4	0.9	7	-0.1	-0.7	0.4	10
ZMO1351	Carboxymethylenebutenolidase	0.05	8.5	0.2	-0.6	1	11	-0.1	-0.7	0.5	6
ZMO1178	Phosphoribosyl-AMP cyclohydrolase	0.1	8.5	0.1	-0.3	0.6	11	0.1	-0.5	0.7	6
ZMO0819	nucleotide sugar dehydrogenase	0.15	8.5	0.3	-0.3	0.9	7	0	-0.6	0.5	10
ZMO0407	GcrA cell cycle regulator	0.15	8.5	0.4	-0.2	1	8	-0.1	-0.6	0.5	9
ZMO1008	FAD linked oxidase domain protein	0.2	8.5	0.3	-0.4	1.1	6	0.1	-0.6	0.8	11
ZMO0913	branched-chain amino acid aminotransferase	0.3	8.5	0.3	-0.5	1	5	0.3	-0.3	0.8	12
ZMO1214	DEAD/DEAH box helicase domain protein	0.45	8.5	0.7	0.1	1.3	10	0.2	-0.4	0.8	7
ZMO1388	gamma-glutamyltransferase	0.45	8.5	0.7	0	1.4	7	0.2	-0.4	0.9	10
ZMO0759	hydroxyacylglutathione hydrolase	0.45	8.5	0.4	-0.2	1	10	0.5	-0.1	1.1	7
ZMO1720	DNA-directed RNA polymerase, omega subunit	-0.25	8	-0.5	-1.1	0.1	7	0	-0.7	0.6	9
ZMO0432	Arginase/agmatinase/formiminoglutamase	-0.15	8	0	-0.6	0.5	9	-0.3	-0.9	0.3	7
ZMO0499	penicillin-binding protein, 1A family	-0.15	8	-0.3	-1	0.4	8	0	-0.6	0.5	8
ZMO0853	peptidyl-prolyl cis-trans isomerase cyclophilin type	-0.05	8	0.4	-0.2	1	6	-0.5	-1.2	0.4	10
ZMO0563	chorismate mutase	0	8	0.1	-0.5	0.6	9	-0.1	-0.7	0.4	7
ZMO0207	GTP-binding protein Obg/CgtA	0.05	8	0	-0.8	0.7	6	0.1	-0.4	0.7	10
ZM4_or1170	conserved hypothetical protein	0.1	8	0.3	-0.2	0.8	8	-0.1	-0.6	0.4	8
ZMO1581	Antibiotic biosynthesis monooxygenase	0.25	8	0.4	0	0.9	10	0.1	-0.6	0.9	6
ZZM4DRAFT_1907	zmob_ZM4 19mar09 plasmid3 revised	0.25	8	0.4	0	0.8	11	0.1	-0.5	0.7	5
ZMO1494	acetylglutamate kinase	0.3	8	0.2	-0.5	0.9	10	0.4	-0.3	1.1	6
ZMO0439	pseudouridine synthase, RluA family	0.4	8	0.4	-0.2	0.9	7	0.4	-0.1	1	9
ZMO1593	peptidase M61 domain protein	-0.25	7.5	0.1	-0.6	0.9	7	-0.6	-1.2	0	8
ZMO1226	ribosomal protein S18	-0.1	7.5	0	-0.5	0.5	6	-0.2	-0.6	0.3	9
ZMO0572	ABC transporter, conserved site	0	7.5	0.1	-0.6	0.9	6	-0.1	-1	0.7	9
ZMO0821	Pyridoxal-5'-phosphate-dependent protein beta subunit	0	7.5	-0.2	-0.9	0.7	7	0.2	-0.6	1.2	8
ZMO0921	hypothetical protein	0.05	7.5	0.3	-0.3	0.9	9	-0.2	-1.1	0.6	6
ZMO1733	transcriptional regulator, LysR family	0.05	7.5	0.1	-0.4	0.6	9	0	-0.6	0.6	6
ZMO0148	hypothetical protein	0.2	7.5	0.4	-0.2	1.1	4	0	-0.4	0.5	11
ZMO1657	conserved hypothetical protein	0.25	7.5	0.4	-0.3	1.1	7	0.1	-0.5	0.6	8
ZMO1710	signal peptidase I	0.3	7.5	0.3	-0.2	0.9	10	0.3	-0.3	0.9	5
ZMO1506	hypothetical protein	0.5	7.5	0.7	0.1	1.2	9	0.3	-0.3	0.9	6
ZMO0326	7-cyano-7-deazaguanine reductase	0.55	7.5	0.6	0	1.2	7	0.5	-0.1	1.1	8
ZMO0017	Fmu (Sun) domain protein	-0.35	7	-0.6	-1.1	-0.1	10	-0.1	-1.1	0.9	4
ZMO1797	cytidylate kinase	-0.3	7	-0.1	-0.8	0.5	7	-0.5	-1.3	0.2	7
ZMO1237	D-isomer specific 2-hydroxyacid dehydrogenase NAD-binding	-0.25	7	0.4	-0.3	1.2	7	-0.9	-1.6	-0.1	7
ZMO1904	metalloendopeptidase, glycoprotease family	-0.25	7	-0.1	-0.7	0.5	8	-0.4	-1.1	0.3	6
ZMO1747	5,10-methylenetetrahydrofolate reductase	-0.15	7	0.1	-0.4	0.6	9	-0.4	-1.3	1.4	5
ZMO1198	5-aminolevulinic acid synthase	-0.15	7	-0.3	-1	0.6	8	0	-0.7	0.7	6
ZMO0691	gid protein	-0.1	7	-0.7	-1.8	1.6	4	0.5	-0.1	1.1	10
ZMO0490	Oligopeptidase B	0.05	7	0.1	-0.3	0.6	8	0	-0.8	0.8	6
ZMO1606	pyruvate dehydrogenase (acetyl-transferring) E1 component, alpha subunit	0.2	7	0.8	0	1.6	6	-0.4	-1	0.2	8
ZMO1556	glutamate/cysteine ligase	0.45	7	0.6	-0.1	1.4	4	0.3	-0.3	0.8	10
ZMO0158	Holliday junction DNA helicase RuvB	0.5	7	0.7	0.2	1.3	7	0.3	-0.3	0.9	7
ZMO1570	formate acetyltransferase	-0.55	6.5	-0.5	-1.3	0.2	5	-0.6	-1.5	0.2	8
ZMO1981	glucose inhibited division protein A	-0.45	6.5	-0.3	-0.8	0.3	7	-0.6	-1.3	0.1	6
ZMO1640	tryptophanyl-tRNA synthetase	-0.2	6.5	-0.1	-0.9	0.8	3	-0.3	-0.9	0.2	10
ZMO1182	4-diphosphocytidyl-2C-methyl-D-erythritol kinase	0	6.5	0.2	-0.3	0.8	9	-0.2	-1.2	1.3	4
ZMO1283	transcriptional regulator, LacI family	0	6.5	0.1	-0.5	0.6	7	-0.1	-0.7	0.5	6
ZMO0964	RND efflux system, outer membrane lipoprotein, NodT family	0.15	6.5	0.7	-0.3	1.5	6	-0.4	-1.2	0.4	7
ZMO1442	conserved hypothetical protein	0.2	6.5	0.3	-0.3	0.8	8	0.1	-0.5	0.6	5
ZMO1646	transcription-repair coupling factor	0.2	6.5	-0.1	-1.2	1.6	3	0.5	-0.2	1.1	10
ZMO1384	GTP-binding protein Era	0.3	6.5	0.5	-0.3	1.3	6	0.1	-0.5	0.7	7
ZMO1656	transcriptional regulator, XRE family	0.35	6.5	0.6	0.1	1.2	7	0.1	-0.5	0.7	6
ZMO0804	N-acetyl-gamma-glutamyl-phosphate reductase	0.35	6.5	0.8	0	1.6	10	-0.1	-1.1	0.9	3
ZMO1067	Fe-S metabolism associated SufE	0.4	6.5	0.3	-0.3	1	4	0.5	0.1	1	9
ZMO1562	NUDIX hydrolase	0.55	6.5	0.5	-0.1	1	7	0.6	-0.1	1.3	6
ZMO0007	phosphoadenosine phosphosulfate reductase	-0.4	6	-0.5	-1.2	0.1	8	-0.3	-1.1	0.5	4
ZMO1501	phosphoribosylformimino-5-aminoimidazole carboxamide ribotide isomerase	-0.4	6	-0.4	-1.1	0.4	5	-0.4	-1	0.2	7
ZMO1812	electron transport complex, RnfABCDGE type, C subunit	-0.4	6	-0.6	-1.4	0.2	4	-0.2	-0.8	0.5	8
ZMO0739	Antibiotic biosynthesis monooxygenase	-0.05	6	0.2	-0.5	0.8	5	-0.3	-0.9	0.3	7
ZMO0512	dihydrolipoamide dehydrogenase	0	6	0.6	-0.2	1.5	6	-0.6	-1.3	0.2	6
ZMO0842	deoxyguanosinetriphosphate triphosphohydrolase	0	6	-0.2	-0.9	0.7	6	0.2	-0.6	1.1	6
ZMO0156	hypothetical protein	0.05	6	0.1	-0.5	0.6	8	0	-0.8	0.8	4
ZMO0558	glucose sorbosone dehydrogenase	0.15	6	0.4	-0.3	1.1	6	-0.1	-0.8	0.6	6
ZMO0593	3-dehydroquinate synthase	0.2	6	0.5	-0.1	1	9	-0.1	-1	0.9	3
ZMO0425	FeS assembly ATPase SufC	0.25	6	0.5	-0.4	1.3	5	0	-0.6	0.5	7
ZMO0485	acyl-CoA dehydrogenase domain protein	0.35	6	0.3	-0.4	1	6	0.4	-0.3	1	6
ZMO1723	protein of unknown function DUF152	0.35	6	0.4	-0.2	1.1	5	0.3	-0.4	1	7
ZMO1284	Gluconate 2-dehydrogenase (acceptor)	0.5	6	0.7	0.1	1.4	7	0.3	-0.6	1.2	5
ZMO0974	hopanoid biosynthesis associated protein HpnK	0.55	6	0.5	-0.1	1	8	0.6	-0.4	1.6	4
ZMO0612	flagellar hook capping protein	-0.45	5.5	0.2	-0.6	0.9	4	-1.1	-1.6	-0.6	7
ZMO0103	beta-lactamase	-0.4	5.5	-0.4	-1	0.1	7	-0.4	-1.1	0.4	4
ZMO1887	isochorismatase hydrolase	-0.3	5.5	-0.3	-1	0.3	4	-0.3	-0.8	0.3	7
ZMO1334	YceI family protein	-0.2	5.5	-0.2	-0.7	0.3	6	-0.2	-0.9	0.4	5
ZMO0794	Prolyl oligopeptidase	-0.1	5.5	0	-0.7	0.7	7	-0.2	-1.1	0.7	4
ZMO0186	cysteinyl-tRNA synthetase	0	5.5	0	-0.8	0.9	6	0	-0.7	0.8	5
ZMO0869	squalene synthase HpnC	0.1	5.5	0.3	-0.5	1	5	-0.1	-1	0.8	6
ZMO0161	MotA/TolQ/ExbB proton channel	0.15	5.5	0.1	-0.7	0.8	6	0.2	-0.5	0.8	5
ZMO1323	histidine kinase	0.2	5.5	0.3	-0.3	0.9	9	0.1	-1	1.2	2
ZMO1687	Adenylosuccinate synthase	0.25	5.5	0.5	-0.3	1.3	5	0	-0.9	0.7	6
ZMO1387	two component transcriptional regulator, winged helix family	0.3	5.5	0.5	-0.2	1.1	6	0.1	-1.1	0.9	5
ZMO1033	Cyclopropane-fatty-acyl-phospholipid synthase	0.4	5.5	0.3	-0.4	1.1	6	0.5	-0.2	1.1	5
ZMO0164	conserved hypothetical protein	0.45	5.5	0.6	-0.1	1.5	5	0.3	-0.5	1	6
ZMO1375	Ribonuclease III	0.5	5.5	0.6	0.1	1.1	7	0.4	-0.3	1.1	4
ZMO0224	methionine biosynthesis protein MetW	0.55	5.5	0.7	0.1	1.3	6	0.4	-0.3	1.1	5
ZMO0486	conserved hypothetical protein	0.55	5.5	0.5	-0.1	1	7	0.6	0	1.3	4
ZMO1325	conserved hypothetical protein	0.55	5.5	0.6	0	1.3	5	0.5	-0.2	1.2	6
ZMO0769	tRNA (5-methylaminomethyl-2-thiouridylate)-methyltransferase	-0.3	5	-0.4	-1.4	0.7	4	-0.2	-1.2	0.9	6
ZMO0073	CBS domain containing protein	-0.25	5	0	-0.9	0.9	4	-0.5	-1.2	0.1	6
ZMO0629	flagellin domain protein	-0.2	5	-0.2	-1.3	0.8	4	-0.2	-1.3	0.7	6
ZMO1959	glutamyl-tRNA synthetase	-0.15	5	-0.2	-1	0.6	6	-0.1	-1.3	0.8	4
ZMO0609	flagellar basal-body rod protein FlgG	-0.15	5	0.4	-0.2	1	5	-0.7	-1.3	0	5
ZMO1713	ribosomal protein S21	-0.1	5	0.1	-0.6	0.7	5	-0.3	-0.8	0.3	5
ZMO1741	GTP-binding protein LepA	0.15	5	0	-0.9	1	5	0.3	-0.4	0.9	5
ZMO1279	acyl carrier protein	0.15	5	0.4	-0.2	1	7	-0.1	-0.8	0.7	3
ZMO0787	glucose-methanol-choline oxidoreductase	0.2	5	0.6	-0.2	1.3	5	-0.2	-1	0.6	5
ZMO0341	short-chain dehydrogenase/reductase SDR	0.2	5	0.4	-0.4	1.2	2	0	-0.5	0.5	8
ZMO0832	UDP-N-acetylmuramate/alanine ligase	0.2	5	0.5	-0.2	1.3	4	-0.1	-0.9	0.7	6
ZMO1485	deoxyguanosinetriphosphate triphosphohydrolase	0.2	5	0.2	-0.4	0.7	6	0.2	-0.6	1.1	4
ZMO1655	antioxidant, AhpC/TSA family protein	0.2	5	0.2	-0.6	0.9	4	0.2	-0.5	0.9	6
ZMO0857	protein of unknown function DUF1013	0.25	5	0.5	-0.6	1.6	4	0	-0.6	0.7	6
ZMO1499	phosphoribosyl-ATP diphosphatase	0.25	5	0.5	-0.3	1.2	6	0	-0.7	0.8	4
ZMO1571	cytochrome bd ubiquinol oxidase subunit I	0.25	5	0.5	-0.2	1.2	5	0	-0.8	0.9	5
ZMO0275	ABC transporter related	0.3	5	0.6	-0.2	1.4	5	0	-0.7	0.8	5
ZMO0081	response regulator receiver modulated CheB methylesterase	0.35	5	0.5	-0.3	1.4	4	0.2	-0.4	0.8	6
ZMO1988	tRNA modification GTPase TrmE	-0.5	4.5	-0.5	-1.3	0.4	4	-0.5	-1.4	0.6	5
ZMO0083	CheA signal transduction histidine kinase	-0.4	4.5	-0.5	-1.3	0.5	7	-0.3	-1.5	1	2
ZMO1211	pyridine nucleotide-disulphide oxidoreductase dimerisation region	-0.15	4.5	-0.6	-1.5	0.2	5	0.3	-0.5	1.2	4
ZMO1627	GTP-binding protein HSR1-related	0.05	4.5	0	-0.9	0.8	4	0.1	-0.5	0.8	5
ZMO0627	hypothetical protein	0.05	4.5	-0.3	-1.2	0.7	3	0.4	-0.4	1.1	6
ZMO1532	phosphoribosylformylglycinamidine synthase I	0.1	4.5	0.3	-0.6	1.1	5	-0.1	-1.1	0.9	4
ZMO0582	FolC bifunctional protein	0.15	4.5	0.3	-0.5	1.2	6	0	-1	1	3
ZMO0747	conserved hypothetical protein	0.15	4.5	0	-0.5	0.5	6	0.3	-0.5	1	3
ZMO1933	hypothetical protein	-0.5	4	-0.4	-1.2	0.4	4	-0.6	-1.4	0.3	4
ZMO1039	ribonucleoside-diphosphate reductase, alpha subunit	-0.2	4	-0.1	-0.9	0.7	4	-0.3	-1.3	1.8	4
ZMO0348	GTP-binding proten HflX	-0.1	4	0	-1.2	1.2	3	-0.2	-1	0.7	5
ZMO0971	adenosine deaminase	-0.05	4	0.3	-1	1.5	2	-0.4	-1.1	0.3	6
ZMO1246	50S ribosomal protein L36P	-0.05	4	0.1	-0.6	0.7	3	-0.2	-1	0.6	5
ZMO1750	hypothetical protein	-0.05	4	0.2	-0.7	1.1	3	-0.3	-1.3	0.8	5
ZZM4DRAFT_1781	zmob_ZM4 19mar09 plasmid3 revised	-0.05	4	0.2	-0.6	1	3	-0.3	-0.9	0.3	5
ZMO0201	glutamine amidotransferase of anthranilate synthase	0	4	0.3	-0.5	1.1	4	-0.3	-1.3	0.7	4
ZMO1511	conserved hypothetical protein	0	4	-0.1	-0.7	0.6	6	0.1	-1.1	1.3	2
ZMO1745	methionine synthase	0	4	-0.2	-1.4	1	4	0.2	-0.7	1.2	4
ZMO1421	phosphoribosylaminoimidazole carboxylase, ATPase subunit	0.05	4	0	-1	1	4	0.1	-0.7	1	4
ZMO0786	hypothetical protein	0.1	4	0.6	-0.3	1.4	6	-0.4	-1.4	0.7	2
ZMO0444	lipolytic protein G-D-S-L family	0.1	4	0	-1.2	1.1	2	0.2	-0.6	1	6
ZMO1790	ABC transporter related	0.15	4	0.4	-0.2	1.1	6	-0.1	-1.5	1.2	2
ZMO0509	hypothetical protein	0.25	4	0.1	-0.7	1	3	0.4	-0.2	1	5
ZMO0721	SsrA-binding protein	0.3	4	0.2	-0.5	0.9	5	0.4	-0.5	1.3	3
ZMO0419	phospholipid/glycerol acyltransferase	0.35	4	0.3	-0.5	1.1	5	0.4	-0.7	1.5	3
ZMO1003	phosphomethylpyrimidine kinase	0.35	4	0.3	-0.8	1.4	3	0.4	-0.4	1.2	5
ZMO1740	conserved hypothetical protein	0.4	4	0.5	-0.5	1.5	2	0.3	-0.6	1.1	6
ZMO0814	protein of unknown function DUF195	0.5	4	0.4	-0.6	1.6	3	0.6	0	1.3	5
ZMO0465	Triose-phosphate isomerase	-0.25	3.5	0.7	-0.2	1.6	4	-1.2	-2.8	-0.1	3
ZMO0661	chaperone protein DnaJ	-0.1	3.5	-0.1	-0.9	0.7	3	-0.1	-0.9	0.7	4
ZMO0621	Anti-sigma-28 factor FlgM family protein	-0.05	3.5	0.1	-0.6	0.8	4	-0.2	-1.1	0.6	3
ZMO1090	dTMP kinase	-0.05	3.5	0.1	-0.8	1	5	-0.2	-2	1.5	2
ZMO0410	Hsp33 protein	0.05	3.5	-0.1	-1.2	1	2	0.2	-0.8	1.1	5
ZMO1070	signal recognition particle-docking protein FtsY	0.1	3.5	0.3	-0.3	1	5	-0.1	-1.3	1.1	2
ZMO0757	TPR repeat-containing protein	0.2	3.5	0.3	-1.1	1.7	2	0.1	-0.7	0.9	5
ZMO1021	alpha/beta fold family hydrolase-like protein	0.25	3.5	0.3	-0.5	1.1	4	0.2	-0.6	0.9	3
ZMO1434	hypothetical protein	0.25	3.5	0.5	-0.1	1.1	5	0	-1.3	1.1	2
ZMO0870	squalene synthase HpnD	0.3	3.5	0.4	-0.4	1.1	4	0.2	-0.6	0.9	3
ZMO0859	aminotransferase class V	0.35	3.5	0.3	-0.7	1.2	2	0.4	-0.4	1.3	5
ZMO0963	transcriptional regulator, TetR family	0.35	3.5	0.8	-0.9	2	4	-0.1	-1.1	0.9	3
ZMO1408	peptidase S9B dipeptidylpeptidase IV domain protein	0.45	3.5	0.7	-0.5	1.9	2	0.2	-1.2	1.3	5
ZMO0904	Beta-galactosidase	0.5	3.5	1	-0.1	2.2	3	0	-1	1	4
ZZM4DRAFT_1893	zmob_ZM4 19mar09 plasmid4 revised	-0.4	3	-0.2	-0.9	0.6	2	-0.6	-1.2	-0.1	4
ZM4_or1550	Biopolymer transport protein ExbD/TolR	-0.25	3	-0.2	-1.4	1	2	-0.3	-1	0.4	4
ZMO0028	restriction endonuclease	-0.15	3	0.3	-1	1.5	2	-0.6	-1.5	0.3	4
ZMO0791	aspartate carbamoyltransferase	0.05	3	0.3	-0.8	1.5	2	-0.2	-1	0.6	4
ZMO1861	2-nitropropane dioxygenase NPD	0.1	3	0.6	-0.4	1.7	4	-0.4	-1.9	0.9	2
ZMO0343	aminotransferase class IV	0.15	3	0.4	-0.6	1.3	3	-0.1	-1	0.8	3
ZZM4DRAFT_1884	zmob_ZM4 19mar09 plasmid1 revised	0.15	3	0.1	-0.9	1.2	2	0.2	-0.7	1.1	4
ZMO0801	secretion protein HlyD family protein	0.2	3	-0.2	-1.1	0.7	4	0.6	-0.9	2	2
ZMO0706	endonuclease III	0.3	3	0.4	-0.3	1.1	4	0.2	-1	1.4	2
ZMO1436	conserved hypothetical protein	0.35	3	0.5	-0.3	1.3	4	0.2	-1.1	1.4	2
ZMO1138	tRNA delta (2)-isopentenylpyrophosphate transferase	0.55	3	0.6	-0.6	2	2	0.5	-0.6	1.5	4
ZMO0573	glutaredoxin, GrxB family	-0.55	2.5	-0.7	-1.7	0.3	2	-0.4	-1.3	0.4	3
ZMO1763	hypothetical protein	-0.4	2.5	0.2	-1.1	1.5	2	-1	-1.9	0.1	3
ZMO1179	(Uracil-5)-methyltransferase	-0.25	2.5	-0.1	-1	0.8	2	-0.4	-1.2	0.5	3
ZMO0497	phosphoglycolate phosphatase	-0.1	2.5	-0.3	-1.3	0.8	3	0.1	-1.2	1.4	2
ZMO0174	SnoaL	0	2.5	-0.1	-1.4	1.2	2	0.1	-1.2	1.1	3
ZMO1507	Inorganic diphosphatase	0	2.5	0.3	-0.6	1.2	3	-0.3	-1.2	0.7	2
ZMO1504	protein of unknown function DUF1321	0.1	2.5	0.3	-0.5	1.2	3	-0.1	-1.5	1.3	2
ZMO0215	5-formyltetrahydrofolate cyclo-ligase	0.1	2.5	0.5	-0.6	1.7	2	-0.3	-1.2	0.6	3
ZMO1132	lipoic acid synthetase	0.1	2.5	0.4	-0.6	1.3	3	-0.2	-1.2	0.8	2
ZMO1149	membrane-associated zinc metalloprotease	0.1	2.5	0.4	-0.4	1.2	3	-0.2	-1.1	0.8	2
ZZM4DRAFT_1911	zmob_ZM4 19mar09 plasmid4 revised	0.1	2.5	0.4	-1.4	2.2	3	-0.2	-1.4	1	2
ZMO0322	riboflavin biosynthesis protein RibF	0.2	2.5	0.5	-0.4	1.5	3	-0.1	-1.3	1.1	2
ZMO0781	transcriptional regulator, LysR family	0.2	2.5	0.1	-0.9	1.1	3	0.3	-0.8	1.4	2
ZMO0236	ATPase involved in chromosome partitioning-like protein	0.35	2.5	0.4	-0.4	1.2	3	0.3	-1	1.6	2
ZZM4DRAFT_1922	zmob_ZM4 19mar09 plasmid4 revised	0.45	2.5	0.5	-0.5	1.6	2	0.4	-0.5	1.2	3
ZMO1099	double-strand break repair protein AddB	0.55	2.5	0.7	-0.5	1.9	2	0.4	-0.7	1.5	3
ZMO1663	iojap-like protein	-0.35	2	-0.6	-1.8	0.7	2	-0.1	-1.1	0.9	2
ZMO0082	MCP methyltransferase, CheR-type	-0.3	2	0.1	-1.1	1.4	2	-0.7	-2.4	0.6	2
ZMO1414	peptidase M22 glycoprotease	-0.25	2	-0.2	-1.3	0.9	2	-0.3	-1.5	0.9	2
ZMO1327	phosphocarrier, HPr family	-0.2	2	0.1	-1.1	1.3	2	-0.5	-1.4	0.4	2
ZMO0908	lipopolysaccharide biosynthesis protein	0.1	2	0	-1.4	1.5	2	0.2	-1	1.3	2
ZMO1326	PTS system fructose subfamily IIA component	0.1	2	0.2	-1.1	1.5	2	0	-1.2	1.1	2
ZMO0162	protein TolR	0.2	2	0.1	-0.7	1	2	0.3	-0.6	1.1	2
ZMO0335	ATPase MipZ	0.3	2	0.5	-0.5	1.6	2	0.1	-1.3	1.4	2
ZMO0823	S-adenosyl-methyltransferase MraW	0.35	2	0.4	-0.6	1.3	2	0.3	-0.7	1.3	2
ZMO1662	cytidylyltransferase	0.45	2	0.5	-0.5	1.5	2	0.4	-0.6	1.5	2

## Sheet: B_190h_All_proteins
B. Proteins with peptides identified at time point of 190 h post-inoculation and the difference between acetate tolerant mutant AcR and wild-type ZM4 (AcR/ZM4).
Gene_ID	Description	Ratio Mean	Peptide Mean	(AcR/ZM4)_1	lowerCI of (AcR/ZM4)_1	upperCI of (AcR/ZM4)_1	quantified_peptides_1	(AcR/ZM4)_2	lowerCI of (AcR/ZM4)_2	upperCI of (AcR/ZM4)_2	quantified_peptides_2
47 upregulated proteins in AcR with the supplementation of 12 g/L NaAc in minimum media with significant difference greater than 1.5-fold.
	10 upregulated proteins in AcR with the supplementation of 12 g/L NaAc in minimum media with significant difference greater than 2-fold.
ZMO0120	dihydroorotate dehydrogenase	1.1	50	1	0.8	1.2	68	1.2	0.9	1.6	32
ZMO1171	Beta-N-acetylhexosaminidase	2.3	10.5	3	0.2	4	14	1.6	0.9	2.4	7
ZMO0609	flagellar basal-body rod protein FlgG	1.9	8.5	2.3	1.7	2.8	9	1.5	1	2	8
ZMO1611	hypothetical protein	1.95	6	3.4	2.7	4	7	0.5	-0.2	1.3	5
ZMO0509	hypothetical protein	1.05	5	1.2	0.5	1.9	6	0.9	0	1.8	4
ZMO1408	peptidase S9B dipeptidylpeptidase IV domain protein	1.8	3.5	3.5	2.4	4.6	5	0.1	-1.2	1.4	2
ZMO1718	conserved hypothetical protein	2.15	3	0.4	-0.7	1.6	3	3.9	2.8	5	3
ZMO0827	UDP-N-acetylmuramoylalanyl-D-glutamyl-2,6-diaminopimelate/D-alanyl-D-alanyl ligase	2.2	2.5	-1	-2.2	0.3	3	5.4	4.3	6.5	2
ZMO0673	DNA repair protein RecO	3.8	2	3.9	3.1	4.7	2	3.7	2.9	4.5	2
ZMO0557	protein of unknown function DUF150	6.1	2	5.9	3.8	7	2	6.3	5.5	7	2
	37 upregulated proteins in AcR with the supplementation of 12 g/L NaAc in minimum media with significant difference greater than 1.5-fold but less than 2-fold.
ZMO0611	protein of unknown function DUF1078 domain protein	0.65	71	0.5	0.3	0.7	85	0.8	0.5	1	57
ZMO1685	D-3-phosphoglycerate dehydrogenase	0.65	50	0.4	0.2	0.6	64	0.9	0.6	1.1	36
ZMO1684	phosphoserine aminotransferase	0.75	50	0.5	0.2	0.7	55	1	0.7	1.2	45
ZMO0765	threonyl-tRNA synthetase	0.65	31	0.4	0.1	0.7	40	0.9	0.4	1.3	22
ZMO1405	response regulator receiver protein	0.7	24.5	0.8	0.4	1.1	24	0.6	0.2	1	25
ZMO0172	thiamine biosynthesis protein ThiC	0.85	23	0.6	0.3	0.9	28	1.1	0.7	1.4	18
ZMO1749	VacJ family lipoprotein	0.65	13	0.3	-0.2	0.7	15	1	0.4	1.6	11
ZMO0719	Lytic transglycosylase catalytic	0.65	12.5	0.4	0	0.9	16	0.9	0.3	1.6	9
ZMO0779	efflux transporter, RND family, MFP subunit	0.8	12	0.9	0.4	1.3	16	0.7	0.1	1.3	8
ZMO1200	sugar-phosphate isomerase, RpiB/LacA/LacB family	0.6	10	0.2	-0.2	0.6	14	1	0.4	1.6	6
ZMO0760	Glyoxalase/bleomycin resistance protein/dioxygenase	0.6	10	0.4	-0.2	1	12	0.8	0.2	1.4	8
ZMO1656	transcriptional regulator, XRE family	0.6	9.5	0.7	0.2	1.2	13	0.5	-0.2	1.3	6
ZMO0198	peptide chain release factor 2	0.65	9	0.6	0.1	1	15	0.7	-0.2	1.6	3
ZMO0205	NAD-dependent epimerase/dehydratase	0.65	9	0.5	0	1	11	0.8	0.2	1.3	7
ZMO1203	RNA methyltransferase, TrmH family, group 1	0.7	8.5	0.4	-0.1	0.9	10	1	0.5	1.6	7
ZMO0158	Holliday junction DNA helicase RuvB	0.7	8.5	0.3	-0.2	0.8	11	1.1	0.5	1.8	6
ZMO0889	Aldose 1-epimerase	0.6	7.5	0.6	0.1	1.1	12	0.6	-0.2	1.5	3
ZMO1190	phosphopantothenoylcysteine decarboxylase/phosphopantothenate/cysteine ligase	0.75	7.5	0.6	0	1.1	9	0.9	0.2	1.6	6
ZMO0758	isochorismatase hydrolase	0.65	7	0.5	0	1	6	0.8	0.3	1.2	8
ZMO0354	DNA mismatch repair protein MutL	0.7	7	0.9	0.1	1.6	9	0.5	-0.4	1.5	5
ZMO0425	FeS assembly ATPase SufC	0.75	7	0.3	-0.2	0.9	9	1.2	0.6	2	5
ZMO1506	hypothetical protein	0.8	5.5	0.6	-0.2	1.4	6	1	0.1	1.9	5
ZMO1745	methionine synthase	0.9	5.5	1	-0.1	1.7	8	0.8	-0.2	1.9	3
ZMO1016	Mammalian cell entry related domain protein	0.6	5	0.1	-0.6	0.9	8	1.1	0	2.4	2
ZMO1386	conserved hypothetical protein	0.7	5	0.6	-0.1	1.3	5	0.8	0.2	1.5	5
ZMO1170	Antibiotic biosynthesis monooxygenase	0.6	4.5	0.2	-0.6	0.9	5	1	0.1	1.8	4
ZMO0823	S-adenosyl-methyltransferase MraW	0.75	4.5	0.7	0	1.3	5	0.8	0	1.6	4
ZMO1198	5-aminolevulinic acid synthase	0.95	4.5	1	-0.2	2.3	2	0.9	0.3	1.5	7
ZMO1980	methyltransferase GidB	0.7	4	-1.8	-3.8	-0.1	4	3.2	2.1	4.3	4
ZMO1284	Gluconate 2-dehydrogenase (acceptor)	0.65	3.5	0.7	-0.3	1.9	3	0.6	-0.2	1.4	4
ZMO0414	MJ0042 family finger-like protein	0.75	3.5	0.8	-0.2	1.8	4	0.7	-0.2	1.6	3
ZMO0603	flagellar motor protein MotA	0.8	3.5	0.6	-0.2	1.3	3	1	0.3	1.8	4
ZMO0716	protein of unknown function DUF344	0.9	3	1	-0.1	2.5	3	0.8	-0.1	1.7	3
ZMO0711	ATPase involved in DNA replication initiation	0.6	2.5	1	0	2.3	3	0.2	-1.1	1.5	2
ZMO1173	protein of unknown function DUF490	0.85	2.5	3.4	2.3	4.5	3	-1.7	-2.8	-0.4	2
ZMO1404	RNA polymerase, sigma-24 subunit, ECF subfamily	0.85	2.5	1	0	2.3	3	0.7	-0.3	1.7	2
ZMO0784	glutamyl-tRNA (Gln) amidotransferase, C subunit	0.75	2	0.8	-0.9	2.2	2	0.7	-0.3	1.7	2
60 downregulated proteins in AcR with the supplementation of 12 g/L NaAc in minimum media with significant difference greater than 1.5-fold.
	26 downregulated proteins in AcR with the supplementation of 12 g/L NaAc in minimum media with significant difference greater than 2-fold.
ZMO1964	glutamyl-tRNA synthetase	-1	121	-1.1	-1.2	-0.9	144	-0.9	-1.1	-0.7	98
ZMO1891	threonine synthase	-1	93.5	-0.9	-1.1	-0.8	110	-1.1	-1.4	-0.9	77
ZMO0090	short-chain dehydrogenase/reductase SDR	-1.05	87	-1.3	-1.5	-1.2	112	-0.8	-1.1	-0.6	62
ZMO0027	phosphoribosylaminoimidazolecarboxamide formyltransferase/IMP cyclohydrolase	-1.05	74	-1.1	-1.3	-0.9	93	-1	-1.2	-0.7	55
ZMO0021	protein of unknown function DUF162	-1.9	61.5	-1.8	-2	-1.6	75	-2	-2.3	-1.8	48
ZMO0016	GrpE protein	-1.2	54	-1.2	-1.4	-1	74	-1.2	-1.5	-0.9	34
ZMO1993	Alcohol dehydrogenase GroES domain protein	-1.15	52	-1.3	-1.5	-1	69	-1	-1.5	-0.7	35
ZMO1912	GTP-binding protein YchF	-1	39.5	-1	-1.2	-0.7	50	-1	-1.4	-0.7	29
ZMO1927	signal peptide peptidase SppA, 67K type	-1	30	-1	-1.4	-0.7	32	-1	-1.3	-0.6	28
ZMO0070	glutaredoxin, GrxB family	-1.35	23.5	-1.4	-1.7	-1	28	-1.3	-1.8	-0.7	19
ZMO0056	glucosamine/fructose-6-phosphate aminotransferase, isomerizing	-1.1	20.5	-1.2	-1.5	-0.8	25	-1	-1.6	-0.4	16
ZMO0030	Glyoxalase/bleomycin resistance protein/dioxygenase	-1.1	20	-1.2	-1.6	-0.9	27	-1	-1.5	-0.6	13
ZMO0115	aminotransferase class IV	-2.95	15.5	-0.8	-1.5	-0.3	15	-5.1	-5.9	-4.3	16
ZMO0079	response regulator receiver protein	-1	13	-1.1	-1.4	-0.7	18	-0.9	-1.4	-0.4	8
ZMO0020	protein of unknown function DUF162	-1.8	12.5	-1.7	-2.1	-1.3	15	-1.9	-2.4	-1.4	10
ZMO1984	aldo/keto reductase	-1.15	9.5	-1.4	-1.8	-0.8	9	-0.9	-1.5	-0.4	10
ZMO1992	Carboxymethylenebutenolidase	-1.4	8.5	-1.5	-2.1	-0.9	11	-1.3	-2	-0.6	6
ZMO0035	Ankyrin	-1.6	8	-2.5	-3.3	-2	8	-0.7	-1.4	0.2	8
ZMO1372	short-chain dehydrogenase/reductase SDR	-1.15	7	-0.9	-1.4	-0.4	9	-1.4	-2.4	-0.6	5
ZMO1895	PfkB domain protein	-1.85	6.5	-2.1	-2.6	-1.6	9	-1.6	-2.3	-1	4
ZMO0846	sodium/hydrogen exchanger	-3.2	5.5	0.1	-0.8	0.9	7	-6.5	-7	-5.6	4
ZMO1908	SmpA/OmlA domain protein	-4.1	4.5	-3.8	-5.9	-2.6	4	-4.4	-5.5	-3.3	5
ZMO0013	non-canonical purine NTP pyrophosphatase, rdgB/HAM1 family	-1.2	4.5	-1.2	-1.7	-0.6	7	-1.2	-2	-0.4	2
ZMO0087	hypothetical protein	-1.15	4	-1.2	-1.8	-0.5	4	-1.1	-1.9	-0.3	4
ZMO1989	methylated-DNA/protein-cysteine methyltransferase	-1.1	4	-1.5	-2.4	-0.8	6	-0.7	-1.9	0.5	2
ZMO0547	Chloride channel core	-2.7	2.5	-2.8	-3.6	-2	3	-2.6	-3.4	-1.8	2
	34 downregulated proteins in AcR with the supplementation of 12 g/L NaAc in minimum media with significant difference greater than 1.5-fold but less than 2-fold.
ZMO1885	NADH:flavin oxidoreductase/NADH oxidase	-0.75	96	-0.9	-1.1	-0.7	121	-0.6	-0.8	-0.4	71
ZMO0009	sulfite reductase [NADPH] flavoprotein, alpha chain	-0.85	58	-1	-1.2	-0.7	70	-0.7	-1	-0.4	46
ZMO1996	transcription termination factor Rho	-0.6	35	-0.6	-0.9	-0.3	40	-0.6	-1	-0.2	30
ZMO0105	3-isopropylmalate dehydratase, large subunit	-0.65	32.5	-0.8	-1	-0.5	42	-0.5	-0.9	-0.1	23
ZMO0918	Catalase	-0.65	32.5	-0.6	-0.9	-0.2	30	-0.7	-1	-0.3	35
ZMO1913	glutathione synthetase	-0.8	26.5	-1	-1.3	-0.7	34	-0.6	-1	-0.2	19
ZMO0041	shikimate 5-dehydrogenase	-0.95	24	-0.9	-1.2	-0.5	31	-1	-1.5	-0.5	17
ZMO1879	Porphobilinogen synthase	-0.7	21	-0.7	-1.1	-0.3	22	-0.7	-1.1	-0.2	20
ZMO0062	aldo/keto reductase	-0.95	20	-1	-1.5	-0.6	24	-0.9	-1.5	-0.4	16
ZMO1955	Malate dehydrogenase (oxaloacetate-decarboxylating)	-0.85	18	-1	-1.3	-0.6	26	-0.7	-1.3	-0.2	10
ZMO1956	DNA repair protein RecN	-0.75	16.5	-0.9	-1.3	-0.5	16	-0.6	-0.9	-0.2	17
ZMO0078	CheW protein	-0.65	15.5	-0.7	-1.2	-0.3	20	-0.6	-1.3	0.1	11
ZMO1897	protein-export membrane protein SecD	-0.75	14.5	-0.8	-1.3	-0.4	20	-0.7	-1.2	-0.1	9
ZMO1905	Glycerol-3-phosphate dehydrogenase (NAD(P)+))	-0.95	12.5	-1.2	-1.6	-0.7	13	-0.7	-1.2	-0.2	12
ZMO0017	Fmu (Sun) domain protein	-0.9	11.5	-1	-1.4	-0.5	15	-0.8	-1.5	-0.2	8
ZMO0059	Glycerate kinase	-0.65	11.5	-0.7	-1.2	-0.1	12	-0.6	-1.1	-0.1	11
ZMO0106	3-isopropylmalate dehydratase, small subunit	-0.75	11	-1	-1.6	-0.5	13	-0.5	-1.2	0.1	9
ZMO1873	glutaredoxin-like protein	-0.65	10.5	-0.6	-1.1	-0.2	9	-0.7	-1.2	-0.2	12
ZMO1871	quinolinate synthetase complex, A subunit	-0.65	10	-0.5	-0.9	0	14	-0.8	-1.5	0	6
ZMO1166	recA protein	-0.8	9.5	-0.6	-1.6	0.2	11	-1	-1.6	-0.3	8
ZMO1959	hypothetical protein	-0.75	9.5	-0.7	-1.3	-0.1	10	-0.8	-1.6	0.1	9
ZMO1925	peptidase U32	-0.65	9	-0.6	-1.2	0.1	9	-0.7	-1.4	0	9
ZMO0007	phosphoadenosine phosphosulfate reductase	-0.7	8.5	-0.6	-1.2	0	9	-0.8	-1.4	-0.1	8
ZMO1417	DEAD/DEAH box helicase domain protein	-0.65	8.5	-0.7	-1.3	-0.1	10	-0.6	-1.2	0.1	7
ZMO1970	3-methyl-2-oxobutanoate hydroxymethyltransferase	-0.9	7.5	-1	-1.4	-0.5	10	-0.8	-1.4	-0.2	5
ZMO0068	Sel1 domain protein repeat-containing protein	-0.65	7.5	-0.9	-1.5	-0.3	9	-0.4	-1.2	0.5	6
ZMO1898	preprotein translocase, YajC subunit	-0.65	7.5	-0.9	-1.5	-0.3	9	-0.4	-1.1	0.3	6
ZMO1899	3-oxoacyl-(acyl-carrier-protein) synthase III	-0.65	7	-1.5	-4	-0.9	11	0.2	-1.3	1.4	3
ZMO1896	protein-export membrane protein SecF	-0.7	6	-0.6	-1.2	0	7	-0.8	-1.4	-0.1	5
ZMO1963	citrate synthase I	-0.75	5.5	-0.6	-1.3	0.2	4	-0.9	-1.6	-0.2	7
ZMO0127	S1/P1 nuclease	-0.75	5	-0.8	-1.4	-0.1	6	-0.7	-1.6	0.2	4
ZMO0904	Beta-galactosidase	-0.85	3.5	-2.5	-3.3	-1.6	4	0.8	-0.5	2.3	3
ZZM4DRAFT_1855	zmob_ZM4 19mar09 plasmid2 revised	-0.65	3	-0.9	-1.9	0.1	3	-0.4	-2.2	0.8	3
ZMO0094	biotin synthase	-0.6	2.5	-0.8	-1.7	0	3	-0.4	-1.7	0.9	2
Other 628 proteins identified without significant change greater than 1.5-fold.
ZMO0177	glyceraldehyde-3-phosphate dehydrogenase, type I	0.05	1095.5	-0.1	-0.2	0	1272	0.2	0	0.3	919
ZMO1608	Phosphopyruvate hydratase	0	617	-0.1	-0.2	0	723	0.1	0	0.2	511
ZMO0178	Phosphoglycerate kinase	0	580.5	-0.1	-0.2	0	687	0.1	0	0.2	474
ZMO0241	ATP synthase F1, beta subunit	0.3	531	0.2	0	0.3	633	0.4	0.2	0.5	429
ZMO1360	thiamine pyrophosphate protein TPP binding domain protein	0.05	508.5	0	-0.1	0.1	623	0.1	-0.1	0.2	394
ZMO0152	pyruvate kinase	-0.1	457	-0.1	-0.2	0	560	-0.1	-0.2	0.1	354
ZMO0516	translation elongation factor Tu	0.05	424	0	-0.1	0.1	492	0.1	0	0.2	356
ZMO1236	Alcohol dehydrogenase zinc-binding domain protein	0.2	401.5	0.1	0	0.2	483	0.3	0.2	0.5	320
ZMO0660	chaperone protein DnaK	-0.05	373.5	-0.1	-0.2	0	465	0	-0.2	0.1	282
ZMO1929	chaperonin GroEL	-0.3	370	-0.3	-0.5	-0.2	443	-0.3	-0.4	-0.1	297
ZMO0368	6-phosphogluconate dehydratase	0	336	-0.1	-0.2	0.1	414	0.1	0	0.3	258
ZMO1424	ATP-dependent chaperone ClpB	-0.25	319	-0.2	-0.3	-0.1	389	-0.3	-0.4	-0.1	249
ZMO0997	2-dehydro-3-deoxyphosphogluconate aldolase/4-hydroxy-2-oxoglutarate aldolase	-0.1	266	-0.3	-0.4	-0.1	318	0.1	-0.1	0.2	214
ZMO1240	phosphoglycerate mutase 1 family	-0.2	228.5	-0.3	-0.4	-0.1	271	-0.1	-0.3	0	186
ZMO1596	iron-containing alcohol dehydrogenase	0	223.5	-0.2	-0.3	0	271	0.2	0	0.3	176
ZMO0732	DNA-directed RNA polymerase, beta' subunit	0.15	213	0.1	0	0.3	257	0.2	0	0.4	169
ZMO0731	DNA-directed RNA polymerase, beta subunit	0.05	191	0	-0.2	0.1	226	0.1	-0.1	0.3	156
ZMO0367	glucose-6-phosphate 1-dehydrogenase	0.05	190.5	0	-0.1	0.2	230	0.1	0	0.3	151
ZMO0239	ATP synthase F1, alpha subunit	0.2	189.5	0.1	0	0.3	233	0.3	0.1	0.4	146
ZMO1109	conserved hypothetical protein	-0.1	180	-0.1	-0.2	0.1	222	-0.1	-0.3	0.1	138
ZMO0728	ribosomal protein L7/L12	-0.15	179	-0.2	-0.3	-0.1	219	-0.1	-0.3	0	139
ZMO1776	Peptidase M1 membrane alanine aminopeptidase	-0.25	168.5	0	-0.1	0.2	209	-0.5	-0.7	-0.3	128
ZMO0689	oxidoreductase domain protein	0.05	168	-0.1	-0.2	0.1	214	0.2	0	0.4	122
ZMO1212	Glucose-6-phosphate isomerase	-0.1	154	-0.2	-0.3	0	195	0	-0.3	0.2	113
ZMO0515	translation elongation factor G	-0.15	149.5	-0.3	-0.4	-0.1	174	0	-0.2	0.2	125
ZMO1366	RNA-binding S4 domain protein	-0.05	144	-0.1	-0.3	0	173	0	-0.2	0.2	115
ZMO1478	6-phosphogluconolactonase	-0.1	143	-0.1	-0.3	0	176	-0.1	-0.3	0.1	110
ZMO0946	trigger factor	0	134.5	-0.1	-0.3	0.1	159	0.1	-0.1	0.3	110
ZMO1798	ribosomal protein S1	0.05	133	0	-0.2	0.2	159	0.1	-0.1	0.3	107
ZMO0726	ribosomal protein L1	0	126	0	-0.2	0.1	151	0	-0.2	0.2	101
ZMO1471	GTP-binding protein TypA	-0.25	125	-0.3	-0.5	-0.1	152	-0.2	-0.4	0	98
ZMO1779	Antibiotic biosynthesis monooxygenase	0.3	123	0.1	0	0.3	152	0.5	0.3	0.7	94
ZMO1354	OmpA/MotB domain protein	0	122.5	0	-0.2	0.1	160	0	-0.2	0.2	85
ZMO1227	ribosomal protein L9	0	116	0	-0.2	0.2	143	0	-0.2	0.2	89
ZMO0240	ATP synthase F1, gamma subunit	0.25	115	0.1	-0.1	0.3	141	0.4	0.2	0.6	89
ZMO1490	hypothetical protein	0	111	0	-0.1	0.2	139	0	-0.2	0.2	83
ZMO0518	ribosomal protein L4/L1e	0.05	110.5	0	-0.1	0.2	138	0.1	-0.1	0.3	83
ZMO1344	aldo/keto reductase	0.05	104	0	-0.2	0.2	132	0.1	-0.2	0.3	76
ZMO0318	short-chain dehydrogenase/reductase SDR	0.15	103.5	0.1	-0.1	0.3	118	0.2	0	0.5	89
ZMO1223	malonyl CoA-acyl carrier protein transacylase	-0.1	101	-0.2	-0.4	0	111	0	-0.2	0.2	91
ZMO0238	ATP synthase F1, delta subunit	0.25	100.5	0.2	0	0.3	118	0.3	0.1	0.5	83
ZMO0994	conserved hypothetical protein	-0.25	100	-0.1	-0.3	0.1	131	-0.4	-0.6	-0.2	69
ZMO1156	ribosomal protein S2	0	100	0	-0.2	0.1	115	0	-0.2	0.2	85
ZMO0883	ribosomal protein S9	0.05	99.5	0	-0.2	0.2	122	0.1	-0.1	0.3	77
ZMO1222	3-oxoacyl-(acyl-carrier-protein) reductase	-0.1	98	-0.1	-0.3	0.1	119	-0.1	-0.3	0.1	77
ZMO0467	PpiC-type peptidyl-prolyl cis-trans isomerase	0.25	97	0.2	0	0.4	123	0.3	0.1	0.6	71
ZMO0247	heat shock protein HslVU, ATPase subunit HslU	-0.1	95	-0.2	-0.4	0	124	0	-0.3	0.2	66
ZMO0369	glucokinase	0.1	95	0	-0.2	0.2	120	0.2	0	0.4	70
ZMO0279	cold-shock DNA-binding domain protein	0.05	94	-0.1	-0.2	0.1	131	0.2	-0.1	0.4	57
ZMO0493	glutamine synthetase, type I	0.05	93.5	0	-0.2	0.2	121	0.1	-0.1	0.4	66
ZMO1551	Histidinol dehydrogenase	-0.1	93	-0.2	-0.3	0	114	0	-0.3	0.2	72
ZMO0533	ribosomal protein S5	0.05	92.5	0	-0.1	0.2	117	0.1	-0.1	0.3	68
ZMO0845	alanyl-tRNA synthetase	-0.05	91.5	-0.2	-0.3	0	122	0.1	-0.2	0.3	61
ZMO1113	FAD-dependent pyridine nucleotide-disulphide oxidoreductase	0.15	91.5	0.2	0	0.4	103	0.1	-0.2	0.3	80
ZMO1754	Aldehyde Dehydrogenase	-0.4	90.5	0	-0.2	0.2	110	-0.8	-1	-0.6	71
ZMO0556	NusA antitermination factor	0.05	89.5	0	-0.2	0.2	105	0.1	-0.2	0.3	74
ZMO1060	Superoxide dismutase	-0.1	88.5	-0.1	-0.3	0.1	104	-0.1	-0.3	0.1	73
ZMO1036	Argininosuccinate synthase	-0.1	88	0	-0.1	0.2	114	-0.2	-0.5	0	62
ZMO1321	inosine-5'-monophosphate dehydrogenase	0	87	-0.1	-0.3	0.1	113	0.1	-0.1	0.3	61
ZMO0949	ATP-dependent Clp protease, ATP-binding subunit ClpX	0.1	86.5	0.1	-0.1	0.3	104	0.1	-0.1	0.4	69
ZMO0671	H+transporting two-sector ATPase B/B' subunit	0.2	86.5	0.1	-0.1	0.3	112	0.3	0.1	0.6	61
ZMO1201	Glycine hydroxymethyltransferase	0.4	86	0.2	0	0.4	106	0.6	0.4	0.8	66
ZMO0677	3-isopropylmalate dehydrogenase	0	85.5	-0.2	-0.4	0	101	0.2	0	0.4	70
ZMO0884	ribosomal protein L13	0	85.5	0	-0.2	0.2	100	0	-0.2	0.2	71
ZMO1407	aspartate-semialdehyde dehydrogenase	-0.3	85	-0.4	-0.6	-0.2	104	-0.2	-0.5	0	66
ZMO0878	response regulator receiver modulated CheB methylesterase	0.25	85	0.1	-0.1	0.3	101	0.4	0.1	0.6	69
ZMO0528	ribosomal protein L5	0.05	84	0	-0.1	0.2	110	0.1	-0.1	0.3	58
ZMO0554	translation initiation factor IF-2	0.3	84	0.2	0	0.4	103	0.4	0.1	0.6	65
ZMO1422	peptidase M16 domain protein	-0.1	81.5	-0.2	-0.4	0	103	0	-0.2	0.2	60
ZMO1350	molybdopterin binding domain	0	81.5	0	-0.2	0.2	97	0	-0.3	0.2	66
ZMO1649	Gluconolactonase	0.3	81.5	0	-0.2	0.2	96	0.6	0.3	0.8	67
ZM4_or0463	ribosomal protein S19	0.05	80.5	0	-0.1	0.2	95	0.1	-0.1	0.3	66
ZMO1732	alkyl hydroperoxide reductase/ Thiol specific antioxidant/ Mal allergen	0.4	80.5	0.5	0.3	0.7	87	0.3	0.1	0.5	74
ZMO0166	peptidoglycan-associated lipoprotein	0.1	80	0.2	0	0.4	103	0	-0.2	0.3	57
ZMO0976	aldo/keto reductase	-0.05	79.5	0	-0.2	0.2	90	-0.1	-0.4	0.1	69
ZMO0517	ribosomal protein L3	0	79	0	-0.2	0.2	91	0	-0.2	0.3	67
ZMO0342	aminotransferase class I and II	-0.05	77.5	-0.1	-0.2	0.1	104	0	-0.2	0.3	51
ZMO1609	hypothetical protein	0.25	77.5	0.2	0	0.4	95	0.3	0	0.5	60
ZMO1491	hypothetical protein	0.05	75.5	0	-0.2	0.2	94	0.1	-0.2	0.3	57
ZMO1141	ketol-acid reductoisomerase	0.05	74	-0.1	-0.3	0.1	89	0.2	0	0.5	59
ZMO1496	Phosphoenolpyruvate carboxylase	0.4	74	0.2	0	0.4	93	0.6	0.3	0.8	55
ZMO1515	ribosomal protein L20	-0.15	73.5	-0.2	-0.4	0.1	82	-0.1	-0.4	0.1	65
ZMO0837	cell division protein FtsZ	0.05	73.5	0	-0.2	0.2	90	0.1	-0.1	0.4	57
ZMO0541	DNA-directed RNA polymerase, alpha subunit	0.15	73	0.2	0	0.4	91	0.1	-0.1	0.4	55
ZMO0038	sigma 54 modulation protein/ribosomal protein S30EA	-0.55	72	-0.5	-0.7	-0.3	85	-0.6	-0.9	-0.4	59
ZMO0727	ribosomal protein L10	0.05	72	0	-0.2	0.2	87	0.1	-0.2	0.3	57
ZMO1155	translation elongation factor Ts	-0.35	71.5	-0.3	-0.5	-0.1	87	-0.4	-0.6	-0.1	56
ZMO0536	ribosomal protein L15	-0.05	71.5	0	-0.2	0.2	89	-0.1	-0.3	0.2	54
ZMO0549	Polyribonucleotide nucleotidyltransferase	-0.25	70.5	-0.2	-0.4	0	83	-0.3	-0.6	-0.1	58
ZMO0520	ribosomal protein L2	0	68	0	-0.2	0.2	87	0	-0.2	0.2	49
ZMO1137	phosphoserine phosphatase SerB	-0.05	65.5	-0.2	-0.4	0	83	0.1	-0.2	0.4	48
ZMO0521	ribosomal protein L22	-0.05	65	0	-0.2	0.2	76	-0.1	-0.3	0.2	54
ZMO0676	Cystathionine gamma-synthase	0	65	0	-0.3	0.2	81	0	-0.3	0.3	49
ZMO1910	ribosomal 5S rRNA E-loop binding protein Ctc/L25/TL5	-0.05	64.5	0	-0.2	0.2	71	-0.1	-0.3	0.1	58
ZMO0544	isocitrate dehydrogenase, NADP-dependent	0.2	63.5	0	-0.2	0.2	81	0.4	0.1	0.7	46
ZMO0855	Polyprenyl synthetase	0.2	63.5	0.1	-0.1	0.4	72	0.3	0	0.5	55
ZMO0514	ribosomal protein S7	0.05	62.5	0	-0.2	0.2	81	0.1	-0.2	0.3	44
ZMO0531	ribosomal protein L6 signature 1	0.05	62.5	0	-0.2	0.2	79	0.1	-0.2	0.3	46
ZMO1721	Glyoxalase/bleomycin resistance protein/dioxygenase	0.1	62.5	0.1	-0.1	0.3	73	0.1	-0.1	0.4	52
ZMO0722	Endothelin-converting enzyme 1	0	62	0	-0.2	0.2	80	0	-0.3	0.2	44
ZMO1479	Electron transfer flavoprotein alpha subunit	0.05	62	-0.1	-0.4	0.1	68	0.2	-0.1	0.4	56
ZMO1919	thiol-disulfide isomerase	-0.3	61	-0.6	-0.8	-0.4	76	0	-0.3	0.2	46
ZMO0339	Phosphomannomutase	-0.1	60.5	0	-0.3	0.2	74	-0.2	-0.5	0.1	47
ZMO1147	outer membrane chaperone Skp (OmpH)	-0.2	60	-0.2	-0.4	0	69	-0.2	-0.4	0.1	51
ZMO0542	ribosomal protein L17	0.05	60	0	-0.3	0.2	77	0.1	-0.2	0.3	43
ZMO1771	iron-containing alcohol dehydrogenase	-0.2	58.5	-0.2	-0.5	0	74	-0.2	-0.5	0	43
ZMO1488	2-dehydro-3-deoxyphosphooctonate aldolase	0.1	58.5	0	-0.2	0.2	70	0.2	-0.1	0.5	47
ZMO1719	ROK family protein	0.2	58	0.3	0	0.5	71	0.1	-0.2	0.4	45
ZMO0294	ribosomal protein L28	0.15	57.5	0.1	-0.1	0.3	68	0.2	-0.1	0.4	47
ZMO1410	bacterioferritin	-0.2	57	-0.3	-0.5	-0.1	67	-0.1	-0.4	0.1	47
ZMO0527	ribosomal protein L24	-0.15	56	-0.2	-0.4	0.1	68	-0.1	-0.3	0.2	44
ZMO0783	glutamyl-tRNA (Gln) amidotransferase, A subunit	0.15	53.5	0.2	0	0.4	68	0.1	-0.2	0.4	39
ZMO1335	flavoprotein WrbA	0.2	53.5	0.2	0	0.4	65	0.2	-0.1	0.5	42
ZMO0738	thiamine biosynthesis protein ThiS	-0.2	53	-0.3	-0.5	0	63	-0.1	-0.4	0.1	43
ZMO0522	ribosomal protein S3	0.1	53	0.1	-0.2	0.3	64	0.1	-0.2	0.4	42
ZMO0474	3,4-dihydroxy-2-butanone 4-phosphate synthase	0.1	53	0.1	-0.1	0.3	65	0.1	-0.2	0.4	41
ZMO1586	bacterioferritin	0.2	53	0.1	-0.1	0.3	61	0.3	0	0.6	45
ZMO0523	ribosomal protein L16	0	52.5	0	-0.2	0.2	62	0	-0.2	0.3	43
ZMO0694	conserved hypothetical protein	-0.1	51.5	0	-0.2	0.2	63	-0.2	-0.4	0.1	40
ZMO0454	Formate--tetrahydrofolate ligase	0.35	51.5	0.3	0.1	0.5	64	0.4	0.1	0.7	39
ZMO0540	ribosomal protein S11	0.1	50.5	0.1	-0.2	0.3	67	0.1	-0.1	0.4	34
ZMO1767	UTP-glucose-1-phosphate uridylyltransferase	0.4	49.5	0.5	0.2	0.7	58	0.3	0	0.6	41
ZMO1278	3-oxoacyl-[acyl-carrier-protein] synthase 2	-0.05	49	-0.1	-0.3	0.2	61	0	-0.4	0.3	37
ZMO0720	dihydrodipicolinate synthase	0.1	48.5	0	-0.2	0.2	68	0.2	-0.2	0.5	29
ZMO1653	aspartate kinase	0.1	48.5	0	-0.3	0.2	56	0.2	-0.1	0.5	41
ZMO1690	chaperone DnaJ domain protein	0.1	48	0.1	-0.2	0.3	67	0.1	-0.3	0.4	29
ZMO1675	protein-disulfide isomerase-like protein	0.05	47.5	0	-0.3	0.2	58	0.1	-0.2	0.4	37
ZMO0144	L-aspartate oxidase	0.25	47.5	0.1	-0.2	0.3	59	0.4	0.1	0.7	36
ZMO0740	CsbD family protein	0	46.5	0.2	0	0.4	53	-0.2	-0.5	0.1	40
ZMO1117	Glutamate synthase (ferredoxin)	0.05	46.5	0	-0.2	0.3	54	0.1	-0.2	0.4	39
ZMO0408	acetylornithine and succinylornithine aminotransferase	-0.1	46	-0.2	-0.4	0.1	55	0	-0.3	0.3	37
ZM4_or1455	carbamoyl-phosphate synthase, large subunit	0.2	45.5	0.1	-0.1	0.3	58	0.3	-0.1	0.6	33
ZMO0585	tryptophan synthase, beta subunit	-0.05	45	-0.1	-0.4	0.1	55	0	-0.3	0.3	35
ZMO0725	ribosomal protein L11	0	45	0	-0.3	0.2	59	0	-0.2	0.3	31
ZMO1034	Calcium-binding EF-hand-containing protein	0.05	45	0	-0.2	0.2	61	0.1	-0.2	0.4	29
ZMO0142	alanine racemase domain protein	0.1	45	0	-0.2	0.2	59	0.2	-0.1	0.5	31
ZMO0724	NusG antitermination factor	-0.05	44.5	-0.1	-0.3	0.2	53	0	-0.3	0.3	36
ZMO1076	ribosomal protein S16	0.15	44	0.1	-0.1	0.3	55	0.2	-0.1	0.4	33
ZMO0532	ribosomal protein L18	0.05	43	0	-0.2	0.3	56	0.1	-0.2	0.4	30
ZMO0945	Aldose 1-epimerase	0	42.5	-0.2	-0.4	0.1	52	0.2	-0.1	0.5	33
ZMO1513	phenylalanyl-tRNA synthetase, beta subunit	0.05	42.5	0	-0.3	0.2	57	0.1	-0.2	0.5	28
ZMO0431	2,3,4,5-tetrahydropyridine-2,6-dicarboxylate N-succinyltransferase	0.25	42.5	0.2	-0.1	0.4	57	0.3	0	0.6	28
ZMO0782	glutamyl-tRNA (Gln) amidotransferase, B subunit	0.2	42	0.2	-0.1	0.4	53	0.2	-0.1	0.5	31
ZMO0460	prolyl-tRNA synthetase	0.3	42	0.2	0	0.5	48	0.4	0.1	0.7	36
ZMO0890	lysyl-tRNA synthetase	0	41	-0.2	-0.5	0.1	50	0.2	-0.1	0.5	32
ZMO1623	RNA polymerase, sigma 70 subunit, RpoD	0.05	40.5	0	-0.3	0.3	48	0.1	-0.3	0.4	33
ZMO1796	3-phosphoshikimate 1-carboxyvinyltransferase	0.3	40.5	0.1	-0.2	0.3	46	0.5	0.1	0.9	35
ZMO1373	conserved hypothetical protein	-0.1	40	0.1	-0.2	0.4	46	-0.3	-0.6	0	34
ZMO1225	ribosomal protein S6	-0.05	40	0	-0.3	0.2	50	-0.1	-0.4	0.2	30
ZM4_or0454	ribosomal protein S12	0	39	0	-0.3	0.2	51	0	-0.3	0.3	27
ZMO0693	OsmC family protein	0.1	39	0.2	-0.1	0.4	48	0	-0.2	0.3	30
ZMO1792	dihydroxy-acid dehydratase	0.05	38.5	-0.2	-0.5	0.1	49	0.3	0	0.7	28
ZMO1708	pyridoxal phosphate biosynthetic protein PdxJ	0.1	38.5	0	-0.2	0.3	46	0.2	-0.1	0.5	31
ZMO1303	pyrroline-5-carboxylate reductase	0.2	38.5	0	-0.3	0.2	41	0.4	0.1	0.7	36
ZMO0257	two component transcriptional regulator, winged helix family	0.3	38.5	0.3	0	0.5	49	0.3	-0.1	0.6	28
ZMO1727	aminotransferase class I and II	0.4	38.5	0.2	0	0.5	55	0.6	0.3	1	22
ZMO0924	preprotein translocase, SecA subunit	0.4	38	0.3	0	0.6	48	0.5	0.1	0.8	28
ZMO1682	aminotransferase class I and II	-0.5	37.5	-0.5	-0.7	-0.2	51	-0.5	-0.9	-0.2	24
ZMO1075	signal recognition particle protein	0.05	37.5	0.1	-0.2	0.3	47	0	-0.3	0.3	28
ZMO0193	ribonuclease, Rne/Rng family	-0.25	37	-0.2	-0.5	0.1	43	-0.3	-0.6	0	31
ZMO0519	Ribosomal protein L25/L23	0	37	0	-0.3	0.2	41	0	-0.3	0.3	33
ZMO0980	DNA polymerase III, beta subunit	0.15	37	0.1	-0.2	0.3	45	0.2	-0.1	0.6	29
ZMO0543	aconitate hydratase	0.35	37	0.2	-0.1	0.5	46	0.5	0.1	0.8	28
ZMO1544	cobalt chelatase, pCobS small subunit	0.05	36.5	-0.1	-0.4	0.1	47	0.2	-0.1	0.5	26
ZMO0483	Homoserine dehydrogenase	-0.05	36	-0.1	-0.3	0.2	43	0	-0.3	0.4	29
ZMO1409	inositol monophosphatase	0.1	36	0.1	-0.2	0.4	49	0.1	-0.3	0.5	23
ZMO0669	H+transporting two-sector ATPase B/B' subunit	0.2	36	0.1	-0.1	0.3	48	0.3	0	0.6	24
ZMO1780	Antibiotic biosynthesis monooxygenase	0.25	36	0.2	-0.1	0.4	45	0.3	0	0.6	27
ZMO1928	chaperonin Cpn10	-0.45	35.5	-0.5	-0.7	-0.2	49	-0.4	-0.8	0	22
ZMO0202	methyl-accepting chemotaxis sensory transducer	0.45	35	0.4	0.1	0.7	46	0.5	0.2	0.9	24
ZMO0806	Leucyl aminopeptidase	0.2	34.5	0.1	-0.3	0.4	43	0.3	-0.1	0.7	26
ZMO0748	cysteine synthase	0.25	34.5	0.2	0	0.5	45	0.3	-0.1	0.6	24
ZMO1480	Electron transfer flavoprotein alpha/beta-subunit	-0.1	34	-0.2	-0.5	0	48	0	-0.4	0.4	20
ZMO1193	DNA topoisomerase I	0.05	34	0	-0.3	0.2	43	0.1	-0.3	0.5	25
ZMO0851	pyridoxamine 5'-phosphate oxidase	-0.05	33.5	0	-0.3	0.4	38	-0.1	-0.4	0.3	29
ZMO1313	4-hydroxythreonine-4-phosphate dehydrogenase	0.25	33.5	0.1	-0.1	0.4	46	0.4	0	0.7	21
ZMO0510	pyruvate dehydrogenase complex dihydrolipoamide acetyltransferase	0.35	33.5	0.1	-0.2	0.3	42	0.6	0.3	1	25
ZMO0935	Glutathione S-transferase domain	-0.35	33	-0.2	-0.5	0	43	-0.5	-0.8	-0.1	23
ZMO0707	Dihydrodipicolinate reductase	0	33	0	-0.3	0.3	35	0	-0.4	0.5	31
ZMO1180	carbohydrate kinase, YjeF related protein	0.1	32.5	0	-0.3	0.3	43	0.2	-0.2	0.5	22
ZMO1770	argininosuccinate lyase	0.1	32.5	0.2	-0.2	0.5	36	0	-0.4	0.4	29
ZMO1305	protein of unknown function DUF526	0.35	32.5	0.3	0	0.5	43	0.4	0	0.7	22
ZMO0530	ribosomal protein S8	-0.05	32	-0.1	-0.3	0.2	36	0	-0.3	0.3	28
ZMO0735	acetyl-CoA carboxylase, biotin carboxylase	0	32	-0.1	-0.4	0.1	43	0.1	-0.2	0.5	21
ZMO1079	ribosomal protein L19	0.05	32	0	-0.3	0.3	40	0.1	-0.3	0.4	24
ZMO1878	valyl-tRNA synthetase	-0.5	31.5	-0.6	-0.9	-0.2	42	-0.4	-0.8	0.1	21
ZMO0715	aspartyl-tRNA synthetase	0.2	31.5	0.1	-0.1	0.4	45	0.3	-0.1	0.7	18
ZMO1519	ribose-phosphate pyrophosphokinase	0.3	31.5	0.2	-0.1	0.5	43	0.4	0	0.9	20
ZMO0538	Adenylate kinase	0	31	0	-0.3	0.3	39	0	-0.3	0.4	23
ZMO0008	sulfite reductase (NADPH) hemoprotein, beta-component	-0.35	30.5	-0.5	-0.8	-0.2	36	-0.2	-0.5	0.2	25
ZMO1605	Transketolase central region	-0.05	30.5	0	-0.4	0.3	34	-0.1	-0.4	0.2	27
ZMO1019	deoxyhypusine synthase	0.15	30.5	0.2	-0.1	0.4	38	0.1	-0.2	0.5	23
ZMO1661	gamma-glutamyl phosphate reductase	0.25	30	0.1	-0.2	0.4	43	0.4	-0.1	0.8	17
ZMO0844	Sporulation domain protein	0.25	30	0.1	-0.1	0.4	40	0.4	0	0.7	20
ZMO0273	Methionine adenosyltransferase	0.3	30	0.3	-0.1	0.6	33	0.3	-0.1	0.6	27
ZMO1705	Thioredoxin domain	-0.15	29.5	-0.1	-0.4	0.2	36	-0.2	-0.6	0.1	23
ZMO0244	histone family protein DNA-binding protein	-0.1	29.5	-0.2	-0.5	0.1	37	0	-0.4	0.3	22
ZMO1552	NusB antitermination factor	0.05	29.5	0	-0.3	0.3	37	0.1	-0.3	0.4	22
ZMO0923	arginine biosynthesis bifunctional protein ArgJ	0.05	29.5	-0.1	-0.4	0.2	40	0.2	-0.2	0.6	19
ZMO0234	protease Do	0.2	29.5	0.2	-0.1	0.5	39	0.2	-0.1	0.6	20
ZMO0524	ribosomal protein L29	0.1	29	0	-0.3	0.3	38	0.2	-0.2	0.5	20
ZMO1135	peptidase U62 modulator of DNA gyrase	0.1	29	0	-0.4	0.3	35	0.2	-0.2	0.6	23
ZMO1385	toxic anion resistance family protein	0.4	29	0.3	0	0.7	36	0.5	0	1	22
ZMO0773	peptidyl-prolyl cis-trans isomerase cyclophilin type	-0.2	28.5	-0.3	-0.6	0	36	-0.1	-0.4	0.3	21
ZMO0539	ribosomal protein S13	0.1	28.5	0.1	-0.2	0.3	35	0.1	-0.3	0.5	22
ZMO0900	glutamyl-tRNA synthetase	0.15	28.5	0.1	-0.2	0.5	37	0.2	-0.1	0.6	20
ZMO1694	TonB-dependent receptor	0.15	28.5	-0.1	-0.4	0.2	35	0.4	0	0.7	22
ZMO0948	ATP-dependent Clp protease, proteolytic subunit ClpP	-0.35	28	-0.3	-0.5	0	37	-0.4	-0.8	0	19
ZMO0187	3-deoxy-7-phosphoheptulonate synthase	0.05	28	0	-0.3	0.3	33	0.1	-0.2	0.5	23
ZMO0684	CRISPR-associated protein, Csy3 family	0.05	28	0.1	-0.2	0.4	39	0	-0.4	0.4	17
ZM4_or0458	ribosomal protein S10	0.1	28	0	-0.3	0.3	34	0.2	-0.2	0.5	22
ZMO1153	ribosome recycling factor	0.15	28	0.2	-0.2	0.5	37	0.1	-0.3	0.5	19
ZMO0169	short-chain dehydrogenase/reductase SDR	0.2	28	0.1	-0.2	0.4	36	0.3	-0.1	0.7	20
ZMO1906	translation initiation factor IF-3	-0.55	27.5	-0.6	-0.9	-0.3	39	-0.5	-0.9	-0.1	16
ZMO0251	Endoribonuclease L-PSP	-0.15	27.5	-0.1	-0.3	0.2	35	-0.2	-0.5	0.1	20
ZMO0550	ribosomal protein S15	-0.05	27.5	-0.1	-0.4	0.1	37	0	-0.4	0.4	18
ZMO0242	H+transporting two-sector ATPase delta/epsilon subunit	0.15	27.5	0.1	-0.2	0.5	29	0.2	-0.1	0.6	26
ZMO1773	aldo/keto reductase	-0.25	27	-0.4	-0.7	-0.1	28	-0.1	-0.5	0.2	26
ZMO1643	tyrosyl-tRNA synthetase	0	27	-0.1	-0.4	0.2	30	0.1	-0.2	0.4	24
ZMO0309	short-chain dehydrogenase/reductase SDR	0.05	27	0.2	0	0.5	40	-0.1	-0.5	0.3	14
ZMO0200	anthranilate phosphoribosyltransferase	0.15	27	0.1	-0.2	0.3	34	0.2	-0.2	0.6	20
ZMO0886	protein of unknown function DUF192	-0.3	26.5	-0.4	-0.7	-0.2	34	-0.2	-0.5	0.2	19
ZMO0122	hypothetical protein	-0.55	26	-0.4	-0.7	-0.1	33	-0.7	-1	-0.3	19
ZMO1353	protein of unknown function DUF336	-0.45	26	-0.5	-0.8	-0.2	30	-0.4	-0.8	-0.1	22
ZMO1435	leucyl-tRNA synthetase	0	26	-0.1	-0.5	0.2	32	0.1	-0.3	0.5	20
ZMO0840	Sporulation domain protein	0.4	26	0.3	0	0.6	33	0.5	0	0.9	19
ZMO0344	peptidase U62 modulator of DNA gyrase	0.05	25.5	-0.1	-0.4	0.3	33	0.2	-0.2	0.6	18
ZMO1444	glycyl-tRNA synthetase, beta subunit	0.1	25.5	0	-0.4	0.3	32	0.2	-0.2	0.7	19
ZMO0867	hopanoid-associated sugar epimerase	0.35	25.5	0.2	-0.1	0.6	28	0.5	0.2	0.9	23
ZMO1309	Leucyl aminopeptidase	-0.2	25	-0.1	-0.5	0.2	28	-0.3	-0.7	0.1	22
ZMO1692	short-chain dehydrogenase/reductase SDR	-0.15	25	-0.2	-0.5	0.2	28	-0.1	-0.6	0.4	22
ZMO0973	hopanoid biosynthesis associated radical SAM protein HpnJ	-0.15	25	-0.2	-0.5	0.1	26	-0.1	-0.4	0.2	24
ZMO0985	stationary-phase survival protein SurE	0	25	-0.1	-0.4	0.2	32	0.1	-0.3	0.4	18
ZMO1420	phosphoribosylaminoimidazole carboxylase, catalytic subunit	0.3	25	0.3	-0.1	0.6	32	0.3	-0.1	0.7	18
ZMO0165	Tol-Pal system beta propeller repeat protein TolB	0.3	25	0.3	0	0.6	32	0.3	-0.1	0.7	18
ZMO0323	isoleucyl-tRNA synthetase	0.45	25	0.5	0.2	0.8	30	0.4	0	0.8	20
ZMO1000	5-methyltetrahydropteroyltriglutamate/homocysteine S-methyltransferase	-0.1	24.5	-0.2	-0.6	0.2	24	0	-0.3	0.4	25
ZMO1107	transcriptional regulator, AsnC family	0.05	24.5	0	-0.3	0.3	27	0.1	-0.3	0.4	22
ZMO1716	MotA/TolQ/ExbB proton channel	0.1	24.5	0	-0.4	0.3	27	0.2	-0.2	0.5	22
ZMO0180	1-hydroxy-2-methyl-2-(E)-butenyl 4-diphosphate synthase	0.15	24.5	-0.1	-0.4	0.2	32	0.4	-0.1	0.8	17
ZMO0182	adenosylhomocysteinase	-0.05	24	-0.1	-0.4	0.2	31	0	-0.4	0.3	17
ZMO0157	D-isomer specific 2-hydroxyacid dehydrogenase NAD-binding	-0.05	24	0	-0.4	0.3	37	-0.1	-0.6	0.4	11
ZMO0903	2-isopropylmalate synthase	-0.15	23.5	-0.2	-0.6	0.2	24	-0.1	-0.6	0.3	23
ZMO1412	transcriptional regulator, MucR family	0.3	23.5	0.3	0	0.5	32	0.3	-0.1	0.7	15
ZMO1508	histidyl-tRNA synthetase	0.3	23.5	0.2	-0.1	0.6	30	0.4	0	0.9	17
ZMO1124	two component, sigma54 specific, transcriptional regulator, Fis family	0.5	23.5	0.6	0.2	0.9	28	0.4	0.1	0.8	19
ZMO1870	nicotinate-nucleotide pyrophosphorylase	-0.25	23	-0.3	-0.8	0.1	28	-0.2	-0.7	0.3	18
ZMO0246	20S proteasome A and B subunits	0	23	-0.1	-0.5	0.3	27	0.1	-0.4	0.6	19
ZMO1358	ribosomal protein S20	0.05	23	0.1	-0.2	0.4	29	0	-0.4	0.4	17
ZMO0567	succinyl-CoA synthetase, alpha subunit	0.1	23	0	-0.3	0.3	30	0.2	-0.2	0.6	16
ZMO0662	adenylosuccinate lyase	0.15	23	0.1	-0.3	0.4	25	0.2	-0.2	0.6	21
ZMO0965	efflux pump membrane protein	0.45	23	0.2	-0.2	0.5	28	0.7	0.3	1	18
ZMO1347	aromatic amino acid beta-eliminating lyase/threonine aldolase	0.05	22.5	0	-0.4	0.3	27	0.1	-0.3	0.5	18
ZMO0075	PhoH family protein	-0.55	22	-0.6	-0.9	-0.3	28	-0.5	-1	0	16
ZMO1516	ribosomal protein L35	0.05	22	0	-0.3	0.3	28	0.1	-0.3	0.4	16
ZMO1581	Antibiotic biosynthesis monooxygenase	-0.15	21.5	-0.2	-0.5	0.1	30	-0.1	-0.5	0.3	13
ZMO1136	Cytochrome-c peroxidase	-0.1	21.5	0	-0.4	0.3	30	-0.2	-0.7	0.3	13
ZMO0449	conserved hypothetical protein-like	-0.05	21.5	0	-0.3	0.4	30	-0.1	-0.6	0.4	13
ZMO1724	UDP-N-acetylglucosamine 1-carboxyvinyltransferase	-0.05	21.5	-0.2	-0.6	0.2	25	0.1	-0.3	0.5	18
ZMO0525	ribosomal protein S17	0	21.5	0	-0.3	0.4	26	0	-0.4	0.4	17
ZMO0473	6,7-dimethyl-8-ribityllumazine synthase	0.05	21.5	0	-0.3	0.3	26	0.1	-0.3	0.4	17
ZMO1689	dihydroorotase, multifunctional complex type	0.15	21.5	-0.1	-0.4	0.2	30	0.4	-0.1	0.8	13
ZMO1733	transcriptional regulator, LysR family	0.35	21	0.2	-0.1	0.5	26	0.5	0.1	0.9	16
ZMO0427	cysteine desulfurase, SufS subfamily	0.05	20.5	0.1	-0.2	0.4	27	0	-0.5	0.5	14
ZMO1122	integration host factor, alpha subunit	0.1	20.5	0.2	-0.2	0.5	26	0	-0.5	0.5	15
ZMO0435	17 kDa surface antigen	-0.5	20	-0.3	-0.7	0.1	23	-0.7	-1.1	-0.2	17
ZMO1514	phenylalanyl-tRNA synthetase, alpha subunit	-0.15	20	-0.2	-0.5	0.1	24	-0.1	-0.5	0.3	16
ZMO0487	HpcH/HpaI aldolase	-0.1	20	-0.3	-0.7	0	25	0.1	-0.4	0.6	15
ZMO0559	protein of unknown function DUF815	0.05	20	0.1	-0.2	0.4	24	0	-0.5	0.5	16
ZMO1673	aldo/keto reductase	0.3	20	0.1	-0.3	0.4	29	0.5	0	1.1	11
ZMO0876	hopanoid biosynthesis associated membrane protein HpnM	0	19.5	0.1	-0.2	0.5	25	-0.1	-0.6	0.5	14
ZMO0407	GcrA cell cycle regulator	0.05	19.5	0.1	-0.2	0.5	27	0	-0.5	0.5	12
ZMO0986	seryl-tRNA synthetase	0.15	19.5	0	-0.3	0.4	25	0.3	-0.2	0.7	14
ZMO0512	dihydrolipoamide dehydrogenase	0.35	19.5	0.2	-0.2	0.6	23	0.5	0	1	16
ZMO0529	ribosomal protein S14	-0.15	19	-0.1	-0.4	0.2	28	-0.2	-0.9	0.4	10
ZMO0405	ATP-dependent Clp protease, ATP-binding subunit clpA	-0.05	19	-0.3	-0.8	0.2	23	0.2	-0.3	0.8	15
ZMO0183	ABC transporter related	0	19	0.2	-0.3	0.6	20	-0.2	-0.7	0.4	18
ZMO1047	phosphate ABC transporter, periplasmic phosphate-binding protein	0.15	19	0	-0.3	0.4	22	0.3	-0.4	1.1	16
ZMO1130	CinA domain protein	0.2	19	0	-0.3	0.3	28	0.4	-0.1	0.8	10
ZMO1543	cobalt chelatase, pCobT subunit	0.3	19	0.2	-0.2	0.6	24	0.4	-0.2	1.1	14
ZMO0312	amidohydrolase	0.45	19	0.2	-0.3	0.6	25	0.7	0.2	1.3	13
ZMO0478	two component transcriptional regulator, winged helix family	-0.15	18.5	-0.1	-0.4	0.2	25	-0.2	-0.7	0.2	12
ZMO1128	2-C-methyl-D-erythritol 4-phosphate cytidylyltransferase	-0.05	18.5	-0.2	-0.8	0.3	22	0.1	-0.5	0.6	15
ZMO0709	phosphoribosylformylglycinamidine cyclo-ligase	0.15	18.5	0	-0.4	0.4	20	0.3	-0.2	0.8	17
ZMO0687	thiamine pyrophosphate protein TPP binding domain protein	0.2	18.5	0.2	-0.2	0.5	24	0.2	-0.2	0.7	13
ZMO0820	phosphoribosylformylglycinamidine synthase II	0.2	18.5	0.2	-0.2	0.6	22	0.2	-0.3	0.7	15
ZMO1583	DNA gyrase, B subunit	0.35	18.5	0.3	-0.2	0.7	21	0.4	-0.1	0.9	16
ZMO0491	peptidase M24	0.35	18.5	-0.1	-0.7	0.6	19	0.8	0.3	1.4	18
ZMO0534	ribosomal protein L30	-0.1	18	-0.1	-0.4	0.2	20	-0.1	-0.5	0.3	16
ZMO0905	periplasmic glucan biosynthesis protein MdoG	-0.05	18	0.1	-0.3	0.4	26	-0.2	-0.7	0.4	10
ZMO0421	histidinol-phosphate aminotransferase	0	18	0	-0.3	0.4	25	0	-0.5	0.6	11
ZMO0299	phosphoribosylamine/glycine ligase	0.05	18	-0.1	-0.5	0.2	26	0.2	-0.5	0.8	10
ZMO1686	tRNA synthetase class II (G H P and S)	0.1	18	0.1	-0.3	0.4	22	0.1	-0.4	0.6	14
ZMO0666	conserved hypothetical protein	0.15	18	0.1	-0.4	0.5	23	0.2	-0.4	0.9	13
ZMO1659	ATP-dependent metalloprotease FtsH	0.35	18	0.2	-0.2	0.6	21	0.5	0	0.9	15
ZMO1139	acetolactate synthase, large subunit, biosynthetic type	0.45	18	0.2	-0.2	0.5	23	0.7	0.3	1.2	13
ZMO1757	carbohydrate kinase, thermoresistant glucokinase family	-0.25	17.5	-0.1	-0.4	0.2	24	-0.4	-0.8	0.1	11
ZMO0753	glutaredoxin 3	-0.15	17.5	-0.2	-0.6	0.1	24	-0.1	-0.6	0.5	11
ZMO0328	translation elongation factor P	-0.05	17.5	-0.1	-0.6	0.3	18	0	-0.5	0.4	17
ZMO1092	methionyl-tRNA synthetase	-0.05	17.5	-0.3	-0.7	0.2	22	0.2	-0.3	0.7	13
ZMO0249	ribosomal protein L33	0	17.5	0	-0.3	0.4	22	0	-0.5	0.5	13
ZMO1606	pyruvate dehydrogenase (acetyl-transferring) E1 component, alpha subunit	0	17.5	-0.3	-0.7	0.3	22	0.3	-0.7	1.1	13
ZMO1615	transcription elongation factor GreA	0.1	17.5	-0.1	-0.5	0.3	22	0.3	-0.2	0.9	13
ZMO0179	Fructose-bisphosphate aldolase	0.25	17.5	0.1	-0.2	0.5	26	0.4	-0.2	1	9
ZMO0756	TPR repeat-containing protein	-0.35	17	-0.4	-0.8	0.1	19	-0.3	-0.7	0.2	15
ZMO1100	Nucleotidyl transferase	-0.3	17	-0.3	-0.7	0.1	17	-0.3	-0.7	0.1	17
ZMO0409	ornithine carbamoyltransferase	0.15	17	0	-0.3	0.4	27	0.3	-0.3	0.9	7
ZMO1345	aminopeptidase N	0.25	17	0.3	-0.1	0.8	27	0.2	-0.4	0.8	7
ZMO0329	Inositol-phosphate phosphatase	0.35	17	0.3	-0.1	0.7	21	0.4	-0.2	1	13
ZMO1449	Mannitol dehydrogenase domain	0.45	17	0.1	-0.3	0.5	23	0.8	0.3	1.4	11
ZMO1619	GatB/YqeY domain-containing protein	0	16.5	0	-0.3	0.4	20	0	-0.5	0.6	13
ZMO1312	PpiC-type peptidyl-prolyl cis-trans isomerase	0.3	16.5	-0.3	-0.8	0.2	20	0.9	0.4	1.5	13
ZMO1498	histidine triad (HIT) protein	-0.25	16	-0.2	-0.7	0.2	19	-0.3	-0.8	0.2	13
ZMO1300	conserved hypothetical protein	0.05	16	0.3	-0.1	0.7	19	-0.2	-0.6	0.3	13
ZMO1707	orotate phosphoribosyltransferase	0.05	16	0	-0.4	0.4	19	0.1	-0.3	0.6	13
ZMO1805	Haloacid dehalogenase domain protein hydrolase	0.1	16	-0.1	-0.5	0.3	18	0.3	-0.1	0.7	14
ZMO1518	inositol monophosphatase	0.1	16	0.1	-0.3	0.5	19	0.1	-0.4	0.6	13
ZMO1158	aspartate racemase	0.3	16	0.2	-0.2	0.7	20	0.4	-0.1	0.9	12
ZMO1052	phosphoribosylaminoimidazole-succinocarboxamide synthase	0.4	16	0.3	-0.3	0.8	15	0.5	0.1	0.9	17
ZMO0692	DNA gyrase, A subunit	0.4	16	0.5	0.2	0.9	23	0.3	-0.3	0.9	9
ZMO0704	AMP-dependent synthetase and ligase	0.15	15.5	0.1	-0.3	0.5	19	0.2	-0.2	0.7	12
ZMO1275	threonine dehydratase	0.2	15.5	0.3	-0.1	0.6	23	0.1	-0.4	0.7	8
ZMO1652	2-nitropropane dioxygenase NPD	0.2	15.5	0.4	0	0.8	17	0	-0.5	0.5	14
ZMO0468	anthranilate synthase component I	0.5	15.5	0.4	-0.3	1	17	0.6	0.1	1.2	14
ZMO0037	putative PTS IIA-like nitrogen-regulatory protein PtsN	0.5	15.5	0.5	0	0.9	18	0.5	-0.1	1	13
ZMO1509	peptide chain release factor 1	0.15	15	0.1	-0.3	0.5	17	0.2	-0.3	0.6	13
ZMO0287	efflux transporter, RND family, MFP subunit	0.2	15	0.1	-0.3	0.5	20	0.3	-0.2	0.9	10
ZMO1375	Ribonuclease III	0.25	15	0.3	-0.1	0.6	20	0.2	-0.2	0.7	10
ZMO0426	SufBD protein	0.3	15	0.2	-0.2	0.7	18	0.4	-0.1	0.9	12
ZMO0485	acyl-CoA dehydrogenase domain protein	0.3	15	0.2	-0.3	0.6	18	0.4	-0.1	0.9	12
ZMO1876	conserved hypothetical protein	-0.35	14.5	-0.5	-0.9	-0.1	18	-0.2	-0.7	0.2	11
ZMO0586	Phosphoribosylanthranilate isomerase	-0.1	14.5	-0.1	-0.5	0.4	18	-0.1	-0.6	0.5	11
ZMO1097	thioredoxin	-0.1	14.5	0	-0.4	0.4	19	-0.2	-0.7	0.3	10
ZMO1331	MscS Mechanosensitive ion channel	0.1	14.5	0	-0.4	0.3	19	0.2	-0.3	0.7	10
ZMO0232	RNA methyltransferase, TrmH family, group 3	0.15	14.5	0.2	-0.2	0.6	17	0.1	-0.6	0.8	12
ZMO0831	UDP-N-acetylglucosamine--N-acetylmuramyl-(pentapeptide) pyrophosphoryl-undecaprenol N-acetylglucosamine transferase	0.2	14.5	0.2	-0.2	0.7	16	0.2	-0.5	0.8	13
ZMO0482	fructose-1,6-bisphosphatase, class II	0.25	14.5	0.2	-0.2	0.6	20	0.3	-0.2	0.9	9
ZMO0355	cell shape determining protein, MreB/Mrl family	0.55	14.5	0.7	0.2	1.2	17	0.4	-0.1	0.9	12
ZMO0498	UDP-N-acetylglucosamine pyrophosphorylase	-0.3	14	-0.3	-0.8	0.2	12	-0.3	-0.8	0.2	16
ZMO0086	(p)ppGpp synthetase I, SpoT/RelA	-0.15	14	-0.3	-0.8	0.2	16	0	-0.6	0.6	12
ZMO1133	Carbonate dehydratase	-0.1	14	-0.1	-0.5	0.3	19	-0.1	-0.7	0.4	9
ZMO1556	glutamate/cysteine ligase	0	14	0.2	-0.4	0.7	15	-0.2	-0.8	0.8	13
ZMO0587	orotidine 5'-phosphate decarboxylase	0.05	14	0	-0.3	0.4	18	0.1	-0.3	0.6	10
ZMO1442	conserved hypothetical protein	0.15	14	0.2	-0.2	0.6	16	0.1	-0.3	0.6	12
ZMO0327	cystathionine beta-lyase	0.3	14	0.3	-0.1	0.8	19	0.3	-0.3	0.9	9
ZMO1481	succinyl-CoA synthetase, beta subunit	0.35	14	0.4	-0.1	0.8	17	0.3	-0.3	0.8	11
ZMO0282	efflux transporter, RND family, MFP subunit	0.45	14	0.3	-0.1	0.7	19	0.6	0.1	1.1	9
ZMO1887	isochorismatase hydrolase	-0.5	13.5	-0.5	-1	-0.1	17	-0.5	-1	-0.1	10
ZMO0797	short-chain dehydrogenase/reductase SDR	-0.35	13.5	-0.4	-0.8	0.1	19	-0.3	-0.9	0.4	8
ZMO1116	glutamate synthase, small subunit	-0.3	13.5	-0.3	-0.7	0.1	21	-0.3	-0.9	0.3	6
ZMO0332	thiamine-phosphate pyrophosphorylase	0.1	13.5	0.1	-0.3	0.5	20	0.1	-0.6	0.8	7
ZMO1178	Phosphoribosyl-AMP cyclohydrolase	0.15	13.5	0	-0.4	0.3	19	0.3	-0.3	0.8	8
ZMO0125	ybaK/ebsC protein	0.15	13.5	0.1	-0.3	0.5	18	0.2	-0.7	1	9
ZMO0297	protein of unknown function DUF21	0.55	13.5	0.4	0	0.8	15	0.7	0.2	1.1	12
ZMO0914	Methenyltetrahydrofolate cyclohydrolase	0.55	13.5	0.5	-0.1	1	14	0.6	0.2	1.1	13
ZMO0186	cysteinyl-tRNA synthetase	-0.3	13	-0.4	-0.8	0.1	16	-0.2	-0.8	0.3	10
ZMO0453	small GTP-binding protein	-0.05	13	-0.1	-0.5	0.3	15	0	-0.4	0.5	11
ZMO1764	ErfK/YbiS/YcfS/YnhG family protein	-0.05	13	0	-0.4	0.4	16	-0.1	-0.6	0.5	10
ZMO0563	chorismate mutase	0	13	0	-0.3	0.4	16	0	-0.5	0.5	10
ZMO0209	ribosomal protein L27	0.1	13	0.1	-0.3	0.5	14	0.1	-0.3	0.6	12
ZMO0862	conserved hypothetical protein	0.25	13	-0.1	-0.5	0.3	18	0.6	-0.2	1.3	8
ZMO1768	diaminopimelate decarboxylase	0.25	13	0.2	-0.2	0.6	15	0.3	-0.2	0.8	11
ZMO1014	translation initiation factor IF-1	0.3	13	0.2	-0.2	0.6	17	0.4	-0.1	1	9
ZMO1430	efflux transporter, RND family, MFP subunit	0.4	13	0.3	-0.1	0.7	21	0.5	-0.3	1.2	5
ZMO1043	LemA family protein	-0.35	12.5	-0.5	-1	-0.1	15	-0.2	-0.8	0.3	10
ZMO0432	Arginase/agmatinase/formiminoglutamase	-0.2	12.5	-0.2	-0.6	0.3	13	-0.2	-0.7	0.3	12
ZMO1142	thioredoxin reductase	-0.05	12.5	-0.1	-0.6	0.4	15	0	-0.6	0.6	10
ZMO0298	conserved hypothetical protein	0.05	12.5	-0.1	-0.5	0.3	17	0.2	-0.4	0.8	8
ZMO1588	excinuclease ABC, A subunit	0.15	12.5	-0.1	-0.6	0.4	16	0.4	-0.2	1	9
ZMO1089	Serine-type D-Ala-D-Ala carboxypeptidase	0.2	12.5	0.1	-0.4	0.6	16	0.3	-0.4	1	9
ZMO0499	penicillin-binding protein, 1A family	0.2	12.5	0	-0.4	0.5	16	0.4	-0.2	0.9	9
ZMO1033	Cyclopropane-fatty-acyl-phospholipid synthase	0.25	12.5	0.3	-0.1	0.7	20	0.2	-0.7	1.1	5
ZMO0286	protein of unknown function DUF541	-0.35	12	0	-0.4	0.4	16	-0.7	-1.3	-0.1	8
ZMO0635	flagellar motor switch protein FliG	-0.15	12	-0.5	-1	0	16	0.2	-0.3	0.8	8
ZMO1698	GTP cyclohydrolase II	-0.1	12	0.2	-0.4	0.7	17	-0.4	-1.1	0.3	7
ZMO0804	N-acetyl-gamma-glutamyl-phosphate reductase	0	12	-0.6	-1.2	0.2	12	0.6	-0.2	1.3	12
ZMO1323	histidine kinase	0.05	12	0.3	-0.2	0.8	14	-0.2	-0.8	0.4	10
ZMO1494	acetylglutamate kinase	0.15	12	0	-0.6	0.6	16	0.3	-0.4	1.1	8
ZMO0821	Pyridoxal-5'-phosphate-dependent protein beta subunit	-0.25	11.5	-0.1	-0.6	0.5	15	-0.4	-1.2	0.4	8
ZMO1531	phosphoribosylformylglycinamidine synthase, purS	-0.1	11.5	-0.1	-0.5	0.4	14	-0.1	-0.6	0.4	9
ZMO0442	HAD-superfamily hydrolase, subfamily IA, variant 3	0.05	11.5	0.2	-0.4	0.7	9	-0.1	-0.6	0.4	14
ZMO1150	1-deoxy-D-xylulose 5-phosphate reductoisomerase	0.05	11.5	0	-0.6	0.7	10	0.1	-0.5	0.6	13
ZMO0847	Carbohydrate-selective porin OprB	0.1	11.5	0	-0.4	0.5	15	0.2	-0.4	0.8	8
ZMO0211	ribosomal protein L21	0.2	11.5	0.2	-0.3	0.6	16	0.2	-0.3	0.8	7
ZMO0486	conserved hypothetical protein	0.25	11.5	0.1	-0.3	0.6	14	0.4	-0.1	0.9	9
ZMO1717	TonB family protein	0.25	11.5	0.1	-0.3	0.5	12	0.4	0	0.8	11
ZMO1844	oxidoreductase domain protein	0.25	11.5	0	-0.5	0.4	17	0.5	-0.2	1.2	6
ZMO1710	signal peptidase I	0.3	11.5	0.1	-0.3	0.6	14	0.5	0	1	9
ZMO0366	sugar transporter	0.4	11.5	0.4	-0.1	0.7	15	0.4	-0.1	0.9	8
ZMO1618	carbamoyl-phosphate synthase, small subunit	0.5	11.5	0.2	-0.2	0.6	17	0.8	-0.2	1.6	6
ZMO0107	conserved hypothetical protein	-0.45	11	-0.7	-1.2	-0.2	13	-0.2	-0.8	0.4	9
ZMO1226	ribosomal protein S18	-0.1	11	-0.2	-0.5	0.2	16	0	-0.5	0.5	6
ZMO1270	8-amino-7-oxononanoate synthase	-0.1	11	0	-0.4	0.4	12	-0.2	-0.7	0.3	10
ZMO1657	conserved hypothetical protein	-0.05	11	0	-0.5	0.6	16	-0.1	-1.1	0.8	6
ZMO0917	2-nitropropane dioxygenase, NPD	-0.05	11	0	-0.5	0.4	15	-0.1	-0.7	0.5	7
ZMO0712	Polyphosphate kinase	-0.05	11	0.2	-0.2	0.7	15	-0.3	-0.9	0.4	7
ZMO1441	FAD dependent oxidoreductase	0	11	-0.3	-0.7	0.2	15	0.3	-0.4	1	7
ZMO0220	4Fe-4S ferredoxin iron-sulfur binding domain protein	0	11	-0.2	-0.7	0.2	16	0.2	-0.6	0.9	6
ZMO1351	Carboxymethylenebutenolidase	0.05	11	-0.1	-0.5	0.4	16	0.2	-0.5	0.9	6
ZMO0452	Pyrrolo-quinoline quinone	0.05	11	0.2	-0.2	0.6	17	-0.1	-0.9	0.7	5
ZMO1154	uridylate kinase	0.05	11	0.2	-0.3	0.7	9	-0.1	-0.6	0.4	13
ZMO1374	NAD-dependent epimerase/dehydratase	0.15	11	0.5	-0.1	1	16	-0.2	-1	0.8	6
ZMO1489	3-deoxy-D-manno-octulosonate cytidylyltransferase	0.15	11	0.1	-0.3	0.5	18	0.2	-0.7	1.1	4
ZMO0964	RND efflux system, outer membrane lipoprotein, NodT family	0.25	11	0.2	-0.3	0.8	13	0.3	-0.3	1	9
ZMO0913	branched-chain amino acid aminotransferase	0.25	11	0	-0.5	0.4	16	0.5	-0.1	1.1	6
ZMO1177	two component transcriptional regulator, winged helix family	0.3	11	-0.1	-0.6	0.5	15	0.7	-0.1	1.4	7
ZMO1632	succinyl-diaminopimelate desuccinylase	0.3	11	0.4	-0.1	0.9	13	0.2	-0.3	0.7	9
ZMO0326	7-cyano-7-deazaguanine reductase	0.5	11	0.3	-0.2	0.7	13	0.7	0	1.3	9
ZMO0103	beta-lactamase	-0.55	10.5	-0.8	-1.2	-0.4	17	-0.3	-1	0.3	4
ZMO1576	short-chain dehydrogenase/reductase SDR	-0.2	10.5	-0.3	-0.7	0.2	15	-0.1	-0.7	0.5	6
ZMO1220	twin-arginine translocation protein, TatA/E family subunit	-0.2	10.5	-0.4	-0.8	0	14	0	-0.7	0.7	7
ZZM4DRAFT_1907	zmob_ZM4 19mar09 plasmid4 revised	-0.2	10.5	-0.2	-0.7	0.2	11	-0.2	-0.7	0.2	10
ZMO0819	nucleotide sugar dehydrogenase	-0.1	10.5	0	-0.6	0.6	11	-0.2	-0.8	0.4	10
ZMO1640	tryptophanyl-tRNA synthetase	-0.05	10.5	-0.1	-0.6	0.4	11	0	-0.5	0.5	10
ZMO1369	Agmatine deiminase	0.05	10.5	0.2	-0.4	0.7	12	-0.1	-0.7	0.6	9
ZMO0599	acetyl-CoA carboxylase, carboxyl transferase, alpha subunit	0.05	10.5	-0.1	-0.6	0.4	11	0.2	-0.5	0.8	10
ZMO0875	hydroxymethylbutenyl pyrophosphate reductase	0.25	10.5	0.1	-0.4	0.5	16	0.4	-0.3	1	5
ZMO1132	lipoic acid synthetase	0.3	10.5	0	-0.5	0.5	9	0.6	0.1	1	12
ZMO1667	carboxyl-terminal protease	0.4	10.5	0.4	0	0.9	14	0.4	-0.1	0.9	7
ZMO1485	deoxyguanosinetriphosphate triphosphohydrolase	-0.45	10	-0.4	-0.9	0	14	-0.5	-1.2	0.2	6
ZMO1573	Dyp-type peroxidase family	-0.3	10	-0.5	-1.1	0.1	13	-0.1	-0.8	0.5	7
ZMO1348	methionine aminopeptidase, type I	-0.2	10	-0.1	-0.5	0.3	15	-0.3	-1	0.4	5
ZMO1328	tRNA/rRNA methyltransferase (SpoU)	-0.05	10	-0.2	-1	0.5	9	0.1	-0.4	0.7	11
ZMO0853	peptidyl-prolyl cis-trans isomerase cyclophilin type	-0.05	10	-0.2	-0.8	0.4	13	0.1	-0.7	0.8	7
ZMO0832	UDP-N-acetylmuramate/alanine ligase	0.05	10	0.1	-0.4	0.6	13	0	-0.5	0.5	7
ZMO0911	polysaccharide export protein	0.05	10	0	-0.5	0.5	13	0.1	-0.5	0.7	7
ZMO0570	ribosomal L11 methyltransferase	0.2	10	0.1	-0.4	0.6	13	0.3	-0.2	0.9	7
ZMO0896	hypothetical protein	0.2	10	0.2	-0.3	0.6	13	0.2	-0.4	0.8	7
ZMO1182	4-diphosphocytidyl-2C-methyl-D-erythritol kinase	0.2	10	0.2	-0.4	0.9	11	0.2	-0.3	0.8	9
ZMO1550	ATP phosphoribosyltransferase	0.4	10	0.5	-0.1	1	13	0.3	-0.4	1.1	7
ZMO0353	4-diphosphocytidyl-2C-methyl-D-erythritol synthase	0.4	10	0.3	-0.3	0.8	12	0.5	-0.3	1.2	8
ZMO0833	UDP-N-acetylenolpyruvoylglucosamine reductase	0.4	10	0.3	-0.4	0.9	13	0.5	-0.3	1.3	7
ZMO0869	squalene synthase HpnC	-0.3	9.5	-0.2	-0.7	0.3	13	-0.4	-1	0.3	6
ZMO1307	hydro-lyase, Fe-S type, tartrate/fumarate subfamily, alpha subunit	0.05	9.5	-0.1	-0.5	0.4	12	0.2	-0.4	0.9	7
ZMO1800	phenazine biosynthesis protein PhzF family	0.1	9.5	0.1	-0.4	0.5	15	0.1	-0.5	0.8	4
ZMO1866	beta-lactamase domain protein	0.15	9.5	0.1	-0.5	0.7	11	0.2	-0.4	0.8	8
ZMO1184	Electron-transferring-flavoprotein dehydrogenase	0.25	9.5	0.5	-0.2	1.2	10	0	-0.7	0.7	9
ZMO0492	nitrogen regulatory protein P-II	0.35	9.5	0.3	-0.2	0.8	10	0.4	-0.1	0.9	9
ZMO1411	ferric uptake regulator, Fur family	0.35	9.5	0.2	-0.3	0.7	11	0.5	-0.1	1.1	8
ZMO1861	2-nitropropane dioxygenase NPD	-0.4	9	-0.4	-0.8	0.1	12	-0.4	-1.1	0.2	6
ZMO1003	phosphomethylpyrimidine kinase	-0.2	9	-0.3	-0.8	0.3	10	-0.1	-0.7	0.6	8
ZMO1730	Serine O-acetyltransferase	0.15	9	-0.1	-0.6	0.4	14	0.4	-0.4	1.3	4
ZMO1687	Adenylosuccinate synthase	0.2	9	0.3	-0.2	0.8	12	0.1	-0.5	0.7	6
ZMO0156	hypothetical protein	0.2	9	0.3	-0.2	0.7	12	0.1	-0.5	0.8	6
ZMO1148	outer membrane protein assembly complex, YaeT protein	0.2	9	0.2	-0.4	0.7	12	0.2	-0.6	1	6
ZMO1499	phosphoribosyl-ATP diphosphatase	0.3	9	0.4	-0.2	0.9	9	0.2	-0.4	0.7	9
ZMO1772	NAD(P)H quinone oxidoreductase, PIG3 family	0.35	9	0.3	-0.1	0.7	13	0.4	-0.2	1.1	5
ZMO0363	queuine tRNA-ribosyltransferase	0.55	9	0.9	0.2	1.6	8	0.2	-0.3	0.8	10
ZMO0014	ribonuclease PH	-0.45	8.5	-0.1	-0.7	0.5	9	-0.8	-1.5	-0.2	8
ZMO0584	tryptophan synthase, alpha subunit	-0.25	8.5	-0.3	-0.9	0.3	9	-0.2	-0.9	0.5	8
ZMO1145	ribosomal protein L31	0	8.5	0	-0.4	0.4	10	0	-0.6	0.6	7
ZMO1228	Mandelate racemase/muconate lactonizing protein	0.1	8.5	0.1	-0.4	0.6	12	0.1	-0.9	1.1	5
ZMO0176	transketolase	0.2	8.5	0.1	-0.5	0.7	9	0.3	-0.3	0.8	8
ZMO0593	3-dehydroquinate synthase	0.2	8.5	0.2	-0.5	1	5	0.2	-0.3	0.7	12
ZMO1593	peptidase M61 domain protein	0.2	8.5	-0.1	-0.7	0.6	11	0.5	-0.3	1.3	6
ZMO1701	outer membrane lipoprotein carrier protein LolA	0.2	8.5	0.1	-0.4	0.6	13	0.3	-0.5	1.1	4
ZMO1214	DEAD/DEAH box helicase domain protein	0.25	8.5	0.1	-0.5	0.7	9	0.4	-0.2	1	8
ZMO0811	methionyl-tRNA formyltransferase	0.3	8.5	0.2	-0.4	0.7	9	0.4	-0.2	1	8
ZMO1267	GMP synthase, large subunit	0.35	8.5	0.2	-0.4	0.7	10	0.5	-0.2	1.1	7
ZMO1599	hopanoid biosynthesis associated RND transporter like protein HpnN	0.35	8.5	0.5	0	1	12	0.2	-0.6	0.9	5
ZMO0602	OmpA/MotB domain protein	0.45	8.5	0.2	-0.3	0.7	12	0.7	-0.1	1.4	5
ZMO0073	CBS domain containing protein	-0.55	8	-1.2	-2.6	-0.2	9	0.1	-0.7	0.8	7
ZMO1924	peptidase U32	-0.4	8	-0.6	-1	-0.1	11	-0.2	-1	0.6	5
ZMO0153	protein of unknown function DUF28	-0.25	8	-0.1	-0.7	0.4	10	-0.4	-1.1	0.3	6
ZMO0207	GTP-binding protein Obg/CgtA	-0.15	8	-0.5	-1.1	0.1	10	0.2	-0.5	0.9	6
ZMO0857	protein of unknown function DUF1013	-0.05	8	0	-0.7	0.7	9	-0.1	-0.8	0.5	7
ZMO1720	DNA-directed RNA polymerase, omega subunit	-0.05	8	-0.1	-0.8	0.7	8	0	-0.7	0.8	8
ZMO0921	hypothetical protein	0.05	8	0.1	-0.5	0.7	9	0	-0.6	0.6	7
ZMO1172	Succinylarginine dihydrolase	0.3	8	0.2	-0.5	0.8	7	0.4	-0.2	1	9
ZMO0759	hydroxyacylglutathione hydrolase	0.5	8	0.4	-0.1	0.9	12	0.6	-0.2	1.4	4
ZMO1406	alpha/beta hydrolase fold	0.5	8	0.3	-0.3	0.9	10	0.7	0.1	1.4	6
ZMO0739	Antibiotic biosynthesis monooxygenase	-0.3	7.5	0	-0.5	0.5	9	-0.6	-1.2	0.1	6
ZMO1810	electron transport complex, RnfABCDGE type, G subunit	-0.3	7.5	0	-0.5	0.5	10	-0.6	-1.5	0.2	5
ZMO1797	cytidylate kinase	-0.1	7.5	-0.2	-0.7	0.3	13	0	-1.1	1	2
ZMO0763	Tetratricopeptide domain protein	-0.1	7.5	-0.3	-0.8	0.2	10	0.1	-0.6	0.9	5
ZMO0801	secretion protein HlyD family protein	-0.1	7.5	-0.3	-0.8	0.1	11	0.1	-0.6	0.8	4
ZMO0162	protein TolR	-0.05	7.5	0.1	-0.4	0.5	11	-0.2	-1	0.5	4
ZM4_or1170	conserved hypothetical protein	-0.05	7.5	0	-0.5	0.4	11	-0.1	-0.9	0.7	4
ZMO1279	acyl carrier protein	-0.05	7.5	-0.1	-0.6	0.4	8	0	-0.6	0.6	7
ZMO1511	conserved hypothetical protein	-0.05	7.5	-0.5	-1.1	0.2	8	0.4	-0.2	1.1	7
ZMO0792	Dihydroorotase	0.25	7.5	0.1	-0.6	0.8	8	0.4	-0.2	1.1	7
ZMO0691	gid protein	0.35	7.5	0.1	-0.5	0.6	9	0.6	-0.3	1.5	6
ZMO0572	ABC transporter, conserved site	-0.45	7	-0.1	-0.6	0.5	10	-0.8	-1.6	0.1	4
ZMO1988	tRNA modification GTPase TrmE	-0.3	7	-0.5	-1.1	0.2	8	-0.1	-0.8	0.6	6
ZMO0787	glucose-methanol-choline oxidoreductase	-0.2	7	0.1	-0.6	0.7	7	-0.5	-1.1	0.2	7
ZMO1617	Carbamoyl-phosphate synthase (glutamine-hydrolyzing)	0	7	-0.2	-0.7	0.4	7	0.2	-0.4	0.9	7
ZMO0376	ATP-dependent protease La	0.05	7	-0.1	-1.3	0.8	6	0.2	-0.6	1.2	8
ZMO0362	excinuclease ABC, B subunit	0.05	7	-0.3	-1	0.4	8	0.4	-0.4	1.2	6
ZMO0201	glutamine amidotransferase of anthranilate synthase	0.1	7	0.4	-0.2	1	7	-0.2	-1	0.7	7
ZMO1434	hypothetical protein	0.3	7	0.1	-0.4	0.7	8	0.5	-0.1	1.1	6
ZMO0874	hopanoid biosynthesis associated radical SAM protein HpnH	-0.55	6.5	-1	-1.5	-0.5	6	-0.1	-0.8	0.5	7
ZMO1806	Maltose O-acetyltransferase	-0.45	6.5	-0.5	-1	0	9	-0.4	-1.3	0.4	4
ZMO1875	protein of unknown function DUF1476	-0.45	6.5	-0.6	-1.1	0	8	-0.3	-1.4	0.7	5
ZM4_or1174	capsule biosynthesis phosphatase	-0.4	6.5	-0.2	-0.8	0.5	7	-0.6	-1.2	0	6
ZMO1570	formate acetyltransferase	-0.15	6.5	-0.1	-0.8	0.6	5	-0.2	-0.8	0.4	8
ZMO0311	pyrroline-5-carboxylate reductase	-0.1	6.5	-0.2	-0.7	0.3	10	0	-0.8	0.8	3
ZMO0786	hypothetical protein	-0.05	6.5	0.4	-0.3	1	9	-0.5	-1.6	0.6	4
ZMO0490	Oligopeptidase B	0	6.5	0	-0.6	0.6	9	0	-0.7	0.6	4
ZMO0721	SsrA-binding protein	0.15	6.5	0.2	-0.3	0.7	8	0.1	-0.6	0.7	5
ZMO0987	transcriptional regulator, TraR/DksA family	0.2	6.5	0.3	-0.4	1	7	0.1	-0.5	0.8	6
ZMO0558	glucose sorbosone dehydrogenase	0.2	6.5	0.2	-0.4	0.7	9	0.2	-0.8	1.1	4
ZMO0322	riboflavin biosynthesis protein RibF	0.25	6.5	0.3	-0.3	0.9	7	0.2	-0.4	0.8	6
ZMO0148	hypothetical protein	0.25	6.5	0.1	-0.5	0.7	8	0.4	-0.3	1	5
ZMO0439	pseudouridine synthase, RluA family	0.3	6.5	0.2	-0.4	0.7	7	0.4	-0.3	1.1	6
ZMO0164	conserved hypothetical protein	0.45	6.5	0.5	-0.1	1	10	0.4	-0.5	1.2	3
ZMO0682	CRISPR-associated protein, Csy1 family	0.45	6.5	0.5	-0.2	1.2	6	0.4	-0.3	1	7
ZMO1901	hypothetical protein	-0.45	6	-0.5	-1.3	0.4	6	-0.4	-1.4	0.7	6
ZMO1334	YceI family protein	-0.35	6	-0.3	-0.8	0.1	9	-0.4	-1.1	0.4	3
ZMO1933	hypothetical protein	-0.3	6	-0.7	-1.4	0	6	0.1	-0.7	0.9	6
ZMO1812	electron transport complex, RnfABCDGE type, C subunit	-0.2	6	-0.4	-0.9	0.1	7	0	-0.6	0.6	5
ZMO0747	conserved hypothetical protein	-0.1	6	-0.4	-0.9	0.2	6	0.2	-0.5	0.8	6
ZMO1392	Scaffold protein Nfu/NifU	-0.05	6	0	-0.7	0.6	8	-0.1	-1.1	0.8	4
ZMO1747	5,10-methylenetetrahydrofolate reductase	-0.05	6	-0.3	-1.5	0.9	4	0.2	-0.6	0.9	8
ZMO1571	cytochrome bd ubiquinol oxidase subunit I	0	6	0.3	-0.3	0.9	7	-0.3	-2.3	0.8	5
ZZM4DRAFT_1922	zmob_ZM4 19mar09 plasmid4 revised	0.05	6	0.2	-0.4	0.7	9	-0.1	-0.8	0.7	3
ZMO1090	dTMP kinase	0.1	6	-0.1	-0.9	0.6	9	0.3	-0.7	1.2	3
ZMO1093	hydrolase, TatD family	0.1	6	0.1	-0.5	0.7	7	0.1	-0.6	0.7	5
ZMO1325	conserved hypothetical protein	0.1	6	0.1	-0.5	0.8	7	0.1	-0.6	0.8	5
ZMO1562	NUDIX hydrolase	0.15	6	0.1	-0.5	0.8	7	0.2	-0.5	0.9	5
ZMO0870	squalene synthase HpnD	0.15	6	-0.1	-0.8	0.6	6	0.4	-0.2	1	6
ZMO0462	CTP synthase	0.15	6	0.1	-0.5	0.8	7	0.2	-0.6	1.1	5
ZMO0511	thioesterase superfamily protein	0.25	6	0.3	-0.2	0.7	8	0.2	-0.5	0.9	4
ZMO0224	methionine biosynthesis protein MetW	0.3	6	0.4	-0.2	1	7	0.2	-0.4	0.8	5
ZMO1541	ferrous iron transport protein B	0.4	6	0.2	-0.2	0.7	7	0.6	-0.1	1.3	5
ZMO0444	lipolytic protein G-D-S-L family	0.5	6	0.4	-0.4	1.2	8	0.6	-0.1	1.3	4
ZMO1981	glucose inhibited division protein A	-0.5	5.5	-0.8	-1.4	0	6	-0.2	-1.1	0.7	5
ZMO0899	NAD+ synthetase	-0.35	5.5	-0.8	-1.6	-0.1	7	0.1	-0.9	1.1	4
ZMO0081	response regulator receiver modulated CheB methylesterase	-0.35	5.5	-0.2	-1	0.7	6	-0.5	-1.3	0.4	5
ZMO1693	Chorismate synthase	-0.3	5.5	-0.6	-1.3	0	7	0	-0.8	0.8	4
ZMO0769	tRNA (5-methylaminomethyl-2-thiouridylate)-methyltransferase	-0.1	5.5	-0.1	-0.9	0.6	7	-0.1	-1.3	1.2	4
ZMO0300	exodeoxyribonuclease VII, large subunit	0.05	5.5	0.1	-0.7	0.9	6	0	-0.9	0.9	5
ZMO0842	deoxyguanosinetriphosphate triphosphohydrolase	0.05	5.5	0.1	-0.6	0.7	7	0	-0.8	0.9	4
ZMO1760	Extracellular ligand-binding receptor	0.1	5.5	0	-0.8	0.8	6	0.2	-0.5	0.9	5
ZMO1237	D-isomer specific 2-hydroxyacid dehydrogenase NAD-binding	0.2	5.5	0.5	-0.4	1.4	5	-0.1	-1.1	0.9	6
ZMO1085	cellulose synthase operon C domain protein	0.25	5.5	0.3	-0.6	1.2	7	0.2	-0.8	1.3	4
ZMO1067	Fe-S metabolism associated SufE	0.35	5.5	0.3	-0.3	0.8	7	0.4	-0.4	1.1	4
ZMO1283	transcriptional regulator, LacI family	0.4	5.5	0.1	-0.5	0.6	7	0.7	-0.7	1.5	4
ZMO1654	ubiquinone biosynthesis O-methyltransferase	0.4	5.5	0.1	-0.5	0.6	7	0.7	0	1.5	4
ZMO0402	ribosomal RNA methyltransferase RrmJ/FtsJ	0.45	5.5	0.2	-0.6	1	5	0.7	-0.2	1.5	6
ZMO0475	riboflavin synthase, alpha subunit	0.45	5.5	0.4	-0.2	1	9	0.5	-0.4	1.5	2
ZMO0215	5-formyltetrahydrofolate cyclo-ligase	-0.25	5	-0.4	-1.3	0.5	4	-0.1	-0.8	0.6	6
ZMO0629	flagellin domain protein	-0.2	5	0.2	-1	1.4	5	-0.6	-1.7	0.9	5
ZMO1423	peptidase M16 domain protein	-0.15	5	0	-0.7	0.7	4	-0.3	-1	0.3	6
ZMO1532	phosphoribosylformylglycinamidine synthase I	-0.1	5	0.1	-0.6	0.8	7	-0.3	-1.3	0.8	3
ZMO0974	hopanoid biosynthesis associated protein HpnK	-0.05	5	0	-0.9	1	6	-0.1	-0.9	0.6	4
ZMO1761	Uroporphyrin-III C/tetrapyrrole (Corrin/Porphyrin) methyltransferase	0.05	5	0.2	-0.7	1.2	5	-0.1	-0.9	0.7	5
ZMO1642	protein of unknown function UPF0075	0.1	5	0.1	-0.5	0.6	7	0.1	-0.6	0.9	3
ZMO1750	hypothetical protein	0.15	5	0.3	-0.3	1	7	0	-1	1	3
ZMO0347	RNA chaperone Hfq	0.15	5	0.1	-0.4	0.5	7	0.2	-0.4	0.9	3
ZMO0275	ABC transporter related	0.2	5	0.2	-0.7	1.1	5	0.2	-0.6	1.1	5
ZMO0743	peptide chain release factor 3	0.35	5	0	-0.6	0.7	7	0.7	-0.3	1.8	3
ZMO1978	parB-like partition protein	-0.55	4.5	-0.7	-1.6	0.1	5	-0.4	-1.2	0.4	4
ZMO0441	ATP12 ATPase	-0.5	4.5	-0.9	-1.9	0.6	4	-0.1	-0.9	0.8	5
ZMO1246	50S ribosomal protein L36P	-0.4	4.5	-0.2	-0.7	0.4	6	-0.6	-1.4	0.2	3
ZMO0082	MCP methyltransferase, CheR-type	-0.4	4.5	-0.4	-1.1	0.3	5	-0.4	-1.2	0.5	4
ZMO0341	short-chain dehydrogenase/reductase SDR	-0.25	4.5	0.4	-0.3	1.1	4	-0.9	-1.7	0.1	5
ZMO0661	chaperone protein DnaJ	-0.25	4.5	-0.3	-0.9	0.3	6	-0.2	-1.3	0.8	3
ZMO0963	transcriptional regulator, TetR family	0	4.5	-0.1	-1	0.8	5	0.1	-0.8	1	4
ZMO1009	SapC family protein	0.1	4.5	0	-0.7	0.7	6	0.2	-0.6	1.1	3
ZMO1070	signal recognition particle-docking protein FtsY	0.15	4.5	0.3	-0.3	0.9	6	0	-0.9	0.9	3
ZMO1504	protein of unknown function DUF1321	0.15	4.5	0.1	-0.5	0.8	5	0.2	-0.5	1	4
ZMO1179	(Uracil-5)-methyltransferase	0.15	4.5	-0.1	-0.7	0.5	7	0.4	-0.6	1.4	2
ZMO1370	N-carbamoylputrescine amidase	0.2	4.5	0.1	-0.5	0.8	5	0.3	-0.3	1	4
ZMO0250	response regulator receiver protein	0.2	4.5	0.3	-0.4	1	5	0.1	-0.8	0.9	4
ZMO1723	protein of unknown function DUF152	0.25	4.5	0.1	-0.5	0.6	6	0.4	-0.9	1.4	3
ZMO1703	Ubiquinone biosynthesis hydroxylase, UbiH/UbiF/VisC/COQ6 family	0.4	4.5	0	-0.7	0.9	6	0.8	-0.2	1.9	3
ZMO1904	metalloendopeptidase, glycoprotease family	-0.4	4	-0.6	-1.3	0.2	6	-0.2	-1.5	1.1	2
ZMO1880	hypothetical protein	-0.3	4	-0.3	-1.5	0.8	3	-0.3	-1.1	0.4	5
ZMO0582	FolC bifunctional protein	-0.15	4	0.2	-0.6	0.9	4	-0.5	-1.4	0.5	4
ZMO0749	RNA polymerase, sigma 32 subunit, RpoH	-0.1	4	0.1	-0.8	0.9	5	-0.3	-1.7	1.1	3
ZMO0277	protein of unknown function DUF1239	-0.05	4	-0.2	-0.9	0.6	5	0.1	-0.9	1	3
ZMO1021	alpha/beta fold family hydrolase-like protein	0	4	0.1	-0.7	0.9	6	-0.1	-1	0.8	2
ZZM4DRAFT_1911	zmob_ZM4 19mar09 plasmid4 revised	0	4	0	-0.9	0.9	4	0	-0.7	0.8	4
ZMO0764	alpha/beta hydrolase fold	0.05	4	-0.1	-0.8	0.6	6	0.2	-1.2	1.6	2
ZMO0706	endonuclease III	0.1	4	-0.2	-1	0.5	5	0.4	-0.5	1.3	3
ZMO0335	ATPase MipZ	0.2	4	0.1	-0.5	0.8	6	0.3	-0.5	1.1	2
ZMO1436	conserved hypothetical protein	0.2	4	0.1	-0.6	0.7	5	0.3	-0.6	1.3	3
ZMO0788	Gluconate 2-dehydrogenase (acceptor)	0.35	4	0.6	-0.4	1.5	4	0.1	-1	1.2	4
ZMO1072	Diaminopimelate epimerase	0.45	4	0.1	-0.8	0.9	6	0.8	-0.4	2.1	2
ZMO1634	Smr protein/MutS2	0.5	4	0.3	-0.6	1.3	4	0.7	-0.2	1.6	4
ZMO1384	GTP-binding protein Era	0.55	4	0.3	-0.5	1.1	5	0.8	-0.1	1.6	3
ZMO1600	homoserine kinase	-0.35	3.5	-0.1	-1	0.8	4	-0.6	-1.9	0.4	3
ZMO0003	Adenylyl-sulfate kinase	-0.25	3.5	-0.2	-0.9	0.6	4	-0.3	-1.2	0.6	3
ZMO0621	Anti-sigma-28 factor FlgM family protein	-0.2	3.5	-0.1	-0.8	0.6	4	-0.3	-1.1	0.5	3
ZMO1341	protein of unknown function zinc metallopeptidase putative	-0.15	3.5	-0.1	-1	0.8	4	-0.2	-0.9	0.5	3
ZMO0419	phospholipid/glycerol acyltransferase	-0.1	3.5	-0.1	-0.9	0.7	5	-0.1	-1.2	1	2
ZMO1501	phosphoribosylformimino-5-aminoimidazole carboxamide ribotide isomerase	-0.1	3.5	0	-1.4	1.1	5	-0.2	-1.1	0.8	2
ZMO0348	GTP-binding proten HflX	0.05	3.5	-0.7	-1.9	0.5	3	0.8	0	1.7	4
ZMO1306	hemolysin A	0.15	3.5	0.1	-0.8	0.9	4	0.2	-0.8	1.2	3
ZMO0206	glutamate 5-kinase	0.25	3.5	0.1	-1	1.1	3	0.4	-0.6	1.4	4
ZMO1233	mannose-1-phosphate guanylyltransferase/mannose-6-phosphate isomerase	0.5	3.5	0.5	-0.3	1.2	3	0.5	-0.2	1.2	4
ZMO1934	N-6 DNA methylase	-0.35	3	-0.2	-1.2	0.7	4	-0.5	-1.5	0.6	2
ZMO1763	hypothetical protein	-0.2	3	-0.2	-1	0.6	3	-0.2	-1.2	0.8	3
ZMO0236	ATPase involved in chromosome partitioning-like protein	-0.15	3	0.3	-0.5	1	4	-0.6	-1.8	0.7	2
ZMO0364	DNA ligase, NAD-dependent	-0.1	3	0.3	-0.8	1.4	4	-0.5	-1.7	0.5	2
ZMO0175	hypothetical protein	-0.1	3	0.1	-0.7	0.8	4	-0.3	-1.5	0.8	2
ZMO1790	ABC transporter related	0	3	-0.1	-1	0.7	3	0.1	-0.7	0.9	3
ZMO1507	Inorganic diphosphatase	0	3	0	-0.8	0.8	4	0	-1	0.9	2
ZMO0143	ABC transporter related	0.05	3	0	-0.7	0.7	4	0.1	-1	1.2	2
ZMO0278	3'-5' exonuclease	0.05	3	0	-0.9	0.8	2	0.1	-0.8	1.1	4
ZMO0859	aminotransferase class V	0.1	3	-0.1	-1	0.8	3	0.3	-0.9	1.3	3
ZMO0458	ABC transporter related	0.1	3	0.3	-0.8	1.3	3	-0.1	-1.3	1.8	3
ZMO1542	single-strand binding protein	0.1	3	0.2	-0.7	1.1	4	0	-1.3	1.2	2
ZMO1326	PTS system fructose subfamily IIA component	0.15	3	0.2	-0.6	1	3	0.1	-0.7	1	3
ZMO0829	UDP-N-acetylmuramoylalanine/D-glutamate ligase	0.2	3	0.2	-0.4	0.9	4	0.2	-1	1.6	2
ZMO0256	D-lactate dehydrogenase	0.25	3	0.3	-0.6	1.2	4	0.2	-1.2	1.5	2
ZMO1741	GTP-binding protein LepA	0.25	3	0.1	-0.9	1.1	2	0.4	-1.2	1.4	4
ZZM4DRAFT_1886	zmob_ZM4 19mar09 plasmid3 revised	0.3	3	0.3	-0.7	1.5	4	0.3	-1	1.8	2
ZMO0781	transcriptional regulator, LysR family	0.3	3	0.2	-0.5	1	4	0.4	-0.7	1.5	2
ZMO0798	RND efflux system, outer membrane lipoprotein, NodT family	0.35	3	0.1	-0.8	1.2	3	0.6	-0.5	1.7	3
ZMO1610	hypothetical protein	0.4	3	0.1	-0.6	0.9	4	0.7	-0.4	1.9	2
ZMO1329	NAD (+) kinase	0.4	3	0	-1.3	1.2	2	0.8	-0.1	1.7	4
ZMO0350	Putative ParB-like nuclease	0.45	3	0.3	-0.4	1	3	0.6	-0.1	1.4	3
ZMO1149	membrane-associated zinc metalloprotease	0.45	3	0.5	-0.2	1.3	4	0.4	-0.5	1.4	2
ZZM4DRAFT_1893	zmob_ZM4 19mar09 plasmid3 revised	-0.4	2.5	-0.5	-1.4	0.4	3	-0.3	-1.2	0.5	2
ZMO1495	ATP/cobalamin adenosyltransferase	-0.3	2.5	-0.1	-1.3	1	3	-0.5	-2.1	0.9	2
ZMO1502	imidazole glycerol phosphate synthase, glutamine amidotransferase subunit	-0.1	2.5	-0.6	-1.5	0.3	3	0.4	-1	1.8	2
ZMO1915	dethiobiotin synthase	-0.05	2.5	0.1	-0.9	1.3	3	-0.2	-1.3	0.8	2
ZZM4DRAFT_1822	zmob_ZM4 19mar09 plasmid2 revised	0.15	2.5	-0.1	-1.1	1	2	0.4	-0.7	1.5	3
ZMO0343	aminotransferase class IV	0.3	2.5	0.3	-0.8	1.5	2	0.3	-0.8	1.4	3
ZMO1285	glucose-methanol-choline oxidoreductase	0.3	2.5	0.3	-0.9	1.5	3	0.3	-1	1.5	2
ZM4_or1723	ribosomal protein L32	-0.45	2	-0.1	-1.4	1.2	2	-0.8	-1.9	0.2	2
ZMO1903	porphobilinogen deaminase	-0.35	2	-0.8	-1.7	0.1	2	0.1	-1	1.1	2
ZMO0072	NHL repeat-containing protein	-0.2	2	-0.4	-1.5	0.7	2	0	-1.2	1.2	2
ZMO0331	protein of unknown function DUF882	-0.1	2	-0.2	-1.5	1.1	2	0	-1.2	1.2	2
ZMO1715	Biopolymer transport protein ExbD/TolR	0.1	2	0.1	-0.8	1.1	2	0.1	-0.9	1.1	2
ZMO1601	ribonuclease H	0.45	2	0.2	-1	1.5	2	0.7	-0.5	2	2
ZMO0961	cytochrome c class I	0.5	2	0.9	-0.3	2.3	2	0.1	-1	1.2	2
