# Supplementary material for: Elucidation of Zymomonas mobilis physiology and stress responses by quantitative proteomics and transcriptomics
Source: Front Microbiol. 2014 May 22;5:246. doi: 10.3389/fmicb.2014.00246 (PMC4033097; doi:10.3389/fmicb.2014.00246)
Supplement: Supplementary file 3 [file DataSheet3.XLSX]

## Sheet: Sheet1
Additional File 5. Transcriptomic profiling of Z. mobilis acetate mutant AcR and wild-type ZM4 in the presence of NaAc in MM at time points of 130, 148, 166, and 190 h post-inocualtion.
TIGR_ID	Gene_ID	Product	AcR/ZM4	[-log10(p-value) Ratio(AcR/ZM4)]	SI (AcR/ZM4)	(130h AcR/148h ZM4)	[-log10(p-value)_(130h AcR/148h ZM4)]	SI (130h AcR/148h ZM4)	(166h_AcR/ZM4)	[-log10(p-value)_(166h AcR/1ZM4)]	SI (166h AcR/166h ZM4)	(190h_AcR/ZM4)	[-log10(p-value)_(190h AcR/ZM4)]	SI (190h AcR/190h ZM4)	(130h_AcR/ZM4)	[-log10(p-value)_(130h AcR/130h ZM4)]	SI (130h AcR/130h ZM4)	(148h_AcR/ZM4)	[-log10(p-value)_(148h AcR/148h ZM4)]	SI (148h AcR/148h ZM4)	AcR_130h/148h	[-log10(p-value)_AcR_130h/148h]	SI (AcR_130h/148h)	AcR_148h/166h	[-log10(p-value)_AcR_148h/166h]	SI (AcR_148h/166h)	AcR_166h/190h	[-log10(p-value)_AcR_166h/190h]	SI (AcR_166h/190h)	AcR_130h/190h	[-log10(p-value)_AcR_130h/190h]	SI (AcR_130h/190h)	ZM4_130h/148h	[-log10(p-value)_ZM4_130h/148h]	SI (ZM4_130h/148h)	ZM4_148h/166h	[-log10(p-value)_ZM4_148h/166h]	SI (ZM4_148h/166h)	ZM4_166h/190h	[-log10(p-value)_ZM4_166h/190h]	SI (ZM4_166h/190h)	ZM4_130h/190h	[-log10(p-value)_ZM4_130h/190h]	SI (ZM4_130h/190h)
474 significantly expressed genes with at least 2-fold changes
	4 significantly upregulated genes with at least 2-fold changes comparing AcR to ZM4 in MM at different time points
NT01ZM1759	ZMO1683	L-asparaginase	1.08712	6.49935	1	0.060994	0.123663	0	1.38551	7.91161	1	1.34757	7.64482	1	0.20949	0.5504	0	1.40593	8.05462	1	-1.34494	16.9815	1	-0.00867	0.034998	0	-0.12376	0.767387	0	-1.47737	18.3337	1	-0.1485	0.990674	0	-0.02909	0.128069	0	-0.1617	1.11889	0	-0.33929	3.32756	1
NT01ZM0380	ZMO0375	Beta-fructofuranosidase	1.09294	3.52065	1	1.50845	4.26487	1	1.00452	2.35452	1	0.884374	1.94907	1	1.78128	5.37739	1	0.701565	1.38574	0	0.806889	3.23532	1	0.130784	0.262407	0	0.03043	0.051506	0	0.968103	4.20989	1	-0.27283	0.673562	0	0.433742	1.295	0	-0.08972	0.168302	0	0.071193	0.129421	0
NT01ZM0113	ZMO0119	Na+/H+ antiporter NhaA	1.50215	7.82306	1	2.41696	12.3531	1	0.931266	3.73184	1	0.958624	3.8909	1	2.51477	12.8544	1	1.60392	7.7876	1	0.813035	9.85888	1	-0.11509	0.647135	0	0.04719	0.21025	0	0.745135	8.91625	1	-0.09781	0.520688	0	-0.78775	9.51087	1	0.074548	0.366879	0	-0.81101	9.83115	1
NT01ZM0915	ZMO0889	Aldose 1-epimerase	1.5145	4.72881	1	1.75026	3.67005	1	0.527673	0.648323	0	0.529374	0.651157	0	2.17255	4.9871	1	2.82839	7.08628	1	-1.07813	2.51794	1	-0.18495	0.229068	0	0.320162	0.45232	0	-0.94292	2.06402	1	-0.42229	0.65284	0	-2.48567	8.01554	1	0.321863	0.455435	0	-2.5861	8.40988	1
	30 significantly downregulated genes with at least 2-fold changes comparing AcR to ZM4 in MM at different time points
NT01ZM0112	ZMO0117	hydroxylamine reductase	-2.16031	22.1023	1	-2.36169	19.4617	1	-2.51156	20.3786	1	-2.48124	20.1967	1	-1.77633	15.3851	1	-1.87209	16.1126	1	-0.4896	4.93092	1	0.146056	0.850812	0	-0.10622	0.551144	0	-0.44977	4.37775	1	-0.58536	6.27969	1	-0.49342	4.98426	1	-0.0759	0.357079	0	-1.15468	13.6429	1
NT01ZM0025	ZMO0025	conserved hypothetical protein	-2.14079	15.7046	1	-1.5132	10.0547	1	-2.51363	16.5536	1	-2.24191	14.9686	1	-0.55321	2.6035	1	-3.25441	20.3164	1	1.74121	21.6075	1	-0.09236	0.556277	0	-0.02618	0.121097	0	1.62267	20.542	1	-0.95999	13.1511	1	0.648425	8.58721	1	0.245531	2.24028	1	-0.06603	0.360466	0
NT01ZM1275	ZMO1226	30S ribosomal protein S18	-1.9985	5.12464	1	-1.26423	2.44571	1	-1.93424	4.54064	1	-2.03646	4.87994	1	-1.06254	1.88994	1	-2.96077	7.97676	1	1.69654	12.9471	1	-0.25269	0.993022	0	0.828059	5.5558	1	2.27191	16.9011	1	-0.20169	0.724688	0	0.773847	5.06417	1	0.725832	4.63207	1	1.29799	9.74522	1
NT01ZM1274	ZMO1225	30S ribosomal protein S6	-1.85624	4.89808	1	-0.96656	1.78907	1	-1.94521	4.96035	1	-1.65741	3.95654	1	-1.04818	2.01731	1	-2.77415	7.90379	1	1.80758	16.9267	1	-0.05242	0.178023	0	0.445682	3.19987	1	2.20085	19.7928	1	0.081613	0.30172	0	0.776517	6.91777	1	0.73348	6.42535	1	1.59161	15.1527	1
NT01ZM2001	ZMO1900	putative glycerol-3-phosphate acyltransferase PlsX	-1.82746	10.4133	1	-2.04827	11.3045	1	-1.47815	7.77112	1	-1.49052	7.85146	1	-2.11625	11.6992	1	-2.22492	12.3176	1	0.176652	2.00983	1	-0.07226	0.564183	0	0.036983	0.242356	0	0.141378	1.44688	0	0.067976	0.520313	0	0.67452	11.9307	1	0.024608	0.150695	0	0.767104	13.5634	1
NT01ZM2011	ZMO1910	50S ribosomal protein L25/general stress protein Ctc	-1.70821	17.4492	1	-1.27607	11.4859	1	-1.78936	15.8979	1	-1.521	13.7006	1	-1.21213	10.8734	1	-2.31036	19.5775	1	1.03428	15.4254	1	0.237507	2.45906	1	-0.33431	4.05491	1	0.937478	14.0971	1	-0.06395	0.390799	0	0.758505	11.4109	1	-0.06596	0.406517	0	0.628604	9.26904	1
NT01ZM1997	ZMO1897	preprotein translocase subunit SecD	-1.47203	16.8913	1	-1.45064	12.5444	1	-1.38074	11.929	1	-0.80733	6.34497	1	-1.18111	10.0859	1	-2.51895	20.2323	1	1.06832	11.776	1	0.057315	0.232611	0	-0.34131	2.64879	1	0.784324	8.32252	1	-0.26953	1.86642	1	1.19553	13.1905	1	0.232093	1.49704	0	1.1581	12.783	1
NT01ZM1118	ZMO1079	50S ribosomal protein L19	-1.36714	11.4662	1	-0.86481	5.74738	1	-1.67624	12.5614	1	-1.0809	7.67158	1	-0.57257	3.20821	1	-2.13888	15.7969	1	1.27407	17.6183	1	-0.02982	0.147182	0	-0.1288	0.931303	0	1.11545	15.7395	1	-0.29224	3.08977	1	0.432822	5.40547	1	0.466536	5.98063	1	0.607114	8.35794	1
NT01ZM0554	ZMO0541	DNA-directed RNA polymerase subunit alpha	-1.33127	4.97205	1	-0.65629	1.67286	1	-1.23034	4.2116	1	-1.14802	3.81382	1	-0.89093	2.63112	1	-2.05579	8.31849	1	1.3995	17.8796	1	-0.2883	2.70842	1	0.185739	1.414	0	1.29694	16.7901	1	0.234634	1.99567	1	0.537153	6.51695	1	0.268052	2.43155	1	1.03984	13.7676	1
NT01ZM2000	ZMO1899	Beta-ketoacyl-acyl-carrier-protein synthase I	-1.26893	40.0291	1	-1.73402	33.823	1	-0.84363	22.3983	1	-0.85388	22.5834	1	-1.92162	35.4907	1	-1.45659	31.0076	1	-0.27743	7.86457	1	-0.14797	3.33714	1	-0.03306	0.401156	0	-0.45845	13.6366	1	0.187602	4.68935	1	0.464993	13.8226	1	-0.0433	0.570468	0	0.609294	17.5539	1
NT01ZM0748	ZMO0727	50S ribosomal protein L10	-1.24277	2.28474	1	0.012579	0.009549	0	-0.96082	1.36852	0	-1.10224	1.67409	1	-1.05994	1.58032	1	-1.84807	3.58963	1	1.86065	9.80416	1	0.115329	0.225923	0	0.629322	2.24398	1	2.6053	13.9113	1	1.07252	4.86871	1	1.00259	4.42941	1	0.487903	1.53994	0	2.56301	13.6959	1
NT01ZM2012	ZMO1911	Aminoacyl-tRNA hydrolase	-1.24071	7.60013	1	-1.22214	6.44457	1	-0.91501	4.33968	1	-0.74005	3.19443	1	-1.44192	7.9476	1	-1.86585	10.7109	1	0.643702	6.52666	1	-0.30401	2.24457	1	-0.29824	2.18163	1	0.041456	0.160119	0	0.219775	1.39035	0	0.646826	6.56793	1	-0.12328	0.616153	0	0.743322	7.83337	1
NT01ZM0553	ZMO0540	30S ribosomal protein S11	-1.2124	5.50447	1	-1.09	3.86769	1	-0.96627	3.24689	1	-0.85205	2.69809	1	-1.44013	5.70771	1	-1.59115	6.51439	1	0.501148	2.75502	1	-0.18004	0.630587	0	0.320174	1.42056	0	0.641283	3.94863	1	0.350135	1.61993	1	0.44484	2.30914	1	0.434393	2.22912	1	1.22937	9.27787	1
NT01ZM1835	ZMO1753	oxidoreductase FAD/NAD(P)-binding	-1.18068	6.61608	1	0.584315	1.92904	1	-0.96167	4.01279	1	-0.83925	3.29461	1	0.372674	1.00154	0	-3.29448	16.7464	1	3.8788	26.8669	1	-0.02376	0.065812	0	-0.14709	0.558415	0	3.70795	26.156	1	0.211641	0.919477	0	2.30905	18.9123	1	-0.02466	0.068497	0	2.49603	20.066	1
NT01ZM0020	ZMO0020	conserved hypothetical protein	-1.15495	9.98178	1	-1.4712	10.7105	1	-1.13026	7.88991	1	-1.09548	7.59058	1	-0.81523	5.14755	1	-1.57885	11.5497	1	0.107651	0.545983	0	-0.01039	0.037569	0	0.288406	2.21942	1	0.385671	3.4075	1	-0.65597	7.08711	1	0.438206	4.09761	1	0.323186	2.62756	1	0.105421	0.531062	0
NT01ZM0081	ZMO0085	methyl-accepting chemotaxis sensory transducer	-1.15205	4.27152	1	-0.24439	0.369107	0	-0.84962	2.08497	1	-0.75012	1.73371	1	-1.22516	3.57665	1	-1.78328	6.0433	1	1.53889	8.76449	1	-0.04312	0.082604	0	-0.0497	0.096432	0	1.44608	8.13391	1	0.980775	4.89318	1	0.890543	4.27238	1	0.049806	0.096658	0	1.92112	11.2454	1
NT01ZM1993	ZMO1892	conserved hypothetical protein	-1.13211	16.2775	1	-0.85329	8.11968	1	-1.38907	13.7819	1	-1.30708	12.992	1	-0.09292	0.369948	0	-1.73935	16.8614	1	0.886057	10.2722	1	-0.13728	0.770018	0	0.012706	0.046901	0	0.761484	8.62987	1	-0.76037	8.61483	1	0.213003	1.44101	0	0.0947	0.467905	0	-0.45267	4.35707	1
NT01ZM0502	ZMO0493	L-glutamine synthetase	-1.12562	5.42687	1	-0.41467	1.08722	0	-0.94045	3.61931	1	-0.75866	2.64095	1	-0.59631	1.84806	1	-2.20708	10.8746	1	1.79241	17.0223	1	-0.19181	0.951583	0	0.155405	0.709817	0	1.756	16.731	1	0.181641	0.881269	0	1.07482	10.386	1	0.337195	2.16673	1	1.59366	15.378	1
NT01ZM0027	ZMO0027	IMP cyclohydrolase	-1.12533	18.305	1	-0.45134	4.21739	1	-1.23137	14.0981	1	-1.01943	11.69	1	-0.73454	8.06623	1	-1.51598	16.9606	1	1.06464	14.3125	1	-0.0387	0.185737	0	-0.16659	1.23818	0	0.859345	11.5777	1	0.283204	2.7073	1	0.245908	2.19603	1	0.045345	0.22369	0	0.574456	7.26523	1
NT01ZM1992	ZMO1891	Threonine synthase	-1.10871	8.09429	1	-0.83876	5.29985	1	-1.1738	8.19018	1	-1.16159	8.08674	1	-1.06182	7.23315	1	-1.03765	7.02468	1	0.198885	3.07699	1	0.146776	1.96254	1	0.012462	0.085447	0	0.358124	6.9733	1	0.223052	3.63761	1	0.01063	0.071963	0	0.024664	0.18352	0	0.258346	4.48835	1
NT01ZM1995	ZMO1895	sugar kinase	-1.05358	5.5896	1	-0.76595	2.92126	1	-1.14778	5.21376	1	-1.16506	5.32164	1	-0.64576	2.26911	1	-1.25572	5.88938	1	0.489775	3.50423	1	0.172729	0.769271	0	-0.13664	0.559753	0	0.52586	3.88375	1	-0.12018	0.472738	0	0.280673	1.54038	0	-0.15393	0.656906	0	0.006563	0.018677	0
NT01ZM0022	ZMO0022	oxidoreductase, iron-sulphur binding subunit	-1.05033	18.4563	1	-1.19803	15.0334	1	-1.19185	14.9631	1	-1.20898	15.1575	1	-0.78902	9.83352	1	-1.01147	12.8011	1	-0.18656	1.72276	1	-0.03488	0.187543	0	-0.08195	0.540086	0	-0.30339	3.53204	1	-0.40901	5.38739	1	-0.21526	2.12947	1	-0.09908	0.697292	0	-0.72335	10.8627	1
NT01ZM0026	ZMO0026	conserved hypothetical protein	-1.0485	6.50701	1	-1.28631	7.62924	1	-1.0151	5.608	1	-1.30965	7.80108	1	-0.45517	1.75475	1	-1.41406	8.56264	1	0.12775	0.906735	0	-0.06024	0.334657	0	0.120311	0.833609	0	0.187822	1.58118	1	-0.83113	11.7493	1	0.338716	3.77126	1	-0.17423	1.41622	0	-0.66665	9.21774	1
NT01ZM2028	ZMO1927	signal peptide peptidase SppA, 67K type	-1.04754	17.9342	1	-0.93183	10.5596	1	-1.1964	13.6481	1	-0.90076	10.1716	1	-0.60559	6.27045	1	-1.4874	16.6156	1	0.55557	6.57169	1	0.013077	0.053533	0	0.028006	0.122125	0	0.596653	7.20185	1	-0.32624	3.12148	1	0.304078	2.81445	1	0.323639	3.08507	1	0.301481	2.77904	1
NT01ZM0980	ZMO0946	trigger factor	-1.04166	5.66737	1	-0.92486	3.95104	1	-1.23137	5.88286	1	-1.04425	4.69359	1	-0.27249	0.673632	0	-1.61852	8.33435	1	0.693658	5.79319	1	0.027154	0.083279	0	0.167137	0.745109	0	0.887949	7.95888	1	-0.65237	5.33093	1	0.414302	2.78115	1	0.354261	2.20537	1	0.116198	0.458252	0
NT01ZM0021	ZMO0021	putative electron transport protein	-1.03298	14.5294	1	-0.74161	7.8156	1	-1.36512	15.0097	1	-1.43063	15.6528	1	-0.36438	2.93679	1	-0.9718	10.699	1	0.230193	2.43689	1	0.095134	0.681486	0	0.113006	0.864566	0	0.438333	6.10588	1	-0.37723	4.98083	1	-0.29818	3.56561	1	0.047494	0.278552	0	-0.62792	9.52957	1
NT01ZM2069	ZMO1964	glutamyl-tRNA synthetase	-1.03285	22.343	1	-0.71464	9.24076	1	-1.23978	16.1229	1	-1.21508	15.8425	1	-0.65637	8.3567	1	-1.02016	13.487	1	0.305522	3.0869	1	-0.02838	0.132256	0	0.182742	1.44423	0	0.459888	5.5213	1	-0.05827	0.307795	0	-0.248	2.26766	1	0.207444	1.74041	1	-0.09882	0.607449	0
NT01ZM0652	ZMO0635	flagellar motor switch protein FliG	-1.03086	3.16031	1	-0.8491	2.25761	1	-0.7526	1.88774	1	-0.59801	1.34602	0	-0.89316	2.43358	1	-1.87965	6.94755	1	1.03055	13.9034	1	-0.04772	0.238233	0	0.041496	0.201879	0	1.02432	13.8235	1	0.044064	0.216673	0	1.07932	14.5192	1	0.196085	1.57496	1	1.31947	17.31	1
NT01ZM0750	ZMO0728	50S ribosomal protein L7/L12	-1.00767	2.5468	1	-0.06348	0.066079	0	-0.82794	1.60356	1	-0.8433	1.64758	1	-0.76819	1.43654	0	-1.59124	4.18874	1	1.52776	9.20992	1	0.197247	0.528405	0	0.387615	1.35472	0	2.11262	13.0384	1	0.704707	3.27345	1	0.960545	5.09159	1	0.372255	1.27732	0	2.03751	12.5775	1
NT01ZM0017	ZMO0017	Fmu (Sun) domain-containing protein	-1.00138	23.6237	1	-0.94721	13.7755	1	-0.69901	10.0551	1	-0.72595	10.4856	1	-1.30491	18.2264	1	-1.27567	17.8978	1	0.328461	3.90282	1	0.076037	0.482837	0	0.080472	0.520124	0	0.48497	6.66575	1	0.357696	4.40752	1	0.652695	9.57912	1	0.053538	0.309367	0	1.06393	15.6911	1
NT01ZM2073	ZMO1969	conserved hypothetical protein	-0.9872	11.2722	1	-1.36042	12.7106	1	-1.12934	10.4563	1	-1.22671	11.4305	1	-0.41944	2.80766	1	-1.17331	10.9005	1	-0.18711	1.5432	0	0.154167	1.16395	0	0.002541	0.010768	0	-0.0304	0.146478	0	-0.94098	13.1481	1	0.198137	1.679	1	-0.09484	0.591659	0	-0.83768	11.6896	1
NT01ZM2008	ZMO1907	DNA mismatch repair protein	-0.7114	19.6856	1	-1.27869	18.5107	1	-0.44171	6.00646	1	-0.54402	7.84654	1	-1.107	16.4421	1	-0.75288	11.3831	1	-0.52581	7.61034	1	-0.29818	3.51072	1	-0.03027	0.161694	0	-0.85427	13.072	1	-0.17169	1.55404	1	0.012985	0.063659	0	-0.13258	1.06772	0	-0.29128	3.39306	1
NT01ZM0719	ZMO0699	hypothetical protein	-0.94081	7.34663	1	-1.23361	8.92246	1	-0.86633	5.70554	1	-0.94495	6.40356	1	-0.65601	3.86878	1	-1.29594	9.44859	1	0.06233	0.357394	0	-0.21654	2.00515	1	0.061927	0.354498	0	-0.09228	0.594733	0	-0.57759	7.93996	1	0.213069	1.95766	1	-0.01669	0.078183	0	-0.38122	4.58213	1
NT01ZM2075	ZMO1971	Permease of the drug/metabolite transporter (DMT) superfamily-like	-0.48263	3.64329	1	-1.21626	8.41001	1	-0.63707	3.52222	1	-0.70298	4.05961	1	-0.60974	3.30416	1	0.019259	0.043405	0	-1.23552	11.3921	1	-0.03998	0.125199	0	0.163477	0.70686	0	-1.11202	10.162	1	-0.60652	4.71267	1	-0.69631	5.69726	1	0.097574	0.359122	0	-1.20525	11.0957	1
NT01ZM0149	ZMO0153	conserved hypothetical protein	-0.65404	5.69238	1	-1.17488	7.9397	1	-0.23549	0.810635	0	-0.24011	0.832877	0	-0.74706	4.34707	1	-1.3935	9.71375	1	0.218617	0.998145	0	-0.03974	0.118483	0	0.067657	0.218007	0	0.246536	1.18571	0	-0.42783	2.67017	1	1.11827	9.73883	1	0.063036	0.200582	0	0.75348	5.97462	1
NT01ZM1774	ZMO1697	conserved hypothetical protein	-0.18543	0.291977	0	-1.10952	3.39382	1	0.052784	0.068249	0	-0.19405	0.299622	0	-0.78522	2.0368	1	0.184781	0.28219	0	-1.2943	19.428	1	-0.17835	1.74578	1	-0.06361	0.416616	0	-1.53626	22.0062	1	-0.32431	4.20211	1	-0.31034	3.94582	1	-0.31045	3.94775	1	-0.9451	14.9495	1
NT01ZM2068	ZMO1963	Citrate (Si)-synthase	-0.82523	9.27138	1	-1.10871	11.7402	1	-0.72506	7.18655	1	-0.85612	8.80869	1	-0.6746	6.55062	1	-1.04514	11.0303	1	-0.06357	0.708271	0	-0.14557	2.34155	1	-0.03071	0.276989	0	-0.23985	4.83442	1	-0.43411	10.2229	1	0.174519	3.06156	1	-0.16177	2.73774	1	-0.42137	9.88755	1
NT01ZM2015	ZMO1914	phage integrase family protein	-0.40871	2.73233	1	-1.0707	9.14036	1	-0.45971	2.91828	1	-0.51552	3.45185	1	-0.58218	4.11384	1	-0.07745	0.252614	0	-0.99325	19.2772	1	-0.01292	0.087	0	-0.14576	1.8876	1	-1.15193	21.4983	1	-0.48853	9.90172	1	-0.39518	7.70373	1	-0.20157	3.05034	1	-1.08528	20.5979	1
NT01ZM1996	ZMO1896	protein translocase subunit SecF	-0.94149	13.2658	1	-1.04734	6.82315	1	-1.02519	6.63734	1	-0.88761	5.48059	1	-0.52461	2.57695	1	-1.32854	9.13532	1	0.2812	1.03255	0	0.297475	1.11915	0	-0.39944	1.7205	1	0.179234	0.55493	0	-0.52273	2.56336	1	0.600823	3.14767	1	-0.26185	0.933218	0	-0.18377	0.573697	0
NT01ZM0105	ZMO0110	glycosyl transferase family 2	-0.47653	11.5908	1	-1.04556	12.7416	1	-0.02085	0.082875	0	-0.26522	2.11032	1	-1.16521	14.1504	1	-0.45484	4.63559	1	-0.59072	6.60391	1	0.040455	0.173629	0	-0.23192	1.72998	1	-0.78219	9.32436	1	0.119648	0.672863	0	0.474448	4.91689	1	-0.47629	4.94344	1	0.117804	0.658805	0
NT01ZM0068	ZMO0072	NHL repeat-containing protein	-0.69358	2.05929	1	-1.04094	3.27552	1	-0.35948	0.701281	0	-0.4487	0.954805	0	-1.23915	4.21338	1	-0.727	1.92658	1	-0.31394	1.68204	1	0.049491	0.151273	0	0.081412	0.271344	0	-0.18304	0.775367	0	0.198202	0.866223	0	0.417009	2.56174	1	-0.00781	0.021155	0	0.6074	4.42748	1
NT01ZM2007	ZMO1906	translation initiation factor IF-3	-0.64483	25.2662	1	-1.03813	21.9101	1	-0.43517	10.0747	1	-0.36432	8.18899	1	-1.00079	21.3533	1	-0.77903	17.6452	1	-0.2591	5.26443	1	-0.07739	0.91104	0	-0.19641	3.55712	1	-0.5329	12.4947	1	-0.03734	0.345822	0	0.266471	5.47007	1	-0.12557	1.83793	1	0.10356	1.38413	0
NT01ZM0486	ZMO0478	two component transcriptional regulator	-0.27554	0.751935	0	-1.01755	3.91136	1	-0.1133	0.196167	0	-0.16508	0.308164	0	-0.16957	0.318546	0	-0.65423	2.04295	1	-0.36332	1.72539	1	-0.14268	0.466903	0	0.10135	0.302978	0	-0.40465	2.02377	1	-0.84798	5.87116	1	0.398252	1.9765	1	0.049566	0.130991	0	-0.40016	1.99058	1
NT01ZM2074	ZMO1970	3-methyl-2-oxobutanoate hydroxymethyltransferase	-0.65929	4.97172	1	-1.01265	7.27895	1	-0.6642	4.11381	1	-0.69355	4.3747	1	-0.48653	2.61184	1	-0.79286	5.27176	1	-0.21979	1.83078	1	-0.17535	1.31373	0	0.036129	0.169461	0	-0.35901	3.77294	1	-0.52611	6.4019	1	-0.0467	0.228784	0	0.00678	0.027978	0	-0.56603	7.03657	1
NT01ZM2092	ZMO1989	methylated-DNA--protein-cysteine methyltransferase	-0.66557	2.57785	1	-1.01158	4.43956	1	-1.06616	4.77954	1	-0.93309	3.95713	1	-0.13386	0.267781	0	-0.52918	1.71705	1	-0.4824	7.05586	1	0.112049	0.872968	0	-0.0669	0.436101	0	-0.43725	6.21125	1	-0.87772	13.7631	1	-0.42493	5.98017	1	0.06617	0.430003	0	-1.23648	18.5381	1
NT01ZM2013	ZMO1912	translation-associated GTPase	-0.97968	31.2899	1	-0.99633	20.6882	1	-0.99737	20.7039	1	-0.94573	19.9077	1	-1.00074	20.7548	1	-0.97487	20.3613	1	-0.02146	0.169829	0	-0.15254	2.31289	1	0.059197	0.596776	0	-0.1148	1.51903	0	0.004415	0.030825	0	-0.17504	2.83548	1	0.110839	1.44271	0	-0.05979	0.60483	0
NT01ZM2095	ZMO1993	alcohol dehydrogenase	-0.96311	26.4749	1	-0.83338	16.9444	1	-1.34982	24.1607	1	-1.26795	23.1916	1	0.01926	0.137559	0	-1.25392	23.0202	1	0.42054	9.45133	1	-0.11291	1.52085	0	0.170174	2.79065	1	0.4778	10.8956	1	-0.85264	18.6345	1	-0.20881	3.76392	1	0.252044	4.91517	1	-0.80941	17.8774	1
NT01ZM1276	ZMO1227	50S ribosomal protein L9	-0.96195	7.64351	1	-0.67962	3.271	1	-1.30644	7.97401	1	-1.16172	6.8818	1	-0.07496	0.168188	0	-1.30467	7.96079	1	0.625057	4.40766	1	0.517784	3.36173	1	-0.17035	0.672514	0	0.972491	7.93009	1	-0.60466	4.20494	1	0.516017	3.34499	1	-0.02563	0.070714	0	-0.11427	0.397517	0
NT01ZM1296	ZMO1246	50S ribosomal protein L36P	-0.9085	4.51292	1	0.243332	0.445591	0	-1.10489	3.83641	1	-0.86233	2.66944	1	0.4616	1.06622	0	-2.12837	9.11523	1	2.3717	13.2683	1	0.580022	2.12462	1	-0.08487	0.166393	0	2.86685	15.8136	1	-0.21827	0.530811	0	1.6035	8.69041	1	0.157687	0.349371	0	1.54292	8.29864	1
NT01ZM1899	ZMO1813	NADH:ubiquinone oxidoreductase subunit RnfB-like	-0.64741	9.85361	1	0.225847	1.05293	0	-1.0958	9.57021	1	-0.95195	8.10498	1	0.958087	8.16863	1	-1.49999	13.3371	1	1.72584	16.0018	1	0.144829	0.61542	0	-0.02349	0.071462	0	1.84717	16.9583	1	-0.73224	6.24953	1	0.549018	4.20636	1	0.120358	0.48151	0	-0.06286	0.215203	0
NT01ZM0415	ZMO0408	bifunctional N-succinyldiaminopimelate-aminotransferase/acetylornithine transaminase protein	-0.84921	2.89241	1	-0.38021	0.790767	0	-1.0924	3.67649	1	-0.88713	2.71015	1	-0.27239	0.504092	0	-1.14494	3.9341	1	0.764723	6.50882	1	0.018174	0.053659	0	0.298044	1.68346	1	1.08094	9.9187	1	-0.10782	0.411076	0	0.070711	0.243911	0	0.503312	3.64707	1	0.466203	3.26223	1
NT01ZM1470	ZMO1412	MucR family transcriptional regulator	-0.83395	5.63942	1	-0.33156	0.931841	0	-1.09236	5.26423	1	-0.9238	4.16346	1	0.428852	1.34832	0	-1.74849	9.54062	1	1.41693	9.76001	1	0.113234	0.305717	0	0.290815	1.0728	0	1.82098	12.7488	1	-0.76042	4.37943	1	0.769367	4.4525	1	0.459379	2.09493	1	0.468331	2.15579	1
NT01ZM2053	ZMO1948	conserved hypothetical protein	-0.4811	5.99057	1	-0.06298	0.151435	0	-1.06415	6.83499	1	-0.27514	0.980528	0	-0.01506	0.03246	0	-0.57004	2.85152	1	0.507059	2.3979	1	0.160354	0.470262	0	-0.70969	3.92532	1	-0.04228	0.097068	0	-0.04793	0.111441	0	-0.33375	1.29408	0	0.079308	0.197577	0	-0.30237	1.12196	0
NT01ZM1427	ZMO1372	short chain dehydrogenase	-0.47448	2.17518	1	-0.69038	1.95398	1	-1.05798	3.66634	1	-0.79323	2.40101	1	1.22556	4.52373	1	-1.27228	4.76742	1	0.581897	1.80908	1	-0.14403	0.272232	0	0.218239	0.458506	0	0.656108	2.16137	1	-1.91594	9.39141	1	0.070265	0.118451	0	0.482993	1.37555	0	-1.36268	6.15425	1
NT01ZM0101	ZMO0106	3-isopropylmalate dehydratase, small subunit	-0.81242	16.1303	1	-0.72942	10.4836	1	-1.05681	15.1776	1	-1.09003	15.6028	1	-0.25051	2.50951	1	-0.85234	12.357	1	0.122919	1.21195	0	-0.01108	0.064007	0	-0.13014	1.31657	0	-0.0183	0.110326	0	-0.47891	8.29558	1	-0.21555	2.77312	1	-0.16336	1.83872	1	-0.85781	15.3038	1
NT01ZM0102	ZMO0107	conserved hypothetical protein	-0.78625	11.6075	1	-0.5946	5.06197	1	-1.01833	9.97351	1	-0.72041	6.55035	1	-0.1495	0.689589	0	-1.25675	12.4791	1	0.662151	7.17913	1	-0.04931	0.20649	0	-0.01004	0.036311	0	0.602801	6.36009	1	-0.4451	4.19452	1	0.189118	1.19475	0	0.28787	2.21587	1	0.03189	0.125336	0
NT01ZM1884	ZMO1798	30S ribosomal protein S1	-0.94761	4.44628	1	-0.17269	0.345277	0	-1.01067	4.14029	1	-0.84143	3.17518	1	-0.47361	1.35916	0	-1.4647	6.86299	1	1.29201	12.5152	1	0.086832	0.328968	0	0.129231	0.548168	0	1.50807	14.5299	1	0.300922	1.81089	1	0.540863	4.28126	1	0.298471	1.78912	1	1.14026	10.9896	1
NT01ZM1148	ZMO1109	conserved hypothetical protein	-0.60158	9.8327	1	0.068822	0.284062	0	-1.00402	10.8256	1	-0.88769	9.4356	1	0.550406	5.14125	1	-1.06501	11.528	1	1.13383	14.0341	1	0.008296	0.031945	0	0.174682	1.17457	0	1.31681	16.0709	1	-0.48158	5.14977	1	0.069279	0.33821	0	0.29101	2.48933	1	-0.12129	0.703098	0
NT01ZM2083	ZMO1979	cobyrinic acid a,c-diamide synthase	-0.86672	19.8984	1	-0.59129	8.45496	1	-0.86722	12.8644	1	-1.16871	16.8992	1	-0.78962	11.6947	1	-0.64133	9.30409	1	0.050036	0.312168	0	0.009496	0.048271	0	0.040421	0.240848	0	0.099954	0.771341	0	0.198326	2.07535	1	-0.2164	2.36202	1	-0.26107	3.11681	1	-0.27914	3.43726	1
NT01ZM2089	ZMO1986	TonB-dependent receptor plug	-0.27076	1.5582	1	-0.39159	2.20788	1	-0.58456	3.97526	1	-1.01824	8.33038	1	-0.05107	0.150266	0	0.570832	3.84176	1	-0.96242	14.5735	1	0.227419	2.33812	1	-0.0784	0.514862	0	-0.8134	12.3851	1	-0.34051	4.21887	1	-0.92797	14.0866	1	-0.51208	7.31549	1	-1.78056	23.568	1
NT01ZM0023	ZMO0023	AsnC family transcriptional regulator	-0.5399	11.7113	1	-0.56109	8.22793	1	-0.83649	12.785	1	-1.01175	15.3025	1	-0.11296	0.849555	0	-0.19839	1.91983	1	-0.3627	6.07499	1	0.181633	2.25813	1	0.008984	0.053033	0	-0.17208	2.08424	1	-0.44813	7.96043	1	-0.45646	8.1414	1	-0.16629	1.98092	1	-1.07088	18.9248	1
NT01ZM0088	ZMO0092	hypothetical protein	-0.60837	9.27593	1	-0.50652	3.17347	1	-0.7991	6.03177	1	-1.00672	8.09858	1	-0.44332	2.60747	1	-0.18433	0.731531	0	-0.32218	1.69326	1	0.343266	1.8596	1	-0.09579	0.322687	0	-0.07471	0.23844	0	-0.0632	0.195661	0	-0.2715	1.31738	0	-0.30341	1.54997	0	-0.63811	4.60513	1
NT01ZM0911	ZMO0884	50S ribosomal protein L13	-0.77164	7.02822	1	-0.14178	0.279102	0	-0.61547	2.07425	1	-0.99977	4.22356	1	-0.4489	1.30337	0	-1.0224	4.3599	1	0.880617	3.62807	1	0.218766	0.495641	0	0.180134	0.385816	0	1.27952	6.10842	1	0.307116	0.782967	0	0.625693	2.19324	1	-0.20417	0.453001	0	0.728642	2.74866	1
NT01ZM0930	ZMO0903	2-isopropylmalate synthase	-0.43708	2.90052	1	-0.49838	2.65994	1	0.355818	1.6149	1	0.365162	1.6778	1	-1.97534	14.864	1	-0.49396	2.6251	1	-0.00442	0.015737	0	-0.04874	0.205278	0	0.070501	0.320387	0	0.017342	0.064958	0	1.47696	16.8272	1	0.801037	9.12453	1	0.079845	0.374377	0	2.35784	23.8079	1
NT01ZM0893	ZMO0866	cation diffusion facilitator family transporter	-0.43562	4.31733	1	-0.81683	8.91324	1	-0.01922	0.069494	0	-0.13054	0.677558	0	-1.34898	15.0173	1	-0.24374	1.64941	1	-0.57309	14.841	1	0.151589	2.84515	1	-0.01265	0.110292	0	-0.43415	11.2866	1	0.532152	13.8503	1	0.376108	9.63804	1	-0.12397	2.11192	1	0.784293	19.2993	1
NT01ZM1529	ZMO1468	hypothetical protein	-0.0592	0.148609	0	-0.39826	1.03861	0	0.562973	1.71855	1	0.423813	1.1354	0	-1.29131	5.71502	1	0.067725	0.113492	0	-0.46598	1.68594	1	0.324246	0.995898	0	-0.30251	0.902803	0	-0.44424	1.57135	1	0.893057	4.37829	1	0.819494	3.87263	1	-0.44167	1.55797	1	1.27088	7.05086	1
NT01ZM1180	ZMO1140	acetolactate synthase 3 regulatory subunit	-0.16865	0.377534	0	0.305982	0.712196	0	0.431993	1.15696	0	0.63283	2.02525	1	-1.27561	5.57559	1	-0.46383	1.2823	0	0.769808	6.77307	1	-0.18779	0.89417	0	-0.05738	0.196003	0	0.524638	4.00838	1	1.58159	14.9608	1	0.708033	6.07072	1	0.143453	0.617181	0	2.43307	21.1817	1
NT01ZM0083	ZMO0087	hypothetical protein	-0.53031	14.3889	1	-0.56228	10.886	1	-0.114	1.2148	0	-0.36309	6.45053	1	-1.26602	22.1036	1	-0.37814	6.79964	1	-0.18414	3.36973	1	-0.16945	2.98315	1	0.004785	0.03591	0	-0.34882	8.02927	1	0.70374	16.5858	1	0.094689	1.26426	0	-0.24431	5.04142	1	0.554122	13.3429	1
NT01ZM0089	ZMO0094	Biotin synthase	-0.81881	12.4389	1	-0.33308	2.7164	1	-0.64984	6.93454	1	-0.19917	1.27218	0	-1.2492	14.3116	1	-1.17703	13.5261	1	0.843959	12.8755	1	0.002655	0.012299	0	-0.23584	2.47461	1	0.61077	9.08235	1	0.916122	13.9413	1	0.529848	7.65255	1	0.214824	2.15459	1	1.66079	22.5242	1
NT01ZM1789	ZMO1712	FKBP-type peptidyl-prolyl cis-trans isomerase 1-like	-0.04078	0.906643	0	-0.59433	13.1731	1	0.667914	14.7146	1	0.299874	5.94851	1	-1.23841	23.7639	1	0.107505	1.34735	0	-0.70184	15.3895	1	-0.23169	4.16331	1	-0.03879	0.338198	0	-0.97231	20.0784	1	0.644077	14.2271	1	0.328721	6.71141	1	-0.40683	8.74207	1	0.565971	12.5496	1
NT01ZM2066	ZMO1961	conserved hypothetical protein	-0.36559	7.48653	1	-0.78893	8.22125	1	-0.04481	0.171092	0	-0.22365	1.38522	0	-1.22834	13.3339	1	0.034421	0.126817	0	-0.82335	8.65382	1	0.053048	0.208264	0	-0.1	0.455103	0	-0.8703	9.23628	1	0.439406	3.74641	1	-0.02618	0.093699	0	-0.27884	1.91679	1	0.134385	0.673978	0
NT01ZM0552	ZMO0539	30S ribosomal protein S13	-0.71075	6.01473	1	-0.75464	3.81735	1	-0.45571	1.81567	1	-0.1609	0.425483	0	-1.20973	7.26101	1	-1.01665	5.78786	1	0.262007	1.03184	0	-0.02245	0.053861	0	0.103102	0.299512	0	0.342655	1.52223	0	0.455091	2.31628	1	0.538486	2.97093	1	0.397909	1.89799	1	1.39149	10.4245	1
NT01ZM2065	ZMO1960	hypothetical protein	-0.54944	6.68073	1	-0.84681	7.47395	1	-0.44524	3.07737	1	-0.51812	3.83737	1	-1.20497	11.2468	1	-0.02945	0.090643	0	-0.81736	9.1716	1	0.209049	1.36354	0	-0.16822	0.996992	0	-0.77653	8.63493	1	0.358158	3.02013	1	-0.20674	1.34162	0	-0.2411	1.68114	1	-0.08968	0.425491	0
NT01ZM2002	ZMO1901	hypothetical protein	-0.92407	11.1884	1	-0.80701	7.63307	1	-0.64326	5.68739	1	-0.76152	7.09596	1	-1.16046	11.5766	1	-1.13105	11.2675	1	0.324047	3.92664	1	0.040163	0.223276	0	-0.14856	1.24755	0	0.21565	2.15881	1	0.353453	4.44398	1	0.527953	7.5947	1	-0.26682	2.95869	1	0.614589	9.12178	1
NT01ZM1179	ZMO1139	acetolactate synthase, large subunit	-0.16849	0.657864	0	0.354193	1.40306	0	0.376381	1.53372	0	0.465794	2.10171	1	-1.15061	7.50889	1	-0.36551	1.46917	0	0.719704	6.85161	1	-0.1003	0.426134	0	-0.01609	0.052457	0	0.603309	5.42352	1	1.50481	15.3226	1	0.641588	5.8931	1	0.073322	0.287759	0	2.21972	20.9472	1
NT01ZM1583	ZMO1521	conserved hypothetical protein	-0.4409	3.67384	1	-0.40263	1.18036	0	0.126188	0.254504	0	-0.40908	1.20778	0	-1.1451	5.39921	1	-0.33563	0.910476	0	-0.067	0.122902	0	0.177854	0.391008	0	0.159151	0.339947	0	0.270001	0.677287	0	0.742465	2.92463	1	0.639669	2.34593	1	-0.37612	1.07651	0	1.00601	4.53722	1
NT01ZM1836	ZMO1754	putative aldehyde dehydrogenase	0.083026	0.170755	0	-0.01046	0.016955	0	0.609386	2.11335	1	0.504329	1.59734	1	-1.14249	5.25281	1	0.360878	0.983716	0	-0.37134	2.95447	1	0.029184	0.106224	0	0.441427	3.80204	1	0.099269	0.454121	0	1.13202	12.3649	1	0.277692	1.92106	1	0.336369	2.5528	1	1.74609	18.2722	1
NT01ZM1991	ZMO1890	processing peptidase	-0.50559	14.2646	1	-0.62268	8.51003	1	-0.38632	4.55225	1	-0.41024	4.95082	1	-1.11468	15.5876	1	-0.11112	0.747061	0	-0.51157	6.65977	1	-0.0326	0.161059	0	0.005665	0.024697	0	-0.53851	7.1132	1	0.491997	6.32932	1	-0.30781	3.28399	1	-0.01825	0.084458	0	0.16593	1.31974	0
NT01ZM1531	ZMO1471	GTP-binding protein TypA	-0.68526	4.27825	1	-0.31071	1.09586	0	-0.38652	1.50463	0	-0.4299	1.75988	1	-1.10815	6.80795	1	-0.81646	4.5036	1	0.505752	5.07423	1	0.056302	0.243995	0	-0.0711	0.32431	0	0.490952	4.86962	1	0.797445	9.09099	1	0.486238	4.80461	1	-0.11448	0.599599	0	1.1692	13.6526	1
NT01ZM0210	ZMO0204	cation efflux protein	-0.46038	6.45123	1	-0.56327	3.24625	1	0.255758	1.01905	0	0.211648	0.781045	0	-1.09344	8.0191	1	-1.21547	9.09972	1	0.652207	4.01472	1	-0.16763	0.56889	0	0.140319	0.450374	0	0.624897	3.77522	1	0.530174	2.97018	1	1.3036	9.86088	1	0.096209	0.280425	0	1.92999	14.7241	1
NT01ZM1860	ZMO1776	peptidase M1 membrane alanine aminopeptidase	-0.27484	0.585999	0	0.176554	0.307344	0	0.11958	0.192674	0	-0.00721	0.009846	0	-1.06302	3.76956	1	-0.1487	0.249386	0	0.325251	2.65651	1	0.084606	0.399713	0	0.154688	0.897382	0	0.564545	5.83235	1	1.23957	14.3244	1	0.352882	2.99618	1	0.027898	0.108048	0	1.62035	18.0656	1
NT01ZM0078	ZMO0082	Protein-glutamate O-methyltransferase	-0.41919	7.67201	1	-0.79904	8.22516	1	-0.16358	0.869379	0	-0.18206	1.01126	0	-1.05098	11.2358	1	-0.28013	1.89492	1	-0.51892	4.93584	1	-0.07426	0.323425	0	0.103341	0.492752	0	-0.48984	4.55362	1	0.251939	1.71972	1	0.042283	0.165315	0	0.084863	0.382329	0	0.379085	3.14781	1
NT01ZM0643	ZMO0626	RNA polymerase, sigma 28 subunit, FliA/WhiG	-0.20631	1.08302	0	-0.3501	1.67454	1	0.438718	2.33925	1	0.179494	0.647492	0	-1.04278	7.82911	1	-0.40068	2.04468	1	0.050577	0.205616	0	-0.22089	1.43549	0	0.070712	0.307715	0	-0.0996	0.474938	0	0.692681	7.32589	1	0.618508	6.33228	1	-0.18851	1.14044	0	1.12268	12.6533	1
NT01ZM0079	ZMO0083	CheA signal transduction histidine kinase	-0.64562	4.50061	1	-0.27631	1.11179	0	-0.71286	4.45101	1	-0.63524	3.7753	1	-1.03595	7.34835	1	-0.19845	0.698852	0	-0.07787	0.496321	0	0.060061	0.355754	0	0.099433	0.688327	0	0.081628	0.528116	0	0.75964	11.2883	1	-0.45435	6.09786	1	0.17705	1.56448	1	0.482342	6.59575	1
NT01ZM1287	ZMO1237	D-isomer specific 2-hydroxyacid dehydrogenase NAD-binding	-0.63569	2.55575	1	-0.98913	3.10821	1	-0.20447	0.342128	0	0.03441	0.045972	0	-1.03045	3.30026	1	-1.34225	4.81822	1	0.353118	0.98019	0	-0.02298	0.038856	0	0.163674	0.350908	0	0.493812	1.59296	1	0.041324	0.072225	0	1.1148	5.21454	1	0.402557	1.18241	0	1.55868	8.06419	1
NT01ZM0069	ZMO0073	CBS domain-containing protein	-0.72917	7.77121	1	-0.51351	3.7234	1	-0.40094	2.59031	1	-0.59452	4.5886	1	-1.01024	9.11878	1	-0.91096	8.05993	1	0.397451	4.73923	1	0.016871	0.077588	0	0.133248	0.963369	0	0.547569	7.26799	1	0.496729	6.41185	1	0.526899	6.92078	1	-0.06034	0.335652	0	0.963292	13.6276	1
NT01ZM1971	ZMO1874	BolA-like protein	-0.56512	5.67532	1	-0.48827	3.37398	1	-0.10273	0.375344	0	-0.02589	0.076352	0	-1.00511	8.88114	1	-1.12672	10.1241	1	0.638451	8.0149	1	-0.17819	1.31353	0	-0.01411	0.05914	0	0.44615	5.01542	1	0.516842	6.12171	1	0.845794	11.0679	1	0.062736	0.321026	0	1.42537	18.0135	1
NT01ZM0226	ZMO0220	4Fe-4S ferredoxin, iron-sulfur binding	-0.41569	7.20537	1	-0.59576	5.5511	1	0.017279	0.058373	0	-0.01898	0.064519	0	-0.99859	10.4949	1	-0.66248	6.39496	1	0.066718	0.284125	0	0.067471	0.28805	0	0.041124	0.160462	0	0.175313	1.0178	0	0.402836	3.44938	1	0.747226	7.98074	1	0.00486	0.016598	0	1.15492	12.926	1
NT01ZM1555	ZMO1495	ATP:cob(I)alamin adenosyltransferase	-0.98627	11.383	1	-0.72613	6.12648	1	-0.50924	3.7402	1	-0.37322	2.36936	1	-0.61076	4.842	1	-2.45187	21.0208	1	1.72574	21.5659	1	-0.1454	1.04953	0	-0.27283	2.64337	1	1.30751	17.458	1	-0.11537	0.758265	0	1.79723	22.1845	1	-0.13681	0.962443	0	1.54505	19.9013	1
NT01ZM1760	ZMO1684	Phosphoserine transaminase	-0.75876	2.06341	1	0.848858	2.03055	1	-0.39565	0.678998	0	-0.52371	1.00351	0	0.055388	0.065964	0	-2.17105	7.61782	1	3.01991	19.5262	1	0.023832	0.051906	0	0.24368	0.815299	0	3.28742	20.7949	1	0.79347	4.53666	1	1.79924	12.3756	1	0.115613	0.306934	0	2.70832	17.9305	1
NT01ZM0637	ZMO0619	conserved hypothetical protein	-0.96711	10.1588	1	-0.66571	4.57087	1	-0.68399	4.74772	1	-0.67852	4.69479	1	-0.50642	3.0816	1	-1.9995	16.1859	1	1.33379	14.9608	1	-0.25538	1.7859	1	0.094973	0.44841	0	1.17338	13.2605	1	-0.15929	0.901525	0	1.06014	11.9778	1	0.100433	0.482196	0	1.00128	11.2835	1
NT01ZM0631	ZMO0613	flagellar basal-body rod protein FlgC	-0.90542	1.31764	0	-0.37877	0.383803	0	-0.74474	0.950481	0	-0.477	0.517031	0	-0.50021	0.550556	0	-1.89973	3.74267	1	1.52096	13.2525	1	-0.08291	0.273039	0	0.16579	0.664908	0	1.60385	13.9461	1	0.121436	0.440219	0	1.07208	9.11409	1	0.433535	2.66149	1	1.62705	14.1365	1
NT01ZM1151	ZMO1113	NADH dehydrogenase	-0.75147	1.65666	1	0.517093	0.91756	0	-0.45118	0.758612	0	-0.28044	0.403477	0	-0.44845	0.752264	0	-1.82579	5.69851	1	2.34288	23.8318	1	-0.03886	0.159308	0	-0.1072	0.554063	0	2.19683	22.8377	1	0.965538	11.3306	1	1.33575	15.5322	1	0.06354	0.28469	0	2.36483	23.9764	1
NT01ZM0625	ZMO0607	flagellar basal body P-ring protein	-0.65422	2.66777	1	-0.01145	0.017197	0	-0.29363	0.664191	0	-0.06274	0.102469	0	-0.51968	1.49206	0	-1.74083	8.21196	1	1.72938	13.9472	1	-0.00799	0.019782	0	0.014816	0.037371	0	1.7362	13.9993	1	0.50823	3.01128	1	1.43921	11.6149	1	0.24571	1.03594	0	2.19315	17.2207	1
NT01ZM0901	ZMO0874	radical SAM family protein	-0.77607	13.2388	1	-0.4965	4.04281	1	-0.80181	7.70392	1	-0.51623	4.27381	1	-0.04662	0.165374	0	-1.73963	17.1403	1	1.24313	13.5474	1	-0.09914	0.45268	0	0.0077	0.025895	0	1.15168	12.5664	1	-0.44988	3.90068	1	0.838679	8.89138	1	0.293277	2.07941	1	0.682074	6.89386	1
NT01ZM0555	ZMO0542	50S ribosomal protein L17	-0.88156	4.96705	1	-0.55541	2.1245	1	-0.99245	4.94014	1	-0.50004	1.81825	1	-0.30946	0.907037	0	-1.72429	9.93729	1	1.16888	12.6985	1	0.188041	1.07795	0	-0.26919	1.81953	1	1.08773	11.8016	1	-0.24595	1.59248	1	0.919874	9.84165	1	0.22323	1.38155	0	0.89716	9.56596	1
NT01ZM0707	ZMO0689	dehydrogenase and related protein-like	-0.914	2.06095	1	-0.69972	1.23473	0	-0.93083	1.87681	1	-0.7874	1.46652	0	-0.22926	0.278891	0	-1.70853	4.56338	1	1.0088	6.64329	1	0.155456	0.470477	0	0.005469	0.011899	0	1.16973	8.00588	1	-0.47047	2.24796	1	0.93315	5.99639	1	0.148896	0.444897	0	0.611578	3.31097	1
NT01ZM0649	ZMO0632	flagellar hook-basal body complex protein (FliE)	-0.84545	2.17979	1	-0.49978	0.915634	0	-0.4477	0.785113	0	-0.50572	0.931042	0	-0.74145	1.61878	1	-1.68694	5.34988	1	1.18716	10.2701	1	0.097347	0.333899	0	-0.03949	0.116034	0	1.24502	10.8197	1	0.241674	1.13172	0	1.33658	11.6675	1	-0.09751	0.334592	0	1.48075	12.9468	1
NT01ZM0208	ZMO0202	Methyl-accepting chemotaxis protein-like	-0.50997	2.25174	1	-0.11081	0.242373	0	-0.35309	1.11117	0	-0.20935	0.539639	0	0.186935	0.465128	0	-1.66436	9.66534	1	1.55356	17.136	1	-0.11308	0.566478	0	-0.11199	0.559188	0	1.32849	14.9545	1	-0.29774	2.25384	1	1.19819	13.5781	1	0.031756	0.121682	0	0.932203	10.4852	1
NT01ZM0998	ZMO0965	multidrug resistance protein A	-0.59944	2.06894	1	-0.13839	0.241826	0	-0.47623	1.23811	0	-0.16654	0.30276	0	-0.09214	0.150481	0	-1.66284	7.38045	1	1.52445	13.5238	1	-0.1274	0.479934	0	-0.0648	0.207949	0	1.33225	11.818	1	-0.04625	0.14098	0	1.05921	9.18354	1	0.244885	1.1796	0	1.25785	11.1243	1
NT01ZM0630	ZMO0612	flagellar hook capping protein	-0.70282	1.16633	0	-0.03381	0.031367	0	-0.55339	0.801717	0	-0.3779	0.479613	0	-0.24659	0.280045	0	-1.63341	3.87742	1	1.5996	17.8654	1	-0.10533	0.530494	0	0.029479	0.114734	0	1.52376	17.1677	1	0.212777	1.41666	0	0.9747	11.262	1	0.204967	1.34139	0	1.39244	15.8977	1
NT01ZM1257	ZMO1209	K+ potassium transporter	-0.76047	4.32978	1	-0.17699	0.446808	0	-0.70663	3.19179	1	-0.47197	1.75683	1	-0.2735	0.80088	0	-1.5898	9.4234	1	1.41281	14.9665	1	-0.02091	0.072117	0	0.083806	0.355493	0	1.47571	15.563	1	0.096514	0.425304	0	0.862261	8.95688	1	0.318461	2.27607	1	1.27724	13.6203	1
NT01ZM1117	ZMO1078	tRNA (guanine-N(1)-)-methyltransferase	-0.82859	13.5262	1	-0.3457	3.89296	1	-0.55299	7.36685	1	-0.3924	4.66082	1	-0.81487	11.5288	1	-1.55409	20.4062	1	1.20839	25.0604	1	-0.34201	8.07741	1	-0.01443	0.120191	0	0.851955	19.7156	1	0.469167	11.5626	1	0.659094	16.0117	1	0.14616	2.48635	1	1.27442	25.895	1
NT01ZM0632	ZMO0614	flagellar basal-body rod protein FlgB	-0.54927	0.787138	0	0.027793	0.025131	0	-0.52408	0.724378	0	-0.12955	0.129286	0	0.001314	0.001157	0	-1.54477	3.47952	1	1.57257	22.1408	1	0.194614	1.94423	1	-0.15649	1.40992	0	1.61069	22.5075	1	0.02648	0.143043	0	1.21531	18.2898	1	0.238042	2.62108	1	1.47983	21.2163	1
NT01ZM0628	ZMO0610	flagellar basal-body rod FlgF	-0.65842	1.42241	0	0.133017	0.163062	0	-0.16471	0.209014	0	-0.02849	0.030982	0	-0.90065	2.04159	1	-1.53982	4.47282	1	1.67283	14.1765	1	-0.00515	0.013305	0	0.029476	0.081689	0	1.69716	14.3691	1	1.03367	8.47763	1	1.36996	11.6297	1	0.165694	0.642461	0	2.56932	20.2797	1
NT01ZM0624	ZMO0606	hypothetical protein	-0.59817	1.3233	0	-0.48284	0.843527	0	-0.23595	0.328125	0	-0.1435	0.180791	0	-0.48451	0.847625	0	-1.52872	4.51345	1	1.04588	6.99823	1	0.112404	0.313608	0	0.086171	0.227272	0	1.24446	8.67207	1	0.001678	0.003632	0	1.40518	9.97911	1	0.178614	0.568151	0	1.58547	11.382	1
NT01ZM1244	ZMO1198	5-aminolevulinate synthase	-0.38618	1.29245	0	0.927722	3.76742	1	-0.35072	0.908831	0	-0.28064	0.667536	0	0.543549	1.71307	1	-1.4569	6.99213	1	2.38463	19.6683	1	0.081949	0.27213	0	0.097329	0.336257	0	2.5639	20.7525	1	0.384173	2.25431	1	1.18813	10.3459	1	0.167406	0.681919	0	1.73971	15.1582	1
NT01ZM1672	ZMO1603	conserved hypothetical protein	-0.26004	3.77811	1	0.737213	6.68591	1	-0.277	1.64441	1	0.030892	0.100995	0	0.64795	5.63628	1	-1.442	14.1652	1	2.17921	20.3833	1	0.17552	0.88125	0	-0.40956	3.03921	1	1.94517	18.699	1	0.089263	0.358642	0	1.34051	13.5195	1	-0.10167	0.423092	0	1.32811	13.3985	1
NT01ZM0651	ZMO0634	flagellar M-ring protein FliF	-0.81091	2.63451	1	-0.3847	0.782282	0	-0.47279	1.04556	0	-0.34067	0.662116	0	-0.9882	3.08715	1	-1.44198	5.29276	1	1.05728	9.32341	1	0.147288	0.592951	0	-0.05339	0.168893	0	1.15118	10.2662	1	0.603494	4.51557	1	1.11648	9.92112	1	0.078728	0.267067	0	1.7987	15.9576	1
NT01ZM0526	ZMO0514	30S ribosomal protein S7	-0.97742	3.75412	1	-0.22165	0.386456	0	-0.64684	1.69779	1	-0.87985	2.67832	1	-0.95014	2.99992	1	-1.43285	5.39074	1	1.2112	9.40944	1	-0.12887	0.420787	0	0.171469	0.612425	0	1.2538	9.78819	1	0.728485	4.91295	1	0.657141	4.25024	1	-0.06154	0.171652	0	1.32409	10.4032	1
NT01ZM1412	ZMO1358	30S ribosomal protein S20	-0.59523	5.54178	1	-0.13565	0.527018	0	-0.76072	6.14582	1	-0.35842	2.08975	1	0.164407	0.682138	0	-1.4262	12.776	1	1.29055	18.0127	1	0.29843	3.25437	1	-0.08157	0.509418	0	1.50741	20.3026	1	-0.30006	3.28038	1	0.963908	13.9577	1	0.320731	3.61459	1	0.98458	14.2393	1
NT01ZM1176	ZMO1136	Cytochrome-c peroxidase	-0.58316	3.4531	1	-0.12149	0.28954	0	-0.33487	1.11415	0	-0.24298	0.710136	0	-0.32902	1.08635	0	-1.42577	8.60346	1	1.30428	11.9219	1	0.131047	0.517771	0	-0.06619	0.22083	0	1.36914	12.5264	1	0.207532	0.971286	0	1.22195	11.133	1	0.025707	0.076251	0	1.45519	13.3052	1
NT01ZM0629	ZMO0611	flagellar basal body FlaE domain-containing protein	-0.65211	1.19497	0	0.209404	0.248987	0	-0.31934	0.420281	0	-0.24012	0.293974	0	-0.6334	1.06494	0	-1.41558	3.46931	1	1.62499	14.381	1	-0.04102	0.123335	0	0.01084	0.029827	0	1.5948	14.131	1	0.842808	6.95411	1	1.05522	9.15399	1	0.090061	0.309498	0	1.98809	17.1738	1
NT01ZM1318	ZMO1268	hypothetical protein	-0.6593	7.65865	1	-0.35614	2.74074	1	-0.82727	8.66678	1	-0.64797	6.38415	1	0.230928	1.44423	0	-1.39288	14.9576	1	1.03674	19.4368	1	-0.00552	0.034178	0	-0.06975	0.630188	0	0.96147	18.3297	1	-0.58707	11.6731	1	0.560093	11.1072	1	0.109554	1.18513	0	0.082574	0.793999	0
NT01ZM1793	ZMO1715	biopolymer transport-like protein	-0.69567	2.22602	1	0.096866	0.142147	0	-0.57269	1.39941	0	-0.61324	1.54698	0	-0.2069	0.349969	0	-1.38983	5.10097	1	1.4867	11.9003	1	0.036632	0.096991	0	0.328179	1.55551	1	1.85151	14.7375	1	0.30377	1.38893	0	0.85377	6.17715	1	0.287635	1.28279	0	1.44517	11.5545	1
NT01ZM0621	ZMO0603	flagellar motor protein MotA	-0.39819	0.979523	0	-0.16388	0.28728	0	-0.138	0.233448	0	-0.01675	0.023676	0	-0.06963	0.106728	0	-1.36839	5.52251	1	1.20451	16.4851	1	-0.11974	0.813616	0	0.019506	0.089492	0	1.10427	15.2779	1	-0.09425	0.586813	0	1.11065	15.3568	1	0.14076	1.02174	0	1.15716	15.9238	1
NT01ZM0474	ZMO0467	conserved hypothetical protein	-0.60232	2.74774	1	-0.00838	0.015579	0	-0.98851	5.21178	1	-0.86255	4.30805	1	0.788675	3.78992	1	-1.34691	7.80924	1	1.33853	21.0426	1	0.101234	0.85795	0	0.171362	1.83682	1	1.61112	23.8825	1	-0.79705	13.6674	1	0.459634	7.42905	1	0.297321	4.1276	1	-0.0401	0.257531	0
NT01ZM1490	ZMO1432	conserved hypothetical protein	-0.60554	10.7758	1	-0.31655	2.52802	1	-0.6162	6.49359	1	-0.38247	3.34026	1	-0.08387	0.392118	0	-1.33963	15.2889	1	1.02308	13.3436	1	0.07603	0.405142	0	0.050168	0.242375	0	1.14928	14.8875	1	-0.23268	1.92419	1	0.799452	10.3287	1	0.2839	2.58467	1	0.850675	11.0512	1
NT01ZM0428	ZMO0422	BadM/Rrf2 family transcriptional regulator	-0.52861	6.33824	1	-0.0606	0.144548	0	-0.16733	0.495518	0	-0.19965	0.626684	0	-0.41437	1.77108	1	-1.33311	8.99088	1	1.27251	8.68788	1	0.175136	0.538445	0	-0.27583	1.00517	0	1.17181	7.86344	1	0.353763	1.43991	0	1.34092	9.2386	1	-0.30815	1.17812	0	1.38653	9.60104	1
NT01ZM0550	ZMO0537	preprotein translocase subunit SecY	-0.5994	4.04342	1	-0.06883	0.170559	0	-0.63176	3.39004	1	-0.40692	1.7696	1	-0.04143	0.096516	0	-1.31748	9.05196	1	1.24865	14.0107	1	0.008186	0.028467	0	0.019915	0.072384	0	1.27676	14.3066	1	-0.0274	0.102366	0	0.693905	7.32768	1	0.24476	1.66532	1	0.911268	10.1306	1
NT01ZM0558	ZMO0543	acnB; aconitase ; K01681 aconitate hydratase 1	-0.41177	2.81107	1	-0.17609	0.614754	0	-0.32292	1.44546	0	0.019152	0.046722	0	-0.03709	0.094741	0	-1.30624	9.9799	1	1.13015	13.0246	1	-0.26791	1.97248	1	-0.12164	0.638082	0	0.740603	8.18253	1	-0.139	0.765774	0	0.715407	7.84337	1	0.220437	1.47918	0	0.796844	8.9303	1
NT01ZM1187	ZMO1147	outer membrane chaperone Skp (OmpH)	-0.62287	3.5351	1	-0.2917	0.909673	0	-0.38095	1.33381	0	-0.23177	0.661734	0	-0.57659	2.4592	1	-1.30219	7.66235	1	1.01049	10.0064	1	0.059927	0.219053	0	0.036543	0.124105	0	1.10696	11.0585	1	0.284892	1.76	1	0.981168	9.67909	1	0.185721	0.9462	0	1.45178	14.4952	1
NT01ZM1084	ZMO1044	large conductance mechanosensitive channel protein	-0.60754	3.94481	1	-0.277	1.05922	0	-0.36455	1.57837	1	-0.43567	2.05427	1	-0.32905	1.35836	0	-1.30089	9.26234	1	1.02389	14.3893	1	-0.07007	0.403558	0	0.015632	0.071206	0	0.969455	13.6656	1	0.052052	0.278623	0	0.866271	12.2268	1	-0.05549	0.301325	0	0.86283	12.1773	1
NT01ZM1418	ZMO1366	30S ribosomal protein S4	-0.79134	8.48893	1	-0.78135	7.0058	1	-0.7769	6.95481	1	-0.54856	4.34165	1	-0.54813	4.33682	1	-1.29176	12.4591	1	0.510404	8.21427	1	-0.10265	0.846708	0	0.014096	0.07671	0	0.421851	6.46046	1	-0.23322	2.80178	1	0.412209	6.26745	1	0.242432	2.96647	1	0.421421	6.45185	1
NT01ZM1633	ZMO1571	cytochrome d ubiquinol oxidase subunit I	-0.68705	1.20294	0	0.916866	1.53817	0	-0.8593	1.39874	0	-0.4804	0.616793	0	-0.1185	0.113045	0	-1.29001	2.54973	1	2.20688	11.7615	1	0.273858	0.675079	0	-0.11913	0.233997	0	2.3616	12.604	1	1.03536	4.61557	1	0.704567	2.64141	1	0.259771	0.628433	0	1.9997	10.5878	1
NT01ZM0543	ZMO0530	30S ribosomal protein S8	-0.80438	2.52546	1	0.161324	0.250754	0	-0.41468	0.852994	0	-0.79699	2.20381	1	-0.7238	1.91039	1	-1.28205	4.41383	1	1.44338	13.3631	1	-0.06706	0.227665	0	0.496362	3.54996	1	1.87268	16.9103	1	0.885122	7.79015	1	0.800313	6.86166	1	0.114049	0.439165	0	1.79948	16.3472	1
NT01ZM0070	ZMO0074	conserved hypothetical protein	-0.76335	11.1513	1	-0.59858	7.26118	1	-0.75988	9.67183	1	-0.73458	9.30334	1	-0.27745	2.46947	1	-1.2815	16.2825	1	0.682913	16.0404	1	0.06576	0.745042	0	0.039073	0.374744	0	0.787746	18.0734	1	-0.32113	7.16434	1	0.587378	13.9908	1	0.064374	0.723532	0	0.33062	7.4323	1
NT01ZM0429	ZMO0423	cysteine desulfurase activator complex subunit SufB	-0.53605	1.55187	1	0.074687	0.119719	0	-0.20232	0.38943	0	-0.07354	0.117681	0	-0.58832	1.70398	1	-1.27999	5.27755	1	1.35468	21.2264	1	-0.23779	2.98463	1	0.116819	1.05076	0	1.2337	19.8219	1	0.663012	11.3543	1	0.839875	14.3623	1	0.245595	3.12961	1	1.74848	25.16	1
NT01ZM1057	ZMO1019	deoxyhypusine synthase-like protein	-0.61976	6.24887	1	-0.37511	2.28884	1	-0.54495	3.95863	1	-0.25582	1.30183	0	-0.39989	2.51663	1	-1.27837	11.6117	1	0.903257	12.3538	1	0.185064	1.47109	0	-0.17751	1.38405	0	0.910814	12.4583	1	0.024782	0.113686	0	0.918484	12.5639	1	0.111621	0.71662	0	1.05489	14.3649	1
NT01ZM0597	ZMO0578	sodium:dicarboxylate symporter	-0.4497	2.12569	1	-0.00677	0.01226	0	-0.26356	0.745283	0	-0.06996	0.143392	0	-0.19647	0.502022	0	-1.26882	7.03757	1	1.26205	11.5121	1	-0.05875	0.191786	0	0.074841	0.255541	0	1.27814	11.6659	1	0.189696	0.854999	0	0.946518	8.3187	1	0.268442	1.40598	0	1.40466	12.8424	1
NT01ZM1897	ZMO1811	NADH:ubiquinone oxidoreductase, subunit RnfD	-0.37887	3.65299	1	0.176383	0.572879	0	-0.52317	2.72277	1	-0.05399	0.135281	0	0.302638	1.21524	0	-1.24094	8.83747	1	1.41733	11.132	1	0.223988	0.877378	0	-0.37936	1.88233	1	1.26195	9.79743	1	-0.12626	0.40695	0	0.941759	6.87683	1	0.089826	0.266511	0	0.90533	6.53481	1
NT01ZM1634	ZMO1572	cytochrome d ubiquinol oxidase subunit II	-0.74796	1.82645	1	0.510255	0.901781	0	-0.80519	1.74503	1	-0.52526	0.939389	0	-0.4244	0.698389	0	-1.23699	3.2924	1	1.74724	12.295	1	0.19118	0.603656	0	-0.09095	0.235914	0	1.84747	13.0009	1	0.934654	5.86392	1	0.622973	3.31154	1	0.188982	0.594361	0	1.74661	12.2905	1
NT01ZM1321	ZMO1270	8-amino-7-oxononanoate synthase	-0.63691	10.5412	1	-0.41693	3.21216	1	-0.9561	9.67917	1	-0.69128	6.51022	1	0.335306	2.32849	1	-1.23556	12.7261	1	0.818625	9.03866	1	-0.00574	0.019939	0	-0.01214	0.043204	0	0.800737	8.80691	1	-0.75224	8.17172	1	0.27372	1.98653	1	0.252667	1.76452	1	-0.22585	1.49575	0
NT01ZM0626	ZMO0608	flagellar L-ring protein	-0.51386	1.8616	1	-0.19605	0.421867	0	-0.20593	0.449476	0	0.103474	0.193236	0	-0.72394	2.66421	1	-1.22905	5.67624	1	1.03301	10.8654	1	0.09358	0.40397	0	-0.13819	0.675427	0	0.988394	10.3538	1	0.527898	4.68553	1	1.1167	11.7998	1	0.171212	0.908805	0	1.81581	18.3765	1
NT01ZM0644	ZMO0627	hypothetical protein	-0.51178	4.69099	1	-0.04824	0.14321	0	0.026975	0.075459	0	0.055498	0.168063	0	-0.90244	7.30937	1	-1.22717	10.5059	1	1.17894	14.3356	1	-0.13342	0.783832	0	-0.07094	0.34129	0	0.974579	11.8902	1	0.854203	10.3261	1	1.12073	13.6655	1	-0.04241	0.183855	0	1.93252	21.4408	1
NT01ZM1581	ZMO1519	Ribose-phosphate diphosphokinase	-0.57821	8.84244	1	-0.5148	2.95246	1	-0.52256	3.0182	1	-0.36624	1.7831	1	-0.20039	0.750028	0	-1.22365	9.44388	1	0.708843	4.68291	1	0.014984	0.036794	0	0.071502	0.202719	0	0.79533	5.48943	1	-0.31442	1.42451	0	0.716066	4.74979	1	0.227824	0.896787	0	0.629473	3.95688	1
NT01ZM0252	ZMO0244	histone-like DNA-binding protein	-0.79391	3.11947	1	-0.12535	0.222949	0	-0.95089	3.58591	1	-0.74196	2.4902	1	-0.27415	0.597393	0	-1.20864	5.0406	1	1.08329	11.532	1	0.417331	3.3867	1	-0.01552	0.05244	0	1.48511	15.6376	1	0.148804	0.756148	0	0.675081	6.60862	1	0.193411	1.09367	0	1.0173	10.784	1
NT01ZM0009	ZMO0009	sulfite reductase subunit alpha	-0.88963	13.1675	1	-0.37372	3.60392	1	-0.90999	11.2767	1	-0.8104	9.93475	1	-0.63565	7.44086	1	-1.20249	14.8441	1	0.828772	16.149	1	0.03403	0.251374	0	0.013658	0.088863	0	0.87646	16.9377	1	0.261936	4.23059	1	0.326532	5.74268	1	0.113248	1.23591	0	0.701716	13.8858	1
NT01ZM2098	ZMO1996	transcription termination factor Rho	-0.87532	10.1386	1	-0.6524	4.76099	1	-0.84143	6.70843	1	-0.83447	6.63664	1	-0.6299	4.53228	1	-1.19547	10.2384	1	0.543069	5.22511	1	-0.00316	0.010664	0	-0.07304	0.315208	0	0.466865	4.22902	1	-0.0225	0.081576	0	0.350874	2.79169	1	-0.06608	0.27875	0	0.26229	1.8138	1
NT01ZM1898	ZMO1812	electron transport complex protein RnfC	-0.56315	3.25571	1	0.105115	0.268987	0	-0.83582	4.79308	1	-0.64606	3.31506	1	0.407353	1.67643	1	-1.17806	7.55516	1	1.28317	15.8138	1	0.132037	0.798454	0	-0.10705	0.5996	0	1.30815	16.0822	1	-0.30224	2.66187	1	0.474268	5.09398	1	0.082715	0.427297	0	0.254745	2.06585	1
NT01ZM1761	ZMO1685	D-3-phosphoglycerate dehydrogenase	-0.62689	1.23188	0	0.245185	0.319136	0	-0.29542	0.403387	0	-0.21075	0.265161	0	-0.82531	1.67305	1	-1.17609	2.82716	1	1.42128	11.7229	1	-0.07355	0.2217	0	0.127557	0.437562	0	1.47529	12.1824	1	1.07049	8.53748	1	0.807122	5.97022	1	0.212229	0.867995	0	2.08984	16.8386	1
NT01ZM1890	ZMO1805	phosphoglycolate phosphatase, bacterial	-0.49908	9.15581	1	-0.29019	1.64189	1	-0.71579	6.04322	1	-0.43223	2.96145	1	0.318284	1.88215	1	-1.1666	10.905	1	0.876411	7.83413	1	-0.13246	0.544318	0	0.114048	0.447432	0	0.857995	7.63087	1	-0.60847	4.84389	1	0.318349	1.88272	1	0.397601	2.61787	1	0.107476	0.414536	0
NT01ZM2014	ZMO1913	Glutathione synthase	-0.75661	7.51944	1	-0.58112	4.90699	1	-0.67242	5.98561	1	-0.6895	6.18819	1	-0.50165	3.98651	1	-1.16285	11.5264	1	0.581724	14.9267	1	-0.14058	2.51262	1	-0.05082	0.584888	0	0.390327	9.95379	1	-0.07947	1.08733	0	0.349848	8.77255	1	-0.0679	0.869976	0	0.202473	4.27767	1
NT01ZM2064	ZMO1959	hypothetical protein	-0.80313	8.74276	1	-0.63459	3.50577	1	-0.73946	4.3671	1	-0.61295	3.33292	1	-0.70542	4.08383	1	-1.1547	7.90212	1	0.520115	3.12055	1	0.177676	0.660506	0	-0.17217	0.632943	0	0.525619	3.16911	1	0.070832	0.207047	0	0.592915	3.77643	1	-0.04566	0.125178	0	0.618091	4.00914	1
NT01ZM0546	ZMO0533	30S ribosomal protein S5	-0.6474	1.68279	1	0.027094	0.031754	0	-0.58569	1.20987	0	-0.41402	0.741132	0	-0.43595	0.795948	0	-1.15393	3.2854	1	1.18102	7.79474	1	0.297578	1.09656	0	0.081584	0.204247	0	1.56018	10.7681	1	0.463047	2.09572	1	0.865817	5.19321	1	0.253251	0.872324	0	1.58211	10.9319	1
NT01ZM2061	ZMO1956	DNA repair protein RecN	-0.95292	22.6477	1	-0.97767	13.0996	1	-0.86496	11.5684	1	-0.81258	10.8237	1	-0.98185	13.1545	1	-1.1523	15.2847	1	0.17463	1.31188	0	-0.19663	1.56062	1	-0.05756	0.295634	0	-0.07956	0.444327	0	0.004184	0.017118	0	0.090708	0.527338	0	-0.00517	0.021267	0	0.089718	0.519754	0
NT01ZM1896	ZMO1810	electron transport complex, RnfABCDGE type, G subunit	-0.30603	1.53045	0	0.264603	0.847805	0	-0.52599	2.30194	1	-0.13324	0.342176	0	0.581367	2.67001	1	-1.14623	6.92432	1	1.41084	12.3973	1	0.13251	0.498299	0	-0.31977	1.71549	1	1.22358	10.6751	1	-0.31676	1.69173	1	0.752749	5.90787	1	0.072981	0.236441	0	0.508966	3.40916	1
NT01ZM1092	ZMO1052	Phosphoribosylaminoimidazolesuccinocarboxamide synthase	-0.6414	4.42393	1	0.039052	0.091915	0	-0.86611	5.40992	1	-0.96191	6.22744	1	0.407137	1.80933	1	-1.14471	7.77836	1	1.18376	14.1394	1	-0.08795	0.437759	0	0.20832	1.44165	0	1.30413	15.4495	1	-0.36809	3.34127	1	0.190647	1.26688	0	0.11252	0.605457	0	-0.06492	0.298768	0
NT01ZM1794	ZMO1716	MotA/TolQ/ExbB proton channel	-0.46531	1.56655	1	0.288088	0.700803	0	-0.40431	1.1278	0	-0.16731	0.344281	0	-0.14913	0.298552	0	-1.14048	5.1122	1	1.42856	16.0233	1	0.052552	0.218126	0	0.162184	0.935869	0	1.6433	18.0154	1	0.437218	3.98911	1	0.788715	8.7119	1	0.39919	3.49779	1	1.62512	17.8544	1
NT01ZM0549	ZMO0536	50S ribosomal protein L15	-0.65958	1.36299	0	-0.56093	1.04573	0	-0.96523	2.31633	1	-0.49001	0.863739	0	-0.05264	0.059887	0	-1.13043	2.92638	1	0.569503	8.22277	1	0.106038	0.761625	0	-0.22637	2.28204	1	0.449175	6.08117	1	-0.5083	7.14058	1	0.271241	2.98212	1	0.24886	2.62611	1	0.011805	0.056513	0
NT01ZM1078	ZMO1039	Ribonucleoside-diphosphate reductase	-0.53133	1.84374	1	0.215341	0.357567	0	-0.24563	0.422611	0	-0.36566	0.716589	0	-0.38376	0.765869	0	-1.13025	3.68535	1	1.34559	6.82012	1	0.170228	0.374952	0	0.090854	0.175799	0	1.60667	8.50189	1	0.599103	2.1628	1	1.05485	4.92151	1	-0.02918	0.0506	0	1.62477	8.6164	1
NT01ZM0648	ZMO0631	sigma-54 dependent trancsriptional regulator	-0.71849	4.32014	1	-0.33924	1.06588	0	-0.56957	2.27798	1	-0.25479	0.713648	0	-0.92036	4.58391	1	-1.12924	6.06474	1	0.790001	6.41363	1	0.094999	0.331564	0	-0.21205	0.964492	0	0.672953	5.17068	1	0.581121	4.21016	1	0.654674	4.97779	1	0.102732	0.365698	0	1.33853	11.9151	1
NT01ZM1108	ZMO1068	conserved hypothetical protein	-0.52467	1.56052	1	-0.11084	0.191381	0	-0.67713	2.15248	1	-0.66901	2.11428	1	0.372283	0.901275	0	-1.12482	4.51633	1	1.01399	15.5731	1	-0.13598	1.13306	0	0.213204	2.19229	1	1.09121	16.5976	1	-0.48312	6.9793	1	0.31171	3.83156	1	0.221326	2.31735	1	0.049915	0.297963	0
NT01ZM0018	ZMO0018	Ribulose-phosphate 3-epimerase	-0.63383	10.1439	1	-0.11139	0.488615	0	-0.67998	6.37036	1	-0.83005	8.1958	1	0.097132	0.409293	0	-1.12241	11.5331	1	1.01101	11.662	1	-0.09426	0.456693	0	0.075814	0.346081	0	0.992568	11.4389	1	-0.20853	1.36863	0	0.348166	2.91856	1	-0.07426	0.337228	0	0.065383	0.288184	0
NT01ZM1094	ZMO1055	diguanylate cyclase/phosphodiesterase	-0.36194	4.61535	1	-0.40594	3.77878	1	0.171253	1.06507	0	0.105292	0.544479	0	-0.60203	6.51175	1	-1.12227	13.2675	1	0.716332	11.5842	1	-0.23874	2.75484	1	0.002737	0.013487	0	0.480326	7.29828	1	0.196092	2.05779	1	1.05478	16.6972	1	-0.06322	0.422025	0	1.18765	18.4019	1
NT01ZM2035	ZMO1933	hypothetical protein	-0.76487	9.63801	1	-0.37098	1.81193	1	-0.94734	6.89902	1	-0.2904	1.26506	0	-0.71346	4.71245	1	-1.10827	8.38546	1	0.737291	5.59338	1	-0.02354	0.065028	0	-0.53391	3.5505	1	0.179845	0.731126	0	0.342484	1.84356	1	0.13739	0.509035	0	0.123034	0.440875	0	0.602908	4.22868	1
NT01ZM0688	ZMO0671	H+-transporting two-sector ATPase, B/B' subunit	-0.2791	0.646981	0	0.05523	0.083366	0	-0.39551	0.921391	0	-0.37951	0.869446	0	0.758077	2.38129	1	-1.09946	4.10296	1	1.15469	11.1878	1	0.035916	0.117551	0	0.416857	2.95242	1	1.60746	15.4541	1	-0.70285	6.17198	1	0.739869	6.60147	1	0.432849	3.12043	1	0.469872	3.51791	1
NT01ZM0942	ZMO0913	branched-chain amino acid aminotransferase	-0.54175	2.45299	1	-0.0977	0.215601	0	-0.71094	3.23862	1	-0.41691	1.47189	0	0.058327	0.119405	0	-1.09746	5.96875	1	0.999767	13.4043	1	-0.10429	0.63643	0	0.177388	1.34455	0	1.07287	14.3345	1	-0.15602	1.11665	0	0.282233	2.66958	1	0.47142	5.56298	1	0.597631	7.57703	1
NT01ZM0540	ZMO0527	50S ribosomal protein L24	-0.58555	1.52902	0	0.305375	0.574411	0	-0.38759	0.794674	0	-0.50601	1.15893	0	-0.35518	0.704553	0	-1.09343	3.59894	1	1.39881	17.1554	1	-0.14992	0.966391	0	0.363199	3.53255	1	1.61208	19.2166	1	0.660551	7.94817	1	0.55592	6.3856	1	0.244779	1.97333	1	1.46125	17.7822	1
NT01ZM1762	ZMO1686	tRNA synthetase, class II (G, H, P and S)	-0.51097	2.54359	1	0.38257	1.42495	0	-0.42418	1.65835	1	0.100604	0.240859	0	-0.6291	2.97219	1	-1.09121	6.44473	1	1.47378	18.3595	1	-0.22397	1.81201	1	-0.36129	3.66831	1	0.888521	11.5436	1	1.01167	13.1673	1	0.44306	4.90176	1	0.163495	1.14367	0	1.61822	19.7362	1
NT01ZM2080	ZMO1976	hypothetical protein	-0.81948	17.9853	1	-0.78053	8.61042	1	-0.95842	10.8725	1	-0.72587	7.88572	1	-0.50829	4.93835	1	-1.08533	12.3829	1	0.304799	2.35292	1	-0.08067	0.368283	0	-0.13368	0.71565	0	0.090451	0.426039	0	-0.27224	1.98988	1	0.046244	0.187863	0	0.098874	0.478085	0	-0.12713	0.668193	0
NT01ZM0542	ZMO0529	30S ribosomal protein S14	-0.6646	1.49152	0	0.123561	0.15849	0	-0.35916	0.590464	0	-0.49111	0.907664	0	-0.73239	1.61637	1	-1.07575	2.85602	1	1.19931	13.4067	1	0.047199	0.188035	0	0.273553	1.94651	1	1.52007	16.6267	1	0.855949	9.37501	1	0.763789	8.19273	1	0.141607	0.754006	0	1.76134	18.7483	1
NT01ZM0593	ZMO0575	N6-adenine-specific methylase	-0.41063	3.49763	1	-0.4866	2.85216	1	-0.28342	1.28462	0	0.294512	1.35844	0	-0.5821	3.70661	1	-1.07151	8.39718	1	0.584912	5.26223	1	-0.09115	0.381425	0	-0.35432	2.55731	1	0.139447	0.666502	0	0.0955	0.404744	0	0.696949	6.64903	1	0.223613	1.29667	0	1.01606	10.4547	1
NT01ZM1998	ZMO1898	preprotein translocase, YajC subunit	-0.63838	9.3395	1	-0.86309	8.24601	1	-0.59212	5.0498	1	-0.4747	3.6921	1	-0.41553	3.04023	1	-1.07119	10.5777	1	0.208105	1.36424	0	0.123467	0.653104	0	-0.24349	1.71811	1	0.088079	0.418363	0	-0.44756	4.20181	1	0.602544	6.32075	1	-0.12607	0.671897	0	0.028911	0.111834	0
NT01ZM1681	ZMO1612	toluene tolerance family protein	-0.15473	1.93632	1	-0.57304	4.75865	1	0.072373	0.268683	0	0.092078	0.361726	0	0.285747	1.72086	1	-1.06912	10.44	1	0.496076	3.87803	1	0.059442	0.212341	0	0.14508	0.655211	0	0.700597	6.25324	1	-0.85879	8.09724	1	1.20093	11.8211	1	0.164785	0.780203	0	0.506929	4.00044	1
NT01ZM0684	ZMO0667	F0F1 ATP synthase subunit A	-0.52677	3.38193	1	0.003756	0.008527	0	-0.605	3.48637	1	-0.53093	2.87904	1	0.086944	0.241467	0	-1.05808	7.48748	1	1.06183	14.9596	1	0.038666	0.19681	0	0.130248	0.936041	0	1.23075	17.0148	1	-0.08319	0.507831	0	0.491736	6.34764	1	0.204322	1.79882	1	0.612871	8.37671	1
NT01ZM1551	ZMO1491	hypothetical protein	-0.54276	2.83286	1	0.349488	1.33103	0	-0.81643	4.61156	1	-0.50384	2.283	1	0.206466	0.63465	0	-1.05724	6.54727	1	1.40673	20.7862	1	0.093089	0.696627	0	0.095455	0.720997	0	1.59527	22.7001	1	0.143022	1.27731	0	0.333898	4.42718	1	0.408046	5.83713	1	0.884967	14.1682	1
NT01ZM1494	ZMO1435	leucyl-tRNA synthetase	-0.62886	2.4804	1	-0.15175	0.315083	0	-0.59812	2.08132	1	-0.54853	1.83075	1	-0.31362	0.81709	0	-1.05516	4.76015	1	0.903414	11.7173	1	0.053287	0.259121	0	0.09392	0.529805	0	1.05062	13.6277	1	0.16187	1.12359	0	0.510328	5.92462	1	0.143511	0.94638	0	0.815709	10.5051	1
NT01ZM1329	ZMO1278	3-oxoacyl-[acyl-carrier-protein] synthase II	-0.51744	5.49612	1	0.189689	0.948124	0	-0.56116	4.61142	1	-0.32115	2.04125	1	-0.13516	0.594329	0	-1.05228	10.2417	1	1.24197	17.5456	1	0.132641	0.999425	0	-0.1154	0.821505	0	1.25922	17.7441	1	0.324849	3.71405	1	0.623767	8.84507	1	0.124613	0.91489	0	1.07323	15.4891	1
NT01ZM0008	ZMO0008	Sulfite reductase (NADPH)	-0.84176	6.3886	1	-0.57228	3.22526	1	-0.80871	5.27662	1	-0.96999	6.72329	1	-0.53953	2.95791	1	-1.0488	7.42643	1	0.476518	6.6187	1	0.084975	0.568109	0	0.145939	1.20592	0	0.707432	10.6237	1	-0.03275	0.174681	0	0.325059	3.91241	1	-0.01534	0.075169	0	0.276973	3.09992	1
NT01ZM1810	ZMO1732	alkyl hydroperoxide reductase/thiol specific antioxidant/Mal allergen	-0.37225	2.16183	1	0.469667	1.7448	1	-0.35814	1.1738	0	-0.00468	0.008565	0	-0.07842	0.166209	0	-1.04777	5.58137	1	1.51744	10.865	1	0.512775	2.57198	1	-0.39864	1.77076	1	1.63158	11.7336	1	0.54809	2.83812	1	1.20241	8.32585	1	-0.04518	0.108652	0	1.70532	12.2795	1
NT01ZM1181	ZMO1141	Ketol-acid reductoisomerase	-0.43837	1.50665	0	-0.32442	0.884004	0	-0.36888	1.06047	0	-0.05073	0.091304	0	-0.28739	0.746866	0	-1.04648	4.85524	1	0.722064	9.28631	1	0.113411	0.69422	0	0.069302	0.363814	0	0.904777	11.8895	1	-0.03702	0.171206	0	0.791013	10.2966	1	0.387452	4.11633	1	1.14144	14.9005	1
NT01ZM1550	ZMO1490	hypothetical protein	-0.43086	0.607604	0	-0.04971	0.046367	0	-0.2312	0.255858	0	-0.31591	0.376097	0	-0.13309	0.134603	0	-1.04326	1.97501	1	0.993549	7.23559	1	-0.14184	0.464563	0	0.298858	1.2995	0	1.15057	8.66313	1	0.083379	0.239696	0	0.670214	4.25281	1	0.214155	0.808516	0	0.967747	6.99762	1
NT01ZM0460	ZMO0453	GTP-binding protein EngA	-0.28714	7.29343	1	-0.37685	6.50739	1	-0.02726	0.182599	0	0.012033	0.073484	0	-0.10021	0.966945	0	-1.03313	18.6036	1	0.656279	14.8628	1	-0.097	1.20957	0	0.031083	0.266817	0	0.590362	13.4558	1	-0.27664	5.54568	1	0.908866	19.4988	1	0.070378	0.768061	0	0.702608	15.7985	1
NT01ZM0308	ZMO0300	Exodeoxyribonuclease VII	-0.43959	3.57092	1	-0.07996	0.273911	0	-0.42168	2.70554	1	0.039631	0.121242	0	-0.35079	2.0594	1	-1.0255	9.05468	1	0.945545	14.5942	1	-0.10752	0.81042	0	-0.25526	2.85415	1	0.582765	8.77183	1	0.270834	3.11402	1	0.496302	7.20488	1	0.206053	2.07815	1	0.973189	14.9841	1
NT01ZM1008	ZMO0974	hopanoid biosynthesis associated protein HpnK	-0.68686	13.3144	1	-0.90749	8.4894	1	-0.77883	7.02603	1	-0.74594	6.64677	1	-0.2	1.00118	0	-1.02267	9.7585	1	0.115179	0.471953	0	0.043299	0.144536	0	0.029132	0.093034	0	0.18761	0.914538	0	-0.70749	6.2021	1	0.28714	1.69275	1	0.062021	0.219086	0	-0.35833	2.3503	1
NT01ZM0529	ZMO0517	50S ribosomal protein L3	-0.7395	1.92798	1	0.226737	0.351148	0	-0.52415	1.08244	0	-0.74421	1.80534	1	-0.66778	1.53871	0	-1.02186	2.88771	1	1.2486	13.5879	1	0.185037	1.05807	0	0.168443	0.925896	0	1.60208	16.9978	1	0.894519	9.56755	1	0.682749	6.89125	1	-0.05162	0.202432	0	1.52565	16.3072	1
NT01ZM2026	ZMO1924	collagenase-like protease	-0.74926	11.5789	1	-0.91275	13.1382	1	-0.84209	12.1193	1	-0.82635	11.8863	1	-0.30816	3.3696	1	-1.02045	14.6081	1	0.107704	2.52739	1	-0.09957	2.24943	1	-0.05066	0.842868	0	-0.04252	0.662183	0	-0.60459	19.3209	1	0.078798	1.59108	1	-0.03492	0.508844	0	-0.56071	18.216	1
NT01ZM2036	ZMO1934	N-6 DNA methylase	-0.75517	13.3803	1	-0.58396	8.84773	1	-0.84735	13.1538	1	-0.56595	8.36584	1	-0.58795	8.91825	1	-1.01942	15.5839	1	0.435461	12.075	1	0.031402	0.348589	0	-0.18734	3.99026	1	0.279526	6.86836	1	0.003994	0.034874	0	0.203474	4.80742	1	0.094058	1.56204	1	0.301526	8.02717	1
NT01ZM0449	ZMO0443	Ribonucleoside-diphosphate reductase	-0.52698	2.70993	1	0.058596	0.13248	0	-0.39643	1.55603	1	-0.37469	1.43252	0	-0.31996	1.13908	0	-1.01684	6.06438	1	1.07544	15.083	1	0.004426	0.01916	0	-0.1271	0.899631	0	0.952764	13.468	1	0.37856	4.41795	1	0.624839	8.53577	1	-0.10537	0.693647	0	0.898034	12.7076	1
NT01ZM1621	ZMO1561	short-chain dehydrogenase/reductase SDR	-0.25796	0.880924	0	-0.25475	0.761853	0	0.238271	0.694993	0	0.209261	0.583112	0	-0.46853	1.83016	1	-1.01084	5.57266	1	0.756098	9.87234	1	-0.20138	1.58994	1	0.205712	1.64056	1	0.760429	9.93606	1	0.213781	1.7364	1	1.04774	13.8549	1	0.176701	1.313	0	1.43822	18.2619	1
NT01ZM1839	ZMO1756	gluconate transporter	-0.49895	4.96419	1	0.274861	1.07149	0	-0.80095	5.0898	1	-0.57587	3.17688	1	0.390568	1.78856	1	-1.00955	6.92878	1	1.28441	10.5623	1	0.460365	2.70038	1	0.121652	0.413637	0	1.86643	15.3116	1	-0.11571	0.388043	0	0.668962	4.63966	1	0.346732	1.77401	1	0.899987	6.9168	1
NT01ZM1115	ZMO1076	30S ribosomal protein S16	-0.59486	1.28021	0	-0.21402	0.307132	0	-0.46575	0.853097	0	-0.37013	0.622158	0	-0.54574	1.06756	0	-0.99782	2.58914	1	0.783794	8.85764	1	0.106668	0.542104	0	0.305937	2.43615	1	1.1964	13.8904	1	0.331717	2.74614	1	0.638734	6.8833	1	0.40156	3.63341	1	1.37201	15.7439	1
NT01ZM2025	ZMO1923	capsule polysaccharide biosynthesis protein	-0.07516	0.350357	0	-0.51774	3.56741	1	-0.23654	1.12785	0	-0.49141	3.30622	1	-0.52998	3.69029	1	0.957304	8.17725	1	-1.47505	16.9756	1	0.20603	1.38957	0	-0.01321	0.0493	0	-1.28223	15.0245	1	0.012241	0.045505	0	-0.98782	11.6526	1	-0.26808	2.04856	1	-1.24365	14.6109	1
NT01ZM1067	ZMO1029	ABC transporter, ATPase subunit	0.233296	7.29307	1	-0.6598	11.2995	1	0.66569	11.4063	1	0.373453	5.67123	1	-0.89616	15.2443	1	0.790203	13.5604	1	-1.45	22.4261	1	-0.09557	0.803928	0	0.001917	0.010085	0	-1.54365	23.3892	1	0.236368	3.00555	1	-0.22008	2.7052	1	-0.29032	4.05215	1	-0.27404	3.72935	1
NT01ZM2077	ZMO1973	lysine exporter protein LysE/YggA	-0.27853	1.29064	0	-0.5871	2.78788	1	-0.59544	2.84652	1	-0.90106	5.15831	1	-0.22385	0.691139	0	0.606225	2.92284	1	-1.19333	11.3958	1	-0.22122	1.13578	0	0.029984	0.094694	0	-1.38456	13.2525	1	-0.36326	2.35381	1	-1.42289	13.6075	1	-0.27564	1.56438	1	-2.06178	18.777	1
NT01ZM1533	ZMO1473	hypothetical protein	0.453294	10.7835	1	-0.38971	5.31117	1	0.625847	9.64779	1	0.402498	5.55	1	-0.0029	0.013843	0	0.787733	12.3577	1	-1.17744	19.8135	1	-0.02664	0.168059	0	-0.04433	0.307959	0	-1.24841	20.6895	1	-0.3868	6.31686	1	-0.18853	2.26646	1	-0.26768	3.79392	1	-0.84301	15.0351	1
NT01ZM0003	ZMO0003	Adenylyl-sulfate kinase	0.046459	0.101054	0	-0.25585	0.752856	0	-0.15179	0.377637	0	-0.2747	0.830893	0	-0.27709	0.840971	0	0.889423	4.58745	1	-1.14527	17.8012	1	0.078224	0.553612	0	0.143792	1.29382	0	-0.92326	14.7831	1	0.021238	0.114963	0	-0.96299	15.3574	1	0.02088	0.112814	0	-0.92087	14.7482	1
NT01ZM0095	ZMO0101	putative oxidoreductase	-0.0792	0.238941	0	-0.36305	1.67087	1	-0.21434	0.784007	0	-0.69123	4.30037	1	-0.18552	0.643289	0	0.774309	5.04179	1	-1.13736	19.3041	1	-0.09344	0.818707	0	0.144066	1.52318	0	-1.08674	18.6344	1	-0.17754	2.07404	1	-1.08209	18.5717	1	-0.33282	5.16173	1	-1.59245	24.4249	1
NT01ZM1183	ZMO1143	chloramphenicol O-acetyltransferase	0.288302	1.21043	0	-0.32839	1.22442	0	0.449926	1.94388	1	0.177655	0.522576	0	-0.28024	0.97553	0	0.805866	4.55844	1	-1.13425	14.2768	1	-0.0866	0.459601	0	-0.099	0.547783	0	-1.31986	16.3536	1	-0.04815	0.222095	0	-0.44254	4.69451	1	-0.37127	3.65473	1	-0.86196	10.8268	1
NT01ZM1362	ZMO1308	DNA polymerase III chi subunit, HolC	0.551759	2.49824	1	-0.13458	0.292779	0	0.917224	4.25425	1	0.364089	1.0989	0	-0.06284	0.120548	0	0.988562	4.72818	1	-1.12315	11.0242	1	-0.57648	4.8039	1	0.292782	1.78596	1	-1.40684	13.8454	1	-0.07175	0.266128	0	-0.64782	5.63867	1	-0.26035	1.50226	0	-0.97992	9.47458	1
NT01ZM1927	ZMO1840	isochorismatase family protein	0.35815	3.90748	1	-0.52699	3.48925	1	0.569057	3.89917	1	0.327108	1.72522	1	-0.03289	0.093416	0	0.569323	3.90179	1	-1.09632	10.4288	1	-0.37923	2.51846	1	-0.12477	0.517189	0	-1.60031	15.2149	1	-0.49411	3.71343	1	-0.3795	2.52108	1	-0.36672	2.39626	1	-1.24032	11.8969	1
NT01ZM0197	ZMO0192	peptidase M48, Ste24p	0.423269	13.9482	1	-0.10166	0.817423	0	0.454069	6.96361	1	0.30704	4.08811	1	-0.05573	0.368337	0	0.987693	16.0446	1	-1.08936	17.4309	1	0.056959	0.378648	0	0.000383	0.0019	0	-1.03201	16.661	1	-0.04594	0.28974	0	-0.47667	7.40568	1	-0.14665	1.37942	0	-0.66925	11.0006	1
NT01ZM1368	ZMO1314	dimethyladenosine transferase	0.339457	1.36383	0	-0.44959	1.99151	1	0.573588	2.85714	1	0.470838	2.13273	1	-0.323	1.22538	0	0.6364	3.32813	1	-1.08599	25.1702	1	0.137699	2.69402	1	-0.09243	1.49371	0	-1.04072	24.5051	1	-0.12659	2.37836	1	0.074887	1.10043	0	-0.19518	4.4702	1	-0.24688	6.16696	1
NT01ZM0876	ZMO0849	Alg9-like mannosyltransferase	0.599523	6.22524	1	-0.1674	0.842249	0	0.944079	9.48761	1	0.537138	4.59199	1	-0.00158	0.004872	0	0.918452	9.1909	1	-1.08585	19.9809	1	0.005333	0.032653	0	-0.01119	0.071223	0	-1.09171	20.0612	1	-0.16582	2.1482	1	0.03096	0.223051	0	-0.41813	7.84519	1	-0.553	10.8426	1
NT01ZM1928	ZMO1841	Positive regulator of sigma E activity-like	0.320365	1.04933	0	-0.28758	0.886081	0	0.200039	0.539899	0	0.254412	0.747179	0	0.029647	0.058449	0	0.797361	3.9283	1	-1.08494	29.1684	1	-0.14257	4.10171	1	-0.257	8.9069	1	-1.48451	34.2205	1	-0.31723	11.2734	1	-0.73989	23.1462	1	-0.20263	6.63616	1	-1.25975	31.566	1
NT01ZM0045	ZMO0047	lysine exporter protein LysE/YggA	-0.04041	0.110365	0	-0.36367	1.42295	0	-0.16236	0.465205	0	-0.49556	2.24742	1	-0.22355	0.712949	0	0.719838	3.88855	1	-1.0835	11.5162	1	-0.00567	0.018475	0	-0.10445	0.469582	0	-1.19363	12.7163	1	-0.14012	0.69478	0	-0.88787	9.24156	1	-0.43765	3.6212	1	-1.46564	15.435	1
NT01ZM0332	ZMO0326	PreQ(1) synthase	0.476844	14.535	1	-0.09919	0.843983	0	0.636713	10.9742	1	0.418648	6.6687	1	-0.1236	1.15337	0	0.975613	16.5395	1	-1.0748	18.631	1	0.14375	1.5426	0	-0.05601	0.419003	0	-0.98706	17.3973	1	0.024412	0.153997	0	-0.19515	2.42516	1	-0.27408	3.98811	1	-0.44481	7.66064	1
NT01ZM0579	ZMO0562	aminotransferase	0.332195	3.42825	1	-0.09037	0.364113	0	0.235037	1.33801	0	0.204783	1.09632	0	-0.0752	0.289836	0	0.964158	9.54983	1	-1.05453	13.8311	1	-0.04407	0.209557	0	0.014672	0.061648	0	-1.08393	14.1952	1	-0.01517	0.0639	0	-0.77319	10.0299	1	-0.01558	0.065737	0	-0.80395	10.4736	1
NT01ZM1816	ZMO1738	LytTR family two component transcriptional regulator	0.313045	3.90058	1	-0.1139	0.718126	0	0.230663	1.98076	1	0.113519	0.714842	0	-0.02182	0.096767	0	0.929815	12.4832	1	-1.04371	21.3691	1	0.058461	0.585775	0	0.100207	1.2431	0	-0.88505	18.9058	1	-0.09208	1.10045	0	-0.64069	14.3556	1	-0.01694	0.129595	0	-0.74971	16.5153	1
NT01ZM0375	ZMO0371	aspartate racemase	0.146154	0.418068	0	-0.25577	0.811351	0	-0.07816	0.180775	0	-0.34034	1.21726	0	0.226956	0.688155	0	0.77616	4.08472	1	-1.03193	16.5505	1	0.331552	4.50922	1	0.170415	1.70048	1	-0.52996	8.35719	1	-0.48272	7.4512	1	-0.52277	8.22035	1	-0.09176	0.702086	0	-1.09725	17.4235	1
NT01ZM0899	ZMO0872	Squalene--hopene cyclase	0.157242	0.652389	0	-0.20953	0.90892	0	0.144856	0.54853	0	-0.02298	0.063628	0	-0.30831	1.58713	1	0.815404	6.42692	1	-1.02493	22.6645	1	0.135571	2.25766	1	-0.12318	1.95838	1	-1.01254	22.4779	1	0.098786	1.41459	0	-0.53498	13.3377	1	-0.29101	6.67758	1	-0.7272	17.5481	1
NT01ZM1523	ZMO1462	ABC-type nitrate/sulfonate/bicarbonate transport systems periplasmic components-like	0.249865	3.07854	1	-0.33273	3.82059	1	0.505487	6.78501	1	0.362211	4.31383	1	-0.55479	7.63366	1	0.686554	9.83123	1	-1.01928	22.9958	1	-0.10774	1.67205	1	0.110553	1.73694	1	-1.01647	22.9532	1	0.222062	4.81144	1	-0.28881	6.84734	1	-0.03272	0.327845	0	-0.09947	1.48664	0
NT01ZM0029	ZMO0029	Sel1 domain protein repeat-containing protein	-0.00981	0.197957	0	-0.40522	11.3656	1	-0.0776	1.18598	0	-0.30852	8.34772	1	-0.2548	6.56726	1	0.60169	16.5595	1	-1.00691	24.246	1	-0.05695	0.765587	0	0.059424	0.812177	0	-1.00444	24.2076	1	-0.15042	3.14368	1	-0.73624	19.4813	1	-0.17149	3.80433	1	-1.05815	25.0202	1
NT01ZM0349	ZMO0343	Para-aminobenzoate synthase, component I	0.18562	1.62312	1	-0.34276	2.8425	1	0.347742	2.90367	1	0.243787	1.71591	1	-0.51126	5.05005	1	0.662209	7.12214	1	-1.00497	16.1061	1	-0.11124	0.910581	0	0.062082	0.415634	0	-1.05412	16.7779	1	0.168499	1.65959	1	-0.4257	6.298	1	-0.04187	0.254899	0	-0.29908	3.86457	1
NT01ZM1522	ZMO1461	conserved hypothetical protein	0.279283	2.2689	1	-0.30038	2.0404	1	0.517666	4.5209	1	0.394324	3.0524	1	-0.49879	4.28957	1	0.703936	6.84841	1	-1.00432	17.6467	1	0.07585	0.62433	0	-0.06432	0.50138	0	-0.99279	17.4808	1	0.198413	2.48563	1	-0.11042	1.05215	0	-0.18766	2.28855	1	-0.09967	0.909871	0
NT01ZM1157	ZMO1118	glutathione S-transferase-like protein	0.494813	17.444	1	-0.01625	0.097778	0	0.813893	14.7179	1	0.534893	9.55379	1	-0.35301	5.6811	1	0.983477	17.3547	1	-0.99972	17.5898	1	0.035931	0.242013	0	-0.05038	0.366493	0	-1.01417	17.7966	1	0.336765	5.32902	1	-0.13365	1.38781	0	-0.32938	5.16937	1	-0.12627	1.27753	0
NT01ZM0295	ZMO0285	RND efflux system, outer membrane lipoprotein, NodT family	0.48209	6.23176	1	-0.09953	0.550054	0	0.616157	7.28223	1	0.418404	4.32417	1	-0.00323	0.012388	0	0.897034	11.2729	1	-0.99656	21.158	1	0.132072	1.95534	1	-0.06859	0.760608	0	-0.93308	20.168	1	-0.09629	1.22959	0	-0.1488	2.33389	1	-0.26634	5.40239	1	-0.51144	11.8758	1
NT01ZM0890	ZMO0863	deoxycytidine triphosphate deaminase	0.142106	0.398438	0	-0.52924	2.29109	1	0.667125	3.22502	1	-0.01455	0.029049	0	-0.48922	2.03875	1	0.405069	1.54251	0	-0.93431	14.7882	1	-0.26885	3.20187	1	-0.06066	0.391897	0	-1.26383	19.0699	1	-0.04003	0.234935	0	-0.0068	0.033652	0	-0.74234	11.8167	1	-0.78916	12.5776	1
NT01ZM1676	ZMO1607	septum formation initiator	0.663916	6.24402	1	0.086305	0.293163	0	0.969224	8.26063	1	0.579633	4.17276	1	0.241913	1.15819	0	0.864893	7.17331	1	-0.77859	11.4975	1	-0.32256	3.74799	1	-0.0975	0.663625	0	-1.19865	17.2284	1	-0.15561	1.28174	0	-0.21823	2.10865	1	-0.48709	6.61766	1	-0.86093	12.744	1
NT01ZM0030	ZMO0030	glyoxalase family protein	-0.36525	7.35466	1	-0.92118	9.71026	1	-0.43244	3.59134	1	-0.47381	4.09648	1	-0.50075	4.43132	1	-0.05399	0.209331	0	-0.86719	9.05741	1	-0.31246	2.22538	1	0.018697	0.064235	0	-1.16096	12.4451	1	-0.42043	3.44733	1	-0.69091	6.85168	1	-0.02268	0.07903	0	-1.13402	12.1519	1
NT01ZM1061	ZMO1023	ExsB protein	0.029573	0.1648	0	-0.66374	4.96811	1	-0.15558	0.615649	0	0.309126	1.62864	1	-0.2847	1.44313	0	0.249446	1.19072	0	-0.91319	7.92489	1	0.034725	0.105272	0	-0.21705	1.0284	0	-1.09552	9.82299	1	-0.37905	2.32674	1	-0.37031	2.24758	1	0.247656	1.24311	0	-0.50169	3.51606	1
NT01ZM1943	ZMO1857	LysR family transcriptional regulator	0.231106	1.8656	1	-0.22673	1.09875	0	0.252286	1.28191	0	0.156915	0.657061	0	-0.16121	0.681669	0	0.676439	5.38496	1	-0.90317	9.99863	1	-0.06017	0.251447	0	-0.10886	0.530675	0	-1.0722	12.0231	1	-0.06551	0.27874	0	-0.48432	4.50899	1	-0.20423	1.27233	0	-0.75407	8.09486	1
NT01ZM1869	ZMO1785	MscS mechanosensitive ion channel	-0.02144	0.36151	0	-0.71641	15.0267	1	0.297307	5.51915	1	0.217366	3.54902	1	-0.6839	14.3997	1	0.083475	0.876792	0	-0.79988	16.5548	1	-0.15005	2.05457	1	-0.11421	1.37394	0	-1.06414	20.7258	1	-0.03251	0.257054	0	0.063779	0.605829	0	-0.19415	3.00865	1	-0.16287	2.32039	1
NT01ZM0666	ZMO0649	flagellar biosynthetic protein FliR	0.1525	2.46343	1	-0.3036	5.25859	1	0.147927	1.85031	1	-0.06519	0.578426	0	-0.04634	0.371314	0	0.573597	11.4383	1	-0.87719	24.5219	1	-0.09723	2.07546	1	-0.07662	1.46006	0	-1.05105	27.3656	1	-0.25726	8.08807	1	-0.5229	16.7756	1	-0.28974	9.31467	1	-1.0699	27.6476	1
NT01ZM0800	ZMO0777	glyoxalase II family protein	0.413062	8.08186	1	-0.03462	0.180259	0	0.463176	6.14259	1	0.146498	1.16365	0	0.093821	0.624415	0	0.948751	13.9186	1	-0.98338	17.4485	1	-0.10302	0.963236	0	0.04335	0.306448	0	-1.04305	18.3001	1	-0.12845	1.32244	0	-0.5886	10.7093	1	-0.27333	4.01432	1	-0.99037	17.5503	1
NT01ZM1032	ZMO0996	MscS mechanosensitive ion channel	0.035755	0.173251	0	-0.8936	9.64552	1	0.511231	4.72226	1	0.490216	4.45175	1	-0.82762	8.82431	1	-0.03081	0.113491	0	-0.8628	13.6116	1	-0.08936	0.64408	0	-0.08271	0.580423	0	-1.03487	16.073	1	-0.06598	0.431553	0	0.452674	6.54785	1	-0.10373	0.790034	0	0.282962	3.40645	1
NT01ZM0107	ZMO0112	hypothetical protein	-0.28404	2.089	1	-0.75505	6.20961	1	-0.02088	0.060666	0	-0.40043	2.51968	1	-0.73444	5.9859	1	0.0196	0.056717	0	-0.77465	10.1623	1	-0.22177	1.83753	1	-0.03435	0.158744	0	-1.03077	13.6613	1	-0.0206	0.089796	0	-0.26225	2.35626	1	-0.41389	4.57862	1	-0.69675	9.00317	1
NT01ZM1314	ZMO1264	mandelate racemase/muconate lactonizing family protein	0.300678	0.891136	0	-0.13179	0.277513	0	0.304007	0.824406	0	0.023481	0.040859	0	0.029393	0.051715	0	0.845829	3.66497	1	-0.97762	13.3134	1	-0.00125	0.005132	0	-0.03659	0.175912	0	-1.01545	13.8093	1	-0.16118	1.19646	0	-0.54307	6.84429	1	-0.31711	3.24191	1	-1.02137	13.8858	1
NT01ZM0591	ZMO0573	glutaredoxin 2	0.431552	1.65043	1	-0.21642	0.606982	0	0.681117	3.16617	1	0.410563	1.49819	0	0.013909	0.026788	0	0.620618	2.76098	1	-0.83703	22.6526	1	-0.15238	3.60912	1	-0.02147	0.242669	0	-1.01089	25.5844	1	-0.23033	6.40402	1	-0.09188	1.71073	1	-0.29203	8.61974	1	-0.61424	18.0231	1
NT01ZM1184	ZMO1144	hypothetical protein	0.327261	5.2059	1	0.080173	0.510254	0	0.238637	2.4047	1	0.097157	0.659637	0	0.076207	0.47746	0	0.897043	13.2596	1	-0.81687	17.084	1	-0.14189	1.93733	1	-0.04823	0.428614	0	-1.00699	20.1424	1	0.003966	0.026291	0	-0.8003	16.7927	1	-0.18971	2.97856	1	-0.98604	19.8288	1
NT01ZM0258	ZMO0252	hypothetical protein	0.177286	1.78774	1	-0.31676	2.90841	1	0.228826	1.79656	1	0.054144	0.256336	0	-0.19091	1.37641	0	0.617084	7.34008	1	-0.93385	16.0215	1	-0.09162	0.763075	0	0.018665	0.108713	0	-1.0068	17.0821	1	-0.12586	1.19558	0	-0.47988	7.98872	1	-0.15602	1.63619	1	-0.76175	13.2795	1
NT01ZM0037	ZMO0037	PTS IIA-like nitrogen-regulatory protein PtsN	0.149748	0.79582	0	-0.42269	3.31805	1	0.362344	2.64508	1	0.014767	0.048392	0	-0.33003	2.30308	1	0.551912	4.85926	1	-0.9746	23.2842	1	-0.03599	0.40036	0	0.006774	0.058996	0	-1.00382	23.7411	1	-0.09266	1.47068	0	-0.22556	5.36687	1	-0.3408	9.07175	1	-0.65902	17.4355	1
NT01ZM1731	ZMO1655	antioxidant, AhpC/TSA family protein	0.167731	1.21416	0	-0.51193	3.02107	1	0.205146	0.797871	0	0.179168	0.662461	0	-0.02636	0.068222	0	0.312967	1.45953	0	-0.82489	6.65323	1	-0.13487	0.509137	0	-0.04022	0.11892	0	-0.99998	8.4609	1	-0.48557	3.17662	1	-0.24269	1.14467	0	-0.0662	0.210289	0	-0.79446	6.33477	1
NT01ZM0864	ZMO0840	hypothetical protein	-0.04382	0.270111	0	-0.07853	0.255149	0	-0.42642	2.59025	1	-0.56565	3.91633	1	0.927067	7.6335	1	-0.11028	0.388225	0	0.031746	0.093061	0	-0.10837	0.39085	0	0.155135	0.625209	0	0.078512	0.262184	0	-1.0056	8.66358	1	-0.42452	2.66127	1	0.015907	0.044501	0	-1.41421	12.5904	1
NT01ZM0874	ZMO0847	Carbohydrate-selective porin-like	0.112945	0.492392	0	0.147103	0.286307	0	-0.28463	0.670354	0	-0.15262	0.299526	0	0.223827	0.486518	0	0.665208	2.27334	1	-0.51811	1.5705	1	-0.12236	0.229307	0	0.173858	0.352088	0	-0.46661	1.34726	0	-0.07672	0.1337	0	-1.0722	4.55891	1	0.305868	0.739722	0	-0.84306	3.22583	1
NT01ZM0033	ZMO0033	conserved hypothetical protein	-0.44993	3.98886	1	-0.77921	6.88767	1	-0.67546	5.70697	1	-0.98671	9.19491	1	-0.22459	1.15512	0	0.087036	0.323916	0	-0.86625	14.0497	1	0.027803	0.157273	0	0.039734	0.23866	0	-0.79871	12.9915	1	-0.55462	8.74416	1	-0.73469	11.9414	1	-0.27152	3.34734	1	-1.56083	22.5563	1
NT01ZM0084	ZMO0088	hypothetical protein	-0.081	0.287668	0	-0.25684	1.18887	0	-0.22728	0.997771	0	-0.66757	4.80136	1	0.048435	0.141593	0	0.522408	3.38143	1	-0.77925	14.1283	1	-0.04448	0.313545	0	0.02439	0.153864	0	-0.79934	14.4682	1	-0.30528	4.64824	1	-0.79417	14.3811	1	-0.4159	7.04061	1	-1.51534	23.824	1
NT01ZM2070	ZMO1965	membrane metal-binding protein-like	-0.40503	3.24617	1	-0.65952	5.27721	1	-0.60196	4.64954	1	-0.90021	7.91405	1	-0.30226	1.69657	1	0.184292	0.831805	0	-0.84382	13.3864	1	-0.05094	0.313358	0	0.031894	0.179094	0	-0.86286	13.6776	1	-0.35727	4.78797	1	-0.83719	13.2842	1	-0.26635	3.14077	1	-1.46081	21.1767	1
NT01ZM2078	ZMO1974	chromosome replication initiation inhibitor protein	-0.52148	2.89774	1	-0.75928	3.9765	1	-0.75116	3.91565	1	-0.89623	5.02416	1	-0.14852	0.395194	0	-0.29	0.97231	0	-0.46928	4.13142	1	-0.16542	0.901572	0	-0.06312	0.256884	0	-0.69782	7.07893	1	-0.61075	5.94957	1	-0.62659	6.15542	1	-0.20818	1.25231	0	-1.44553	15.5455	1
NT01ZM2094	ZMO1992	Carboxymethylenebutenolidase	-0.57562	2.21198	1	-0.86796	3.95751	1	-0.88544	4.07218	1	-0.93529	4.40214	1	-0.05366	0.101734	0	-0.42808	1.39861	0	-0.43988	12.9116	1	0.031531	0.37087	0	-0.11826	2.3464	1	-0.5266	15.2977	1	-0.8143	21.6341	1	-0.42582	12.4998	1	-0.16811	3.93056	1	-1.40823	30.2293	1
NT01ZM0128	ZMO0133	Sel1 repeat-containing protein	-0.01111	0.04984	0	0.151313	0.65267	0	-0.40477	2.69726	1	-0.57811	4.52348	1	0.509791	3.7806	1	0.428634	2.93527	1	-0.27732	1.91342	1	-0.11416	0.544472	0	0.120111	0.582564	0	-0.27137	1.85296	1	-0.35848	2.79923	1	-0.94756	10.2222	1	-0.05323	0.21016	0	-1.35927	14.7318	1
NT01ZM0058	ZMO0060	hypothetical protein	-0.27607	4.18919	1	-0.53651	4.90333	1	-0.59461	5.64527	1	-0.60547	5.78459	1	-0.17382	0.950134	0	0.269635	1.79712	1	-0.80614	8.92553	1	0.140905	0.767421	0	-0.18922	1.16395	0	-0.85445	9.54882	1	-0.36269	3.03404	1	-0.72334	7.8334	1	-0.20008	1.26181	0	-1.2861	14.5655	1
NT01ZM0085	ZMO0089	hypothetical protein	-0.16368	1.44469	0	-0.54744	6.75507	1	-0.23943	2.08321	1	-0.52312	6.36726	1	-0.24242	2.12189	1	0.350248	3.64876	1	-0.89769	20.0845	1	-0.08121	1.00956	0	0.01305	0.104287	0	-0.96584	21.1848	1	-0.30502	6.75868	1	-0.67089	15.8754	1	-0.27064	5.7734	1	-1.24654	25.1161	1
NT01ZM1389	ZMO1334	YceI family protein	-0.01889	0.061497	0	0.273639	1.38176	0	-0.75461	5.99518	1	-0.41994	2.60185	1	0.964061	8.19176	1	0.134926	0.51602	0	0.138712	1.16945	0	0.193823	1.90922	1	-0.19389	1.91022	1	0.138644	1.16861	0	-0.69042	10.6838	1	-0.69572	10.7729	1	0.140777	1.19465	0	-1.24536	18.5266	1
NT01ZM1954	ZMO1862	HAD-superfamily hydrolase, subfamily IA	0.18005	0.614713	0	-0.0092	0.014801	0	0.058845	0.103371	0	-0.18481	0.397086	0	0.267014	0.643778	0	0.579149	1.94704	1	-0.58835	2.64093	1	-0.34748	1.21547	0	0.159955	0.420792	0	-0.77587	3.95713	1	-0.27621	0.876284	0	-0.86778	4.63881	1	-0.0837	0.190856	0	-1.22769	7.37164	1
NT01ZM0043	ZMO0044	Sel1 domain protein repeat-containing protein	-0.33081	3.44673	1	-0.50203	5.08831	1	-0.51281	5.23931	1	-0.83274	9.66047	1	-0.31379	2.58353	1	0.3361	2.85959	1	-0.83813	16.7618	1	0.016307	0.111857	0	0.118045	1.37593	0	-0.70378	14.3541	1	-0.18824	2.7419	1	-0.83261	16.6683	1	-0.20188	3.03983	1	-1.22273	22.3485	1
NT01ZM0010	ZMO0010	conserved hypothetical protein	-0.59272	5.50617	1	-0.83717	5.25928	1	-0.88413	5.66461	1	-0.90437	5.83967	1	-0.41944	1.92857	1	-0.16295	0.507961	0	-0.67421	4.94879	1	-0.16753	0.663653	0	0.109209	0.378631	0	-0.73253	5.54526	1	-0.41773	2.47534	1	-0.8887	7.14822	1	0.088969	0.293336	0	-1.21746	10.3883	1
NT01ZM1121	ZMO1082	hypothetical protein	0.218289	4.05436	1	-0.06839	0.462509	0	0.259155	3.07397	1	-0.27844	3.41444	1	0.164995	1.57621	1	0.727446	11.6783	1	-0.79584	15.279	1	-0.05445	0.438911	0	0.07868	0.716199	0	-0.77161	14.8576	1	-0.23339	3.46968	1	-0.52274	10.0045	1	-0.45892	8.60526	1	-1.21505	21.4199	1
NT01ZM2018	ZMO1917	8-amino-7-oxononanoate synthase	-0.49149	5.16098	1	-0.7081	6.51676	1	-0.73948	6.89259	1	-0.83849	8.06685	1	-0.32847	2.18179	1	-0.05953	0.218002	0	-0.64858	9.87851	1	-0.07693	0.51222	0	0.059617	0.368858	0	-0.66588	10.1744	1	-0.37963	5.01974	1	-0.75688	11.681	1	-0.03939	0.222288	0	-1.1759	17.5758	1
NT01ZM2063	ZMO1958	hypothetical protein	-0.61703	18.3374	1	-0.86203	13.3734	1	-0.65316	10.0056	1	-0.94347	14.5667	1	-0.1027	0.760692	0	-0.7688	11.9254	1	-0.09323	0.666277	0	-0.20943	2.12942	1	-0.02547	0.135054	0	-0.32814	4.11408	1	-0.75933	11.7734	1	-0.09379	0.671697	0	-0.31578	3.89394	1	-1.16891	17.5524	1
NT01ZM1223	ZMO1181	N-formylglutamate amidohydrolase	0.061791	1.09883	0	-0.34507	4.91598	1	-0.08952	0.699205	0	-0.2564	3.21338	1	0.37287	5.46836	1	0.220214	2.56784	1	-0.56529	9.25448	1	-0.08384	0.639618	0	0.158965	1.58479	1	-0.49017	7.8026	1	-0.71795	12.0191	1	-0.39358	5.8819	1	-0.00792	0.041559	0	-1.11944	18.0257	1
NT01ZM1505	ZMO1447	conserved hypothetical protein-like	0.074754	0.808168	0	-0.00552	0.018796	0	-0.29237	2.13496	1	-0.29405	2.15322	1	0.791526	8.50945	1	0.093902	0.433548	0	-0.09942	0.466784	0	-0.05136	0.206552	0	0.124779	0.630786	0	-0.026	0.095601	0	-0.79704	8.58037	1	-0.43763	3.86306	1	0.123096	0.619338	0	-1.11157	12.3832	1
NT01ZM0755	ZMO0734	3'(2'),5'-bisphosphate nucleotidase	0.162042	1.73095	1	0.390308	4.85844	1	-0.30941	3.4886	1	-0.2627	2.74362	1	0.746017	10.8941	1	0.474262	6.32551	1	-0.08395	1.02922	0	0.115509	1.63586	1	-0.10521	1.42617	0	-0.07365	0.855468	0	-0.35571	7.99913	1	-0.66817	15.546	1	-0.05849	0.623226	0	-1.08237	22.6202	1
NT01ZM0096	ZMO0102	hypothetical protein	-0.0197	0.057874	0	0.066167	0.183909	0	-0.20109	0.747598	0	-0.6891	4.46353	1	0.115199	0.359013	0	0.696181	4.52837	1	-0.63001	7.65289	1	0.010754	0.043312	0	0.354052	3.4874	1	-0.26521	2.27815	1	-0.04903	0.231091	0	-0.88652	11.3402	1	-0.13395	0.844288	0	-1.0695	13.7002	1
NT01ZM2004	ZMO1903	Hydroxymethylbilane synthase	-0.33111	1.99003	1	-0.58689	4.22337	1	-0.54331	3.78123	1	-0.63097	4.67816	1	-0.35361	2.00902	1	0.203464	0.900032	0	-0.79036	17.5062	1	0.124615	1.75362	1	-0.10325	1.33055	0	-0.76899	17.114	1	-0.23328	4.39799	1	-0.62216	14.1888	1	-0.19091	3.29514	1	-1.04636	21.6634	1
NT01ZM1515	ZMO1455	conserved hypothetical protein	0.275072	3.14133	1	-0.13036	0.659765	0	0.277143	1.94142	1	-0.00886	0.030257	0	0.358161	2.83902	1	0.473849	4.26332	1	-0.60421	7.87681	1	-0.1523	1.11068	0	0.083325	0.485272	0	-0.67319	8.96974	1	-0.48852	5.99779	1	-0.34901	3.75391	1	-0.20268	1.68464	1	-1.04021	14.1942	1
NT01ZM0221	ZMO0215	5-formyltetrahydrofolate cyclo-ligase	0.292435	1.1953	0	-0.55965	1.78651	1	0.272197	0.639747	0	0.275642	0.650737	0	0.369878	0.978692	0	0.252025	0.576844	0	-0.81168	4.00098	1	-0.10994	0.252176	0	-0.01234	0.023339	0	-0.93395	4.87842	1	-0.92953	4.84627	1	-0.08977	0.198267	0	-0.00889	0.0167	0	-1.02819	5.56676	1
NT01ZM0175	ZMO0173	conserved hypothetical protein	0.354564	1.59453	1	0.08459	0.224195	0	-0.02098	0.04797	0	0.142364	0.426118	0	0.638244	3.58223	1	0.658627	3.74901	1	-0.57404	13.0895	1	0.239773	4.54903	1	-0.18624	3.16154	1	-0.52051	11.859	1	-0.55365	12.6284	1	-0.43983	9.88483	1	-0.0229	0.185664	0	-1.01639	21.1695	1
NT01ZM0182	ZMO0179	Fructose-bisphosphate aldolase	0.112104	0.542581	0	-0.23268	0.569994	0	-0.24221	0.601453	0	-0.03882	0.069261	0	0.459751	1.48452	0	0.269692	0.69572	0	-0.50237	1.69135	1	-0.11857	0.243328	0	0.105868	0.212655	0	-0.51507	1.75491	1	-0.69243	2.72082	1	-0.63047	2.36812	1	0.309257	0.840574	0	-1.01364	4.72159	1
NT01ZM0320	ZMO0313	conserved hypothetical protein	0.489376	6.87401	1	0.374052	2.57014	1	0.327555	2.11083	1	0.093863	0.371221	0	0.619537	5.31069	1	0.916551	8.77004	1	-0.5425	5.29857	1	-0.06755	0.290294	0	0.125413	0.643601	0	-0.48463	4.53015	1	-0.24548	1.67229	1	-0.65655	6.8281	1	-0.10828	0.5288	0	-1.01031	11.3316	1
NT01ZM0698	ZMO0681	CRISPR-associated helicase Cas3 family protein	0.254732	2.27497	1	-0.27929	2.31543	1	0.151588	0.948609	0	0.138345	0.834276	0	0.311312	2.71934	1	0.417685	4.17244	1	-0.69698	18.457	1	0.020297	0.202467	0	-0.15781	3.29986	1	-0.83449	21.1348	1	-0.59061	16.0903	1	-0.2458	6.14369	1	-0.17106	3.71007	1	-1.00746	24.0237	1
NT01ZM1765	ZMO1688	glycine cleavage T protein (aminomethyl transferase)	0.204786	0.802498	0	-0.29051	1.18195	0	0.180125	0.606568	0	0.111563	0.326674	0	0.315229	1.33052	0	0.212228	0.75843	0	-0.50274	8.33408	1	-0.07564	0.578832	0	-0.21758	2.632	1	-0.79596	13.6993	1	-0.60574	10.338	1	-0.10774	0.941573	0	-0.28615	3.92858	1	-0.99963	16.814	1
NT01ZM1528	ZMO1467	ABC-2 type transporter	-0.13729	0.608784	0	-0.16917	0.68868	0	0.27436	1.36508	0	0.196061	0.844284	0	-0.59324	4.2367	1	-0.42632	2.61777	1	0.257148	3.17518	1	0.059582	0.402441	0	-0.10356	0.842269	0	0.213166	2.40715	1	0.424064	6.39808	1	0.760265	12.5964	1	-0.18186	1.90194	1	1.00246	16.2934	1
NT01ZM0536	ZMO0523	50S ribosomal protein L16	-0.13734	0.410654	0	0.422682	1.69137	1	0.307579	1.06482	0	-0.15277	0.412252	0	-0.35534	1.31138	0	-0.34884	1.27668	0	0.771524	10.0486	1	-0.38914	4.15995	1	0.421088	4.65113	1	0.803475	10.5108	1	0.778021	10.1431	1	0.267285	2.40199	1	-0.03926	0.183855	0	1.00605	13.2667	1
NT01ZM0884	ZMO0857	conserved hypothetical protein	-0.33092	2.81081	1	0.16774	0.578315	0	-0.15194	0.507267	0	-0.30203	1.31681	0	-0.51176	2.86828	1	-0.35793	1.6891	1	0.525669	3.64512	1	0.050084	0.154871	0	0.222245	1.03103	0	0.797998	6.49832	1	0.6795	5.23969	1	0.256073	1.26417	0	0.072151	0.237098	0	1.00772	8.69367	1
NT01ZM0902	ZMO0875	4-hydroxy-3-methylbut-2-enyl diphosphate reductase	-0.03725	0.402792	0	-0.14523	0.990914	0	0.106812	0.646845	0	0.360293	3.75114	1	-0.49076	5.77913	1	-0.12535	0.8057	0	-0.01988	0.08627	0	0.235412	2.00419	1	-0.04907	0.240548	0	0.166459	1.20494	0	0.345526	3.53049	1	0.467571	5.41282	1	0.20441	1.62645	1	1.01751	13.4778	1
NT01ZM0547	ZMO0534	50S ribosomal protein L30	-0.31499	1.69364	1	-0.14511	0.350298	0	-0.29891	0.91634	0	0.025656	0.049391	0	-0.18945	0.492894	0	-0.79726	3.84505	1	0.652159	3.72224	1	0.273838	1.04229	0	-0.12115	0.349409	0	0.804847	5.01471	1	0.044343	0.107801	0	0.772194	4.73399	1	0.203414	0.688078	0	1.01995	6.88136	1
NT01ZM0966	ZMO0935	glutathione S-transferase domain	-0.02917	0.07968	0	0.118613	0.34009	0	0.156527	0.484621	0	0.30415	1.21121	0	-0.25638	0.94854	0	-0.32099	1.30971	0	0.439607	4.66766	1	0.052184	0.245224	0	-0.03121	0.135041	0	0.460583	4.9809	1	0.374992	3.72164	1	0.529705	6.02301	1	0.116415	0.683575	0	1.02111	12.9368	1
NT01ZM1560	ZMO1500	imidazole glycerol phosphate synthase subunit HisF	-0.33514	1.57085	1	-0.21902	0.784801	0	-0.19311	0.660298	0	0.145423	0.45326	0	-0.45849	2.28907	1	-0.83439	5.42853	1	0.61537	11.8855	1	-0.12349	1.35044	0	-0.06806	0.585886	0	0.423822	7.78234	1	0.239468	3.58471	1	0.517794	9.86171	1	0.270474	4.26994	1	1.02774	18.8699	1
NT01ZM1248	ZMO1202	transcriptional regulator NrdR	-0.26345	1.11608	0	-0.63743	3.60211	1	0.255063	0.94251	0	0.220601	0.76938	0	-0.81836	5.13263	1	-0.71112	4.21546	1	0.073685	0.500455	0	-0.08347	0.590383	0	0.003228	0.015598	0	-0.00656	0.032249	0	0.18093	1.76865	1	0.882711	13.9592	1	-0.03123	0.174544	0	1.03241	16.0903	1
NT01ZM0169	ZMO0169	short-chain dehydrogenase/reductase SDR	0.086133	0.41891	0	0.585642	5.76361	1	0.206956	1.27496	0	0.236447	1.54896	0	0.105809	0.503265	0	-0.20468	1.25466	0	0.790322	20.2741	1	0.029599	0.317831	0	0.085215	1.32393	0	0.905136	22.3285	1	0.479832	13.2548	1	0.441236	12.1908	1	0.114705	2.05085	1	1.03577	24.411	1
NT01ZM1413	ZMO1360	pyruvate decarboxylase	-0.02179	0.037935	0	0.362963	0.989702	0	-0.01658	0.027123	0	0.19675	0.431816	0	-0.12411	0.243765	0	-0.1432	0.289871	0	0.506167	6.91738	1	0.320751	3.69592	1	-0.10878	0.766765	0	0.718134	10.4951	1	0.487078	6.58252	1	0.447374	5.88419	1	0.104546	0.725915	0	1.039	15.1721	1
NT01ZM1172	ZMO1132	Lipoyl synthase	-0.08423	1.39362	0	0.384794	4.67021	1	0.084279	0.530047	0	-0.0513	0.282285	0	-0.19315	1.70371	1	-0.17676	1.49523	0	0.561556	7.70913	1	0.117639	0.833834	0	0.22789	2.17663	1	0.907086	13.1312	1	0.577947	7.98722	1	0.378681	4.56638	1	0.092315	0.598391	0	1.04894	15.0581	1
NT01ZM0847	ZMO0825	Peptidoglycan glycosyltransferase	-0.08574	2.47737	1	0.118628	1.43692	0	0.075303	0.75203	0	0.36764	7.22366	1	-0.31591	5.93024	1	-0.46999	9.7039	1	0.588616	12.3591	1	-0.0821	0.847887	0	-0.13322	1.70415	1	0.373298	7.36416	1	0.434535	8.86168	1	0.463192	9.54407	1	0.159118	2.2172	1	1.05685	20.5123	1
NT01ZM0199	ZMO0193	Ribonuclease E	-0.35155	2.80324	1	0.028375	0.084189	0	-0.14922	0.609692	0	-0.24989	1.25496	0	-0.44574	2.94657	1	-0.56135	4.11962	1	0.589728	7.58051	1	0.034751	0.165447	0	0.258619	2.39347	1	0.883097	12.0048	1	0.474115	5.71055	1	0.446881	5.26949	1	0.157949	1.15912	0	1.07895	14.5937	1
NT01ZM1659	ZMO1591	conserved hypothetical protein	-0.0549	0.414437	0	0.263878	1.38379	0	-0.00864	0.024457	0	0.50499	3.60286	1	-0.11473	0.438552	0	-0.6012	4.62213	1	0.86508	7.50567	1	-0.13732	0.554882	0	-0.26285	1.37593	0	0.464913	3.19365	1	0.378608	2.35836	1	0.455247	3.09673	1	0.250778	1.28488	0	1.08463	9.82593	1
NT01ZM1383	ZMO1328	rRNA methylase	0.004567	0.027742	0	0.324091	2.06728	1	0.212835	1.1163	0	0.418364	3.01683	1	-0.19354	0.974709	0	-0.41939	3.0277	1	0.74348	6.73903	1	-0.15404	0.709016	0	-0.10003	0.400702	0	0.489404	3.79185	1	0.517632	4.1097	1	0.47818	3.66683	1	0.105497	0.42894	0	1.10131	10.7598	1
NT01ZM0164	ZMO0165	translocation protein TolB	0.034243	0.142557	0	0.486046	4.15941	1	0.140716	0.690729	0	0.227062	1.35941	0	-0.34541	2.52603	1	0.114607	0.524383	0	0.371439	6.29247	1	0.035328	0.244613	0	0.124755	1.30339	0	0.531522	9.76835	1	0.83146	15.3605	1	0.061437	0.488775	0	0.211101	2.83309	1	1.104	19.4155	1
NT01ZM0160	ZMO0162	biopolymer transport protein ExbD/TolR	-0.31331	1.37886	0	-0.00149	0.003117	0	-0.18734	0.578547	0	-0.05868	0.140023	0	-0.18669	0.575884	0	-0.82054	4.83192	1	0.819051	11.297	1	0.103644	0.658008	0	0.062563	0.341029	0	0.985258	13.6151	1	0.185202	1.49799	0	0.736847	10.0675	1	0.191219	1.57004	1	1.11327	15.2512	1
NT01ZM0541	ZMO0528	50S ribosomal protein L5	-0.29534	0.580296	0	0.179359	0.298084	0	-0.14409	0.228798	0	-0.03807	0.052204	0	-0.42209	0.920261	0	-0.57709	1.44336	0	0.756452	13.812	1	-0.0546	0.408615	0	0.032647	0.217287	0	0.7345	13.4268	1	0.601452	10.9461	1	0.378399	6.2759	1	0.138673	1.47606	0	1.11852	19.3046	1
NT01ZM0302	ZMO0293	sugar transporter	-0.27387	2.99402	1	-0.35235	2.35186	1	0.021613	0.06864	0	0.265155	1.54415	0	-0.46521	3.54044	1	-0.91703	8.77433	1	0.564676	5.68042	1	-0.07932	0.359238	0	-0.09298	0.439798	0	0.392372	3.39955	1	0.112855	0.566981	0	0.859318	9.60005	1	0.150561	0.840292	0	1.12273	12.7738	1
NT01ZM1326	ZMO1275	threonine dehydratase	-0.05524	0.345214	0	0.510885	3.98326	1	-0.03683	0.121203	0	0.304165	1.85755	1	-0.08087	0.303691	0	-0.40744	2.86452	1	0.918324	9.67486	1	0.074545	0.308719	0	-0.23472	1.45795	0	0.758148	7.70293	1	0.591757	5.58336	1	0.445155	3.74464	1	0.106274	0.484154	0	1.14319	12.2506	1
NT01ZM0432	ZMO0426	SufBD protein	-0.2427	2.63764	1	0.105405	0.566685	0	0.006429	0.024081	0	-0.02858	0.11703	0	-0.84832	10.2139	1	-0.10034	0.530851	0	0.205748	2.38985	1	-0.05205	0.352613	0	0.175535	1.88827	1	0.329228	4.73098	1	0.953726	16.0237	1	0.054718	0.375481	0	0.14053	1.36121	0	1.14897	18.689	1
NT01ZM0539	ZMO0526	50S ribosomal protein MRPL14P	-0.13015	0.345957	0	0.498172	1.75775	1	0.128262	0.278917	0	0.04537	0.085044	0	-0.21372	0.533014	0	-0.48053	1.6666	1	0.978698	9.05145	1	-0.07388	0.263257	0	-0.01423	0.042374	0	0.890588	8.08703	1	0.711894	6.07877	1	0.534913	4.09509	1	-0.09713	0.369086	0	1.14968	10.8493	1
NT01ZM0642	ZMO0625	cobyrinic acid a,c-diamide synthase	-0.31821	2.43125	1	-0.33285	1.9828	1	0.141656	0.587647	0	0.116326	0.453364	0	-0.78815	6.76988	1	-0.74266	6.2651	1	0.409808	5.14715	1	-0.3004	3.30725	1	0.155209	1.24961	0	0.264615	2.74452	1	0.455298	5.93702	1	0.583914	8.15742	1	0.129879	0.967871	0	1.16909	16.6614	1
NT01ZM1495	ZMO1436	conserved hypothetical protein	-0.44711	2.724	1	-0.08783	0.253958	0	-0.22545	0.864024	0	-0.12419	0.389724	0	-0.44733	2.34216	1	-0.99146	7.18143	1	0.903628	14.0493	1	-0.13687	1.148	0	0.100774	0.745593	0	0.867534	13.5134	1	0.3595	4.71015	1	0.629138	9.63849	1	0.202036	2.03201	1	1.19067	17.8818	1
NT01ZM0157	ZMO0161	MotA/TolQ/ExbB proton channel	-0.17106	0.904878	0	0.142136	0.568287	0	-0.1705	0.727002	0	0.363587	2.16693	1	-0.1427	0.571318	0	-0.73464	5.94687	1	0.876772	13.3326	1	0.039003	0.215641	0	-0.21779	2.1904	1	0.697985	10.5325	1	0.28484	3.25624	1	0.603134	8.92219	1	0.316302	3.7918	1	1.20428	17.6922	1
NT01ZM1557	ZMO1497	amino acid permease-associated region	-0.22423	1.27618	0	0.051976	0.148833	0	-0.0202	0.053076	0	0.257779	1.15017	0	-0.53349	3.35389	1	-0.60102	3.98549	1	0.652994	7.53715	1	-0.09895	0.524127	0	-0.13453	0.794369	0	0.419515	4.15535	1	0.585462	6.55775	1	0.48187	5.04854	1	0.143447	0.86876	0	1.21078	14.712	1
NT01ZM1561	ZMO1501	1-(5-phosphoribosyl)-5-((5-phosphoribosylamino)methylideneamino)imidazole-4-carboxamideisomerase	-0.30141	1.62343	1	0.143809	0.449401	0	-0.18859	0.643366	0	0.242876	0.912555	0	-0.5891	3.33581	1	-0.67083	4.0258	1	0.814643	9.32845	1	-0.14342	0.816969	0	-0.28199	2.17727	1	0.389229	3.50181	1	0.732913	8.23138	1	0.338825	2.85771	1	0.149471	0.865495	0	1.22121	14.2391	1
NT01ZM0747	ZMO0726	50S ribosomal protein L1	-0.26518	0.445988	0	0.241291	0.374457	0	0.016218	0.019181	0	-0.06696	0.084571	0	-0.37246	0.661379	0	-0.6375	1.41422	0	0.878793	10.2009	1	-0.2031	1.34803	0	0.248879	1.8175	1	0.924574	10.7859	1	0.613749	6.61284	1	0.450622	4.34125	1	0.165696	1.0054	0	1.23007	14.3767	1
NT01ZM0856	ZMO0832	UDP-N-acetylmuramate--L-alanine ligase	-0.14903	1.76404	1	0.286629	1.66511	1	0.043104	0.142278	0	0.371809	2.44831	1	-0.5759	4.62449	1	-0.43512	3.08833	1	0.721751	6.28916	1	-0.22562	1.174	0	-0.21056	1.06311	0	0.285566	1.65601	1	0.862527	7.89125	1	0.252603	1.38317	0	0.118142	0.481915	0	1.23327	11.8355	1
NT01ZM1135	ZMO1096	Exoribonuclease II	0.029206	0.194819	0	-0.00944	0.033271	0	0.49047	4.66181	1	0.559274	5.58654	1	-0.62714	6.50526	1	-0.30578	2.34448	1	0.296339	2.54841	1	-0.1606	1.03768	0	-0.08626	0.445463	0	0.049474	0.223941	0	0.617702	7.14097	1	0.635649	7.4039	1	-0.01746	0.06967	0	1.23589	15.163	1
NT01ZM1156	ZMO1117	Glutamate synthase (ferredoxin)	-0.01206	0.02813	0	0.327926	1.29186	0	0.141006	0.40695	0	0.364257	1.50617	0	-0.32984	1.30287	0	-0.22367	0.750904	0	0.5516	9.35595	1	0.079479	0.622979	0	-0.08298	0.660391	0	0.5481	9.28739	1	0.657771	11.3659	1	0.444159	7.19692	1	0.140271	1.38651	0	1.2422	20.057	1
NT01ZM0544	ZMO0531	50S ribosomal protein L6	-0.45046	0.875159	0	-0.16468	0.229601	0	-0.35181	0.598409	0	-0.13643	0.18405	0	-0.61352	1.30441	0	-0.70005	1.58222	1	0.535378	6.75268	1	0.225164	1.96487	1	0.019181	0.085827	0	0.779722	10.581	1	0.448844	5.34141	1	0.573405	7.36962	1	0.234559	2.08769	1	1.25681	16.7798	1
NT01ZM1472	ZMO1414	peptidase M22, glycoprotease	0.051798	0.482161	0	-0.29649	2.12774	1	0.724329	7.48294	1	0.633233	6.297	1	-0.86022	9.20836	1	-0.29015	2.06063	1	-0.00634	0.021296	0	-0.31825	2.36358	1	0.104685	0.488797	0	-0.2199	1.36942	0	0.563734	5.38847	1	0.696228	7.11874	1	0.013589	0.046925	0	1.27355	13.9252	1
NT01ZM0527	ZMO0515	elongation factor G	-0.64169	1.58493	1	-0.2909	0.503958	0	-0.47506	0.985401	0	-0.35668	0.661672	0	-0.84911	2.30341	1	-0.8859	2.453	1	0.595	8.70648	1	0.127613	0.992659	0	0.069061	0.432067	0	0.791674	11.951	1	0.558206	8.06258	1	0.538453	7.7132	1	0.187442	1.73526	1	1.2841	18.5198	1
NT01ZM1713	ZMO1639	integral membrane protein MviN	-0.18348	1.49123	0	0.103722	0.465277	0	-0.08467	0.358964	0	0.327502	2.36379	1	-0.61681	5.85468	1	-0.35994	2.71875	1	0.463666	5.93918	1	0.029969	0.148186	0	-0.14923	1.15045	0	0.344405	3.92855	1	0.720532	10.2039	1	0.305244	3.29784	1	0.26294	2.6477	1	1.28872	17.7969	1
NT01ZM1562	ZMO1502	imidazole glycerol phosphate synthase subunit HisH	-0.12517	0.346223	0	0.211272	0.554629	0	0.134691	0.311626	0	0.439054	1.55117	1	-0.56515	2.25362	1	-0.50929	1.93125	1	0.720567	6.56605	1	-0.22126	1.19983	0	-0.13466	0.599887	0	0.364645	2.5038	1	0.776422	7.22611	1	0.422722	3.11412	1	0.169706	0.823186	0	1.36885	13.5961	1
NT01ZM1340	ZMO1289	transglycosylase-associated protein	-0.24819	2.50583	1	-0.52298	2.70719	1	0.410088	1.88777	1	0.390537	1.75614	1	-0.90586	5.91639	1	-0.88752	5.75644	1	0.364538	1.58646	1	-0.35635	1.53433	0	0.087078	0.234346	0	0.095268	0.261049	0	0.382875	1.70548	1	0.941258	6.2253	1	0.067528	0.173907	0	1.39166	10.042	1
NT01ZM1655	ZMO1587	hypothetical protein	-0.10202	0.394909	0	-0.00856	0.022897	0	0.314766	1.65451	1	0.471734	3.01131	1	-0.89446	7.30851	1	-0.30013	1.54253	0	0.291577	4.48656	1	-0.16318	1.91846	1	-0.09755	0.909051	0	0.030844	0.206823	0	0.885908	16.162	1	0.451717	8.01111	1	0.059417	0.464534	0	1.39704	22.889	1
NT01ZM1308	ZMO1258	heme exporter protein CcmC	-0.03106	0.098483	0	0.050077	0.121185	0	0.406623	1.8112	1	0.615902	3.34585	1	-0.76702	4.58444	1	-0.37975	1.63725	1	0.429827	2.918	1	-0.19963	0.949277	0	-0.18455	0.850012	0	0.045641	0.147348	0	0.817093	7.13655	1	0.586741	4.57495	1	0.024725	0.074922	0	1.42856	13.359	1
NT01ZM0627	ZMO0609	flagellar basal body rod protein FlgG	-0.35268	1.10441	0	-0.11166	0.22092	0	0.200066	0.454663	0	0.032953	0.056885	0	-0.74842	2.95863	1	-0.8953	3.84204	1	0.783648	9.22996	1	-0.2101	1.47251	0	0.08884	0.446926	0	0.662392	7.53794	1	0.636766	7.1729	1	0.885273	10.5894	1	-0.07827	0.380078	0	1.44377	16.9564	1
NT01ZM1386	ZMO1331	MscS mechanosensitive ion channel	-0.31687	1.67359	1	-0.25897	1.03081	0	0.093486	0.26935	0	0.278858	1.14609	0	-0.80522	5.36065	1	-0.83458	5.62789	1	0.575611	7.45925	1	-0.2284	2.02418	1	0.141626	1.0077	0	0.488838	6.03989	1	0.546252	6.98112	1	0.69967	9.43126	1	0.326998	3.43837	1	1.57292	20.135	1
NT01ZM0641	ZMO0624	flagellar biosynthesis protein FlhA	-0.34719	2.19702	1	-0.01724	0.044384	0	-0.08269	0.25249	0	0.162181	0.593529	0	-0.57949	3.71748	1	-0.88875	6.70244	1	0.871509	11.9716	1	-0.01952	0.087974	0	0.026553	0.123458	0	0.878538	12.0709	1	0.562253	7.2348	1	0.786535	10.7402	1	0.271426	2.6116	1	1.62021	20.567	1
NT01ZM0645	ZMO0628	conserved hypothetical protein	-0.40992	2.41612	1	-0.09855	0.233983	0	-0.08634	0.200126	0	-0.14931	0.390062	0	-0.45836	1.84964	1	-0.94568	5.29497	1	0.847129	6.50746	1	0.173813	0.674344	0	-0.2222	0.948336	0	0.798743	6.02238	1	0.359807	1.91129	1	1.03315	8.3496	1	-0.28517	1.35743	0	1.10779	9.07024	1
NT01ZM1865	ZMO1781	MscS mechanosensitive ion channel	-0.14421	0.394725	0	-0.80078	4.13339	1	0.252276	0.771111	0	0.155588	0.405548	0	-0.08575	0.196068	0	-0.89897	4.86557	1	0.098194	0.822191	0	-0.04877	0.327298	0	-0.076	0.579504	0	-0.02658	0.158917	0	-0.71502	12.2774	1	1.10247	18.1651	1	-0.17268	1.85782	1	0.214764	2.56716	1
NT01ZM0860	ZMO0836	cell division protein FtsA	0.116397	0.631863	0	0.485191	3.72544	1	0.368484	2.48768	1	0.426055	3.08237	1	-0.5186	4.09955	1	0.189644	0.942236	0	0.295547	3.30218	1	-0.09176	0.611584	0	0.027825	0.141448	0	0.231612	2.30446	1	1.00379	14.763	1	0.08708	0.570161	0	0.085396	0.555526	0	1.17626	16.9642	1
NT01ZM1336	ZMO1285	glucose-methanol-choline oxidoreductase	0.334441	2.44146	1	0.417832	2.48106	1	0.792593	6.17325	1	0.701503	5.23671	1	-0.63096	4.51894	1	0.474627	2.99519	1	-0.0568	0.272747	0	-0.04536	0.208449	0	0.117511	0.695665	0	0.01536	0.06248	0	1.04879	13.3258	1	0.272609	2.34107	1	0.026421	0.11255	0	1.34782	16.7343	1
NT01ZM0431	ZMO0425	FeS assembly ATPase SufC	-0.22028	0.603007	0	0.191998	0.47641	0	-0.05362	0.104546	0	0.302412	0.881257	0	-0.86591	4.09081	1	-0.26399	0.729679	0	0.455988	7.88061	1	-0.08286	0.702154	0	-0.15369	1.69741	1	0.219441	2.87669	1	1.05791	18.3719	1	0.127507	1.29099	0	0.202349	2.55172	1	1.38776	22.4365	1
NT01ZM1616	ZMO1557	amidophosphoribosyltransferase	-0.19759	4.39378	1	0.309385	3.12051	1	-0.03556	0.169969	0	0.036169	0.173315	0	-0.17329	1.32636	0	-0.61768	8.02988	1	0.927066	12.6498	1	0.08682	0.509635	0	0.002657	0.010993	0	1.01654	13.8401	1	0.482672	5.87289	1	0.668938	8.86435	1	0.074388	0.41701	0	1.226	16.3939	1
NT01ZM1787	ZMO1710	Signal peptidase I	-0.30734	4.83558	1	0.186872	1.65274	1	-0.39395	4.91067	1	-0.25712	2.65166	1	0.072389	0.441698	0	-0.65069	9.33457	1	0.83756	16.8727	1	0.035953	0.282297	0	0.146415	1.91314	1	1.01993	19.7383	1	0.114483	1.33223	0	0.29269	5.23154	1	0.283245	5.00028	1	0.690418	14.2117	1
NT01ZM0534	ZMO0521	50S ribosomal protein L22	-0.17478	0.800114	0	0.348325	1.76664	1	0.041512	0.114669	0	0.038926	0.106786	0	-0.3866	2.06166	1	-0.39297	2.11226	1	0.741295	10.625	1	0.127612	0.931274	0	0.156734	1.24986	0	1.02564	14.7177	1	0.734925	10.5252	1	0.562094	7.6932	1	0.154148	1.2201	0	1.45117	19.6579	1
NT01ZM0189	ZMO0184	conserved hypothetical protein	-0.1145	0.228379	0	0.375519	0.896307	0	0.008181	0.011861	0	0.124466	0.216077	0	-0.15445	0.279933	0	-0.4362	1.10893	0	0.811719	6.38335	1	0.342132	1.84891	1	-0.09987	0.339641	0	1.05398	8.84076	1	0.529964	3.52772	1	0.786513	6.12346	1	0.01641	0.044561	0	1.33289	11.4889	1
NT01ZM0421	ZMO0414	hypothetical protein	0.014208	0.064256	0	0.476416	4.66359	1	-0.26096	1.93569	1	-0.11548	0.605903	0	0.887307	10.2554	1	-0.45403	4.35785	1	0.930451	16.4474	1	-0.02839	0.181579	0	0.175837	2.05378	1	1.07789	18.5587	1	-0.41089	6.86197	1	0.164681	1.86363	1	0.321317	4.93722	1	0.075107	0.609629	0
NT01ZM0782	ZMO0758	isochorismatase hydrolase	-0.03132	0.363211	0	0.467713	8.30461	1	-0.1977	2.53059	1	-0.13606	1.45617	0	0.61466	11.3207	1	-0.40619	6.96842	1	0.8739	17.5255	1	0.031362	0.24029	0	0.180525	2.6225	1	1.08579	20.7231	1	-0.14695	1.93274	1	0.239845	3.9726	1	0.242172	4.02797	1	0.335069	6.3021	1
NT01ZM0528	ZMO0516	elongation factor Tu	-0.5355	1.58384	1	0.008545	0.012195	0	-0.29711	0.634686	0	-0.36875	0.854276	0	-0.68847	2.11441	1	-0.78765	2.5815	1	0.796194	9.80584	1	0.045093	0.203129	0	0.244699	1.94721	1	1.08599	13.5689	1	0.697018	8.39546	1	0.535633	6.01049	1	0.173058	1.17187	0	1.40571	17.102	1
NT01ZM0836	ZMO0815	hypothetical protein	0.119669	0.649159	0	0.483957	2.87584	1	-0.07983	0.243366	0	-0.00892	0.022539	0	0.917966	7.02768	1	-0.35054	1.78343	1	0.834497	7.85511	1	0.342586	2.26471	1	-0.08718	0.339448	0	1.0899	10.708	1	-0.43401	3.21188	1	0.613295	5.25587	1	-0.01627	0.050909	0	0.163017	0.772814	0
NT01ZM1564	ZMO1504	conserved hypothetical protein	-0.37696	5.64804	1	0.10062	0.51757	0	-0.5136	5.31568	1	-0.44738	4.38606	1	0.272887	2.12846	1	-0.81973	9.5866	1	0.920346	13.3212	1	0.107769	0.738676	0	0.06355	0.368266	0	1.09167	15.6085	1	-0.17227	1.44024	0	0.413891	5.1691	1	0.129773	0.957459	0	0.371398	4.4443	1
NT01ZM1811	ZMO1733	LysR family transcriptional regulator	-0.39838	4.76261	1	0.112191	0.557413	0	-0.67969	7.17593	1	-0.60781	6.2095	1	0.380503	3.2178	1	-0.68651	7.26724	1	0.798705	12.9277	1	0.192383	1.99721	1	0.113185	0.923473	0	1.10427	17.3347	1	-0.26831	3.26592	1	0.19921	2.10323	1	0.185057	1.88553	1	0.115956	0.955575	0
NT01ZM1538	ZMO1479	electron transfer flavoprotein, alpha subunit-like protein	-0.15956	1.64239	1	0.279709	2.09821	1	-0.12486	0.659789	0	-0.17754	1.07846	0	0.168337	0.999612	0	-0.50416	4.94208	1	0.783873	10.4717	1	0.018952	0.083369	0	0.31793	3.20227	1	1.12075	14.983	1	0.111372	0.700143	0	0.398257	4.43107	1	0.265252	2.4512	1	0.774881	10.3394	1
NT01ZM1376	ZMO1321	IMP dehydrogenase	-0.68793	3.3075	1	-0.06447	0.134907	0	-0.62261	2.69893	1	-0.79117	3.83173	1	-0.53333	2.14555	1	-0.80459	3.92559	1	0.740121	14.3679	1	0.083042	0.777138	0	0.319737	5.45472	1	1.1429	20.5757	1	0.468858	8.88223	1	0.265022	4.19889	1	0.15118	1.84146	1	0.885059	16.835	1
NT01ZM1119	ZMO1080	hypothetical protein	-0.26054	0.987213	0	0.206938	0.454161	0	-0.16986	0.353106	0	-0.24353	0.562439	0	0.142868	0.285034	0	-0.77166	2.94104	1	0.978596	5.55058	1	0.222436	0.658786	0	-0.05366	0.116422	0	1.14737	6.84931	1	0.064071	0.142025	0	0.824234	4.37448	1	-0.12733	0.319596	0	0.760974	3.90334	1
NT01ZM0080	ZMO0084	CheX protein	-0.75257	4.21325	1	0.024217	0.048865	0	-0.9314	5.12086	1	-0.84803	4.4932	1	-0.32255	1.09245	0	-0.90828	4.94596	1	0.932497	13.8836	1	0.23889	2.44092	1	0.040599	0.220965	0	1.21199	17.5037	1	0.346769	4.20691	1	0.215773	2.09881	1	0.123962	0.936162	0	0.686504	10.1206	1
NT01ZM0217	ZMO0211	50S ribosomal protein L21	-0.43918	1.19277	0	0.218551	0.326992	0	-0.31776	0.528093	0	-0.38507	0.683432	0	-0.35883	0.621063	0	-0.69507	1.58396	1	0.913622	3.69389	1	0.402627	1.10855	0	-0.04806	0.080967	0	1.26819	5.84352	1	0.577377	1.87772	1	0.779933	2.9315	1	-0.11536	0.217075	0	1.24195	5.68157	1
NT01ZM1051	ZMO1014	translation initiation factor 1	0.020193	0.070769	0	0.539895	2.5049	1	0.027554	0.059036	0	0.040497	0.089297	0	0.448394	1.90182	1	-0.43567	1.82247	1	0.975567	6.63392	1	0.279228	1.09676	0	0.028232	0.067189	0	1.28303	9.2889	1	0.091502	0.252523	0	0.742453	4.58274	1	0.041175	0.101127	0	0.87513	5.7467	1
NT01ZM1083	ZMO1043	LemA family protein	-0.20238	0.843269	0	0.164365	0.509389	0	-0.00195	0.004235	0	-0.2042	0.681136	0	0.139474	0.411683	0	-0.74284	4.4124	1	0.907207	10.6328	1	0.064961	0.293645	0	0.316145	2.61373	1	1.28831	15.0803	1	0.024891	0.09715	0	0.80585	9.30737	1	0.113901	0.603383	0	0.944641	11.1075	1
NT01ZM0538	ZMO0525	SSU ribosomal protein S17P	-0.0611	0.129391	0	0.5423	1.95486	1	0.027187	0.048557	0	0.02464	0.043794	0	0.149336	0.330983	0	-0.44556	1.46299	0	0.987862	11.5604	1	0.116894	0.618963	0	0.210458	1.41753	0	1.31521	15.2672	1	0.392964	3.56058	1	0.589643	6.26568	1	0.207911	1.39252	0	1.19052	13.9267	1
NT01ZM0532	ZMO0520	50S ribosomal protein L2	-0.2579	1.15019	0	0.349733	1.33352	0	0.024775	0.053153	0	-0.24105	0.785144	0	-0.50817	2.31422	1	-0.30716	1.10532	0	0.656897	5.97574	1	0.345685	2.3863	1	0.31773	2.10563	1	1.32031	13.3989	1	0.857908	8.38793	1	0.677624	6.22702	1	0.051902	0.187657	0	1.58743	15.8791	1
NT01ZM1408	ZMO1354	OmpA/MotB domain-containing protein	-0.30903	0.825319	0	0.447087	1.32711	0	-0.3449	0.914784	0	-0.48294	1.48546	0	0.060694	0.106757	0	-0.46896	1.42294	0	0.916051	15.5991	1	0.342236	5.06055	1	0.217273	2.62839	1	1.47556	22.5926	1	0.386393	5.96708	1	0.466301	7.6047	1	0.079235	0.616442	0	0.931929	15.837	1
NT01ZM0521	ZMO0512	dihydrolipoamide dehydrogenase	-0.11852	0.449117	0	0.31726	1.50265	0	0.0179	0.045588	0	0.037904	0.101841	0	0.154419	0.547156	0	-0.68432	4.63224	1	1.00158	15.3891	1	-0.10377	0.772401	0	-0.01407	0.070465	0	0.883749	13.7074	1	0.162841	1.46993	0	0.598456	9.05944	1	0.005938	0.028511	0	0.767235	11.9091	1
NT01ZM0580	ZMO0563	chorismate mutase	-0.36012	4.06683	1	0.204779	0.659613	0	-0.51869	2.5168	1	-0.21819	0.719268	0	0.098078	0.257304	0	-0.80167	4.73229	1	1.00645	6.44097	1	0.512598	2.47309	1	-0.42038	1.84291	1	1.09867	7.21022	1	0.106701	0.285012	0	0.795576	4.68202	1	-0.11988	0.328981	0	0.782398	4.57355	1
NT01ZM0603	ZMO0585	tryptophan synthase subunit beta	-0.25543	1.12223	0	0.393999	1.77138	1	-0.20485	0.695019	0	-0.33323	1.38471	0	0.132724	0.392213	0	-0.61637	3.43118	1	1.01037	13.7392	1	0.137232	0.950178	0	0.105597	0.660662	0	1.2532	16.6808	1	0.261275	2.43508	1	0.548757	6.93357	1	-0.02279	0.10316	0	0.787243	10.6445	1
NT01ZM0880	ZMO0853	Peptidyl-prolyl cis-trans isomerase (rotamase) - cyclophilin family-like	-0.22037	4.09837	1	0.344666	2.86569	1	-0.30001	2.33364	1	-0.13013	0.699537	0	0.216324	1.43923	0	-0.66766	7.19621	1	1.01233	11.6498	1	-0.3068	2.41235	1	-0.00338	0.011809	0	0.702156	7.66549	1	0.128342	0.686454	0	0.060854	0.263359	0	0.166508	0.986444	0	0.355704	3.0019	1
NT01ZM0501	ZMO0492	nitrogen regulatory protein P-II	-0.22499	3.20465	1	0.196234	1.42002	0	0.117775	0.688675	0	0.118629	0.695503	0	-0.31505	2.85911	1	-0.8213	10.2277	1	1.01754	14.6916	1	-0.07996	0.496823	0	-0.08179	0.511761	0	0.855785	12.4337	1	0.511282	6.878	1	0.859114	12.4825	1	-0.08093	0.504749	0	1.28946	18.0121	1
NT01ZM1675	ZMO1606	Pyruvate dehydrogenase (acetyl-transferring)	-0.2743	2.46029	1	0.391727	2.94235	1	-0.01052	0.03377	0	0.139993	0.665116	0	-0.5955	5.35301	1	-0.63116	5.79181	1	1.02289	14.8244	1	-0.05603	0.317683	0	-0.0053	0.023794	0	0.961565	13.9965	1	0.987225	14.3468	1	0.564616	7.83763	1	0.145214	1.1366	0	1.69705	22.1775	1
NT01ZM0147	ZMO0152	Pyruvate kinase	-0.54676	4.69386	1	0.478465	2.63592	1	-0.48126	2.65877	1	-0.7155	4.72065	1	-0.44179	2.34207	1	-0.54848	3.22329	1	1.02695	10.8158	1	0.29787	2.03784	1	0.285214	1.9108	1	1.61003	16.6728	1	0.920252	9.57292	1	0.365087	2.75527	1	0.05098	0.193107	0	1.33632	14.1153	1
NT01ZM1023	ZMO0987	TraR/DksA family transcriptional regulator	-0.20898	1.10875	0	0.215643	0.840969	0	-0.25755	1.08117	0	-0.25469	1.06406	0	0.497895	2.84858	1	-0.82159	5.80641	1	1.03723	11.8142	1	0.062732	0.269669	0	0.013554	0.048785	0	1.11352	12.6991	1	-0.28225	2.09761	1	0.626771	6.54341	1	0.016409	0.059708	0	0.360928	3.01846	1
NT01ZM1803	ZMO1724	UDP-N-acetylglucosamine 1-carboxyvinyltransferase	-0.21103	1.08797	0	0.442666	2.2318	1	-0.11994	0.362706	0	0.192486	0.673719	0	-0.2969	1.23974	0	-0.61977	3.66248	1	1.06244	11.0567	1	0.151846	0.756139	0	-0.133	0.630969	0	1.08129	11.266	1	0.739569	7.23802	1	0.651673	6.14454	1	0.179434	0.954885	0	1.57068	16.1348	1
NT01ZM0456	ZMO0449	conserved hypothetical protein-like	-0.10683	0.486788	0	0.283602	1.36347	0	-0.26846	1.25884	0	-0.02926	0.080721	0	0.659022	4.68481	1	-0.78863	5.98882	1	1.07224	12.8726	1	3.177e-05	0.000114	0	-0.0741	0.352853	0	0.998164	11.9743	1	-0.37542	3.44747	1	0.520211	5.46723	1	0.165092	1.03245	0	0.309882	2.60012	1
NT01ZM1900	ZMO1814	NADH:ubiquinone oxidoreductase	-0.23643	3.77811	1	0.301747	1.94953	1	-0.58903	5.15255	1	-0.50123	4.10786	1	0.933993	9.2696	1	-0.78944	7.57236	1	1.09119	11.0261	1	0.061601	0.229478	0	-0.1304	0.590742	0	1.02238	10.27	1	-0.63225	5.67452	1	0.262009	1.58239	1	-0.0426	0.149476	0	-0.41284	3.10038	1
NT01ZM0246	ZMO0238	F0F1 ATP synthase subunit delta	-0.34564	0.567391	0	0.269257	0.403686	0	-0.40906	0.701542	0	-0.38233	0.639928	0	0.232232	0.334994	0	-0.82339	1.91402	1	1.09265	21.2191	1	-0.06379	0.611087	0	0.211003	3.42996	1	1.23986	23.1509	1	0.037026	0.30354	0	0.350545	6.91717	1	0.23773	4.07464	1	0.6253	13.302	1
NT01ZM0991	ZMO0957	cytochrome b/b6-like protein	-0.12693	1.19698	0	0.284515	1.41281	0	-0.19723	0.836224	0	0.412743	2.44828	1	0.117976	0.420223	0	-0.84119	6.70156	1	1.12571	9.56231	1	-0.0659	0.205755	0	-0.36176	2.01333	1	0.698046	5.2248	1	0.166539	0.662451	0	0.578065	4.00885	1	0.248209	1.15879	0	0.992813	8.2478	1
NT01ZM0686	ZMO0669	H+-transporting two-sector ATPase, B/B' subunit	-0.09151	0.163689	0	0.268062	0.572128	0	-0.1907	0.367863	0	0.00145	0.002098	0	0.684118	2.17572	1	-0.8609	3.05689	1	1.12896	14.032	1	-0.05813	0.273916	0	0.325316	2.95305	1	1.39614	16.9535	1	-0.41606	4.22008	1	0.612065	7.11642	1	0.517465	5.71144	1	0.713474	8.59616	1
NT01ZM0537	ZMO0524	50S ribosomal protein L29	-0.19499	0.414299	0	0.555504	1.67024	1	0.025927	0.040302	0	-0.04428	0.070952	0	-0.17036	0.331503	0	-0.59124	1.83145	1	1.14675	16.9988	1	-0.21053	2.08455	1	0.359999	4.56327	1	1.29622	18.7696	1	0.725862	10.9961	1	0.406643	5.40251	1	0.289795	3.34195	1	1.4223	20.1442	1
NT01ZM1795	ZMO1717	TonB-like protein	-0.20529	0.712221	0	0.522833	1.90117	1	0.034451	0.063572	0	-0.0095	0.016706	0	-0.21839	0.551914	0	-0.62772	2.49343	1	1.15056	8.87922	1	0.142304	0.479362	0	0.108846	0.3405	0	1.40171	11.086	1	0.741223	5.04323	1	0.804479	5.64051	1	0.064892	0.182848	0	1.61059	12.7951	1
NT01ZM0397	ZMO0392	conserved hypothetical protein	0.185426	0.414593	0	0.738375	2.3935	1	0.322884	0.724129	0	0.465008	1.21164	0	0.372482	0.883066	0	-0.41867	1.04199	0	1.15704	9.67214	1	-0.23087	1.0188	0	-0.07512	0.235382	0	0.851052	6.65151	1	0.365893	1.99522	1	0.510683	3.26629	1	0.067002	0.205558	0	0.943578	7.58402	1
NT01ZM1547	ZMO1488	2-dehydro-3-deoxyphosphooctonate aldolase	-0.12818	0.358194	0	0.486837	1.91843	1	-0.13699	0.334658	0	-0.01548	0.029822	0	0.315655	1.01986	0	-0.6759	3.11769	1	1.16273	13.5162	1	0.133429	0.733418	0	0.17128	1.04083	0	1.46744	16.6854	1	0.171182	1.03998	0	0.67234	7.347	1	0.292787	2.2825	1	1.13631	13.2179	1
NT01ZM1462	ZMO1405	two-component response regulator	-0.28419	2.82292	1	0.209249	1.44694	0	-0.2425	1.79783	1	-0.03663	0.151685	0	0.09692	0.495407	0	-0.95456	11.3855	1	1.16381	21.6766	1	0.095283	1.01795	0	0.029491	0.221631	0	1.28859	23.2373	1	0.11233	1.29002	0	0.80735	16.31	1	0.235358	3.83087	1	1.15504	21.5615	1
NT01ZM1582	ZMO1520	conserved hypothetical protein-like	-0.27657	2.20222	1	0.220761	1.18993	0	-0.73906	6.7549	1	-0.15641	0.731813	0	0.770918	7.12995	1	-0.98173	9.54839	1	1.20249	17.6133	1	0.388464	5.04232	1	-0.50176	7.0869	1	1.0892	16.2082	1	-0.55016	7.95116	1	0.631134	9.3627	1	0.080886	0.533208	0	0.161863	1.40507	0
NT01ZM1712	ZMO1638	protein translocase subunit SecB	-0.20666	0.78811	0	0.553019	2.82946	1	-0.25013	0.887936	0	-0.23884	0.832324	0	0.322086	1.27445	0	-0.65975	3.66315	1	1.21276	16.7495	1	-0.08354	0.508019	0	0.354173	4.01667	1	1.4834	19.6752	1	0.230933	2.14404	1	0.32607	3.56514	1	0.365467	4.20086	1	0.92247	13.0462	1
NT01ZM0396	ZMO0391	hypothetical protein	0.065357	0.151286	0	0.65354	2.60537	1	0.11999	0.255423	0	0.246347	0.639433	0	0.471907	1.60852	1	-0.57682	2.16494	1	1.23036	11.587	1	-0.09014	0.333579	0	0.053351	0.177896	0	1.19357	11.2216	1	0.181633	0.840989	0	0.606672	4.84994	1	0.179708	0.828576	0	0.968012	8.87278	1
NT01ZM0437	ZMO0431	2,3,4,5-tetrahydropyridine-2,6-dicarboxylate N-succinyltransferase	0.011006	0.036494	0	0.750858	6.61718	1	-0.06783	0.240821	0	0.111915	0.448799	0	0.50205	3.8003	1	-0.50211	3.80098	1	1.25297	21.82	1	-0.14285	1.66935	1	-0.01731	0.111965	0	1.09281	19.7604	1	0.248808	3.78247	1	0.291436	4.73604	1	0.162429	2.01881	1	0.702672	13.5532	1
NT01ZM1769	ZMO1692	enoyl-[acyl-carrier-protein] reductase [NADH]	-0.33942	1.98073	1	0.369108	2.03457	1	-0.51961	3.37176	1	-0.28109	1.36187	0	0.327918	1.70765	1	-0.8849	7.03344	1	1.25401	23.1715	1	-0.14059	1.85505	1	0.013422	0.093149	0	1.12685	21.5346	1	0.04119	0.342153	0	0.224702	3.70366	1	0.251948	4.36319	1	0.517841	10.848	1
NT01ZM0352	ZMO0346	ammonium transporter	-0.16921	1.01067	0	0.563706	3.43491	1	0.0098	0.024041	0	0.301851	1.36694	0	-0.29335	1.31123	0	-0.69512	4.63721	1	1.25883	12.0227	1	-0.0346	0.110612	0	-0.15851	0.708987	0	1.06571	10.0546	1	0.857057	7.77858	1	0.670319	5.65881	1	0.133536	0.562417	0	1.66091	15.6627	1
NT01ZM0551	ZMO0538	adenylate kinase	-0.30161	2.76124	1	0.292104	1.45187	0	-0.44958	2.74715	1	-0.37192	2.07398	1	0.593877	4.12103	1	-0.97882	8.03116	1	1.27093	12.7121	1	0.077406	0.296955	0	-0.11864	0.510779	0	1.22969	12.2969	1	-0.30177	1.90679	1	0.606645	5.25567	1	-0.04098	0.140629	0	0.263891	1.56414	1
NT01ZM1622	ZMO1562	NUDIX hydrolase	-0.2641	0.876015	0	0.351306	1.12945	0	-0.1256	0.287709	0	-0.21221	0.561575	0	0.204683	0.535285	0	-0.92325	4.63955	1	1.27456	15.0131	1	0.06439	0.292558	0	0.06597	0.301391	0	1.40492	16.3601	1	0.146623	0.860008	0	0.862047	10.1147	1	-0.02065	0.079768	0	0.988024	11.718	1
NT01ZM1577	ZMO1514	Phenylalanine--tRNA ligase	-0.38122	16.1444	1	0.319367	6.22808	1	-0.47334	10.0733	1	-0.13977	1.90136	1	0.058145	0.548979	0	-0.96992	19.6194	1	1.28929	23.9485	1	0.001812	0.011852	0	-0.1437	1.98103	1	1.1474	22.1524	1	0.261222	4.73839	1	0.498389	10.6633	1	0.189876	2.99302	1	0.949487	19.3041	1
NT01ZM0288	ZMO0279	cold-shock DNA-binding protein family protein	-0.07943	0.328499	0	0.788087	5.90021	1	-0.34284	1.77432	1	-0.15057	0.554468	0	0.677948	4.80305	1	-0.50225	3.12213	1	1.29034	15.2239	1	0.322404	2.72646	1	-0.10839	0.571436	0	1.50435	17.3749	1	0.110139	0.583778	0	0.481815	4.86907	1	0.083882	0.408884	0	0.675836	7.6164	1
NT01ZM0387	ZMO0381	hypothetical protein	0.195529	0.298224	0	0.881737	2.05809	1	0.141522	0.180602	0	0.187247	0.251316	0	0.932352	2.23581	1	-0.47901	0.849489	0	1.36074	9.94732	1	0.334601	1.42808	0	-0.10851	0.311308	0	1.58683	11.7475	1	-0.05062	0.127325	0	0.95513	6.46392	1	-0.06279	0.162535	0	0.841729	5.46107	1
NT01ZM1880	ZMO1794	conserved hypothetical protein	-0.31582	3.65279	1	0.490102	2.51675	1	-0.47558	2.40699	1	-0.27462	1.07532	0	0.365568	1.63021	1	-0.87863	5.79978	1	1.36873	10.0312	1	0.444579	2.17791	1	-0.21124	0.743702	0	1.60207	11.8846	1	0.124535	0.370454	0	0.847628	5.52534	1	-0.01028	0.023463	0	0.961884	6.53746	1
NT01ZM1107	ZMO1067	Fe-S metabolism associated SufE	-0.24688	2.28864	1	0.419031	3.2292	1	-0.36682	2.6545	1	-0.22342	1.27735	0	0.567403	4.98092	1	-0.96467	9.76222	1	1.3837	17.7825	1	0.029283	0.133057	0	-0.11561	0.725575	0	1.29738	16.8605	1	-0.14837	1.02897	0	0.627135	7.97393	1	0.02779	0.12547	0	0.506552	6.06987	1
NT01ZM0887	ZMO0860	Ferredoxin-like	0.397507	3.69415	1	0.245838	1.41673	0	0.204149	1.08248	0	0.019438	0.062408	0	0.368094	2.57295	1	0.998345	9.8706	1	-0.75251	12.1871	1	0.072663	0.505453	0	0.004478	0.022271	0	-0.67537	10.8786	1	-0.12226	1.03144	0	-0.72153	11.6697	1	-0.18023	1.81552	1	-1.02402	16.2777	1
NT01ZM1016	ZMO0981	ABC transporter, ATPase subunit	0.416035	10.5579	1	0.129489	1.02554	0	0.372002	4.78212	1	0.305457	3.6113	1	-0.01499	0.073876	0	1.00167	15.1213	1	-0.87218	14.2661	1	0.02414	0.135426	0	0.100357	0.796307	0	-0.74769	12.2759	1	0.144481	1.33825	0	-0.60553	9.78718	1	0.033812	0.199389	0	-0.42724	6.38649	1
NT01ZM0920	ZMO0894	hypothetical protein	0.498445	12.8274	1	0.134704	0.854268	0	0.431936	4.65348	1	0.302145	2.77505	1	0.256075	2.17172	1	1.00362	12.9133	1	-0.86892	11.1342	1	-0.11678	0.701167	0	0.120264	0.729969	0	-0.86544	11.0865	1	-0.12137	0.739223	0	-0.68847	8.55588	1	-0.00953	0.038278	0	-0.81937	10.4476	1
NT01ZM1213	ZMO1171	Beta-N-acetylhexosaminidase	0.409471	4.79511	1	0.030397	0.131559	0	0.196664	1.4441	0	0.090549	0.490692	0	0.337374	3.20542	1	1.0133	12.8786	1	-0.9829	23.532	1	0.104207	1.76794	1	0.04305	0.509757	0	-0.83564	21.0491	1	-0.30698	8.0799	1	-0.71242	18.6745	1	-0.06306	0.855884	0	-1.08247	25.0332	1
NT01ZM1366	ZMO1312	PpiC-type peptidyl-prolyl cis-trans isomerase	0.391489	3.09024	1	0.13754	0.587572	0	0.190701	0.920847	0	0.159664	0.719216	0	0.199782	0.983491	0	1.01581	9.55844	1	-0.87827	16.23	1	0.099426	0.95181	0	-0.01236	0.075367	0	-0.7912	14.792	1	-0.06224	0.502373	0	-0.72568	13.641	1	-0.0434	0.317289	0	-0.83132	15.4671	1
NT01ZM0377	ZMO0373	hypothetical protein	0.4144	4.10402	1	0.274966	0.977854	0	0.402146	1.69754	1	0.095781	0.246716	0	0.140913	0.397526	0	1.01876	6.44872	1	-0.74379	4.48965	1	0.293517	1.1509	0	-0.05356	0.133025	0	-0.50384	2.5483	1	0.134054	0.396914	0	-0.3231	1.32256	0	-0.35993	1.54886	0	-0.54897	2.89281	1
NT01ZM1807	ZMO1728	hypothetical protein	0.436388	6.04938	1	-0.021	0.081575	0	0.754343	8.7116	1	0.366029	3.28905	1	-0.39838	3.72016	1	1.02357	12.2	1	-1.04457	16.6142	1	-0.18135	1.84322	1	0.020699	0.112837	0	-1.20521	18.6729	1	0.377386	5.3404	1	-0.45057	6.75974	1	-0.36762	5.15167	1	-0.4408	6.57047	1
NT01ZM0443	ZMO0437	conserved hypothetical protein	0.344729	1.98138	1	0.059062	0.157742	0	0.365424	1.71146	1	0.07906	0.221454	0	-0.09476	0.275227	0	1.02919	7.43836	1	-0.97013	12.4167	1	0.086493	0.466485	0	-0.2049	1.54961	0	-1.08854	13.8998	1	0.153819	1.02267	0	-0.57727	6.83064	1	-0.49127	5.51798	1	-0.91472	11.6892	1
NT01ZM0414	ZMO0407	GcrA cell cycle regulator	0.530527	11.3467	1	0.388276	4.6526	1	0.691707	9.73801	1	0.541883	7.26561	1	-0.14169	1.06681	0	1.03021	14.6553	1	-0.64194	10.5977	1	-0.01522	0.082619	0	0.1904	2.04875	1	-0.46676	7.27844	1	0.529971	8.50901	1	-0.35373	5.04006	1	0.040576	0.251455	0	0.216818	2.4843	1
NT01ZM1432	ZMO1377	conserved hypothetical protein	0.580197	6.06222	1	0.145284	0.534926	0	0.6456	4.53986	1	0.535154	3.46925	1	0.103299	0.344977	0	1.03674	8.45265	1	-0.89145	9.31175	1	-0.15431	0.796238	0	0.283463	1.91525	1	-0.7623	7.72012	1	0.041985	0.155727	0	-0.54544	4.96846	1	0.173017	0.934628	0	-0.33044	2.40447	1
NT01ZM1544	ZMO1485	dGTPase	0.36528	4.6019	1	-0.02306	0.087049	0	0.042165	0.170808	0	0.138592	0.762672	0	0.243026	1.70754	1	1.03734	11.9468	1	-1.0604	16.1111	1	0.125356	0.999955	0	-0.14859	1.27679	0	-1.08363	16.4149	1	-0.26609	3.01598	1	-0.86982	13.4351	1	-0.05216	0.31225	0	-1.18807	17.7254	1
NT01ZM0568	ZMO0552	Thymidine kinase	0.327879	2.42114	1	-0.13901	0.60798	0	0.61273	5.13104	1	0.079539	0.29686	0	-0.42016	2.98897	1	1.03941	9.97665	1	-1.17842	20.9002	1	-0.19893	2.72921	1	0.032432	0.230031	0	-1.34492	22.9146	1	0.281153	4.50738	1	-0.62561	12.0831	1	-0.50076	9.48824	1	-0.84521	16.0596	1
NT01ZM1813	ZMO1735	glycosyl transferase group 1	0.568956	5.90318	1	-0.16396	0.808662	0	0.802081	7.73318	1	0.415375	3.13313	1	0.013667	0.043612	0	1.0447	10.5294	1	-1.20866	20.3483	1	-0.07231	0.584327	0	0.196665	2.44784	1	-1.0843	18.7386	1	-0.17762	2.10456	1	-0.31493	4.84398	1	-0.19004	2.32653	1	-0.68259	12.3963	1
NT01ZM0904	ZMO0877	hypothetical protein	0.384342	1.62314	1	0.236504	0.681038	0	0.389249	1.37821	0	0.151135	0.378194	0	-0.04898	0.101049	0	1.04597	5.77732	1	-0.80947	9.05815	1	0.293295	2.24408	1	0.065138	0.284762	0	-0.45103	4.21307	1	0.285489	2.15603	1	-0.36343	3.08122	1	-0.17298	1.03591	0	-0.25091	1.78058	1
NT01ZM0945	ZMO0916	ATPase, Cu++ transporting, beta polypeptide-like	0.435064	7.76404	1	0.484756	3.50233	1	0.357428	2.23515	1	0.299779	1.72235	1	0.035186	0.110618	0	1.04787	9.68127	1	-0.56311	4.34368	1	0.243761	1.27193	0	-0.10052	0.380649	0	-0.41987	2.83708	1	0.44957	3.13725	1	-0.44668	3.10766	1	-0.15817	0.690974	0	-0.15528	0.673793	0
NT01ZM0717	ZMO0697	small multidrug resistance protein	0.408668	1.68945	1	0.191561	0.492155	0	0.480105	1.78898	1	0.032583	0.062791	0	0.068711	0.142128	0	1.05327	5.58268	1	-0.86171	9.45233	1	0.198392	1.21555	0	-0.15318	0.841344	0	-0.8165	8.8778	1	0.12285	0.621532	0	-0.37478	3.10379	1	-0.6007	6.03738	1	-0.85263	9.33761	1
NT01ZM1085	ZMO1045	phosphate-selective porin O and P	0.335023	1.6845	1	0.112308	0.326667	0	0.246135	0.924082	0	0.170609	0.559095	0	-0.13429	0.409173	0	1.05764	7.40822	1	-0.94533	13.8813	1	0.066362	0.397038	0	0.026972	0.13564	0	-0.85199	12.54	1	0.246596	2.50656	1	-0.74514	10.906	1	-0.04855	0.269312	0	-0.5471	7.61559	1
NT01ZM0220	ZMO0214	Na+-driven multidrug efflux pump	0.580796	4.88275	1	-0.06103	0.19459	0	0.822917	6.76387	1	0.599725	4.4033	1	-0.15748	0.638838	0	1.05803	9.20683	1	-1.11905	18.802	1	-0.01014	0.05706	0	-0.12964	1.27202	0	-1.25884	20.5502	1	0.096455	0.834689	0	-0.24525	3.25657	1	-0.35283	5.45597	1	-0.50163	8.56406	1
NT01ZM0465	ZMO0457	conserved hypothetical protein	0.323553	7.39405	1	0.203071	1.82248	1	0.212069	1.94335	1	0.050272	0.273946	0	-0.03214	0.161691	0	1.06401	15.1917	1	-0.86094	13.341	1	0.134527	1.11086	0	-0.00103	0.004831	0	-0.72745	11.2398	1	0.235213	2.52493	1	-0.71742	11.0745	1	-0.16283	1.46562	0	-0.64504	9.85205	1
NT01ZM0275	ZMO0267	hypothetical protein	0.506153	4.62569	1	0.178057	0.921347	0	0.496002	4.11489	1	0.422635	3.26421	1	0.040367	0.142488	0	1.06561	10.8841	1	-0.88755	21.0876	1	-0.00651	0.053636	0	-0.06024	0.741248	0	-0.9543	22.1899	1	0.137691	2.45302	1	-0.57612	14.857	1	-0.1336	2.34579	1	-0.57203	14.7606	1
NT01ZM1671	ZMO1602	conserved hypothetical protein	0.43619	3.64687	1	0.102642	0.396987	0	0.366735	2.36457	1	0.337739	2.09253	1	-0.03026	0.094961	0	1.07054	10.0558	1	-0.9679	16.7785	1	-0.05542	0.400935	0	-0.06035	0.447269	0	-1.08366	18.403	1	0.132898	1.32813	0	-0.75922	13.4706	1	-0.08934	0.755593	0	-0.71567	12.7111	1
NT01ZM0214	ZMO0208	Acetyltransferase including N-acetylase of ribosomal protein-like	0.557966	19.7964	1	0.669848	12.6991	1	0.524139	9.77853	1	0.365367	6.27944	1	0.268268	4.10378	1	1.07409	19.2299	1	-0.40424	7.15638	1	0.088661	0.818363	0	0.077059	0.674638	0	-0.23852	3.46372	1	0.40158	7.09654	1	-0.46129	8.42416	1	-0.08171	0.730991	0	-0.14142	1.60058	1
NT01ZM1310	ZMO1260	TonB-dependent receptor	0.427973	2.09976	1	0.004862	0.010496	0	0.427036	1.92896	1	-0.02574	0.058434	0	0.230353	0.791495	0	1.08024	7.19378	1	-1.07538	19.3666	1	-0.04005	0.292803	0	0.106187	1.06778	0	-1.00924	18.4339	1	-0.22549	3.22865	1	-0.69326	13.2418	1	-0.34659	5.91794	1	-1.26534	21.81	1
NT01ZM1812	ZMO1734	conserved hypothetical protein	0.524236	5.22327	1	-0.01093	0.033611	0	0.485017	3.77564	1	0.508988	4.04669	1	0.021569	0.06869	0	1.08137	10.6174	1	-1.0923	17.6446	1	0.005588	0.028891	0	0.054454	0.363289	0	-1.03226	16.8366	1	-0.0325	0.194443	0	-0.59076	9.71401	1	0.078424	0.583188	0	-0.54484	8.84524	1
NT01ZM1222	ZMO1180	carbohydrate kinase, YjeF related protein	0.484786	5.24811	1	0.064815	0.272019	0	0.421522	3.64777	1	0.346217	2.73396	1	0.089532	0.406687	0	1.08187	12.0186	1	-1.01706	19.964	1	0.144092	1.91878	1	-0.0059	0.0388	0	-0.87887	17.8194	1	-0.02472	0.184671	0	-0.51626	10.7908	1	-0.08121	0.837094	0	-0.62218	13.0849	1
NT01ZM0660	ZMO0642	flagellar basal body-associated protein FliL	0.390673	1.39862	0	0.221391	0.560261	0	0.217132	0.545986	0	0.111254	0.235617	0	0.142533	0.318402	0	1.09178	5.50285	1	-0.87038	10.8765	1	0.261996	2.16971	1	-0.03237	0.139467	0	-0.64076	7.61714	1	0.078859	0.404527	0	-0.61265	7.2	1	-0.13825	0.857267	0	-0.67204	8.07773	1
NT01ZM0222	ZMO0216	peptidase M23B	0.691271	9.60456	1	0.429971	4.12394	1	0.504425	5.15982	1	0.360918	3.20052	1	0.799352	9.27404	1	1.10039	13.0573	1	-0.67042	12.6588	1	-0.14019	1.57077	1	0.056412	0.443698	0	-0.7542	14.1888	1	-0.36938	6.33668	1	-0.73615	13.868	1	-0.0871	0.793894	0	-1.19263	20.7311	1
NT01ZM1492	ZMO1433	DNA polymerase III, delta subunit	0.423048	9.62829	1	-0.3209	2.74648	1	0.839767	9.96378	1	0.57945	6.33289	1	-0.8297	9.8293	1	1.10268	13.2589	1	-1.42358	16.9138	1	0.092841	0.480109	0	-0.10815	0.587409	0	-1.43888	17.066	1	0.508799	5.4165	1	-0.17007	1.10112	0	-0.36847	3.43061	1	-0.02973	0.122491	0
NT01ZM1093	ZMO1054	DNA topoisomerase (ATP-hydrolyzing)	0.319628	4.88492	1	0.092753	0.557476	0	-0.0096	0.041105	0	0.031792	0.15026	0	0.152759	1.11229	0	1.10356	14.963	1	-1.01081	17.7375	1	0.357151	5.76499	1	-0.07459	0.61028	0	-0.72825	13.2378	1	-0.06001	0.457854	0	-0.75601	13.7251	1	-0.03319	0.220023	0	-0.84921	15.2854	1
NT01ZM0913	ZMO0886	conserved hypothetical protein-like	0.528803	9.90901	1	0.075451	0.525769	0	0.40914	5.86296	1	0.422926	6.12749	1	0.173667	1.69913	1	1.10948	17.3037	1	-1.03403	23.484	1	0.039817	0.429409	0	-0.10633	1.68222	1	-1.10054	24.4516	1	-0.09822	1.49678	0	-0.66052	16.8081	1	-0.09254	1.37197	0	-0.85128	20.5179	1
NT01ZM1625	ZMO1564	putative nicotinamide mononucleotide uptake permease	0.322682	2.12539	1	-0.11383	0.436992	0	0.226197	1.11516	0	0.128961	0.514124	0	-0.18415	0.833417	0	1.11972	10.241	1	-1.23356	22.338	1	0.059098	0.51794	0	-0.22794	3.57982	1	-1.4024	24.3189	1	0.070321	0.653488	0	-0.83443	16.565	1	-0.32518	5.88829	1	-1.08928	20.4522	1
NT01ZM1502	ZMO1443	conserved hypothetical protein	0.426251	10.371	1	0.01931	0.090759	0	0.508111	6.68633	1	0.233417	2.21454	1	-0.17761	1.4788	0	1.14109	16.0493	1	-1.12178	16.6956	1	0.078733	0.518073	0	-0.00196	0.009047	0	-1.04501	15.7035	1	0.196923	1.88975	1	-0.55424	8.07426	1	-0.27666	3.12542	1	-0.63398	9.4673	1
NT01ZM1941	ZMO1855	class I glutamine amidotransferase family protein	0.386109	1.6148	1	-0.04792	0.107709	0	0.405929	1.6483	1	0.045488	0.101708	0	-0.06088	0.140759	0	1.1539	7.28812	1	-1.20182	23.2504	1	-0.14428	2.06865	1	0.104571	1.28814	0	-1.24152	23.7531	1	0.012969	0.094512	0	-0.89225	18.759	1	-0.25587	4.76795	1	-1.13515	22.3729	1
NT01ZM1520	ZMO1459	nicotinamide mononucleotide transporter PnuC family protein	0.424367	3.19589	1	-0.28189	1.11981	0	0.436917	2.1292	1	0.381563	1.74204	1	-0.27527	1.08227	0	1.15426	8.24414	1	-1.43615	13.6926	1	0.127417	0.527985	0	-0.26239	1.44938	0	-1.57113	14.8912	1	-0.00662	0.019354	0	-0.58992	4.74265	1	-0.31775	1.92196	1	-0.91429	8.40869	1
NT01ZM0906	ZMO0880	Chemotaxis protein histidine kinase and related kinase-like	0.431802	1.60496	1	-0.04431	0.083499	0	0.599133	2.33413	1	0.310532	0.895728	0	-0.34923	1.05801	0	1.16677	6.05265	1	-1.21108	16.0043	1	0.138685	0.945525	0	-0.23499	2.03788	1	-1.30738	17.0829	1	0.30492	2.99698	1	-0.42895	4.89407	1	-0.52359	6.40738	1	-0.64762	8.37196	1
NT01ZM0211	ZMO0205	NAD-dependent epimerase/dehydratase	0.567477	5.68512	1	0.272748	1.46615	0	0.603045	4.68425	1	0.635391	5.03754	1	-0.14823	0.620022	0	1.1797	10.8596	1	-0.90695	12.6268	1	0.239431	2.20925	1	-0.19951	1.68618	1	-0.86703	12.0635	1	0.420977	5.01043	1	-0.33722	3.65774	1	-0.16716	1.30106	0	-0.08341	0.496455	0
NT01ZM0578	ZMO0561	TonB-dependent receptor plug	0.465767	5.71124	1	0.127146	0.744221	0	0.458005	4.76555	1	0.284771	2.39026	1	-0.08704	0.448674	0	1.20733	14.7988	1	-1.08019	22.6006	1	0.014036	0.11068	0	0.020149	0.166355	0	-1.046	22.1082	1	0.214187	4.06189	1	-0.73529	16.8965	1	-0.15309	2.48553	1	-0.67419	15.6802	1
NT01ZM0843	ZMO0822	hypothetical protein	0.363082	5.64284	1	-0.24801	2.12427	1	0.544022	6.51149	1	-0.02176	0.093879	0	-0.28186	2.5681	1	1.21193	15.654	1	-1.45994	22.1609	1	-0.23971	2.96112	1	0.185145	2.01991	1	-1.5145	22.7232	1	0.033846	0.207156	0	-0.90761	15.2307	1	-0.38064	5.71248	1	-1.25441	19.8703	1
NT01ZM1910	ZMO1823	Nitrogenase	0.407835	1.65277	1	0.212344	0.562343	0	0.399637	1.36212	0	0.061154	0.124389	0	-0.05433	0.109056	0	1.22488	6.79727	1	-1.01253	11.7693	1	-0.04618	0.191944	0	0.128101	0.693721	0	-0.93061	10.7605	1	0.266673	1.98752	1	-0.87142	10.0079	1	-0.21038	1.4013	0	-0.81513	9.27454	1
NT01ZM1861	ZMO1777	conserved hypothetical protein	0.371485	15.5924	1	0.308921	5.84997	1	0.273701	4.95982	1	0.155693	2.18588	1	-0.16948	2.47913	1	1.22603	22.9565	1	-0.91711	18.5901	1	0.188559	2.90264	1	0.017002	0.122086	0	-0.71155	15.0001	1	0.478403	10.037	1	-0.76377	15.9753	1	-0.10101	1.15784	0	-0.38637	7.80428	1
NT01ZM2088	ZMO1985	hypothetical protein	0.117863	1.09177	0	-0.30475	1.58606	1	-0.05032	0.152377	0	-0.58514	4.13878	1	-0.12244	0.446613	0	1.22935	10.6706	1	-1.53409	13.4017	1	0.281673	1.41304	0	0.071948	0.231049	0	-1.18047	10.2046	1	-0.18231	0.760329	0	-0.99799	8.40194	1	-0.46287	2.94428	1	-1.64317	14.3066	1
NT01ZM1454	ZMO1398	hypothetical protein	0.506927	4.80344	1	0.294302	1.3769	0	0.450485	2.58263	1	0.222349	0.920492	0	0.111253	0.365331	0	1.24362	10.0974	1	-0.94932	9.7784	1	0.169345	0.881447	0	-0.06429	0.250451	0	-0.84427	8.53023	1	0.183049	0.983785	0	-0.62379	5.80516	1	-0.29243	1.94665	1	-0.73317	7.16875	1
NT01ZM0407	ZMO0401	signal transduction protein containing a membrane domain an EAL and a GGDEF domain-like	0.595133	4.72109	1	0.355456	1.65734	1	0.670157	4.2077	1	0.323943	1.44596	0	0.13419	0.428311	0	1.25224	9.48153	1	-0.89679	10.3351	1	0.197675	1.28009	0	-0.18477	1.16095	0	-0.88388	10.1702	1	0.221266	1.50919	0	-0.38441	3.41189	1	-0.53098	5.39116	1	-0.69413	7.64924	1
NT01ZM1756	ZMO1680	extensin family protein	0.493547	7.5728	1	0.115924	0.591957	0	0.446984	4.13546	1	0.361162	3.03505	1	-0.11848	0.609541	0	1.28452	14.6087	1	-1.1686	16.038	1	-0.08061	0.476276	0	-0.00602	0.025912	0	-1.25523	17.046	1	0.234403	2.14844	1	-0.91815	12.8131	1	-0.09185	0.565664	0	-0.77559	10.7517	1
NT01ZM0573	ZMO0557	conserved hypothetical protein	0.451786	19.3259	1	0.099164	1.2383	0	0.638068	14.4049	1	0.354373	7.59861	1	-0.47441	10.6835	1	1.28911	24.741	1	-1.18995	23.4971	1	-0.21191	3.78415	1	0.068196	0.729534	0	-1.33366	25.2722	1	0.573572	13.0077	1	-0.86295	18.6491	1	-0.2155	3.87696	1	-0.50488	11.4205	1
NT01ZM1936	ZMO1849	conserved hypothetical protein	0.604296	2.9442	1	-0.09031	0.204889	0	0.610137	2.72434	1	0.416429	1.54778	0	0.099177	0.22889	0	1.29144	7.70352	1	-1.38175	20.3912	1	0.243556	2.76729	1	-0.13437	1.15299	0	-1.27256	19.1667	1	-0.18948	1.90739	1	-0.43775	6.33672	1	-0.32807	4.26726	1	-0.9553	15.0857	1
NT01ZM1771	ZMO1694	TonB-dependent receptor	0.615913	5.39501	1	0.653656	2.70902	1	0.149798	0.346353	0	0.277936	0.781813	0	0.742799	3.26969	1	1.29312	7.04198	1	-0.63946	2.88084	1	-0.11393	0.267401	0	0.066543	0.142598	0	-0.68685	3.20001	1	-0.08914	0.199652	0	-1.25725	7.36545	1	0.194681	0.526371	0	-1.15171	6.58421	1
NT01ZM0230	ZMO0224	methionine biosynthesis protein MetW	0.451738	8.0086	1	0.030516	0.123054	0	0.396789	3.70056	1	0.323816	2.74816	1	-0.21022	1.4507	0	1.29657	15.3035	1	-1.26606	16.6744	1	-0.01296	0.055502	0	-0.00602	0.024999	0	-1.28504	16.8852	1	0.240739	2.12274	1	-0.91274	12.2999	1	-0.079	0.443486	0	-0.751	9.98505	1
NT01ZM0125	ZMO0130	Acid phosphatase	0.286495	1.11426	0	-0.07189	0.178098	0	0.466072	2.1443	1	-0.07084	0.175091	0	-0.54824	2.72782	1	1.29899	8.83918	1	-1.37089	25.1152	1	-0.03061	0.248584	0	-0.06092	0.594774	0	-1.46242	26.1299	1	0.47635	10.2978	1	-0.86353	18.1115	1	-0.59783	13.0572	1	-0.98502	20.05	1
NT01ZM1391	ZMO1336	transcriptional regulator, LysR family	0.634452	8.71057	1	0.428891	3.94279	1	0.5318	5.33241	1	0.397628	3.53442	1	0.303949	2.38003	1	1.30443	14.9247	1	-0.87554	14.9177	1	0.12356	1.13815	0	-0.12084	1.10228	0	-0.87282	14.8754	1	0.124941	1.15651	0	-0.64907	11.0961	1	-0.25501	3.30498	1	-0.77914	13.3681	1
NT01ZM1926	ZMO1838	putative molybdenum transport protein ModE	0.510452	1.81557	1	0.140211	0.285273	0	0.607111	2.12218	1	0.751956	2.91341	1	-0.63788	2.28372	1	1.32062	6.43513	1	-1.18041	15.1612	1	0.437452	4.7875	1	-0.2532	2.15984	1	-0.99615	12.915	1	0.77809	9.94768	1	-0.27606	2.45537	1	-0.10835	0.63978	0	0.393683	4.12535	1
NT01ZM1203	ZMO1162	Signal transduction histidine kinase-like	0.533526	4.78816	1	0.246165	1.32751	0	0.484133	3.59675	1	0.303783	1.8081	1	0.012536	0.037488	0	1.33365	12.7837	1	-1.08749	19.5911	1	-0.08864	0.831921	0	-0.03967	0.290772	0	-1.21579	21.2635	1	0.23363	3.42	1	-0.93816	17.4345	1	-0.22001	3.13251	1	-0.92455	17.2252	1
NT01ZM0563	ZMO0547	chloride channel protein	0.615125	11.4593	1	0.26482	2.94934	1	0.496797	7.08244	1	0.401351	5.34254	1	0.227889	2.3618	1	1.33447	19.27	1	-1.06964	22.1423	1	-0.07207	0.807762	0	-0.02882	0.247331	0	-1.17054	23.5283	1	0.036931	0.334905	0	-0.90974	19.7004	1	-0.12427	1.77084	1	-0.99707	21.0745	1
NT01ZM1706	ZMO1633	hypothetical protein	0.590261	3.29033	1	0.369881	1.49308	0	0.247394	0.838502	0	0.258152	0.890009	0	0.499972	2.33154	1	1.35553	9.14271	1	-0.98565	16.2989	1	0.315927	4.38191	1	-0.04105	0.259045	0	-0.71077	11.9722	1	-0.13009	1.19375	0	-0.79221	13.345	1	-0.03029	0.180863	0	-0.95259	15.823	1
NT01ZM1298	ZMO1248	hypothetical protein	0.51701	4.88007	1	0.129324	0.511366	0	0.327581	1.89752	1	0.149623	0.620939	0	0.23424	1.16106	0	1.35659	12.4581	1	-1.22727	16.8706	1	0.105033	0.687221	0	0.00187	0.007969	0	-1.12037	15.5945	1	-0.10492	0.686178	0	-0.92398	13.0243	1	-0.17609	1.42966	0	-1.20498	16.6112	1
NT01ZM1721	ZMO1646	transcription-repair coupling factor	0.498954	17.0252	1	0.045545	0.308375	0	0.58525	10.1355	1	0.138422	1.3826	0	-0.09132	0.764793	0	1.36346	21.6315	1	-1.31792	21.1164	1	-0.05405	0.381921	0	0.233454	2.99263	1	-1.13851	18.9333	1	0.136866	1.35998	0	-0.83226	14.5115	1	-0.21337	2.62054	1	-0.90877	15.7111	1
NT01ZM1709	ZMO1635	hypothetical protein	0.785443	12.4909	1	0.442972	2.82312	1	0.792523	6.41152	1	0.408161	2.50121	1	0.574602	4.12273	1	1.36649	12.128	1	-0.92351	8.20986	1	0.182169	0.823634	0	-0.00178	0.004968	0	-0.74312	6.23374	1	-0.13163	0.52985	0	-0.39179	2.50875	1	-0.38614	2.4553	1	-0.90957	8.05925	1
NT01ZM1171	ZMO1131	cyclase/dehydrase	0.655206	3.93265	1	0.19093	0.549392	0	0.798169	4.28452	1	0.481366	2.04228	1	-0.02871	0.060191	0	1.37	8.71536	1	-1.17907	13.6607	1	0.16162	0.954456	0	-0.17014	1.02672	0	-1.18759	13.7551	1	0.21964	1.48584	0	-0.41021	3.73159	1	-0.48694	4.76232	1	-0.67752	7.39116	1
NT01ZM1525	ZMO1464	hypothetical protein	0.584096	11.0074	1	0.577858	4.55258	1	0.519674	3.91459	1	0.472949	3.41548	1	-0.04083	0.131682	0	1.3846	13.1073	1	-0.80674	7.12764	1	0.216987	1.08697	0	-0.15284	0.666124	0	-0.74259	6.40509	1	0.618693	5.00781	1	-0.64794	5.33626	1	-0.19956	0.964766	0	-0.22881	1.1731	0
NT01ZM0582	ZMO0565	ATP-dependent helicase HrpB	0.673487	12.2805	1	-0.02153	0.103405	0	0.833511	12.0349	1	0.570824	7.84467	1	-0.09794	0.646065	0	1.38755	19.0005	1	-1.40909	24.554	1	-0.02972	0.22244	0	0.03739	0.293391	0	-1.40141	24.4689	1	0.076404	0.742362	0	-0.58376	11.9592	1	-0.2253	3.57289	1	-0.73265	14.9071	1
NT01ZM0127	ZMO0132	FOG: TPR repeat SEL1 subfamily-like	0.311571	1.39452	0	0.121633	0.320999	0	-0.0654	0.153739	0	-0.04602	0.103741	0	-0.04112	0.091685	0	1.39882	9.27021	1	-1.27719	14.8619	1	0.173566	1.07181	0	-0.09789	0.488784	0	-1.20151	14.043	1	0.162753	0.977938	0	-1.29065	15.0043	1	-0.07852	0.368247	0	-1.20641	14.097	1
NT01ZM0640	ZMO0622	hypothetical protein	0.54733	4.01551	1	0.134843	0.508317	0	0.477992	3.09951	1	0.46096	2.93846	1	-0.14913	0.580896	0	1.39949	12.2676	1	-1.26465	26.8827	1	0.082994	1.19849	0	-0.01614	0.147512	0	-1.19779	26.0257	1	0.283971	6.99117	1	-0.83851	20.5286	1	-0.03317	0.347471	0	-0.58771	15.3983	1
NT01ZM0813	ZMO0789	TonB-dependent outer membrane receptor	0.543776	2.13908	1	0.093301	0.191176	0	0.62689	2.47541	1	0.322902	0.938907	0	-0.21027	0.522448	0	1.43559	7.83797	1	-1.34228	21.079	1	-0.08229	0.644677	0	-0.10225	0.869514	0	-1.52682	23.0454	1	0.303572	4.24936	1	-0.89099	15.1535	1	-0.40623	6.33631	1	-0.99365	16.6697	1
NT01ZM0972	ZMO0941	NAD-dependent epimerase/dehydratase	0.483724	5.07008	1	0.073209	0.269146	0	0.216234	1.12894	0	0.179312	0.865415	0	0.089467	0.344525	0	1.44989	14.1001	1	-1.37668	18.4568	1	0.12529	0.871408	0	-0.04122	0.209151	0	-1.2926	17.544	1	-0.01626	0.073783	0	-1.10836	15.3811	1	-0.07814	0.460644	0	-1.20276	16.5186	1
NT01ZM1285	ZMO1235	ferric uptake regulator family protein	0.739843	6.29351	1	0.292552	1.48083	0	0.508153	3.34714	1	0.519502	3.45668	1	0.447717	2.77894	1	1.484	12.8981	1	-1.19145	21.6241	1	0.307839	5.37969	1	-0.14667	1.83455	1	-1.03027	19.4421	1	-0.15517	1.99419	1	-0.66801	13.3824	1	-0.13532	1.6288	1	-0.95849	18.3808	1
NT01ZM1951	ZMO1859	carbohydrate-selective porin OprB	0.547788	3.12505	1	0.909061	2.3721	1	-0.15126	0.21066	0	-0.11357	0.151182	0	0.864808	2.2028	1	1.59118	5.31901	1	-0.68212	1.5507	1	-0.15836	0.222391	0	0.125596	0.16964	0	-0.71488	1.6616	1	0.044253	0.054011	0	-1.9008	6.73898	1	0.163284	0.230636	0	-1.69326	5.78676	1
NT01ZM1524	ZMO1463	TonB-dependent outer membrane receptor	0.671827	15.0391	1	0.0438	0.17423	0	0.817687	8.98264	1	0.728913	7.82272	1	-0.52417	5.07737	1	1.66488	18.0576	1	-1.62107	17.6723	1	0.021868	0.080342	0	-0.17662	1.0412	0	-1.77582	19.0002	1	0.567967	5.66526	1	-0.82532	9.08084	1	-0.26539	1.88593	1	-0.52274	5.05834	1
NT01ZM0453	ZMO0447	conserved hypothetical protein	0.583104	1.50333	0	0.055757	0.07736	0	0.401613	0.843041	0	0.053857	0.074525	0	0.134393	0.207545	0	1.74256	6.90287	1	-1.6868	22.8191	1	-0.24502	2.63282	1	0.410603	5.51712	1	-1.52122	21.2422	1	-0.07864	0.520717	0	-1.58596	21.8754	1	0.062847	0.389622	0	-1.60175	22.0264	1
NT01ZM1724	ZMO1648	uracil-DNA glycosylase superfamily protein	0.614182	17.6945	1	0.13965	1.40696	0	0.44461	7.33895	1	0.336686	5.08064	1	-0.13202	1.2963	0	1.80745	26.0476	1	-1.6678	25.874	1	-0.0367	0.258893	0	0.001699	0.009693	0	-1.7028	26.201	1	0.271668	4.14337	1	-1.39954	23.1419	1	-0.10623	1.0473	0	-1.2341	21.2192	1
NT01ZM1207	ZMO1165	phosphoribosyltransferase	0.796111	5.58629	1	0.31213	1.29628	0	0.798049	5.0984	1	0.508527	2.66399	1	0.007323	0.016616	0	1.87054	13.879	1	-1.55841	24.0105	1	0.049808	0.353857	0	0.013968	0.081465	0	-1.49464	23.3633	1	0.304807	4.53498	1	-1.02269	17.679	1	-0.27555	3.92857	1	-0.99343	17.2624	1
NT01ZM1072	ZMO1033	cyclopropane-fatty-acyl-phospholipid synthase	0.988493	4.95078	1	0.990381	3.89629	1	0.562149	1.69205	1	0.670005	2.19442	1	0.80311	2.86993	1	1.91871	9.29123	1	-0.92833	6.83471	1	-0.02336	0.059341	0	0.111941	0.353716	0	-0.83975	5.99376	1	0.187271	0.693877	0	-1.37992	10.929	1	0.219797	0.86601	0	-0.97285	7.25537	1
NT01ZM0646	ZMO0629	flagellin domain-containing protein	0.087396	0.708273	0	0.495668	5.69259	1	-0.33901	3.3296	1	-0.51208	5.94674	1	1.02953	13.3552	1	0.171145	1.21647	0	0.324522	4.59829	1	0.167747	1.7503	1	0.096753	0.792912	0	0.589022	9.85216	1	-0.53386	8.79381	1	-0.34241	4.95589	1	-0.07631	0.574024	0	-0.95258	15.9248	1
NT01ZM0870	ZMO0844	sporulation domain-containing protein	-0.04812	0.819045	0	0.793699	13.8405	1	-0.60953	10.566	1	-0.39894	6.33354	1	1.03563	17.5128	1	-0.21963	2.72286	1	1.01333	17.2011	1	0.314436	4.57971	1	0.061763	0.451378	0	1.38953	21.874	1	-0.24193	3.13964	1	-0.07546	0.58761	0	0.272354	3.73105	1	-0.04504	0.303013	0
NT01ZM0712	ZMO0694	conserved hypothetical protein	0.0612	0.303091	0	-0.40717	1.79911	1	-0.3159	1.24014	0	-0.33449	1.34758	0	1.04802	6.92654	1	-0.15284	0.456791	0	-0.25433	0.961984	0	-0.05694	0.145409	0	0.278734	1.09616	0	-0.03253	0.078366	0	-1.45519	10.7156	1	-0.22	0.78506	0	0.260147	0.993326	0	-1.41504	10.3922	1
NT01ZM1840	ZMO1757	Gluconokinase	-0.03603	0.081956	0	0.162945	0.414861	0	-0.66109	3.00266	1	-0.23919	0.689226	0	1.06428	5.89311	1	-0.30812	0.980601	0	0.471061	4.61722	1	0.298796	2.38101	1	0.060591	0.267623	0	0.830448	9.56313	1	-0.90133	10.4827	1	-0.05418	0.233958	0	0.482489	4.77479	1	-0.47302	4.64421	1
NT01ZM1735	ZMO1659	Microtubule-severing ATPase	0.630371	29.5388	1	0.761846	21.6488	1	0.316073	9.76765	1	0.463979	14.4964	1	1.10425	27.427	1	0.637184	18.9739	1	0.124662	2.80389	1	0.200772	5.5386	1	-0.01896	0.216425	0	0.306478	9.42992	1	-0.3424	10.6759	1	-0.12034	2.66136	1	0.12895	2.94723	1	-0.33379	10.3819	1
NT01ZM1073	ZMO1034	calcium-binding EF-hand-containing protein	0.316042	5.88914	1	0.78173	10.55	1	0.131988	0.897936	0	-0.1287	0.866702	0	1.11178	15.0032	1	0.149098	1.06744	0	0.632632	9.65824	1	0.109194	0.829008	0	0.304624	3.70055	1	1.04645	15.9947	1	-0.33005	4.15231	1	0.092084	0.655741	0	0.043935	0.254789	0	-0.19403	1.90327	1
NT01ZM1359	ZMO1305	conserved hypothetical protein	0.418884	2.64933	1	0.682033	4.05368	1	0.134684	0.406898	0	0.253052	0.951106	0	1.13269	7.99261	1	0.155112	0.488367	0	0.526922	5.08337	1	0.325532	2.53668	1	-0.13389	0.702512	0	0.718567	7.64391	1	-0.45066	4.08012	1	0.305105	2.30426	1	-0.01552	0.055421	0	-0.16107	0.908035	0
NT01ZM1798	ZMO1719	fructokinase	0.554221	7.29482	1	0.583123	2.99369	1	0.063644	0.155069	0	0.073154	0.182011	0	1.17441	7.84007	1	0.905671	5.60012	1	-0.32255	1.25012	0	-0.11545	0.314134	0	0.211844	0.691148	0	-0.22615	0.756034	0	-0.59129	3.05555	1	-0.95748	6.03394	1	0.221354	0.734015	0	-1.32741	9.0813	1
NT01ZM0404	ZMO0398	hypothetical protein	0.314524	0.564569	0	0.912695	2.14997	1	0.410131	0.680817	0	0.079363	0.093769	0	1.17937	3.14091	1	-0.41077	0.682266	0	1.32347	8.36468	1	0.296155	1.00535	0	0.292009	0.985406	0	1.91163	12.5573	1	-0.26668	0.867019	0	1.11706	6.7696	1	-0.03876	0.08307	0	0.811621	4.38849	1
NT01ZM0306	ZMO0298	conserved hypothetical protein	0.20243	0.704743	0	0.691907	3.90087	1	-0.02903	0.06613	0	0.15429	0.459677	0	1.18713	8.04928	1	-0.50267	2.44218	1	1.19458	21.7089	1	0.078332	0.747985	0	0.071366	0.658503	0	1.34427	23.5206	1	-0.49522	9.80289	1	0.551971	11.0474	1	0.254686	4.14496	1	0.311435	5.48746	1
NT01ZM0391	ZMO0385	hypothetical protein	0.534975	2.41426	1	0.935662	4.59184	1	0.074491	0.151736	0	0.444536	1.54346	0	1.18743	6.3514	1	0.433447	1.48726	0	0.502215	4.70389	1	0.395463	3.33994	1	-0.23148	1.51398	0	0.666201	6.87895	1	-0.25176	1.71335	1	0.036507	0.139562	0	0.138568	0.728574	0	-0.07669	0.335874	0
NT01ZM1870	ZMO1786	hypothetical protein	0.31242	2.5712	1	0.837308	7.22656	1	0.056357	0.184612	0	-0.05752	0.189043	0	1.19779	10.992	1	0.053056	0.172156	0	0.784252	9.86967	1	0.125987	0.770524	0	0.089118	0.48375	0	0.999357	12.7663	1	-0.36048	3.5566	1	0.129288	0.798641	0	-0.02476	0.105288	0	-0.25595	2.14684	1
NT01ZM1833	ZMO1752	hypothetical protein	0.160419	0.39433	0	0.413698	1.16334	0	-0.39903	1.10448	0	-0.4582	1.34905	0	1.28778	6.0156	1	0.211128	0.462233	0	0.20257	0.892923	0	0.40248	2.42998	1	-0.24367	1.16156	0	0.361382	2.07108	1	-0.87408	7.2221	1	-0.20768	0.924782	0	-0.30284	1.59468	1	-1.38459	12.2236	1
NT01ZM1649	ZMO1581	antibiotic biosynthesis monooxygenase	0.339278	0.968141	0	0.179175	0.350349	0	-0.21566	0.443496	0	0.191136	0.380062	0	1.29177	5.62484	1	0.089863	0.153861	0	0.089312	0.317655	0	0.04536	0.14273	0	0.016482	0.047571	0	0.151154	0.626938	0	-1.11259	10.0562	1	-0.26016	1.34587	0	0.423275	2.76193	1	-0.94948	8.36423	1
NT01ZM1460	ZMO1403	Membrane protein related to metalloendopeptidase-like	0.305288	1.65216	1	0.535658	3.27424	1	-0.0279	0.07325	0	-0.00539	0.013301	0	1.3038	10.4984	1	-0.04937	0.137179	0	0.585025	9.4937	1	0.069449	0.48983	0	0.111733	0.935591	0	0.766207	12.6809	1	-0.76815	12.7129	1	0.090919	0.702415	0	0.134243	1.21639	0	-0.54298	8.70244	1
NT01ZM0114	ZMO0120	pyr4; dihydroorotate dehydrogenase	0.242556	0.470202	0	0.768824	2.29594	1	-0.32736	0.671963	0	-0.26317	0.501941	0	1.31735	5.01141	1	0.243398	0.453348	0	0.525426	7.76968	1	-0.07901	0.535847	0	0.078139	0.528075	0	0.524557	7.75381	1	-0.54853	8.19019	1	-0.64977	9.98256	1	0.142329	1.2125	0	-1.05597	16.1559	1
NT01ZM1440	ZMO1386	conserved hypothetical protein	0.670296	4.50187	1	0.478463	2.61984	1	0.393034	1.95704	1	0.445337	2.35556	1	1.35906	10.533	1	0.483756	2.66284	1	-0.00529	0.042871	0	0.231417	5.1461	1	-0.04753	0.53391	0	0.178598	3.56403	1	-0.88059	20.8768	1	0.140696	2.51001	1	0.004775	0.038509	0	-0.73512	18.201	1
NT01ZM1229	ZMO1186	lytic transglycosylase, catalytic	0.726512	4.72638	1	0.222555	0.728387	0	0.727174	4.06073	1	0.818088	4.79641	1	1.36734	9.28012	1	-0.00656	0.013853	0	0.229115	2.00557	1	-0.13089	0.889535	0	0.196784	1.60163	1	0.295011	2.91654	1	-1.14479	15.4265	1	0.602847	7.80912	1	0.287698	2.81053	1	-0.25425	2.34047	1
NT01ZM0174	ZMO0172	thiamine biosynthesis protein ThiC	0.708948	2.52238	1	0.320631	0.701979	0	0.283253	0.593506	0	0.243797	0.486622	0	1.67759	7.39972	1	0.631148	1.853	1	-0.31052	1.9661	1	-0.12369	0.534075	0	0.318259	2.03922	1	-0.11595	0.490542	0	-1.35696	13.4524	1	-0.47159	3.64075	1	0.278803	1.67645	1	-1.54975	15.2269	1
NT01ZM1496	ZMO1437	amino acid transporter LysE	0.496924	7.46634	1	0.667519	6.29023	1	0.271422	1.72446	1	0.059173	0.224835	0	1.73788	17.4794	1	-0.08077	0.328052	0	0.748292	8.57381	1	-0.09329	0.466078	0	-0.00144	0.005161	0	0.653559	7.26001	1	-1.07036	12.6945	1	0.258907	1.95589	1	-0.21369	1.47356	0	-1.02514	12.1528	1
NT01ZM1398	ZMO1344	2,5-diketo-D-gluconate reductase	0.428454	17.173	1	0.454344	9.14225	1	-0.13064	1.61246	1	-0.16422	2.26233	1	1.84464	28.9011	1	0.164038	2.25864	1	0.290306	5.16079	1	-0.18043	2.60132	1	0.010953	0.073015	0	0.120824	1.43769	0	-1.39029	24.4371	1	-0.47511	9.62552	1	-0.02262	0.162987	0	-1.88803	29.2726	1
NT01ZM0454	ZMO0448	Cell wall hydrolyses involved in spore germination-like	0.57529	3.95964	1	0.75111	3.9705	1	-0.15268	0.414506	0	-0.11017	0.27587	0	2.05133	13.5558	1	0.512677	2.26737	1	0.238433	1.14525	0	0.065901	0.213677	0	0.094908	0.332401	0	0.399242	2.44379	1	-1.30022	11.5967	1	-0.59946	4.41859	1	0.137425	0.534465	0	-1.76225	15.5537	1
NT01ZM1345	ZMO1295	organic radical activating-like protein	0.737955	8.66849	1	-0.02322	0.080278	0	1.04884	11.0913	1	0.593305	5.53445	1	-0.35722	2.67699	1	1.6669	17.1985	1	-1.69013	26.2207	1	-0.15729	1.88077	1	0.089917	0.837895	0	-1.7575	26.8377	1	0.333998	5.5915	1	-0.77536	14.6517	1	-0.36561	6.3087	1	-0.80698	15.1944	1
NT01ZM0914	ZMO0888	transposase (resolvase, DNA invertase)	0.896781	8.09701	1	-0.0037	0.007327	0	1.14698	6.99458	1	0.73726	3.82028	1	0.483305	2.05216	1	1.21958	7.558	1	-1.22327	9.4845	1	-0.11889	0.378276	0	0.150891	0.514534	0	-1.19127	9.19866	1	-0.487	2.73657	1	-0.19148	0.708539	0	-0.25883	1.08105	0	-0.93732	6.85844	1
NT01ZM1484	ZMO1425	thiamine monophosphate synthase	0.674312	2.19905	1	-0.21675	0.435934	0	1.16756	4.773	1	1.11389	4.4679	1	0.418749	1.06818	0	-0.00295	0.004308	0	-0.21379	3.98875	1	-0.27765	5.74033	1	-0.13058	1.93196	1	-0.62203	14.4352	1	-0.6355	14.7235	1	0.892865	19.5601	1	-0.18425	3.21484	1	0.073117	0.834897	0
NT01ZM1259	ZMO1211	NADPH-glutathione reductase	0.326566	1.48629	0	0.360266	1.19585	0	1.20048	6.74417	1	0.745006	3.48454	1	-0.50015	1.9348	1	-0.13907	0.332121	0	0.499339	3.12857	1	-0.48137	2.96453	1	-0.03527	0.098602	0	-0.01731	0.046014	0	0.860413	6.68604	1	0.858179	6.66357	1	-0.49075	3.04983	1	1.22785	10.2592	1
NT01ZM0770	ZMO0747	conserved hypothetical protein	0.892729	7.33474	1	-0.04553	0.117051	0	1.52069	11.5996	1	0.890882	6.13913	1	-0.06192	0.165663	0	1.22127	9.10013	1	-1.2668	16.7879	1	-0.3339	3.47732	1	0.091796	0.545081	0	-1.5089	19.322	1	0.016391	0.071856	0	-0.03447	0.163593	0	-0.53801	6.73149	1	-0.5561	7.02333	1
NT01ZM0395	ZMO0390	conserved hypothetical protein	0.071892	0.12542	0	0.996908	3.40434	1	-0.12553	0.202505	0	0.466811	1.11568	0	0.724941	2.12723	1	-0.77866	2.36525	1	1.77556	13.9613	1	-0.05187	0.140243	0	-0.21241	0.814161	0	1.51129	11.9031	1	0.271967	1.15558	0	0.60126	3.70907	1	0.379932	1.8853	1	1.25316	9.71523	1
NT01ZM0390	ZMO0384	hypothetical protein	0.009717	0.01181	0	1.00089	2.09734	1	0.009976	0.009713	0	0.160335	0.182878	0	0.547275	0.872666	0	-0.67872	1.18556	0	1.6796	7.37559	1	0.226018	0.438887	0	-0.02181	0.031595	0	1.88381	8.49133	1	0.45361	1.13668	0	0.91471	3.19046	1	0.128553	0.218744	0	1.49687	6.36105	1
NT01ZM1632	ZMO1570	Formate C-acetyltransferase	0.161933	0.345236	0	1.00548	3.98534	1	-0.08614	0.147248	0	-0.17706	0.346768	0	0.581001	1.77814	1	0.32993	0.787537	0	0.675549	6.72855	1	-0.02141	0.074961	0	0.221399	1.35539	0	0.875534	9.2491	1	0.424478	3.53876	1	-0.43749	3.69703	1	0.130484	0.643351	0	0.117477	0.558783	0
NT01ZM0394	ZMO0389	constituent protein	0.223235	0.508381	0	1.0207	3.40605	1	0.00695	0.009211	0	0.270961	0.510774	0	1.00731	3.34105	1	-0.39228	0.84369	0	1.41298	9.31926	1	0.213978	0.663314	0	-0.06603	0.154469	0	1.56093	10.4275	1	0.01339	0.027885	0	0.613209	3.03853	1	0.197981	0.597253	0	0.824581	4.65575	1
NT01ZM1260	ZMO1212	Glucose-6-phosphate isomerase	0.733864	5.93647	1	1.03012	6.56961	1	0.542149	2.65515	1	0.098612	0.256482	0	0.86424	5.19343	1	1.43046	9.8005	1	-0.40033	2.65916	1	0.182533	0.846668	0	0.574819	4.49616	1	0.357023	2.24409	1	0.165885	0.741471	0	-0.70577	5.96051	1	0.131282	0.540562	0	-0.40861	2.74085	1
NT01ZM1871	ZMO1787	hypothetical protein	0.582643	5.28504	1	1.03932	7.47415	1	0.536042	2.99164	1	0.596918	3.50166	1	1.38436	10.472	1	-0.18675	0.652419	0	1.22606	11.842	1	0.283771	1.65622	1	-0.10387	0.411445	0	1.40596	13.5773	1	-0.34504	2.21233	1	1.00656	9.55108	1	-0.043	0.142907	0	0.61852	5.15268	1
NT01ZM0392	ZMO0387	putative phage major head protein	0.072447	0.113782	0	1.04629	2.91419	1	-0.03992	0.04838	0	0.408494	0.744008	0	0.89411	2.30939	1	-0.97289	2.61732	1	2.01918	11.7262	1	0.289012	0.818463	0	-0.1912	0.469191	0	2.117	12.3106	1	0.152182	0.350587	0	1.22198	6.49509	1	0.257219	0.696896	0	1.63138	9.27533	1
NT01ZM0393	ZMO0388	hypothetical protein	0.281479	0.584652	0	1.05742	3.26952	1	0.200626	0.321002	0	0.26864	0.464912	0	1.01383	3.07386	1	-0.35718	0.679257	0	1.4146	10.54	1	0.058035	0.15084	0	-0.04472	0.112575	0	1.42792	10.6485	1	0.043591	0.109427	0	0.615844	3.58136	1	0.023292	0.055612	0	0.682727	4.15423	1
NT01ZM0403	ZMO0397	conserved hypothetical protein	0.292827	0.369501	0	1.06336	2.09366	1	0.36703	0.467852	0	0.478424	0.665556	0	1.3856	3.09732	1	-1.05975	2.08311	1	2.12311	18.7216	1	0.409765	2.67917	1	0.119154	0.464761	0	2.65203	22.0537	1	-0.32224	1.87621	1	1.83654	16.6338	1	0.230549	1.14929	0	1.74485	15.9159	1
NT01ZM0405	ZMO0399	hypothetical protein	0.521889	2.62454	1	1.07941	5.77007	1	0.502768	1.9153	1	0.284042	0.838496	0	0.988729	5.12037	1	0.312019	0.956883	0	0.767395	6.79849	1	0.042167	0.138553	0	-0.03591	0.115735	0	0.773654	6.86989	1	0.090685	0.343102	0	0.232917	1.22655	0	-0.25463	1.39635	0	0.068968	0.245421	0
NT01ZM0389	ZMO0383	hypothetical protein	-0.07058	0.114197	0	1.08016	3.1766	1	-0.0777	0.101735	0	0.325189	0.566414	0	0.684495	1.61784	1	-1.2143	3.76658	1	2.29446	13.615	1	0.338808	1.05576	0	-0.0977	0.210105	0	2.53557	14.9478	1	0.395667	1.32061	0	1.47541	8.45005	1	0.305186	0.910262	0	2.17626	12.9309	1
NT01ZM0386	ZMO0380	hypothetical protein	0.304609	0.832519	0	1.12376	4.54955	1	0.094228	0.159787	0	0.015481	0.023153	0	1.22032	5.10333	1	-0.11159	0.194282	0	1.23535	10.5181	1	0.039212	0.112843	0	0.157893	0.609859	0	1.43245	12.2982	1	-0.09656	0.32316	0	0.245027	1.12464	0	0.079147	0.253464	0	0.227617	1.01211	0
NT01ZM0960	ZMO0929	hypothetical protein	0.385635	1.2169	0	1.12852	5.1365	1	0.115444	0.222936	0	0.643213	2.27624	1	1.24918	5.89609	1	-0.4653	1.41103	0	1.59382	17.7164	1	0.188243	1.17419	0	-0.29635	2.28821	1	1.48571	16.7131	1	-0.12067	0.630514	0	0.76899	8.55321	1	0.231418	1.58674	1	0.879739	9.99595	1
NT01ZM0402	ZMO0395	hypothetical protein	0.281695	0.29805	0	1.13237	1.87978	1	0.309328	0.31712	0	0.344728	0.363038	0	1.52293	2.91577	1	-1.0502	1.68165	1	2.18257	16.8949	1	0.280366	1.22015	0	0.206771	0.792226	0	2.66971	19.8281	1	-0.39055	1.98512	1	1.63989	13.0203	1	0.242171	0.989031	0	1.49151	11.8303	1
NT01ZM0385	ZMO0379	putative phage terminase large subunit	0.190053	0.558885	0	1.18964	5.68234	1	-0.08656	0.16337	0	0.299972	0.777792	0	1.31821	6.51097	1	-0.77141	3.07344	1	1.96106	15.4042	1	0.086459	0.256701	0	-0.10352	0.319888	0	1.944	15.2843	1	-0.12857	0.420359	0	0.771312	5.32661	1	0.283013	1.23752	0	0.925757	6.78927	1
NT01ZM0379	ZMO0374	Beta-fructofuranosidase	0.656689	1.00329	0	1.22767	2.36702	1	0.487254	0.628157	0	0.515296	0.677677	0	1.88895	4.43684	1	-0.26475	0.287038	0	1.49242	13.3726	1	0.813081	6.7142	1	0.022985	0.066182	0	2.32849	19.6019	1	-0.66128	5.09234	1	1.56508	13.9957	1	0.051028	0.15938	0	0.954827	8.21223	1
NT01ZM0965	ZMO0934	hypothetical protein	0.634099	4.03626	1	1.27839	7.52034	1	0.465779	1.80122	1	0.210634	0.584402	0	1.84899	11.5023	1	0.010995	0.021019	0	1.26739	11.0297	1	0.381328	2.21047	1	-0.06782	0.215458	0	1.58089	13.7964	1	-0.5706	3.99333	1	0.836113	6.73831	1	-0.32297	1.7282	1	-0.05746	0.177487	0
NT01ZM0962	ZMO0931	hypothetical protein	0.369168	1.36693	0	1.29512	6.09501	1	0.286038	0.696646	0	0.257955	0.605601	0	1.81441	9.27399	1	-0.88173	3.56282	1	2.17685	16.1973	1	0.309548	1.3161	0	0.237448	0.900235	0	2.72385	19.4306	1	-0.5193	2.82491	1	1.47732	11.1488	1	0.209365	0.755415	0	1.16739	8.54102	1
NT01ZM0961	ZMO0930	hypothetical protein	0.363337	1.19572	0	1.39494	6.46935	1	0.123089	0.229375	0	0.628726	2.07329	1	1.75038	8.59304	1	-1.04885	4.3842	1	2.44379	18.8538	1	0.530416	3.22732	1	0.004064	0.009997	0	2.97827	21.8152	1	-0.35544	1.78523	1	1.70236	13.7987	1	0.509701	3.04411	1	1.85661	14.959	1
NT01ZM0963	ZMO0932	conserved hypothetical protein	0.630488	2.47952	1	1.42383	6.11959	1	0.396824	0.967199	0	0.097762	0.162895	0	2.00629	9.3689	1	0.021075	0.03116	0	1.40275	10.4295	1	0.388689	1.81264	1	0.36368	1.64306	1	2.15512	15.9216	1	-0.58246	3.29645	1	0.764438	4.86369	1	0.064617	0.170354	0	0.246596	0.936577	0
NT01ZM0916	ZMO0890	Lysine--tRNA ligase	-0.03414	0.310247	0	-0.47704	4.70795	1	-0.3242	2.69199	1	-0.17005	1.04417	0	0.324281	2.69301	1	0.033393	0.133842	0	-0.51043	5.17139	1	0.027387	0.107302	0	-0.01097	0.04034	0	-0.49402	4.94308	1	-0.80132	9.19105	1	-0.3302	2.76603	1	0.143173	0.819191	0	-0.98835	11.588	1
NT01ZM2086	ZMO1983	conserved hypothetical protein	-0.26507	0.843854	0	-0.5063	2.01008	1	-0.37458	1.29031	0	-0.67607	3.08376	1	-0.3405	1.12414	0	0.330878	1.07887	0	-0.83718	14.6929	1	0.061414	0.454262	0	0.132827	1.31637	0	-0.64294	11.3192	1	-0.1658	1.8233	1	-0.64404	11.3398	1	-0.16867	1.87016	1	-0.97851	16.8542	1
NT01ZM0272	ZMO0265	hypothetical protein	0.512758	1.87546	1	0.095548	0.196138	0	0.55833	2.07887	1	0.207053	0.510695	0	0.731629	3.10117	1	0.554021	2.05511	1	-0.45847	12.9445	1	-0.06055	0.838113	0	0.091386	1.51305	0	-0.42764	12.0681	1	-0.63608	17.4032	1	-0.05624	0.756494	0	-0.25989	6.77042	1	-0.95221	23.4379	1
NT01ZM2020	ZMO1919	thiol-disulfide isomerase	-0.42582	9.79292	1	-0.61661	6.9417	1	-0.62675	7.08765	1	-0.69341	8.04004	1	-0.13302	0.773714	0	-0.25008	1.92216	1	-0.36653	3.44774	1	-0.11655	0.657376	0	0.093545	0.490402	0	-0.38953	3.76587	1	-0.48359	5.11257	1	-0.49321	5.25296	1	0.026877	0.110544	0	-0.94992	11.6616	1
NT01ZM0697	ZMO0680	CRISPR-associated Cas1 family protein	0.337141	11.2227	1	-0.07102	0.510624	0	0.307481	4.16253	1	0.134204	1.23248	0	0.280729	3.65201	1	0.626151	10.3568	1	-0.69717	11.6248	1	-0.19281	2.09962	1	0.089834	0.699884	0	-0.80014	13.3567	1	-0.35175	5.02854	1	-0.51148	8.19151	1	-0.08344	0.633084	0	-0.94667	15.6112	1
NT01ZM0055	ZMO0057	phage protein	-0.59879	10.5733	1	-0.56335	5.66772	1	-0.80444	8.90012	1	-0.9824	11.1383	1	-0.21559	1.40618	0	-0.39272	3.40741	1	-0.17063	1.19024	0	-0.18352	1.32288	0	0.193228	1.42618	0	-0.16092	1.09407	0	-0.34776	3.39544	1	-0.59524	7.1223	1	0.015268	0.062663	0	-0.92773	11.8872	1
NT01ZM0878	ZMO0851	Pyridoxal 5'-phosphate synthase	0.336847	2.18976	1	-0.11984	0.349773	0	0.010513	0.023835	0	0.184886	0.614228	0	0.424892	2.01466	1	0.727098	4.42238	1	-0.84693	7.75142	1	0.058645	0.203735	0	0.102201	0.40165	0	-0.68609	5.90972	1	-0.54473	4.29781	1	-0.65794	5.58595	1	0.276574	1.58851	1	-0.92609	8.63931	1
NT01ZM1316	ZMO1265	protein of unknown function DUF1847	-0.09263	0.265803	0	-0.30974	1.01774	0	-0.08007	0.179446	0	-0.31358	1.03575	0	-0.00271	0.005164	0	0.025852	0.051848	0	-0.33559	2.1778	1	-0.29372	1.78746	1	0.018537	0.05809	0	-0.61078	5.18522	1	-0.30704	1.90869	1	-0.39964	2.82098	1	-0.21497	1.13281	0	-0.92165	8.79447	1
NT01ZM2019	ZMO1918	adenosylmethionine-8-amino-7-oxononanoate aminotransferase	-0.38264	2.04809	1	-0.3529	1.74976	1	-0.66232	4.39056	1	-0.71146	4.82807	1	-0.00694	0.017113	0	-0.14985	0.524276	0	-0.20305	5.53317	1	0.01752	0.195506	0	-0.03014	0.354672	0	-0.21567	5.61019	1	-0.34596	10.5953	1	-0.49495	15.0647	1	-0.07927	1.41799	0	-0.92019	24.0186	1
NT01ZM1392	ZMO1337	pirin domain-containing protein	0.424443	4.15777	1	0.011542	0.028429	0	0.573633	3.52004	1	0.145173	0.494169	0	0.134285	0.446501	0	0.844681	6.04814	1	-0.83314	7.13745	1	-0.33461	1.95676	1	0.237005	1.18003	0	-0.93075	8.19034	1	-0.12274	0.477248	0	-0.60566	4.65524	1	-0.19145	0.870928	0	-0.91986	8.07392	1
NT01ZM0947	ZMO0918	Catalase	0.214474	2.50095	1	0.125917	0.509792	0	-0.07383	0.260257	0	-0.06222	0.212199	0	0.879	7.8729	1	0.114939	0.452581	0	0.010978	0.033465	0	-0.19471	0.979839	0	0.205107	1.05514	0	0.02137	0.067406	0	-0.75308	6.83071	1	-0.38348	2.64393	1	0.216715	1.14182	0	-0.91985	8.74742	1
NT01ZM0779	ZMO0756	TPR repeat-containing protein	0.323279	1.2312	0	-0.21643	0.631333	0	0.375968	1.37449	0	0.142944	0.36743	0	0.372723	1.35722	0	0.40148	1.51315	0	-0.61791	8.9485	1	0.187023	1.69277	1	-0.25883	2.73947	1	-0.68971	10.1483	1	-0.58915	8.45632	1	0.161511	1.36488	0	-0.49185	6.75313	1	-0.91949	13.6699	1
NT01ZM0067	ZMO0070	glutaredoxin 2	-0.46466	2.37637	1	-0.5965	3.12791	1	-0.88712	5.49836	1	-0.75341	4.38267	1	-0.19119	0.607312	0	-0.02692	0.060785	0	-0.56958	9.93773	1	0.172865	1.94508	1	0.039575	0.262808	0	-0.35714	5.55608	1	-0.40532	6.57302	1	-0.68734	12.1585	1	0.17329	1.95218	1	-0.91937	16.0047	1
NT01ZM0492	ZMO0484	putative MgtC-magnesium transport family protein	0.192897	0.732047	0	-0.29352	1.23965	0	0.314442	1.37021	0	-0.07988	0.223863	0	-0.11025	0.331096	0	0.647272	3.96372	1	-0.94079	19.5663	1	-0.02986	0.245164	0	0.023876	0.188269	0	-0.94677	19.6604	1	-0.18327	2.95575	1	-0.36269	7.58974	1	-0.37044	7.79151	1	-0.9164	19.1777	1
NT01ZM1455	ZMO1399	fatty acid hydroxylase	0.030672	0.249111	0	-0.17027	1.44347	0	-0.25698	2.65295	1	-0.18907	1.68365	1	0.730834	10.6455	1	-0.1621	1.34341	0	-0.00817	0.044046	0	0.040298	0.25882	0	-0.02777	0.167005	0	0.004353	0.022946	0	-0.90111	15.3021	1	-0.05457	0.376409	0	0.040135	0.257553	0	-0.91555	15.5206	1
NT01ZM1081	ZMO1041	NUDIX hydrolase	0.197783	1.10781	0	-0.0753	0.28127	0	0.150659	0.68783	0	-0.12614	0.541644	0	0.235074	1.28873	0	0.531534	4.268	1	-0.60684	14.4253	1	-0.00528	0.039461	0	0.062116	0.689054	0	-0.55001	13.133	1	-0.31038	6.85982	1	-0.38616	8.97449	1	-0.21468	4.15231	1	-0.91122	20.2203	1
NT01ZM0064	ZMO0066	hypothetical protein	-0.27205	0.3086	0	-0.19955	0.197905	0	-0.56965	0.747904	0	-0.81768	1.24757	0	0.054829	0.047799	0	0.244301	0.251597	0	-0.44385	2.03903	1	0.329701	1.31623	0	0.077366	0.197368	0	-0.03678	0.085585	0	-0.25438	0.907698	0	-0.48425	2.32036	1	-0.17067	0.526543	0	-0.90929	5.73421	1
NT01ZM1783	ZMO1705	thioredoxin domain-containing protein	0.312645	1.55824	1	0.108641	0.3255	0	0.17755	0.614159	0	0.055676	0.14745	0	0.302871	1.29924	0	0.714483	4.56752	1	-0.60584	9.62486	1	0.020619	0.111646	0	-0.06831	0.465232	0	-0.65353	10.4769	1	-0.19423	2.02324	1	-0.51631	7.96571	1	-0.19018	1.96104	1	-0.90073	14.4931	1
NT01ZM1312	ZMO1262	binding-protein-dependent transport systems inner membrane component	0.216893	1.24669	0	0.076195	0.251177	0	0.135975	0.5205	0	-0.18311	0.778239	0	0.139986	0.540889	0	0.774719	6.19822	1	-0.69852	10.0231	1	-0.0583	0.33219	0	0.182073	1.57107	1	-0.57475	7.97293	1	-0.06379	0.371845	0	-0.69705	9.99932	1	-0.13701	1.03998	0	-0.89785	13.0521	1
NT01ZM2087	ZMO1984	sugar-phosphate dehydrogenase	-0.55752	10.6372	1	-0.62417	6.37803	1	-0.78446	8.49831	1	-0.96398	10.753	1	-0.11782	0.590156	0	-0.3638	2.98526	1	-0.26037	2.00249	1	-0.04213	0.178452	0	0.258612	1.98242	1	-0.04389	0.187145	0	-0.50635	5.25477	1	-0.4628	4.63833	1	0.079095	0.382096	0	-0.89005	10.5792	1
NT01ZM0955	ZMO0925	cold-shock DNA-binding domain-containing protein	0.304349	1.76598	1	-0.05424	0.171498	0	0.133042	0.516337	0	0.091781	0.321343	0	0.141977	0.562749	0	0.850594	7.13962	1	-0.90483	21.5471	1	0.017108	0.156118	0	0.058546	0.723707	0	-0.82918	20.2305	1	-0.19621	4.1825	1	-0.70044	17.7495	1	0.017284	0.157958	0	-0.87937	21.1146	1
NT01ZM0639	ZMO0621	hypothetical protein	0.492762	13.3174	1	-0.02054	0.091305	0	0.58552	7.45657	1	0.249998	2.25577	1	0.472247	5.63417	1	0.663283	8.68249	1	-0.68382	9.00058	1	-0.00534	0.022148	0	0.032488	0.152133	0	-0.65667	8.57952	1	-0.49279	5.96548	1	-0.0831	0.475579	0	-0.30303	2.99855	1	-0.87892	11.8721	1
NT01ZM2010	ZMO1909	conserved hypothetical protein	-0.60438	9.45393	1	-0.8765	8.81619	1	-0.8089	8.00526	1	-0.93504	9.50507	1	0.002369	0.007417	0	-0.67596	6.3751	1	-0.20054	1.33384	0	-0.07491	0.350171	0	0.339756	2.90545	1	0.06431	0.2899	0	-0.87887	10.2634	1	-0.20785	1.40543	0	0.213625	1.4629	0	-0.87309	10.1886	1
NT01ZM0610	ZMO0592	conserved hypothetical protein	0.41772	3.22399	1	-0.08119	0.272223	0	0.329959	1.82495	1	0.269063	1.35201	0	0.327339	1.80355	1	0.744518	5.90376	1	-0.82571	12.5139	1	0.001279	0.005845	0	0.011073	0.053201	0	-0.81335	12.3247	1	-0.40853	5.40281	1	-0.41328	5.48856	1	-0.04982	0.288002	0	-0.87163	13.2041	1
NT01ZM0912	ZMO0885	conserved hypothetical protein	0.516663	3.96633	1	0.575205	4.4315	1	0.254106	1.33729	0	0.252523	1.32517	0	0.680053	5.58782	1	0.87997	7.80384	1	-0.30477	10.177	1	-0.07479	1.46707	0	-0.06378	1.16372	0	-0.44333	14.8669	1	-0.10485	2.41773	1	-0.70065	21.4855	1	-0.06536	1.20565	0	-0.87086	24.8376	1
NT01ZM1141	ZMO1102	PAS/PAC sensor signal transduction histidine kinase	0.357789	1.3649	0	0.145267	0.363831	0	0.205908	0.571817	0	0.14514	0.363432	0	0.100993	0.233118	0	0.979114	5.34702	1	-0.83385	12.6487	1	-0.04578	0.260142	0	-0.03344	0.179443	0	-0.91307	13.8209	1	0.044274	0.249852	0	-0.81899	12.4221	1	-0.09421	0.654716	0	-0.86892	13.1751	1
NT01ZM1483	ZMO1424	ATPase	0.414636	9.27784	1	0.288185	2.31995	1	0.208947	1.44251	0	0.134826	0.772058	0	0.808083	9.46882	1	0.506687	5.24299	1	-0.2185	1.57558	1	-0.07183	0.344115	0	0.101335	0.535639	0	-0.189	1.27452	0	-0.5199	5.54561	1	-0.36957	3.4244	1	0.027214	0.110486	0	-0.86226	10.3649	1
NT01ZM1856	ZMO1773	aldo/keto reductase	0.270115	1.33998	0	0.298685	1.22497	0	-0.13888	0.429212	0	-0.03204	0.077749	0	0.846045	5.56027	1	0.405338	1.91742	1	-0.10665	0.583059	0	-0.12176	0.697443	0	0.259947	2.07529	1	0.031534	0.132062	0	-0.54736	6.04388	1	-0.66598	7.77428	1	0.366788	3.44966	1	-0.84655	10.299	1
NT01ZM0106	ZMO0111	ABC transporter related	-0.49905	2.78803	1	-0.55558	2.11837	1	-0.63446	2.57937	1	-0.9113	4.3693	1	-0.23392	0.614973	0	-0.21654	0.554621	0	-0.33904	1.50637	0	-0.15785	0.517107	0	0.330961	1.454	0	-0.16594	0.552423	0	-0.32166	1.39463	0	-0.57578	3.29428	1	0.054122	0.140933	0	-0.84331	5.65011	1
NT01ZM1423	ZMO1370	nitrilase/cyanide hydratase and apolipoprotein N-acyltransferase	0.208122	2.88191	1	0.131132	0.850622	0	0.033858	0.154847	0	-0.1015	0.598843	0	0.209025	1.66559	1	0.691106	8.84128	1	-0.55997	8.48921	1	-0.11594	0.916432	0	0.14878	1.31018	0	-0.52713	7.88872	1	-0.07789	0.53224	0	-0.77319	12.1471	1	0.013419	0.06783	0	-0.83766	13.1608	1
NT01ZM1048	ZMO1011	hypothetical protein	0.331053	1.8738	1	-0.11409	0.277985	0	0.184525	0.510638	0	0.250348	0.770651	0	0.212727	0.617053	0	0.676611	3.27361	1	-0.7907	5.513	1	-0.25932	1.09169	0	0.175105	0.631654	0	-0.87491	6.31145	1	-0.32681	1.52761	0	-0.75141	5.14186	1	0.240928	0.982931	0	-0.83729	5.9546	1
NT01ZM0784	ZMO0760	lactoylglutathione lyase	0.365486	2.35643	1	0.090721	0.25408	0	0.043585	0.109307	0	0.237509	0.888718	0	0.528283	2.85737	1	0.652568	3.88908	1	-0.56185	5.0964	1	0.051564	0.194889	0	-0.03444	0.122939	0	-0.54472	4.88251	1	-0.43756	3.57456	1	-0.55742	5.04102	1	0.159486	0.820708	0	-0.83549	8.51467	1
NT01ZM1650	ZMO1582	G:T/U mismatch-specific DNA glycosylase	0.366843	1.84755	1	0.091898	0.235401	0	0.31951	1.21635	0	0.221565	0.725497	0	0.14763	0.423084	0	0.778668	4.4852	1	-0.68677	7.78196	1	-0.12678	0.707486	0	-0.09233	0.463477	0	-0.90588	10.7349	1	-0.05573	0.24689	0	-0.58594	6.35629	1	-0.19028	1.25506	0	-0.83194	9.76697	1
NT01ZM0273	ZMO0266	hypothetical protein	0.547746	3.56473	1	0.423331	2.30007	1	0.339341	1.6576	1	0.258393	1.1143	0	0.66913	4.48459	1	0.92412	6.93493	1	-0.50079	12.6685	1	0.09274	1.31636	0	-0.00896	0.073288	0	-0.41701	10.4536	1	-0.2458	5.4342	1	-0.49204	12.4461	1	-0.08991	1.2584	0	-0.82775	19.6435	1
NT01ZM0489	ZMO0481	hypothetical protein	0.404889	12.3317	1	-0.03802	0.324721	0	0.525405	11.475	1	0.09104	1.04079	0	0.240937	4.32312	1	0.762175	16.3596	1	-0.80019	20.2599	1	-0.0462	0.552863	0	0.169481	3.57591	1	-0.67691	17.798	1	-0.27895	7.09018	1	-0.28297	7.21986	1	-0.26488	6.63405	1	-0.82681	20.7511	1
NT01ZM1299	ZMO1249	hypothetical protein	0.396281	1.86108	1	0.090122	0.234423	0	0.482442	2.28385	1	0.095403	0.250971	0	0.107521	0.290148	0	0.899761	5.60041	1	-0.80964	14.7828	1	-0.09658	0.883656	0	0.096562	0.883369	0	-0.80966	14.7832	1	-0.0174	0.106614	0	-0.5139	9.2294	1	-0.29048	4.39887	1	-0.82178	14.9847	1
NT01ZM1782	ZMO1704	peptidase S16, lon domain-containing protein	0.680368	6.32788	1	0.099151	0.369835	0	0.797324	6.87548	1	0.514635	3.7696	1	0.524515	3.87432	1	0.884998	7.83999	1	-0.78585	15.1201	1	-0.06508	0.555105	0	0.040746	0.304977	0	-0.81018	15.5385	1	-0.42536	7.85866	1	-0.15276	1.85816	1	-0.24194	3.66116	1	-0.82006	15.706	1
NT01ZM1541	ZMO1482	outer membrane autotransporter	0.248554	1.72978	1	-0.01014	0.026878	0	0.014441	0.038752	0	0.118094	0.416705	0	0.182167	0.741222	0	0.679514	4.98231	1	-0.68966	7.35487	1	-0.00346	0.01191	0	-0.05881	0.248172	0	-0.75192	8.18431	1	-0.19231	1.18647	0	-0.66853	7.07085	1	0.044841	0.180245	0	-0.816	9.02254	1
NT01ZM0909	ZMO0882	methyl-accepting chemotaxis sensory transducer	0.383384	1.91166	1	-0.08256	0.218941	0	0.549546	2.89554	1	0.181333	0.588539	0	0.147711	0.44931	0	0.654948	3.74161	1	-0.73751	12.1017	1	-0.07413	0.52809	0	-0.03213	0.18778	0	-0.84377	13.8232	1	-0.23027	2.6625	1	-0.17953	1.84087	1	-0.40034	5.85697	1	-0.81015	13.2923	1
NT01ZM1975	ZMO1877	glutamine cyclotransferase	0.334664	9.19321	1	0.185336	2.90782	1	0.231116	4.01004	1	0.09063	1.01786	0	0.408493	8.53964	1	0.608418	13.1687	1	-0.42308	12.4232	1	-0.0989	1.8012	1	0.034696	0.419045	0	-0.48729	14.2534	1	-0.22316	5.83388	1	-0.47621	13.948	1	-0.10579	1.99005	1	-0.80515	21.4682	1
NT01ZM1955	ZMO1863	HAD-superfamily hydrolase, subfamily IA, variant 3	0.321317	2.13094	1	0.243673	1.27879	0	0.193144	0.916857	0	-0.06796	0.236447	0	0.208965	1.0251	0	0.951118	8.69108	1	-0.70745	15.7458	1	0.047654	0.44939	0	0.137254	1.98208	1	-0.52254	11.7795	1	0.034707	0.301315	0	-0.71032	15.802	1	-0.12385	1.70244	1	-0.79946	17.4713	1
NT01ZM0060	ZMO0062	putative oxidoreductase	-0.5488	12.4439	1	-0.19407	1.19951	0	-0.87697	9.78583	1	-0.96603	10.8905	1	-0.09395	0.443719	0	-0.25826	1.82307	1	0.064198	0.275384	0	-0.13978	0.754315	0	0.150023	0.832059	0	0.074439	0.330363	0	-0.10012	0.481921	0	-0.75849	8.25562	1	0.060958	0.258641	0	-0.79765	8.76834	1
NT01ZM0493	ZMO0485	acyl-CoA dehydrogenase	0.034478	0.159996	0	0.123961	0.559326	0	-0.309	2.04877	1	-0.27295	1.70505	1	0.56674	4.95118	1	0.153129	0.74461	0	-0.02917	0.139066	0	-0.0043	0.018285	0	0.077626	0.451791	0	0.044159	0.224681	0	-0.44278	5.36672	1	-0.46643	5.75877	1	0.113675	0.75229	0	-0.79554	11.0155	1
NT01ZM0434	ZMO0428	FeS assembly SUF system protein	0.328969	7.6204	1	0.361436	4.85157	1	0.258428	2.99502	1	-0.00346	0.016746	0	0.636627	9.94503	1	0.424283	6.03539	1	-0.06285	0.47953	0	-0.16641	1.88433	1	0.076632	0.623825	0	-0.15263	1.65825	1	-0.27519	3.94956	1	-0.33227	5.14987	1	-0.18526	2.20931	1	-0.79272	14.2103	1
NT01ZM1710	ZMO1636	import inner membrane translocase, subunit Tim44	0.314249	5.71661	1	0.197804	2.43227	1	0.130158	1.3117	0	0.080623	0.667589	0	0.624911	11.1928	1	0.421302	7.05162	1	-0.2235	6.60332	1	-0.01938	0.228849	0	-0.00299	0.029794	0	-0.24586	7.45778	1	-0.42711	13.731	1	-0.31052	9.85015	1	-0.05252	0.825702	0	-0.79015	22.5905	1
NT01ZM1160	ZMO1121	hypothetical protein	0.180028	2.35074	1	-0.26104	1.46129	0	0.071861	0.259797	0	-0.06332	0.223283	0	0.132462	0.563866	0	0.579108	4.69146	1	-0.84015	7.68365	1	0.003308	0.009668	0	0.244141	1.32519	0	-0.5927	4.84593	1	-0.3935	2.68141	1	-0.50394	3.85038	1	0.108962	0.436564	0	-0.78848	7.09471	1
NT01ZM1448	ZMO1392	scaffold protein Nfu/NifU-like protein	-0.12284	0.252955	0	-0.31405	0.666916	0	-0.34157	0.74818	0	-0.35306	0.78318	0	0.327736	0.70688	0	-0.12446	0.207339	0	-0.18959	0.622379	0	-0.18005	0.58069	0	0.265521	0.992414	0	-0.10412	0.288373	0	-0.64179	3.618	1	-0.39715	1.782	1	0.254032	0.932147	0	-0.78491	4.81892	1
NT01ZM1134	ZMO1095	MazG family protein	0.206838	1.42953	0	0.232169	1.1208	0	0.097268	0.347759	0	-0.09254	0.326825	0	0.412049	2.60529	1	0.410578	2.59153	1	-0.17841	1.14007	0	-0.04045	0.16902	0	-0.05517	0.243291	0	-0.27403	2.14003	1	-0.17988	1.15363	0	-0.35376	3.12219	1	-0.24498	1.81255	1	-0.77862	9.0275	1
NT01ZM1772	ZMO1695	conserved hypothetical protein	0.199784	1.11933	0	0.181283	0.766084	0	0.17186	0.711827	0	-0.17409	0.72454	0	0.143418	0.557562	0	0.657949	4.95844	1	-0.47667	6.09167	1	0.074516	0.439966	0	-0.05678	0.312221	0	-0.45893	5.79115	1	0.037864	0.192038	0	-0.41157	4.99148	1	-0.40274	4.84327	1	-0.77645	10.9693	1
NT01ZM0177	ZMO0175	hypothetical protein	0.307827	3.53873	1	0.309927	2.44677	1	-0.03748	0.149187	0	0.043709	0.177957	0	0.941018	10.7714	1	0.284062	2.15002	1	0.025865	0.139394	0	0.155469	1.39784	0	-0.05928	0.374154	0	0.122057	0.986203	0	-0.63109	9.76398	1	-0.16607	1.53974	0	0.021911	0.115755	0	-0.77525	12.1857	1
NT01ZM1498	ZMO1439	nitrilase/cyanide hydratase and apolipoprotein N-acyltransferase	0.207174	1.98586	1	-0.10973	0.525169	0	0.172415	0.975351	0	-0.03491	0.131277	0	0.209074	1.28649	0	0.48212	4.38112	1	-0.59185	8.00475	1	-0.05266	0.283751	0	0.114288	0.776913	0	-0.53022	6.97576	1	-0.3188	3.45747	1	-0.36236	4.15874	1	-0.09304	0.587145	0	-0.7742	10.9064	1
NT01ZM1641	ZMO1579	hydrolase of the alpha/beta superfamily; K06889	0.286452	3.32841	1	-0.08061	0.293035	0	0.336191	2.0739	1	0.133059	0.555403	0	0.197213	0.95327	0	0.479345	3.50014	1	-0.55995	5.01431	1	-0.16913	0.880523	0	0.0196	0.06589	0	-0.70948	6.87927	1	-0.27782	1.80585	1	-0.31228	2.1476	1	-0.18353	0.988235	0	-0.77363	7.67378	1
NT01ZM1101	ZMO1062	hypothetical protein	0.064109	0.282328	0	-0.00077	0.002139	0	-0.16399	0.704574	0	-0.22373	1.08897	0	0.070973	0.241432	0	0.573182	4.31812	1	-0.57396	6.97654	1	-0.0298	0.132973	0	0.125392	0.791632	0	-0.47837	5.48534	1	-0.07175	0.37768	0	-0.76698	9.89164	1	0.065661	0.337876	0	-0.77306	9.97999	1
NT01ZM1079	ZMO1040	TonB-dependent outer membrane receptor	-0.0005	0.003243	0	-0.20169	2.71938	1	-0.02969	0.203298	0	-0.27289	4.22287	1	-0.01561	0.09821	0	0.316184	5.18963	1	-0.51787	17.6701	1	-0.05333	0.960749	0	0.061766	1.18539	0	-0.50943	17.434	1	-0.18607	5.85921	1	-0.3992	14.0617	1	-0.18143	5.66365	1	-0.76671	23.5538	1
NT01ZM0176	ZMO0174	SnoaL	0.064549	0.133598	0	0.127431	0.280872	0	-0.19032	0.465185	0	-0.19396	0.476802	0	0.358801	1.09823	0	0.283679	0.795126	0	-0.15625	1.60548	1	0.094959	0.786705	0	-0.15166	1.53673	0	-0.21295	2.53669	1	-0.23137	2.66329	1	-0.37904	5.76303	1	-0.1553	1.59121	1	-0.76571	12.389	1
NT01ZM0957	ZMO0927	Leucyltransferase	0.379829	4.51238	1	0.145155	0.696968	0	0.357328	2.56158	1	0.250922	1.51811	0	0.44998	3.59385	1	0.461086	3.72299	1	-0.31593	2.96208	1	-0.27983	2.47569	1	0.029382	0.128344	0	-0.56637	6.70683	1	-0.30482	2.80985	1	-0.38358	3.92938	1	-0.07702	0.404295	0	-0.76543	9.67691	1
NT01ZM0001	ZMO0001	putative TonB-dependent siderophore receptor	-0.50988	2.73905	1	-0.67031	3.61252	1	-0.67858	3.67724	1	-0.77633	4.45783	1	-0.5534	2.72771	1	-0.0312	0.069797	0	-0.63911	9.55319	1	-0.09176	0.635341	0	0.188556	1.77166	1	-0.54232	7.86	1	-0.11691	0.887191	0	-0.73914	11.2166	1	0.090807	0.626468	0	-0.76524	11.6347	1
NT01ZM1497	ZMO1438	conserved hypothetical protein	0.342094	2.80349	1	0.227175	0.861509	0	0.020723	0.050281	0	0.087103	0.248521	0	0.343094	1.55906	1	0.917456	6.41775	1	-0.69028	5.39758	1	0.507606	3.49485	1	-0.3236	1.7976	1	-0.50628	3.48153	1	-0.11592	0.429706	0	-0.38913	2.36283	1	-0.25722	1.28347	0	-0.76227	6.16699	1
NT01ZM0667	ZMO0650	flagellar biosynthesis protein FlhB	0.371133	2.82534	1	0.020779	0.067759	0	0.408825	3.05035	1	0.241043	1.39753	0	0.031715	0.107248	0	0.802949	7.72117	1	-0.78217	21.3676	1	-0.06225	0.949956	0	-0.12627	2.67413	1	-0.97068	24.6922	1	-0.01094	0.109749	0	-0.45637	13.682	1	-0.29405	8.52238	1	-0.76135	20.9596	1
NT01ZM1350	ZMO1298	TonB-dependent receptor plug	0.23711	2.3017	1	-0.027	0.102994	0	0.137008	0.74671	0	0.027911	0.106841	0	0.175049	1.05331	0	0.608474	6.35155	1	-0.63547	10.2989	1	-0.02178	0.120338	0	0.044033	0.272291	0	-0.61322	9.89695	1	-0.20205	2.18532	1	-0.49325	7.64583	1	-0.06506	0.443926	0	-0.76036	12.452	1
NT01ZM0087	ZMO0091	hypothetical protein	0.058605	0.114057	0	0.186052	0.350943	0	-0.11001	0.186255	0	-0.16668	0.30613	0	0.393623	0.953509	0	0.117487	0.20112	0	0.068565	0.174385	0	-0.35075	1.47104	0	0.083752	0.220347	0	-0.19843	0.656651	0	-0.20757	0.698183	0	-0.57825	3.08026	1	0.02708	0.06253	0	-0.75874	4.55722	1
NT01ZM0269	ZMO0263	hypothetical protein	0.438631	3.24548	1	-0.05	0.165049	0	0.549234	4.21486	1	0.319257	1.90097	1	0.11475	0.453145	0	0.771284	6.69713	1	-0.82129	21.1245	1	-0.00755	0.068368	0	-0.13264	2.61294	1	-0.96147	23.5362	1	-0.16475	3.59226	1	-0.2296	5.72476	1	-0.36261	10.0765	1	-0.75696	19.9002	1
NT01ZM1892	ZMO1807	TonB-dependent outer membrane receptor	0.225145	1.06146	0	0.105331	0.263678	0	0.107859	0.271365	0	0.054376	0.122507	0	0.176235	0.504192	0	0.562109	2.62836	1	-0.45678	2.82917	1	-0.21597	0.945133	0	0.039903	0.115595	0	-0.63285	4.53566	1	-0.0709	0.223374	0	-0.67022	4.91464	1	-0.01358	0.036499	0	-0.75471	5.78036	1
NT01ZM1046	ZMO1010	conserved hypothetical protein	0.493959	1.77593	1	0.207756	0.444893	0	0.26386	0.609709	0	0.280514	0.662296	0	0.550569	1.73215	1	0.880892	3.46798	1	-0.67314	5.60261	1	0.027337	0.084365	0	0.16301	0.725095	0	-0.48279	3.50745	1	-0.34281	2.11674	1	-0.58969	4.66871	1	0.179663	0.829584	0	-0.75284	6.501	1
NT01ZM0772	ZMO0749	RNA polymerase factor sigma-32	0.210927	2.07192	1	0.286482	1.36086	0	-0.36428	1.93829	1	0.102105	0.335951	0	0.685566	4.87201	1	0.420315	2.39667	1	-0.13383	0.499131	0	0.165163	0.660906	0	-0.19606	0.836947	0	-0.16473	0.658544	0	-0.39908	2.35191	1	-0.61943	4.46452	1	0.270324	1.32383	0	-0.74819	5.79236	1
NT01ZM0975	ZMO0942	sucrose-6-phosphate hydrolase	0.293868	1.43039	0	-0.05513	0.123127	0	0.215452	0.651108	0	0.111865	0.280491	0	0.225949	0.69466	0	0.622205	3.01192	1	-0.67734	5.42777	1	-0.12739	0.500488	0	0.170833	0.742554	0	-0.63389	4.95506	1	-0.28108	1.51096	0	-0.53414	3.88962	1	0.067247	0.225689	0	-0.74798	6.20048	1
NT01ZM0318	ZMO0311	Pyrroline-5-carboxylate reductase	0.479572	3.95695	1	0.206871	0.785257	0	0.16222	0.56429	0	0.40182	2.04971	1	0.453953	2.45636	1	0.900296	6.48706	1	-0.69342	6.75517	1	-0.02575	0.089264	0	0.024849	0.085873	0	-0.69433	6.76649	1	-0.24708	1.5388	0	-0.76383	7.6356	1	0.264449	1.70074	1	-0.74646	7.41941	1
NT01ZM0609	ZMO0591	NifU-like involved in Fe-S cluster formation	0.257838	1.03643	0	0.30272	1.11588	0	-0.23506	0.780816	0	0.036725	0.082811	0	0.636758	3.33048	1	0.592925	2.99982	1	-0.2902	2.81685	1	0.270611	2.54017	1	-0.12096	0.788852	0	-0.14055	0.973751	0	-0.33404	3.46239	1	-0.55737	7.01361	1	0.150824	1.07671	0	-0.74058	9.8744	1
NT01ZM1937	ZMO1850	conserved hypothetical protein	0.22293	0.572645	0	-0.17585	0.387451	0	0.292519	0.760248	0	-0.00337	0.005541	0	-0.03057	0.052781	0	0.633146	2.32477	1	-0.80899	11.0467	1	0.073954	0.416794	0	-0.03209	0.152488	0	-0.76713	10.427	1	-0.14528	1.04069	0	-0.26667	2.53637	1	-0.32798	3.43902	1	-0.73993	10.0172	1
NT01ZM1527	ZMO1466	alpha/beta family hydrolase	0.428508	6.02689	1	0.146522	1.04741	0	0.292955	2.81962	1	0.208123	1.74469	1	0.354465	3.81402	1	0.858489	11.5879	1	-0.71197	16.3189	1	0.066006	0.743189	0	0.052557	0.546253	0	-0.5934	13.8785	1	-0.20794	3.92122	1	-0.49953	11.1309	1	-0.03228	0.276183	0	-0.73975	16.8494	1
NT01ZM0242	ZMO0233	conserved hypothetical protein	0.708488	4.91055	1	0.596901	2.67727	1	0.547044	2.3527	1	0.455824	1.79515	1	0.912428	4.93918	1	0.918657	4.98599	1	-0.32176	1.73283	1	0.314438	1.67496	1	-0.27338	1.36403	0	-0.2807	1.41769	0	-0.31553	1.68352	1	-0.05718	0.177618	0	-0.3646	2.08528	1	-0.7373	5.75068	1
NT01ZM1903	ZMO1817	nitrogenase cofactor biosynthesis protein NifB	0.279606	1.61714	1	0.138364	0.417453	0	0.188853	0.628522	0	0.004819	0.010725	0	0.302768	1.21732	0	0.621983	3.51359	1	-0.48362	3.70215	1	-0.09349	0.365621	0	0.14344	0.639326	0	-0.43367	3.15851	1	-0.1644	0.770482	0	-0.52662	4.18385	1	-0.04059	0.13579	0	-0.73162	6.56007	1
NT01ZM1379	ZMO1324	Serine kinase of the HPr protein regulates carbohydrate metabolism-like	-0.0112	0.018469	0	0.036307	0.058968	0	-0.08925	0.158203	0	-0.22387	0.484836	0	0.154005	0.301805	0	0.114328	0.210873	0	-0.07802	0.432629	0	0.010166	0.042689	0	-0.28569	2.7086	1	-0.35355	3.7009	1	-0.1177	0.748299	0	-0.19341	1.52063	0	-0.42031	4.73442	1	-0.73142	9.61684	1
NT01ZM0725	ZMO0705	conserved hypothetical protein	0.546002	2.91032	1	0.357985	1.38649	0	0.393767	1.59437	1	0.272004	0.934145	0	0.584028	2.85778	1	0.934208	5.5845	1	-0.57622	8.5215	1	0.265311	2.96375	1	-0.10658	0.786213	0	-0.41749	5.64757	1	-0.22604	2.33852	1	-0.27513	3.12636	1	-0.22834	2.37384	1	-0.72951	11.131	1
NT01ZM0400	ZMO0394	hypothetical protein	0.406211	5.34561	1	0.309989	1.40966	0	0.349621	1.68221	1	0.035682	0.093205	0	0.248863	1.0264	0	0.990679	7.38622	1	-0.68069	4.57561	1	0.218745	0.876053	0	-0.04529	0.123586	0	-0.50724	2.99272	1	0.061125	0.173691	0	-0.42231	2.28216	1	-0.35923	1.79547	1	-0.72042	4.95282	1
NT01ZM1906	ZMO1819	NifZ	0.101548	0.170362	0	-0.09169	0.143256	0	0.16856	0.293075	0	-0.17792	0.31322	0	0.032049	0.045827	0	0.383501	0.860727	0	-0.47519	5.27409	1	-0.15789	1.06173	0	0.123296	0.750088	0	-0.50979	5.80154	1	-0.12374	0.753813	0	-0.37283	3.74599	1	-0.22318	1.75795	1	-0.71975	8.96328	1
NT01ZM0324	ZMO0318	short-chain dehydrogenase/reductase SDR	0.247441	1.70038	1	0.107891	0.258083	0	-0.04846	0.102937	0	0.173404	0.467422	0	0.540438	2.33078	1	0.324376	1.10179	0	-0.21649	0.670783	0	-0.09026	0.221253	0	-0.045	0.10021	0	-0.35175	1.33081	0	-0.43255	1.80323	1	-0.46309	1.99503	1	0.176861	0.511807	0	-0.71878	3.81091	1
NT01ZM1125	ZMO1086	Cellulase	0.08724	0.247504	0	-0.14727	0.446289	0	-0.05266	0.130126	0	-0.14925	0.454087	0	0.321193	1.30625	0	0.229681	0.810179	0	-0.37695	7.18594	1	0.161643	2.17358	1	-0.03203	0.241677	0	-0.24733	4.05652	1	-0.46846	9.35052	1	-0.1207	1.41225	0	-0.12862	1.55014	1	-0.71778	14.5592	1
NT01ZM0668	ZMO0651	flagellar hook-associated 2 domain-containing protein	0.129968	1.665	1	-0.01118	0.053785	0	0.014552	0.071228	0	-0.08165	0.540569	0	0.159704	1.3796	0	0.427271	5.74869	1	-0.43845	7.84857	1	-0.08254	0.733753	0	0.045092	0.332584	0	-0.4759	8.66718	1	-0.17088	2.09453	1	-0.49526	9.08411	1	-0.05112	0.389379	0	-0.71726	13.4833	1
NT01ZM1556	ZMO1496	Phosphoenolpyruvate carboxylase	-0.07919	0.17752	0	-0.41185	1.217	0	-0.171	0.369443	0	-0.16655	0.357378	0	0.174307	0.378481	0	-0.15349	0.322739	0	-0.25836	1.2743	0	-0.18544	0.795329	0	0.075542	0.249492	0	-0.36826	2.14725	1	-0.58616	4.24144	1	-0.20296	0.902243	0	0.079993	0.267336	0	-0.70912	5.52809	1
NT01ZM1124	ZMO1085	hypothetical protein	0.097065	1.44331	0	-0.09858	0.720011	0	-0.02586	0.13755	0	-0.04034	0.230088	0	0.252427	2.81218	1	0.202034	2.02169	1	-0.30062	4.0918	1	-0.07502	0.556721	0	-0.03822	0.238179	0	-0.41385	6.35179	1	-0.35101	5.08777	1	-0.30291	4.13648	1	-0.05269	0.352838	0	-0.70662	11.9187	1
NT01ZM0225	ZMO0219	helicase domain-containing protein	0.230369	8.87464	1	0.208952	3.04804	1	0.044779	0.351993	0	-0.01707	0.1135	0	0.55021	10.8452	1	0.343558	6.14365	1	-0.13461	1.59019	1	-0.00098	0.005882	0	-0.00205	0.012329	0	-0.13764	1.64321	1	-0.34126	6.08921	1	-0.29976	5.10928	1	-0.0639	0.557036	0	-0.70492	13.9426	1
NT01ZM0781	ZMO0757	TPR repeat-containing protein	0.337011	2.32219	1	-0.15013	0.542381	0	0.423023	2.37434	1	0.120423	0.407116	0	0.529521	3.3066	1	0.275075	1.25922	0	-0.4252	4.21065	1	-0.07992	0.395268	0	0.211517	1.50915	0	-0.29361	2.45165	1	-0.67965	7.87923	1	0.068025	0.322816	0	-0.09108	0.467647	0	-0.70271	8.20695	1
NT01ZM1786	ZMO1709	4'-phosphopantetheinyl transferase	0.083973	0.639442	0	-0.04492	0.136258	0	0.223588	1.03377	0	-0.31905	1.73415	1	0.352303	2.00837	1	0.079046	0.263267	0	-0.12397	0.475651	0	0.040899	0.125618	0	0.054834	0.175293	0	-0.02824	0.083551	0	-0.39723	2.47734	1	0.185441	0.818522	0	-0.4878	3.35276	1	-0.69959	5.58182	1
NT01ZM1730	ZMO1654	3-demethylubiquinone-9 3-O-methyltransferase	0.118273	0.631266	0	-0.12836	0.440792	0	-0.16948	0.636321	0	-0.00348	0.008701	0	0.333647	1.66564	1	0.312414	1.51202	0	-0.44078	3.3561	1	0.085342	0.336596	0	-0.00472	0.014413	0	-0.36015	2.49232	1	-0.46201	3.59391	1	-0.39656	2.87375	1	0.161282	0.776963	0	-0.69728	6.3672	1
NT01ZM0888	ZMO0861	DNA-directed DNA polymerase	0.195677	3.4539	1	-0.18336	1.448	0	0.255569	2.36545	1	0.013184	0.057316	0	0.053807	0.278606	0	0.460148	5.51344	1	-0.64351	9.22641	1	-0.13522	1.03437	0	0.124704	0.922207	0	-0.65402	9.40081	1	-0.23717	2.35613	1	-0.33979	3.9907	1	-0.11768	0.850103	0	-0.69464	10.0663	1
NT01ZM0448	ZMO0442	HAD-superfamily hydrolase, subfamily IA, variant 3	0.26875	3.72337	1	0.364905	2.10519	1	-0.12423	0.461784	0	0.038756	0.115069	0	0.697914	5.3789	1	0.46256	2.99059	1	-0.09766	0.339921	0	0.213752	0.96504	0	-0.15147	0.599942	0	-0.03538	0.104023	0	-0.33301	1.83828	1	-0.37304	2.1752	1	0.011514	0.031568	0	-0.69453	5.34336	1
NT01ZM0507	ZMO0498	UDP-N-acetylglucosamine pyrophosphorylase / glucosamine-1-phosphate N-acetyltransferase	-0.08507	0.77626	0	-0.1288	0.532603	0	-0.30633	1.80929	1	-0.31739	1.9069	1	0.533796	4.09307	1	-0.25036	1.345	0	0.121557	0.493547	0	-0.16582	0.749152	0	0.204495	1.00489	0	0.160233	0.714683	0	-0.6626	5.53363	1	-0.22179	1.1286	0	0.193428	0.928711	0	-0.69096	5.85523	1
NT01ZM0919	ZMO0893	esterase	0.434111	2.14997	1	0.229554	0.733703	0	0.235742	0.761097	0	0.334793	1.25117	0	0.236236	0.763301	0	0.929675	5.52083	1	-0.70012	9.06543	1	0.042483	0.203292	0	-0.12893	0.840484	0	-0.78657	10.3482	1	-0.00668	0.02741	0	-0.65145	8.32196	1	-0.02988	0.135656	0	-0.68801	8.88175	1
NT01ZM0108	ZMO0113	Anthranilate synthase	0.032961	0.128804	0	0.105077	0.447711	0	-0.20829	1.14164	0	-0.27175	1.68295	1	0.411334	3.10794	1	0.200549	1.08123	0	-0.09547	0.922582	0	0.00999	0.061217	0	0.082316	0.750236	0	-0.00317	0.018565	0	-0.30626	5.02511	1	-0.39885	7.13905	1	0.018855	0.122154	0	-0.68625	13.1556	1
NT01ZM1806	ZMO1727	aminotransferase	0.186065	2.0984	1	0.304248	2.4295	1	0.015034	0.055815	0	-0.1362	0.758307	0	0.601346	6.39593	1	0.264081	1.9692	1	0.040167	0.197481	0	-0.11354	0.735999	0	0.125095	0.84178	0	0.051717	0.266785	0	-0.2971	2.97258	1	-0.36259	3.9724	1	-0.02614	0.120941	0	-0.68583	9.17881	1
NT01ZM0423	ZMO0417	conserved hypothetical protein	0.183024	0.635697	0	0.008177	0.018312	0	0.082258	0.219567	0	-0.059	0.149362	0	0.133074	0.396095	0	0.575766	3.12905	1	-0.56759	12.7036	1	0.173941	2.78043	1	-0.0989	1.20987	0	-0.49255	10.9665	1	-0.1249	1.70214	1	-0.31957	6.54867	1	-0.24016	4.43936	1	-0.68462	15.1769	1
NT01ZM0239	ZMO0231	conserved hypothetical protein	0.113982	0.573419	0	-0.20945	1.021	0	-0.02662	0.081432	0	0.164203	0.72624	0	0.269164	1.46753	0	0.049182	0.161056	0	-0.25864	2.61585	1	-0.08735	0.553863	0	-0.23144	2.21859	1	-0.57742	7.95301	1	-0.47862	6.26323	1	-0.16315	1.32495	0	-0.04062	0.212689	0	-0.68238	9.68876	1
NT01ZM0480	ZMO0473	Riboflavin synthase	0.263737	1.3021	0	0.142085	0.515548	0	-0.08255	0.260073	0	0.086156	0.273902	0	0.597991	4.03918	1	0.453351	2.69651	1	-0.31127	6.91186	1	0.021008	0.177845	0	0.121753	1.81277	1	-0.16851	2.93358	1	-0.45591	10.8582	1	-0.51489	12.334	1	0.290457	6.31805	1	-0.68034	16.0306	1
NT01ZM0585	ZMO0568	hypothetical protein	0.036282	0.341965	0	-0.16741	1.1656	0	0.120799	0.735783	0	-0.26289	2.26246	1	0.079488	0.421851	0	0.207725	1.59655	1	-0.37513	3.96931	1	-0.18649	1.4192	0	0.227447	1.90142	1	-0.33418	3.35755	1	-0.2469	2.14746	1	-0.27342	2.49836	1	-0.15624	1.09813	0	-0.67655	8.67351	1
NT01ZM1169	ZMO1129	hypothetical protein	0.233819	1.64051	1	0.027368	0.082918	0	0.053647	0.175764	0	-0.02159	0.064266	0	0.27655	1.50267	0	0.626671	4.96221	1	-0.5993	7.52114	1	0.176201	1.31466	0	0.045222	0.219101	0	-0.37788	4.03583	1	-0.24918	2.19097	1	-0.39682	4.32716	1	-0.03002	0.136528	0	-0.67602	8.70985	1
NT01ZM0190	ZMO0186	Cysteine--tRNA ligase	0.33443	11.2397	1	0.094515	0.835267	0	0.148018	1.59188	1	0.245508	3.36221	1	0.025444	0.160011	0	0.918748	16.2688	1	-0.82423	15.1096	1	0.028879	0.190584	0	-0.10003	0.936533	0	-0.89539	16.2549	1	0.069071	0.563297	0	-0.74185	13.7001	1	-0.00254	0.014316	0	-0.67532	12.4923	1
NT01ZM1036	ZMO1000	5-methyltetrahydropteroyltriglutamate--homocysteine S-methyltransferase	-0.14199	0.548424	0	-0.22952	0.88146	0	-0.2002	0.729045	0	-0.37168	1.77006	1	0.06425	0.174929	0	-0.06034	0.162724	0	-0.16919	1.31391	0	-0.1557	1.16497	0	0.088448	0.532585	0	-0.23644	2.15147	1	-0.29377	2.96704	1	-0.29557	2.99374	1	-0.08303	0.490098	0	-0.67237	9.07426	1
NT01ZM0035	ZMO0035	ankyrin	-0.69389	4.25589	1	-0.62588	2.92593	1	-0.94989	5.31333	1	-0.96265	5.41104	1	-0.14701	0.381534	0	-0.71602	3.56277	1	0.090146	0.395337	0	-0.08985	0.393678	0	0.144264	0.73669	0	0.144561	0.738781	0	-0.47887	4.20242	1	-0.32371	2.37075	1	0.131503	0.64917	0	-0.67108	6.66125	1
NT01ZM1575	ZMO1512	ABC transporter related	0.266751	2.0613	1	0.018078	0.065033	0	0.091838	0.424952	0	0.233808	1.54929	0	0.123447	0.627327	0	0.617911	6.28411	1	-0.59983	16.7396	1	0.023996	0.25624	0	-0.20518	5.01439	1	-0.78102	20.5989	1	-0.10537	1.90037	1	-0.50208	14.2905	1	-0.06321	0.905367	0	-0.67066	18.343	1
NT01ZM0659	ZMO0641	hypothetical protein	0.509813	3.50996	1	0.458138	2.53537	1	0.520214	3.05852	1	0.190967	0.715177	0	0.402984	2.09606	1	0.925086	6.8264	1	-0.46695	6.5344	1	0.002978	0.01385	0	0.006048	0.028585	0	-0.45792	6.36983	1	0.055154	0.330071	0	-0.4019	5.34818	1	-0.3232	3.93884	1	-0.66994	10.1198	1
NT01ZM1883	ZMO1797	cytidylate kinase	0.247585	0.938158	0	-0.02285	0.050889	0	0.025978	0.058282	0	0.092021	0.239353	0	0.384604	1.62446	1	0.487738	2.30936	1	-0.51059	8.94466	1	0.074059	0.596742	0	0.062322	0.475029	0	-0.37421	6.05792	1	-0.40745	6.772	1	-0.3877	6.34804	1	0.128365	1.28901	0	-0.66679	12.0026	1
NT01ZM2081	ZMO1977	transporter protein	-0.51004	2.03797	1	-0.43757	1.44478	0	-0.81319	3.60377	1	-0.66731	2.69674	1	-0.3457	1.02756	0	-0.21394	0.531258	0	-0.22363	1.77913	1	-0.01813	0.07565	0	-0.10275	0.590341	0	-0.3445	3.36959	1	-0.09187	0.508852	0	-0.61737	7.497	1	0.043127	0.199475	0	-0.66611	8.23214	1
NT01ZM0618	ZMO0601	multi-sensor hybrid histidine kinase	0.293713	3.39345	1	-0.1139	0.536453	0	0.424854	3.54419	1	0.150464	0.782155	0	-0.17908	0.998705	0	0.778613	8.04516	1	-0.89251	11.8952	1	-0.18743	1.44489	0	0.08993	0.518226	0	-0.99002	13.2021	1	0.065179	0.342889	0	-0.54119	6.62956	1	-0.18446	1.41148	0	-0.66047	8.50105	1
NT01ZM1983	ZMO1883	D-isomer specific 2-hydroxyacid dehydrogenase NAD-binding	-0.15751	0.507055	0	-0.26524	0.808818	0	-0.28237	0.882747	0	-0.2905	0.918695	0	-0.25548	0.767841	0	0.198294	0.544807	0	-0.46353	3.58767	1	-0.09456	0.380738	0	-0.0665	0.246743	0	-0.62459	5.46321	1	-0.00976	0.030206	0	-0.57523	4.87813	1	-0.07463	0.283689	0	-0.65962	5.88049	1
NT01ZM0490	ZMO0482	Fructose-bisphosphatase	0.279646	10.4171	1	0.188072	3.90896	1	0.1123	1.82973	1	0.001464	0.011611	0	0.376667	9.67723	1	0.628153	16.1326	1	-0.44008	13.8284	1	-0.03542	0.471083	0	0.192322	5.24199	1	-0.28318	8.62312	1	-0.1886	5.10276	1	-0.55128	16.9172	1	0.081487	1.50061	0	-0.65839	19.4963	1
NT01ZM0693	ZMO0676	Methionine gamma-lyase	-0.32265	3.46659	1	-0.49109	2.57897	1	-0.53375	2.91676	1	-0.4874	2.55038	1	0.293018	1.2053	0	-0.56248	3.15047	1	0.071391	0.198144	0	-0.15358	0.511619	0	0.207634	0.768491	0	0.125448	0.393819	0	-0.7841	5.25383	1	-0.12485	0.39142	0	0.253978	1.01971	0	-0.65497	4.08232	1
NT01ZM1752	ZMO1676	conserved hypothetical protein	-0.10783	1.52359	0	-0.15849	0.976136	0	-0.24768	1.86882	1	-0.29214	2.38739	1	0.319977	2.73189	1	-0.21147	1.48043	0	0.052983	0.234514	0	-0.1257	0.706551	0	0.031906	0.130498	0	-0.04081	0.172664	0	-0.47847	4.88218	1	-0.1619	1.00608	0	-0.01256	0.047595	0	-0.65293	7.37659	1
NT01ZM1063	ZMO1025	anaerobic ribonucleoside-triphosphate reductase	-0.13049	2.89715	1	-0.31026	3.72996	1	-0.38434	5.05086	1	-0.22456	2.31921	1	0.062449	0.387296	0	0.024472	0.127363	0	-0.33473	4.15953	1	-0.05275	0.313487	0	0.021831	0.112148	0	-0.36565	4.71252	1	-0.37271	4.84004	1	-0.46156	6.46176	1	0.181612	1.69337	1	-0.65265	9.86078	1
NT01ZM1509	ZMO1450	Deoxyribodipyrimidine photo-lyase	0.228179	1.685	1	-0.23608	1.4085	0	0.284631	1.85506	1	0.090762	0.380603	0	0.078297	0.316356	0	0.459025	3.75195	1	-0.6951	12.0966	1	0.097265	0.827041	0	-0.06633	0.492987	0	-0.66417	11.5389	1	-0.31437	4.55485	1	-0.07713	0.602072	0	-0.2602	3.47356	1	-0.6517	11.3107	1
NT01ZM2027	ZMO1925	Collagenase and related protease-like	-0.42329	5.80551	1	-0.8979	11.6426	1	-0.42191	4.56278	1	-0.48659	5.55678	1	-0.33538	3.28055	1	-0.4493	4.98163	1	-0.44859	9.12737	1	0.03195	0.247579	0	-0.08379	0.864426	0	-0.50044	10.3342	1	-0.56252	11.7164	1	0.059342	0.540108	0	-0.14847	1.98114	1	-0.65165	13.5761	1
NT01ZM1215	ZMO1173	conserved hypothetical protein	0.443689	5.55352	1	0.021543	0.073688	0	0.590067	5.4615	1	0.274588	1.80097	1	-0.04344	0.160111	0	0.953541	9.94368	1	-0.932	12.7492	1	-0.23016	2.02981	1	0.192478	1.55849	1	-0.96968	13.2571	1	0.064982	0.352461	0	-0.59363	7.69557	1	-0.123	0.81955	0	-0.65165	8.61936	1
NT01ZM1534	ZMO1475	TonB-dependent receptor plug	0.351577	1.55855	1	0.20563	0.687519	0	0.299735	1.16726	0	0.141228	0.418245	0	0.087018	0.230075	0	0.878327	5.56428	1	-0.6727	15.1946	1	-0.05916	0.605854	0	0.027803	0.233252	0	-0.70405	15.8222	1	0.118612	1.62186	1	-0.63775	14.4719	1	-0.1307	1.87197	1	-0.64984	14.7248	1
NT01ZM1508	ZMO1449	mannitol dehydrogenase domain-containing protein	0.385582	6.32669	1	0.101057	0.364451	0	0.263927	1.34763	0	0.304703	1.66377	1	0.878886	7.48226	1	0.094811	0.336448	0	0.006246	0.017227	0	-0.25075	1.25092	0	0.172732	0.738297	0	-0.07177	0.239501	0	-0.77783	6.39851	1	-0.08163	0.279775	0	0.213509	0.99309	0	-0.64595	4.97994	1
NT01ZM0268	ZMO0262	cytochrome c-type biogenesis protein CcmB	0.36958	3.99491	1	0.126869	0.41674	0	0.312626	1.44429	0	0.329068	1.55711	1	0.353335	1.72927	1	0.483292	2.75053	1	-0.35642	1.94868	1	-0.25614	1.20018	0	-0.00874	0.023083	0	-0.62131	4.39761	1	-0.22647	1.0059	0	-0.42681	2.54585	1	0.007701	0.020272	0	-0.64558	4.64149	1
NT01ZM0496	ZMO0488	hypothetical protein	0.308987	1.48723	0	-0.01943	0.045273	0	0.452043	2.22431	1	0.101155	0.285313	0	0.054588	0.13849	0	0.628163	3.61095	1	-0.6476	9.19728	1	0.030765	0.155368	0	-0.07516	0.458872	0	-0.69199	9.92178	1	-0.07402	0.449914	0	-0.14536	1.13247	0	-0.42604	5.4094	1	-0.64542	9.16136	1
NT01ZM1286	ZMO1236	alcohol dehydrogenase, 1-propanol preferring	0.444167	6.3496	1	0.456831	5.58887	1	0.214952	1.87733	1	0.291353	2.94566	1	0.809897	11.2114	1	0.460468	5.6491	1	-0.00364	0.028886	0	-0.05148	0.589945	0	-0.06933	0.887555	0	-0.12445	2.07688	1	-0.35307	8.79989	1	-0.297	7.11745	1	0.007072	0.057869	0	-0.64299	16.2182	1
NT01ZM0984	ZMO0950	GCN5-related N-acetyltransferase	0.491764	2.48445	1	0.229866	0.767553	0	0.662776	3.58195	1	0.323218	1.24423	0	0.451042	2.03058	1	0.530021	2.57964	1	-0.30015	5.06778	1	-0.08275	0.783655	0	-0.12993	1.4938	0	-0.51284	9.95636	1	-0.22118	3.27815	1	0.050002	0.401011	0	-0.46949	8.99646	1	-0.64066	12.6133	1
NT01ZM0358	ZMO0352	hypothetical protein	0.091194	1.16388	0	-0.1428	0.910687	0	0.080145	0.418669	0	-0.10036	0.561692	0	-0.13006	0.799094	0	0.515051	5.82188	1	-0.65785	8.23708	1	-0.12435	0.77919	0	0.114132	0.692546	0	-0.66807	8.39171	1	-0.01274	0.052679	0	-0.55925	6.72125	1	-0.06638	0.341179	0	-0.63837	7.94069	1
NT01ZM0420	ZMO0413	protein of unknown function YGGT	0.377075	13.7726	1	0.395885	7.82872	1	0.445393	9.01986	1	0.14117	1.8304	1	0.65328	13.5697	1	0.268458	4.68351	1	0.127427	1.69695	1	-0.1912	3.09375	1	-0.05858	0.566088	0	-0.12236	1.59843	1	-0.25739	4.74362	1	-0.01427	0.103854	0	-0.36281	7.48595	1	-0.63447	13.8582	1
NT01ZM0015	ZMO0015	heat-inducible transcription repressor	-0.35917	1.51844	0	-0.58888	2.98253	1	-0.43472	1.90267	1	-0.6389	3.36119	1	-0.21342	0.686504	0	-0.14962	0.428826	0	-0.43925	9.56169	1	0.028004	0.227578	0	0.203897	3.46433	1	-0.20735	3.55006	1	-0.37546	7.93836	1	-0.25709	4.82316	1	-0.00029	0.001923	0	-0.63284	13.997	1
NT01ZM0680	ZMO0663	DNA repair protein RadC	0.286308	1.00939	0	0.096029	0.195018	0	0.065839	0.126682	0	0.29567	0.816175	0	0.263723	0.697074	0	0.52	1.84357	1	-0.42397	2.6433	1	-0.08611	0.292202	0	-0.15196	0.605353	0	-0.66204	5.02668	1	-0.16769	0.69179	0	-0.54027	3.77001	1	0.077871	0.258566	0	-0.6301	4.69233	1
NT01ZM2054	ZMO1949	Ribosyldihydronicotinamide dehydrogenase (quinone)	-0.38528	3.17594	1	0.036362	0.064458	0	-0.6814	2.64968	1	-0.45909	1.47732	0	-0.06772	0.127038	0	-0.33289	0.929693	0	0.369253	1.07733	0	-0.13532	0.284847	0	-0.46775	1.51842	0	-0.23382	0.572308	0	0.104083	0.207978	0	-0.48383	1.59579	1	-0.24543	0.61071	0	-0.62519	2.33225	1
NT01ZM0276	ZMO0268	hypothetical protein	0.70307	3.62659	1	0.399554	1.33826	0	0.830592	3.9277	1	0.63522	2.65388	1	0.635134	2.65334	1	0.711335	3.13563	1	-0.31178	2.46395	1	-0.12684	0.673825	0	-0.18433	1.13773	0	-0.62295	6.56793	1	-0.23558	1.62687	1	-0.00758	0.026919	0	-0.3797	3.29458	1	-0.62286	6.56675	1
NT01ZM0765	ZMO0744	conserved hypothetical protein	0.092862	0.953455	0	-0.13317	0.80478	0	-0.0706	0.348235	0	-0.11347	0.646033	0	-0.2473	1.96851	1	0.802808	9.86204	1	-0.93598	12.8564	1	0.066413	0.364146	0	0.113851	0.740611	0	-0.75571	10.2697	1	0.114126	0.743074	0	-0.80699	11.032	1	0.070981	0.396141	0	-0.62188	8.18899	1
NT01ZM1585	ZMO1524	conserved hypothetical protein	0.229672	2.33561	1	-0.05839	0.270047	0	0.273285	2.22783	1	0.197095	1.37535	0	0.045094	0.198492	0	0.403211	3.94313	1	-0.4616	8.07356	1	-0.17053	2.00202	1	-0.14006	1.49714	0	-0.7722	14.0801	1	-0.10348	0.967028	0	-0.30046	4.58046	1	-0.21625	2.84664	1	-0.6202	11.3072	1
NT01ZM0234	ZMO0227	DNA polymerase I	0.34695	4.90616	1	0.003525	0.012437	0	0.354673	3.02354	1	0.166195	0.994753	0	-0.12782	0.689957	0	0.994757	11.5318	1	-0.99123	13.9005	1	0.109189	0.721801	0	-0.03045	0.147688	0	-0.91249	12.8268	1	0.131347	0.933601	0	-0.5309	6.91836	1	-0.21893	1.96242	1	-0.61847	8.3651	1
NT01ZM2062	ZMO1957	glycosyl transferase, group 1	-0.54036	9.81884	1	-0.65066	8.91135	1	-0.66063	9.07149	1	-0.61593	8.34785	1	-0.30605	3.23215	1	-0.57882	7.73759	1	-0.07184	0.610873	0	-0.10522	1.03707	0	-0.12376	1.31027	0	-0.30082	4.80206	1	-0.34462	5.78465	1	-0.18703	2.40949	1	-0.07906	0.695599	0	-0.61071	11.5133	1
NT01ZM1252	ZMO1205	hypothetical protein	0.198191	1.52155	0	-0.24706	1.00486	0	0.076008	0.217698	0	0.108515	0.335339	0	-0.01916	0.047545	0	0.627403	3.93483	1	-0.87446	6.92373	1	-0.01881	0.050785	0	0.156717	0.599265	0	-0.73655	5.51978	1	-0.2279	1.00588	0	-0.5702	3.85552	1	0.189224	0.774809	0	-0.60887	4.23517	1
NT01ZM0028	ZMO0028	restriction endonuclease	-0.3609	3.23362	1	-0.52336	4.1808	1	-0.32356	2.06534	1	-0.50378	3.95899	1	-0.2974	1.8228	1	-0.31884	2.02088	1	-0.20451	1.9597	1	-0.29974	3.4462	1	0.10644	0.764424	0	-0.39781	5.15225	1	-0.22596	2.27214	1	-0.30445	3.5253	1	-0.07379	0.467683	0	-0.6042	8.81376	1
NT01ZM1844	ZMO1761	uroporphyrin-III C/tetrapyrrole methyltransferase	0.17995	7.18567	1	0.274493	5.01391	1	-0.04493	0.388304	0	-0.15676	2.22447	1	0.228403	3.86688	1	0.693091	14.7109	1	-0.4186	8.65169	1	0.085928	0.925926	0	0.114852	1.40524	0	-0.21782	3.6107	1	0.04609	0.401099	0	-0.65209	13.8968	1	0.003019	0.019745	0	-0.60298	12.8804	1
NT01ZM1749	ZMO1673	aldo/keto reductase	0.263723	2.42413	1	0.276061	2.16564	1	-0.0058	0.021182	0	0.129872	0.729781	0	0.752828	8.68237	1	0.177992	1.13728	0	0.09807	1.18096	0	-0.09866	1.19122	0	0.026059	0.209175	0	0.02547	0.203626	0	-0.47677	10.4898	1	-0.28245	5.49521	1	0.161729	2.4659	1	-0.59749	13.2543	1
NT01ZM0985	ZMO0951	Coproporphyrinogen oxidase	0.380937	1.98314	1	0.198156	0.643447	0	0.305988	1.1824	0	0.266662	0.971149	0	0.527387	2.6358	1	0.423712	1.90526	1	-0.22556	1.77289	1	-0.05993	0.291896	0	-0.04859	0.226671	0	-0.33408	3.17021	1	-0.32923	3.103	1	-0.17765	1.24941	0	-0.08792	0.473573	0	-0.5948	7.0543	1
NT01ZM1939	ZMO1853	dihydrodipicolinate synthetase family protein	-0.00412	0.015986	0	-0.09767	0.276442	0	-0.04485	0.112304	0	-0.09007	0.25064	0	0.146368	0.459443	0	-0.02792	0.067074	0	-0.06975	0.200445	0	-0.34702	1.68394	1	0.06039	0.16955	0	-0.35638	1.75145	1	-0.24404	1.00984	0	-0.36395	1.80672	1	0.015168	0.037857	0	-0.59282	3.70947	1
NT01ZM0356	ZMO0350	putative ParB-like nuclease	-0.01069	0.031113	0	0.106217	0.374679	0	-0.16502	0.667664	0	-0.12421	0.457808	0	0.377848	2.19558	1	-0.13139	0.492552	0	0.237603	4.15085	1	-0.2164	3.62876	1	-0.10924	1.32538	0	-0.08804	0.97189	0	-0.27163	5.01035	1	-0.25004	4.46251	1	-0.06843	0.684483	0	-0.5901	12.7323	1
NT01ZM1808	ZMO1729	conserved hypothetical protein	0.538288	8.83353	1	-0.03138	0.168167	0	0.654567	9.85103	1	0.489997	6.947	1	0.243972	2.60778	1	0.764617	11.6628	1	-0.796	22.0782	1	0.001997	0.018886	0	-0.04141	0.564783	0	-0.83541	22.8188	1	-0.27535	8.15524	1	-0.10805	2.21655	1	-0.20598	5.61354	1	-0.58938	17.6109	1
NT01ZM0319	ZMO0312	Hippurate hydrolase	0.171966	2.07524	1	0.607058	8.46333	1	-0.24554	2.42643	1	-0.13171	0.975565	0	0.74443	10.6887	1	0.320679	3.59313	1	0.28638	4.83335	1	-0.01856	0.125346	0	0.024092	0.168546	0	0.291916	4.96368	1	-0.13737	1.65216	1	-0.58477	11.6401	1	0.137925	1.66198	1	-0.58422	11.6286	1
NT01ZM0932	ZMO0905	glucan biosynthesis protein G	-0.27779	5.8559	1	-0.12492	0.861991	0	-0.67593	9.21995	1	-0.37984	4.35731	1	0.727075	10.0198	1	-0.78246	10.8631	1	0.657545	9.68475	1	0.012829	0.061437	0	-0.14709	1.20239	0	0.523282	7.36602	1	-0.85199	12.7661	1	0.11936	0.892604	0	0.148997	1.22497	0	-0.58364	8.42418	1
NT01ZM0038	ZMO0038	sigma 54 modulation protein/ribosomal protein S30EA	-0.21805	1.28128	0	-0.35436	1.43442	0	-0.50557	2.42555	1	-0.38207	1.60206	1	-0.12065	0.331921	0	0.136081	0.386098	0	-0.49044	2.88616	1	0.048055	0.133422	0	0.124673	0.416988	0	-0.31772	1.51828	0	-0.23371	0.974099	0	-0.5936	3.81373	1	0.248176	1.06108	0	-0.57913	3.68021	1
NT01ZM1311	ZMO1261	ABC nitrate/sulfonate/bicarbonate transporter, periplasmic ligand binding protein	0.115349	0.665764	0	-0.02525	0.094278	0	0.193696	1.19446	0	-0.16721	0.967787	0	0.135354	0.720642	0	0.299555	2.26811	1	-0.32481	6.86573	1	-0.11055	1.46555	0	0.161891	2.57656	1	-0.27346	5.46764	1	-0.1606	2.54629	1	-0.21641	3.93956	1	-0.19902	3.49017	1	-0.57603	13.1518	1
NT01ZM0498	ZMO0489	hypothetical protein	0.270573	0.868349	0	0.233163	0.608825	0	0.482578	1.70875	1	-0.10417	0.22059	0	0.330881	0.987961	0	0.373005	1.17283	0	-0.13984	0.754014	0	-0.05901	0.248513	0	0.062968	0.268756	0	-0.13589	0.724811	0	-0.09772	0.466486	0	0.050561	0.206812	0	-0.52378	5.09746	1	-0.57094	5.73297	1
NT01ZM1102	ZMO1063	phage shock protein A, PspA	-0.02136	0.072814	0	-0.43336	2.07589	1	-0.05223	0.131125	0	-0.08071	0.216404	0	0.171437	0.555545	0	-0.12394	0.365098	0	-0.30942	1.67443	1	-0.12996	0.496378	0	0.121067	0.452608	0	-0.31831	1.74595	1	-0.60479	4.47244	1	-0.05824	0.184848	0	0.092586	0.322216	0	-0.57045	4.11626	1
NT01ZM0939	ZMO0910	ABC transporter related	0.185515	0.954792	0	-0.11835	0.481507	0	0.114373	0.460576	0	0.153724	0.682599	0	0.316429	1.9206	1	0.157534	0.705819	0	-0.27588	6.59376	1	0.076173	1.03482	0	-0.20745	4.47612	1	-0.40715	10.5217	1	-0.43477	11.2936	1	0.033013	0.338378	0	-0.1681	3.30746	1	-0.56986	14.7527	1
NT01ZM0509	ZMO0500	conserved hypothetical protein	0.096899	1.49793	0	-0.19427	2.33426	1	0.173788	1.97863	1	-0.08705	0.731651	0	-0.10245	0.917869	0	0.403306	6.58358	1	-0.59758	12.4624	1	-0.14161	1.84641	1	0.158066	2.1732	1	-0.58112	12.1138	1	-0.09182	0.983111	0	-0.37113	7.24722	1	-0.10277	1.15503	0	-0.56573	11.783	1
NT01ZM1635	ZMO1573	putative iron-dependent peroxidase	-0.14134	1.85175	1	-0.06596	0.335899	0	-0.49401	5.65881	1	-0.28661	2.59642	1	0.383999	3.98197	1	-0.16876	1.19022	0	0.102804	0.680818	0	-0.0434	0.227472	0	0.049256	0.26476	0	0.108659	0.734464	0	-0.44995	5.69516	1	-0.36865	4.3214	1	0.256652	2.54973	1	-0.56195	7.59992	1
NT01ZM0011	ZMO0011	conserved hypothetical protein	-0.35036	7.73646	1	-0.32625	2.67967	1	-0.4952	4.89518	1	-0.62927	6.75266	1	-0.68605	7.53562	1	0.40907	3.73239	1	-0.73532	8.20698	1	0.10075	0.502823	0	0.015922	0.05909	0	-0.61865	6.6055	1	0.359805	3.0957	1	-0.80352	9.12006	1	-0.11814	0.621455	0	-0.56186	5.817	1
NT01ZM1182	ZMO1142	thioredoxin reductase	0.264502	6.39276	1	0.023993	0.106094	0	0.26352	2.37281	1	0.129604	0.845264	0	0.07288	0.392177	0	0.592004	7.38609	1	-0.56801	7.00901	1	-0.28449	2.65789	1	0.239824	2.06321	1	-0.61268	7.70932	1	-0.04889	0.239756	0	-0.61298	7.71395	1	0.105908	0.640307	0	-0.55595	6.81888	1
NT01ZM0970	ZMO0939	guanine deaminase	0.153697	0.930735	0	-0.20363	0.953889	0	0.201963	0.942862	0	0.127818	0.505173	0	-0.05375	0.174389	0	0.338758	2.00151	1	-0.54239	6.07162	1	-0.15303	0.975877	0	-0.04045	0.177942	0	-0.73586	8.90279	1	-0.14988	0.947573	0	-0.28982	2.48468	1	-0.11459	0.653236	0	-0.55429	6.24851	1
NT01ZM2049	ZMO1944	GntR family transcriptional regulator	-0.29974	5.4428	1	-0.07258	0.369503	0	-0.38138	3.83329	1	-0.59937	7.1068	1	-0.11329	0.661962	0	-0.10492	0.59678	0	0.03234	0.156545	0	-0.02643	0.124643	0	-0.07361	0.422456	0	-0.06771	0.379728	0	0.040715	0.204379	0	-0.3029	3.12991	1	-0.2916	2.95987	1	-0.55379	7.21557	1
NT01ZM0677	ZMO0660	chaperone protein DnaK	-0.01591	0.062259	0	-0.04391	0.132281	0	-0.30968	1.6512	1	-0.28546	1.46488	0	0.595779	4.31497	1	-0.0643	0.204995	0	0.020392	0.073048	0	-0.02685	0.098475	0	0.337519	2.62127	1	0.33106	2.54733	1	-0.63968	6.47423	1	-0.27223	1.90573	1	0.361741	2.90384	1	-0.55017	5.29138	1
NT01ZM0928	ZMO0901	conserved hypothetical protein	0.444362	5.56165	1	0.228217	1.56524	1	0.202836	1.31721	0	0.289111	2.22105	1	0.611282	6.45439	1	0.67422	7.31961	1	-0.446	7.16954	1	0.203774	2.38162	1	0.015432	0.086954	0	-0.2268	2.79058	1	-0.38307	5.87974	1	-0.26761	3.55661	1	0.101708	0.865896	0	-0.54897	9.22765	1
NT01ZM0299	ZMO0290	conserved hypothetical protein	0.083959	0.481764	0	0.074708	0.312378	0	-0.20236	1.18754	0	-0.00362	0.01187	0	0.312224	2.24685	1	0.229592	1.42682	0	-0.15488	1.36737	0	0.037682	0.21236	0	-0.11458	0.887691	0	-0.23178	2.48008	1	-0.23752	2.5715	1	-0.39427	5.32942	1	0.084153	0.58138	0	-0.54763	8.15613	1
NT01ZM0363	ZMO0357	conserved hypothetical protein	0.413679	6.99395	1	0.148959	0.924568	0	0.571187	6.40453	1	0.276678	2.28103	1	0.018279	0.072704	0	0.78857	9.52216	1	-0.63961	9.01603	1	-0.21875	2.04767	1	0.054179	0.301762	0	-0.80418	11.6208	1	0.13068	0.966374	0	-0.43613	5.54899	1	-0.24033	2.35445	1	-0.54578	7.43808	1
NT01ZM0200	ZMO0195	N-acetylmuramoyl-L-alanine amidase	0.130193	0.596919	0	-0.16924	0.746973	0	0.155547	0.665519	0	-0.07428	0.258417	0	0.264786	1.41244	0	0.174715	0.780573	0	-0.34395	5.87098	1	0.108421	1.10276	0	0.02897	0.199095	0	-0.20656	2.84521	1	-0.43402	7.91615	1	0.089253	0.837267	0	-0.20085	2.72987	1	-0.54562	10.3401	1
NT01ZM0153	ZMO0157	D-isomer specific 2-hydroxyacid dehydrogenase NAD-binding	-0.23078	3.61293	1	-0.27459	1.6789	1	-0.56583	4.82844	1	-0.31395	2.0471	1	0.412821	3.06974	1	-0.45615	3.55167	1	0.181556	0.92272	0	0.048445	0.171848	0	-0.0478	0.169215	0	0.182201	0.927346	0	-0.68741	6.28712	1	-0.06124	0.226052	0	0.204074	1.08962	0	-0.54457	4.57651	1
NT01ZM1985	ZMO1885	NAD(P)H-dependent 2-cyclohexen-1-one reductase	-0.26783	1.98386	1	0.044715	0.160564	0	-0.43421	3.40857	1	-0.74412	7.15719	1	0.017202	0.056343	0	0.089828	0.370665	0	-0.04511	0.348943	0	-0.11603	1.25334	0	0.379298	6.86038	1	0.218154	3.17929	1	0.027513	0.192074	0	-0.64007	12.5113	1	0.069396	0.610236	0	-0.54317	10.528	1
NT01ZM0290	ZMO0281	transcriptional regulator, TetR family	0.052223	0.412674	0	-0.40075	3.39573	1	0.124343	0.627006	0	0.047415	0.187908	0	-0.13879	0.728215	0	0.175919	1.01473	0	-0.57667	6.13856	1	-0.19188	1.25121	0	0.039444	0.162619	0	-0.7291	8.26553	1	-0.26197	1.97701	1	-0.24345	1.77372	1	-0.03748	0.153414	0	-0.5429	5.66287	1
NT01ZM1863	ZMO1779	hypothetical protein	0.066065	0.361468	0	0.194241	1.1166	0	0.015281	0.052159	0	-0.31281	2.24699	1	0.500209	4.45851	1	0.061582	0.24636	0	0.132659	1.0454	0	-0.17176	1.5202	0	0.315962	3.73397	1	0.276864	3.07993	1	-0.30597	3.56414	1	-0.21806	2.16346	1	-0.01213	0.05825	0	-0.53616	7.64932	1
NT01ZM0442	ZMO0436	conserved hypothetical protein	0.188598	1.72208	1	0.166381	1.14399	0	0.014409	0.058779	0	0.001217	0.004687	0	0.282669	2.49412	1	0.456096	4.98189	1	-0.28971	5.44046	1	-0.08361	0.897878	0	0.119883	1.50845	0	-0.25344	4.51987	1	-0.11629	1.4426	0	-0.5253	11.243	1	0.106691	1.27235	0	-0.53489	11.4604	1
NT01ZM0002	ZMO0002	putative histidinol-phosphate aminotransferase (HisC-like)	-0.44068	2.63819	1	-0.40925	1.61928	1	-0.79577	4.29914	1	-0.42547	1.71485	1	-0.05642	0.126291	0	-0.48506	2.08223	1	0.075818	0.256046	0	-0.13069	0.507817	0	-0.1101	0.406675	0	-0.16497	0.693888	0	-0.35283	2.06931	1	-0.4414	2.88347	1	0.260201	1.32143	0	-0.53402	3.80806	1
NT01ZM0683	ZMO0666	conserved hypothetical protein	0.235516	1.4719	0	0.132468	0.564141	0	-0.01511	0.04593	0	0.267077	1.51181	0	0.78743	7.08558	1	-0.09733	0.378108	0	0.229798	3.29409	1	-0.06397	0.527611	0	-0.17447	2.19316	1	-0.00864	0.052034	0	-0.65496	12.4512	1	0.018245	0.116625	0	0.107721	1.08184	0	-0.529	9.91266	1
NT01ZM0057	ZMO0059	Glycerate kinase	-0.56789	7.64819	1	-0.32089	1.99521	1	-0.97449	9.23283	1	-0.6776	5.85588	1	-0.05305	0.18244	0	-0.56643	4.5778	1	0.245545	1.72309	1	-0.10504	0.521653	0	-0.0442	0.179514	0	0.096298	0.465537	0	-0.26783	1.95952	1	-0.5131	5.04475	1	0.252684	1.79765	1	-0.52825	5.25094	1
NT01ZM0791	ZMO0768	hypothetical protein	0.369682	1.80427	1	0.334915	1.41113	0	-0.05293	0.132515	0	0.115422	0.332301	0	0.60737	3.3973	1	0.808865	5.10711	1	-0.47395	8.07232	1	0.455599	7.68961	1	-0.0178	0.105585	0	-0.03615	0.237579	0	-0.27245	3.83714	1	-0.40619	6.64762	1	0.15055	1.60109	1	-0.5281	9.18269	1
NT01ZM0956	ZMO0926	conserved hypothetical protein	0.038267	0.258017	0	-0.1728	1.28872	0	0.014288	0.061076	0	-0.00438	0.017904	0	0.12602	0.821975	0	0.017139	0.074197	0	-0.18994	2.16134	1	-0.15923	1.6647	1	-0.04838	0.32676	0	-0.39754	6.21741	1	-0.29882	4.19794	1	-0.16208	1.70888	1	-0.06705	0.495427	0	-0.52794	8.86669	1
NT01ZM0513	ZMO0505	pseudouridine synthase	0.183778	1.57736	1	-0.4537	3.26088	1	0.35726	2.2915	1	0.159642	0.716489	0	-0.3075	1.83457	1	0.525714	4.0366	1	-0.97941	10.7506	1	-0.13379	0.685731	0	0.119765	0.590367	0	-0.99344	10.9172	1	-0.14619	0.774526	0	-0.30225	2.21572	1	-0.07785	0.338336	0	-0.52629	4.95705	1
NT01ZM1604	ZMO1544	Cobaltochelatase	0.097109	0.696373	0	0.053089	0.214728	0	0.031808	0.119421	0	-0.21898	1.39342	0	0.260087	1.79469	1	0.315516	2.38997	1	-0.26243	2.54533	1	-0.00356	0.015155	0	0.218956	1.94573	1	-0.04703	0.243462	0	-0.207	1.79048	1	-0.28727	2.90933	1	-0.03183	0.154301	0	-0.5261	6.78642	1
NT01ZM1696	ZMO1623	RNA polymerase sigma factor RpoD	-0.11582	0.454025	0	-0.46123	2.23284	1	-0.16945	0.537526	0	-0.12929	0.378743	0	0.130256	0.382318	0	-0.29479	1.15681	0	-0.16645	0.81003	0	-0.12213	0.532247	0	0.025728	0.084236	0	-0.26285	1.56016	1	-0.59149	5.09143	1	0.0032	0.009714	0	0.065889	0.244904	0	-0.5224	4.27833	1
NT01ZM1060	ZMO1022	cysteine desulfurase	0.182195	5.11655	1	-0.02393	0.189744	0	0.031534	0.263247	0	0.093098	1.09895	0	0.171992	2.70907	1	0.432156	9.41382	1	-0.45609	11.986	1	0.119505	2.02471	1	-0.1057	1.68834	1	-0.44228	11.6097	1	-0.19592	4.18122	1	-0.28112	6.83584	1	-0.04414	0.496216	0	-0.52118	13.6846	1
NT01ZM1253	ZMO1206	LysR family transcriptional regulator	0.319039	2.03144	1	0.17635	0.594556	0	0.061629	0.162318	0	0.256217	0.996235	0	0.297169	1.23246	0	0.661142	3.9912	1	-0.48479	3.90193	1	-0.03446	0.117429	0	0.043497	0.152613	0	-0.47576	3.79765	1	-0.12082	0.531872	0	-0.63398	5.67593	1	0.238085	1.37008	0	-0.51671	4.27422	1
NT01ZM0036	ZMO0036	conserved hypothetical protein	-0.11103	0.799701	0	-0.59645	7.00637	1	0.125068	0.751416	0	-0.29181	2.56609	1	-0.58243	6.79577	1	0.305041	2.74004	1	-0.90149	17.9489	1	-0.08543	0.878142	0	0.180514	2.61557	1	-0.80641	16.3589	1	-0.01403	0.0958	0	-0.2654	4.57597	1	-0.23637	3.88044	1	-0.51579	10.5888	1
NT01ZM1453	ZMO1396	conserved hypothetical protein	0.177099	0.68942	0	0.30278	1.20408	0	-0.05813	0.145957	0	-0.01779	0.040574	0	0.722936	4.31411	1	0.061386	0.155282	0	0.241394	1.96709	1	-0.09994	0.562341	0	0.087277	0.470512	0	0.228735	1.81625	1	-0.42016	4.42772	1	-0.21946	1.70841	1	0.127619	0.783936	0	-0.51199	5.81546	1
NT01ZM0466	ZMO0458	ABC transporter related	0.256948	2.70667	1	0.157725	0.665983	0	0.261466	1.35979	0	0.07557	0.25963	0	0.152417	0.635784	0	0.538337	3.93527	1	-0.38061	2.72629	1	-0.16147	0.78402	0	0.107204	0.452807	0	-0.43488	3.31658	1	0.005308	0.01634	0	-0.43834	3.35522	1	-0.07869	0.306422	0	-0.51172	4.19511	1
NT01ZM1161	ZMO1122	integration host factor, alpha subunit	0.205802	0.992357	0	0.302461	1.56896	1	-0.16127	0.64312	0	-0.00208	0.005474	0	0.316864	1.68025	1	0.669693	5.00516	1	-0.36723	7.27348	1	0.343895	6.6879	1	-0.16774	2.4212	1	-0.19108	2.93554	1	-0.0144	0.100957	0	-0.48707	10.1761	1	-0.00855	0.057526	0	-0.51002	10.7051	1
NT01ZM1407	ZMO1353	conserved hypothetical protein	-0.11646	0.789013	0	-0.18422	0.785276	0	-0.35089	1.99122	1	-0.18903	0.813916	0	0.415536	2.55882	1	-0.34147	1.91246	1	0.157252	0.733697	0	-0.04686	0.161468	0	-0.01547	0.048205	0	0.094925	0.376964	0	-0.59975	5.0853	1	-0.05628	0.199657	0	0.146392	0.665308	0	-0.50964	4.04418	1
NT01ZM0971	ZMO0940	MarR family transcriptional regulator	0.155548	1.18526	0	0.018252	0.070459	0	-0.06967	0.325628	0	0.014139	0.053693	0	0.652542	7.33345	1	0.025185	0.099909	0	-0.00693	0.043296	0	0.302314	5.19343	1	-0.16597	2.17893	1	0.129407	1.50823	0	-0.63429	12.621	1	0.207455	3.03108	1	-0.08216	0.787399	0	-0.509	9.99093	1
NT01ZM0322	ZMO0315	hypothetical protein	0.125792	0.589882	0	-0.13135	0.4991	0	0.20733	0.929308	0	-0.04761	0.14557	0	0.268849	1.34954	0	0.074597	0.245647	0	-0.20595	1.84664	1	0.135094	0.99957	0	-0.12167	0.862294	0	-0.19252	1.67151	1	-0.4002	4.86732	1	0.267827	2.72595	1	-0.3766	4.46998	1	-0.50898	6.72437	1
NT01ZM0406	ZMO0400	hypothetical protein	0.393675	3.00286	1	0.694525	5.21413	1	0.268525	1.3053	0	0.036368	0.10515	0	0.624413	4.49617	1	0.645395	4.70982	1	0.049129	0.248799	0	-0.04603	0.230165	0	0.07798	0.442127	0	0.081077	0.464999	0	0.070112	0.385858	0	-0.4229	4.89209	1	-0.15418	1.12162	0	-0.50697	6.25471	1
NT01ZM2072	ZMO1967	Beta-lactamase	-0.23704	2.6575	1	-0.9175	11.4487	1	0.006998	0.027015	0	-0.22982	1.77443	1	-0.49254	5.36761	1	-0.2328	1.80861	1	-0.6847	11.9754	1	-0.08731	0.717534	0	0.006335	0.034488	0	-0.76568	13.3912	1	-0.42497	6.8895	1	0.152489	1.59011	1	-0.23048	2.93059	1	-0.50296	8.49211	1
NT01ZM0082	ZMO0086	GTP diphosphokinase	-0.15505	4.42853	1	-0.0638	0.464765	0	-0.26605	3.55528	1	-0.47191	7.74896	1	0.045298	0.301492	0	0.072483	0.549565	0	-0.13628	1.32635	0	0.000886	0.004615	0	0.151093	1.54246	0	0.015697	0.089117	0	-0.1091	0.963367	0	-0.33765	4.98891	1	-0.05477	0.382079	0	-0.50151	8.34663	1
NT01ZM0382	ZMO0376	Endopeptidase La	0.073441	0.224116	0	-0.10632	0.232502	0	-0.05949	0.119236	0	0.040697	0.078654	0	0.406913	1.37759	0	-0.09436	0.201901	0	-0.01196	0.027097	0	-0.15999	0.503877	0	0.041524	0.101093	0	-0.13043	0.387085	0	-0.51323	2.64881	1	-0.12513	0.367272	0	0.14171	0.430352	0	-0.49665	2.52307	1
NT01ZM1014	ZMO0979	vitamin B12 receptor	0.218833	0.693113	0	0.000731	0.00127	0	0.114345	0.245961	0	0.225911	0.582137	0	-0.12149	0.264605	0	0.656567	2.68928	1	-0.65584	5.50383	1	0.044125	0.145445	0	-0.23176	1.2134	0	-0.84347	7.63864	1	0.122223	0.501202	0	-0.4981	3.73911	1	-0.12019	0.490312	0	-0.49607	3.71708	1
NT01ZM0049	ZMO0052	major facilitator transporter	-0.32582	2.5744	1	-0.16672	0.404551	0	-0.51697	1.95874	1	-0.31878	0.968796	0	-0.0206	0.038241	0	-0.44691	1.57954	1	0.280192	0.827366	0	-0.26392	0.761458	0	-0.21396	0.572664	0	-0.19769	0.515664	0	-0.14612	0.349753	0	-0.33398	1.06021	0	-0.01578	0.029518	0	-0.49588	1.88788	1
NT01ZM1757	ZMO1681	YidE/YbjL domain-containing protein	0.142443	1.50997	0	-0.02315	0.115882	0	-0.08343	0.543064	0	-0.13837	1.09224	0	0.694472	10.2328	1	0.097105	0.665809	0	-0.12025	1.6488	1	0.29672	6.06886	1	0.162161	2.56766	1	0.338627	7.20365	1	-0.71762	16.0522	1	0.116184	1.56731	1	0.107215	1.39318	0	-0.49422	11.2001	1
NT01ZM1087	ZMO1047	phosphate ABC transporter, periplasmic phosphate-binding protein	-0.10145	1.509	0	0.151967	1.96217	1	-0.46566	9.20824	1	-0.36594	6.85543	1	0.616326	12.4797	1	-0.19051	2.74328	1	0.342479	9.79917	1	0.063326	0.929577	0	0.083634	1.3865	0	0.489439	14.176	1	-0.46436	13.4834	1	-0.21182	5.36201	1	0.183357	4.38652	1	-0.49283	14.2678	1
NT01ZM1725	ZMO1649	Gluconolactonase	0.082025	0.659467	0	0.555689	6.49589	1	-0.39001	3.99216	1	-0.31553	2.93241	1	0.407184	4.24556	1	0.626451	7.56937	1	-0.07076	0.488802	0	0.187116	1.92183	1	0.113809	0.933046	0	0.230164	2.6126	1	0.148505	1.36757	0	-0.82934	13.4364	1	0.188288	1.93969	1	-0.49255	7.53913	1
NT01ZM1090	ZMO1050	phosphate ABC transporter, ATPase subunit	0.299252	1.97868	1	0.042802	0.140385	0	0.378011	2.49126	1	0.074169	0.266835	0	0.207584	1.03456	0	0.537242	4.16304	1	-0.49444	10.6728	1	-0.10089	1.19424	0	0.236294	4.16387	1	-0.35903	7.32568	1	-0.16478	2.45901	1	-0.26012	4.76849	1	-0.06755	0.679585	0	-0.49245	10.6259	1
NT01ZM0689	ZMO0672	excinuclease ABC subunit C	0.232659	3.68327	1	-0.09099	0.639403	0	0.341079	4.31004	1	0.133811	1.09488	0	0.029326	0.157393	0	0.426418	5.8671	1	-0.51741	10.5773	1	-0.10468	1.16567	0	0.028339	0.211567	0	-0.59374	12.2321	1	-0.12031	1.42701	0	-0.19001	2.80447	1	-0.17893	2.56595	1	-0.48926	9.94085	1
NT01ZM1894	ZMO1808	conserved hypothetical protein	0.31646	1.99333	1	0.376518	1.70797	1	0.016967	0.039472	0	0.193472	0.66138	0	0.939812	6.35934	1	0.115588	0.338253	0	0.26093	1.50773	0	0.295358	1.80995	1	-0.29873	1.84063	1	0.257556	1.47922	0	-0.56329	4.6527	1	0.196737	1.00209	0	-0.12223	0.521695	0	-0.48878	3.80203	1
NT01ZM1605	ZMO1545	heat shock protein DnaJ domain-containing protein	-0.03055	0.339099	0	-0.02204	0.130564	0	-0.38909	6.09847	1	-0.27951	3.85282	1	0.007135	0.03881	0	0.539281	9.16361	1	-0.56132	10.6798	1	0.390667	6.94672	1	-0.03016	0.208988	0	-0.20081	2.73348	1	-0.02917	0.200999	0	-0.53771	10.1862	1	0.079424	0.713559	0	-0.48746	9.1088	1
NT01ZM0376	ZMO0372	conserved hypothetical protein	0.329684	3.21303	1	-0.05574	0.122715	0	0.343951	1.2313	0	0.271316	0.877839	0	0.084188	0.1965	0	0.619283	2.93021	1	-0.67502	3.32521	1	0.316727	1.09336	0	-0.31465	1.08312	0	-0.67295	3.31031	1	-0.13993	0.363746	0	0.041395	0.088413	0	-0.38729	1.46371	0	-0.48582	2.04536	1
NT01ZM1573	ZMO1510	HemK family modification methylase	0.033263	0.325469	0	-0.14429	1.2873	0	-0.02816	0.156723	0	-0.11823	0.967102	0	-0.01932	0.102768	0	0.29877	3.75811	1	-0.44306	7.53458	1	-0.05832	0.436058	0	0.115659	1.10931	0	-0.38572	6.30795	1	-0.12497	1.24035	0	-0.38525	6.29783	1	0.025591	0.160795	0	-0.48463	8.40982	1
NT01ZM0754	ZMO0733	conserved hypothetical protein	0.154779	0.728394	0	0.034727	0.112502	0	0.175547	0.82971	0	-0.08028	0.29792	0	0.160917	0.735499	0	0.362932	2.38465	1	-0.3282	11.0138	1	0.062463	1.12643	0	0.023071	0.298755	0	-0.24267	7.76974	1	-0.12619	3.16973	1	-0.12492	3.12315	1	-0.23275	7.37595	1	-0.48386	16.0456	1
NT01ZM1122	ZMO1083	cellulose synthase (UDP-forming)	0.201648	0.969307	0	0.049668	0.137956	0	0.10842	0.347892	0	0.089349	0.274043	0	0.206026	0.812148	0	0.402799	2.14547	1	-0.35313	3.90235	1	-0.08155	0.48125	0	0.067878	0.380126	0	-0.3668	4.12059	1	-0.15636	1.17895	0	-0.37593	4.26738	1	0.048806	0.253017	0	-0.48348	6.03619	1
NT01ZM0450	ZMO0444	GDSL family lipase	0.012028	0.141723	0	0.151112	2.62952	1	-0.32746	7.69923	1	-0.08642	1.1554	0	0.0211	0.18612	0	0.440888	10.8741	1	-0.28978	8.73135	1	0.07874	1.40119	0	-0.16357	4.1049	1	-0.37461	11.6278	1	0.130012	2.94	1	-0.6896	19.9991	1	0.077465	1.36819	0	-0.48213	14.881	1
NT01ZM1463	ZMO1406	alpha/beta hydrolase fold	0.251961	4.70836	1	0.232781	3.07479	1	0.007103	0.039776	0	0.09272	0.804471	0	0.398024	6.51866	1	0.509995	8.86965	1	-0.27721	6.65971	1	0.031331	0.318218	0	0.070959	0.939505	0	-0.17492	3.51968	1	-0.16524	3.23918	1	-0.47156	12.3229	1	0.156575	2.99288	1	-0.48023	12.5516	1
NT01ZM1878	ZMO1793	transcriptional regulators, LysR family	0.168592	1.00785	0	-0.02609	0.071924	0	-0.01484	0.039621	0	0.07629	0.240902	0	0.058503	0.176312	0	0.554414	3.70235	1	-0.5805	5.61477	1	0.049688	0.195163	0	0.03399	0.126451	0	-0.49682	4.52846	1	-0.08459	0.372158	0	-0.51956	4.82152	1	0.12512	0.620176	0	-0.47904	4.30094	1
NT01ZM1357	ZMO1303	Pyrroline-5-carboxylate reductase	0.224018	1.50991	0	0.423402	3.60575	1	-0.03374	0.125491	0	0.023345	0.083672	0	0.93191	10.1059	1	-0.02545	0.091894	0	0.448847	14.255	1	-0.00344	0.034142	0	-0.01502	0.16788	0	0.430387	13.6996	1	-0.50851	15.9567	1	-0.01174	0.126935	0	0.042066	0.601067	0	-0.47818	15.109	1
NT01ZM1501	ZMO1442	conserved hypothetical protein	0.2091	1.92345	1	0.144732	1.01911	0	0.103448	0.639142	0	0.055882	0.289511	0	0.417048	4.7728	1	0.260023	2.40395	1	-0.11529	2.69258	1	-0.00549	0.057808	0	0.004273	0.044356	0	-0.11651	2.73484	1	-0.27232	8.71543	1	-0.16207	4.41587	1	-0.04329	0.655617	0	-0.47768	15.5835	1
NT01ZM0951	ZMO0922	helix-turn-helix domain-containing protein	0.268478	3.56623	1	0.242765	2.05415	1	0.076061	0.406198	0	0.238356	1.99906	1	0.17154	1.233	0	0.587955	7.18369	1	-0.34519	5.20139	1	0.104004	0.910871	0	-0.30242	4.32388	1	-0.54361	9.26964	1	0.071225	0.542784	0	-0.40789	6.50519	1	-0.14013	1.39781	0	-0.47679	7.92703	1
NT01ZM1324	ZMO1273	amidohydrolase 3	0.214633	2.46382	1	-0.25176	1.26707	0	0.220149	1.04448	0	0.184688	0.815349	0	-0.06745	0.223712	0	0.521145	3.69779	1	-0.77291	6.64753	1	-0.05738	0.191784	0	0.101672	0.384177	0	-0.72861	6.15302	1	-0.18431	0.848784	0	-0.35837	2.23034	1	0.066211	0.227005	0	-0.47647	3.39526	1
NT01ZM0186	ZMO0182	Adenosylhomocysteinase	0.285439	5.77153	1	0.078404	0.665054	0	0.272142	4.02538	1	0.19341	2.44183	1	0.049763	0.366786	0	0.62644	11.5237	1	-0.54804	14.8019	1	0.05853	0.758997	0	-0.12978	2.40515	1	-0.61928	16.4907	1	0.028641	0.299208	0	-0.29577	7.60641	1	-0.20851	4.7866	1	-0.47564	12.9356	1
NT01ZM0012	ZMO0012	Coproporphyrinogen dehydrogenase	-0.19577	2.25557	1	-0.24379	2.18835	1	-0.1928	1.5466	0	-0.41137	4.68949	1	-0.31729	3.22998	1	0.138392	0.957812	0	-0.38219	6.70709	1	-0.08124	0.730724	0	0.082062	0.740869	0	-0.38137	6.68852	1	0.073497	0.637399	0	-0.41244	7.39103	1	-0.13651	1.53175	0	-0.47545	8.79057	1
NT01ZM1920	ZMO1832	iron-sulfur cluster assembly accessory protein	0.201079	0.711869	0	0.057177	0.121858	0	0.123197	0.298466	0	0.12581	0.306273	0	0.129135	0.316295	0	0.426175	1.60785	1	-0.369	2.54378	1	-0.11093	0.463713	0	0.009647	0.029655	0	-0.47028	3.63202	1	-0.07196	0.269417	0	-0.41391	3.014	1	0.01226	0.038021	0	-0.47361	3.66926	1
NT01ZM0297	ZMO0287	secretion protein HlyD	-0.46127	3.36772	1	-0.53767	3.62873	1	-0.78527	6.15147	1	-0.48442	3.11659	1	0.396778	2.32056	1	-0.97215	8.07219	1	0.43448	7.0912	1	0.077371	0.609286	0	-0.10323	0.906163	0	0.408623	6.55278	1	-0.93444	16.0852	1	0.264245	3.58186	1	0.19762	2.33563	1	-0.47258	7.87774	1
NT01ZM1473	ZMO1415	Outer membrane protein-like	0.132497	0.512577	0	-0.10549	0.258544	0	0.021565	0.044381	0	0.111105	0.275313	0	0.009948	0.019952	0	0.387371	1.47599	0	-0.49286	2.9866	1	-0.07607	0.231784	0	-0.00271	0.006788	0	-0.57164	3.70852	1	-0.11544	0.386931	0	-0.44188	2.54175	1	0.086827	0.271736	0	-0.47049	2.78891	1
NT01ZM2091	ZMO1988	tRNA modification GTPase TrmE	-0.435	8.0424	1	-0.34943	4.93151	1	-0.6267	10.2817	1	-0.66635	10.9935	1	-0.23993	2.87087	1	-0.20701	2.30751	1	-0.14242	2.86043	1	0.070869	1.02703	0	0.032073	0.354865	0	-0.03948	0.462614	0	-0.1095	1.93772	1	-0.34882	9.53627	1	-0.00757	0.067881	0	-0.4659	12.9805	1
NT01ZM1717	ZMO1642	anhydro-N-acetylmuramic acid kinase	0.142715	1.38251	0	-0.01917	0.087514	0	0.13158	0.924653	0	-0.01527	0.068488	0	0.043859	0.223291	0	0.41069	4.84851	1	-0.42986	8.78682	1	0.025779	0.194374	0	-0.00254	0.016313	0	-0.40662	8.22106	1	-0.06303	0.593302	0	-0.25333	4.39764	1	-0.14939	2.02999	1	-0.46575	9.64414	1
NT01ZM0066	ZMO0069	hypothetical protein	-0.74156	17.2375	1	-0.87293	10.3454	1	-0.6338	7.06583	1	-0.92142	10.9735	1	-0.67156	7.60009	1	-0.73944	8.54754	1	-0.13349	0.762956	0	-0.17932	1.15745	0	0.097476	0.499634	0	-0.21533	1.51063	0	-0.20136	1.36945	0	-0.07367	0.348999	0	-0.19015	1.25991	0	-0.46519	4.66607	1
NT01ZM2005	ZMO1904	O-sialoglycoprotein endopeptidase	-0.63204	17.0495	1	-0.60821	11.7392	1	-0.76419	14.6794	1	-0.78176	14.9874	1	-0.11238	1.17752	0	-0.86983	16.4653	1	0.261621	5.30544	1	0.024165	0.203202	0	-0.07982	0.946288	0	0.205962	3.78792	1	-0.49583	11.5541	1	0.12981	1.91907	1	-0.0974	1.25851	0	-0.46342	10.7498	1
NT01ZM1149	ZMO1111	Cyanate permease-like	0.02635	0.068079	0	0.14969	0.401743	0	-0.16514	0.455834	0	-0.06267	0.141716	0	-0.01904	0.039184	0	0.352246	1.29505	0	-0.20256	1.05942	0	-0.26834	1.59405	1	0.051983	0.183844	0	-0.41891	3.08095	1	0.168727	0.81858	0	-0.78573	7.35184	1	0.154461	0.724452	0	-0.46254	3.56074	1
NT01ZM0446	ZMO0440	hypothetical protein	0.044788	0.212186	0	0.120543	0.619742	0	-0.21198	1.37144	0	-0.09543	0.45513	0	0.475214	4.47942	1	0.011345	0.040411	0	0.109198	1.19116	0	0.200279	2.91114	1	-0.19809	2.86427	1	0.111391	1.2259	0	-0.35467	6.50081	1	-0.02304	0.161159	0	-0.08154	0.787631	0	-0.45926	8.95794	1
NT01ZM1974	ZMO1876	conserved hypothetical protein	-0.0294	0.47589	0	0.054707	0.488998	0	-0.26025	4.53925	1	-0.27565	4.9194	1	0.236159	3.95368	1	0.18214	2.70552	1	-0.12743	1.67928	1	0.002933	0.019512	0	0.177741	2.74915	1	0.053241	0.494213	0	-0.18145	2.83432	1	-0.43945	9.34686	1	0.162334	2.40377	1	-0.45857	9.81285	1
NT01ZM0171	ZMO0170	Glycerophosphoryl diester phosphodiesterase-like	0.47983	2.49703	1	0.289952	1.10333	0	0.473457	2.26546	1	0.329416	1.32686	0	0.383677	1.65924	1	0.732768	4.29043	1	-0.44282	8.39239	1	0.067215	0.590247	0	-0.02561	0.178173	0	-0.40121	7.43421	1	-0.09373	0.932724	0	-0.1921	2.66377	1	-0.16965	2.21563	1	-0.45547	8.67992	1
NT01ZM1901	ZMO1815	ferric siderophore receptor	0.393391	6.13059	1	0.025104	0.098899	0	0.445548	4.35493	1	0.265908	2.0454	1	-0.06408	0.291533	0	0.926192	10.9656	1	-0.90109	12.803	1	0.010134	0.045284	0	0.106783	0.710431	0	-0.78417	11.0926	1	0.089187	0.557131	0	-0.47051	5.99144	1	-0.07286	0.427676	0	-0.45418	5.71459	1
NT01ZM1767	ZMO1690	heat shock protein DnaJ domain-containing protein	0.122849	0.881169	0	0.382542	2.94959	1	-0.31341	2.19595	1	-0.16443	0.860093	0	0.399896	3.14833	1	0.569346	5.21183	1	-0.1868	1.46509	0	0.25739	2.35328	1	0.040512	0.19611	0	0.111098	0.700275	0	-0.01735	0.076008	0	-0.62537	8.08259	1	0.189489	1.49607	0	-0.45323	5.32356	1
NT01ZM0842	ZMO0821	cysteine synthase A	0.088134	1.45108	0	0.269008	3.96623	1	-0.10722	1.03046	0	-0.17487	2.10659	1	0.361633	5.98045	1	0.272991	4.05064	1	-0.00398	0.025785	0	0.108477	1.26205	0	-0.02118	0.15439	0	0.083311	0.865963	0	-0.09263	1.00574	0	-0.27174	4.83086	1	-0.08883	0.947739	0	-0.45319	9.31189	1
NT01ZM0691	ZMO0674	conserved hypothetical protein	0.39509	3.62214	1	0.20603	0.768986	0	0.244928	0.979827	0	0.321791	1.4529	0	0.145938	0.483707	0	0.867704	6.09062	1	-0.66167	5.12281	1	0.053412	0.168676	0	-0.01952	0.055856	0	-0.62778	4.76243	1	0.060092	0.193362	0	-0.56936	4.14887	1	0.05734	0.183091	0	-0.45193	2.96651	1
NT01ZM1211	ZMO1169	N-acetylglucosamine kinase protein	0.094308	0.394046	0	-0.22004	1.15106	0	0.074	0.271367	0	0.074593	0.274013	0	-0.01855	0.057395	0	0.247193	1.36256	0	-0.46723	11.8939	1	-0.03202	0.316802	0	-0.04172	0.442574	0	-0.54097	13.7589	1	-0.20149	4.15974	1	-0.20521	4.26969	1	-0.04112	0.434471	0	-0.44783	11.3781	1
NT01ZM1024	ZMO0988	conserved hypothetical protein	0.13243	2.62762	1	0.432744	8.75763	1	0.075123	0.743514	0	-0.17932	2.62412	1	0.269182	4.72594	1	0.364732	7.09823	1	0.068012	0.916122	0	-0.13836	2.58542	1	0.075062	1.05378	0	0.004714	0.039476	0	0.163562	3.30781	1	-0.42797	11.4333	1	-0.17938	3.7824	1	-0.44379	11.8749	1
NT01ZM2051	ZMO1946	short-chain dehydrogenase/reductase SDR	-0.30395	3.00411	1	-0.03113	0.080883	0	-0.64409	4.16521	1	-0.26526	1.13416	0	-0.01951	0.04916	0	-0.28693	1.27039	0	0.255794	1.19236	0	0.004105	0.010658	0	-0.45757	2.80865	1	-0.19767	0.826847	0	-0.01162	0.030838	0	-0.35306	1.91249	1	-0.07874	0.251172	0	-0.44342	2.68127	1
NT01ZM0194	ZMO0189	L-serine ammonia-lyase	0.351945	8.61611	1	-0.05144	0.240812	0	0.530624	6.03022	1	0.226683	1.76957	1	0.056669	0.270592	0	0.593803	6.98327	1	-0.64525	7.75242	1	-0.05091	0.237836	0	0.084148	0.44379	0	-0.61201	7.25644	1	-0.10811	0.617641	0	-0.11409	0.664303	0	-0.21979	1.6907	1	-0.44199	4.69771	1
NT01ZM0051	ZMO0054	MarR family transcriptional regulator	-0.55271	8.02454	1	-0.52261	6.92609	1	-0.73415	10.3925	1	-0.71545	10.0991	1	-0.19384	1.6799	1	-0.56741	7.68307	1	0.044804	0.783789	0	-0.04342	0.750587	0	0.080704	1.82931	1	0.082085	1.87585	1	-0.32877	11.9458	1	-0.21016	7.13199	1	0.099408	2.4919	1	-0.43952	15.7586	1
NT01ZM1204	ZMO1163	phosphate uptake regulator, PhoU	-0.10049	0.342264	0	-0.00927	0.023816	0	-0.34454	1.77789	1	-0.27395	1.27021	0	0.371238	1.98566	1	-0.15472	0.572163	0	0.145447	3.03892	1	0.141837	2.92858	1	-0.08121	1.28617	0	0.206072	5.00786	1	-0.38051	10.7453	1	-0.04799	0.614943	0	-0.01062	0.100057	0	-0.43911	12.4836	1
NT01ZM0789	ZMO0766	[Protein-PII] uridylyltransferase	0.284439	2.63869	1	0.035199	0.149413	0	0.276269	2.26898	1	0.146329	0.89901	0	0.127897	0.745352	0	0.587261	6.62243	1	-0.55206	15.7437	1	-0.0151	0.151076	0	0.115856	2.22647	1	-0.4513	13.0498	1	-0.0927	1.60055	1	-0.32609	9.21045	1	-0.01408	0.139635	0	-0.43287	12.5195	1
NT01ZM0783	ZMO0759	Hydroxyacylglutathione hydrolase	0.102132	0.844328	0	0.298184	2.11247	1	-0.26577	1.78131	1	-0.07681	0.325073	0	0.478565	4.22506	1	0.272542	1.84886	1	0.025641	0.104822	0	-0.06341	0.299205	0	0.161323	1.03226	0	0.123553	0.710816	0	-0.18038	1.21183	0	-0.60173	6.83412	1	0.350287	3.22191	1	-0.43182	4.3575	1
NT01ZM0146	ZMO0150	GCN5-related N-acetyltransferase	0.52089	5.29653	1	0.240731	1.01448	0	0.621037	4.0634	1	0.558257	3.48412	1	0.36476	1.85846	1	0.539505	3.3148	1	-0.29877	1.81886	1	-0.30657	1.8896	1	-0.01751	0.054388	0	-0.62286	5.28803	1	-0.12403	0.526159	0	-0.22504	1.20093	0	-0.08029	0.302371	0	-0.42936	3.11089	1
NT01ZM0091	ZMO0096	CDP-diacylglycerol--glycerol-3-phosphate 3-phosphatidyltransferase	-0.42197	1.27814	0	-0.22064	0.506802	0	-0.7108	2.68306	1	-0.6164	2.17215	1	-0.06711	0.121109	0	-0.29355	0.744235	0	0.072914	0.869557	0	0.079469	0.981822	0	-0.03237	0.299372	0	0.120011	1.78739	1	-0.15352	2.57501	1	-0.33778	7.70939	1	0.062028	0.695183	0	-0.42927	10.2195	1
NT01ZM0238	ZMO0230	iron(III) dicitrate transport ATP-binding protein FecE	0.11121	1.01694	0	-0.11523	0.417539	0	0.078178	0.257819	0	0.109126	0.389528	0	-0.21438	0.965124	0	0.471915	3.06697	1	-0.58714	4.20919	1	-0.12566	0.466939	0	-0.03773	0.111337	0	-0.75053	5.91076	1	0.09915	0.345191	0	-0.51939	3.52828	1	-0.00678	0.018277	0	-0.42702	2.64656	1
NT01ZM0134	ZMO0140	protein tyrosine phosphatase	0.488992	4.55653	1	0.581581	4.76971	1	0.577707	4.72537	1	0.247486	1.36672	0	0.270182	1.55416	1	0.860594	7.98888	1	-0.27901	3.7138	1	-0.13275	1.24469	0	0.008462	0.045254	0	-0.4033	6.19744	1	0.311399	4.34626	1	-0.41563	6.44772	1	-0.32176	4.55185	1	-0.42599	6.65766	1
NT01ZM0254	ZMO0247	ATP-dependent protease ATP-binding subunit	0.059369	0.931168	0	-0.00477	0.02272	0	-0.15232	1.3313	0	0.07376	0.487314	0	0.568985	8.52394	1	-0.25294	2.81531	1	0.248178	2.73732	1	-0.09032	0.637956	0	-0.08704	0.606952	0	0.070812	0.462093	0	-0.57375	8.60926	1	0.010299	0.050544	0	0.139038	1.16638	0	-0.42441	5.87471	1
NT01ZM1726	ZMO1650	beta-lactamase	0.367133	6.86134	1	0.251963	1.48215	0	0.411307	3.05891	1	0.26042	1.55577	1	-0.01354	0.042898	0	0.810346	7.76931	1	-0.55838	4.74844	1	-0.20617	1.10774	0	0.066292	0.248896	0	-0.69826	6.42838	1	0.265503	1.60065	1	-0.60521	5.30793	1	-0.0846	0.335384	0	-0.4243	3.20178	1
NT01ZM1982	ZMO1882	membrane protein AbrB duplication	-0.02872	0.169437	0	-0.05522	0.202606	0	-0.20018	1.07617	0	0.002214	0.006811	0	-0.14681	0.697179	0	0.229901	1.31426	0	-0.28512	2.04643	1	-0.18435	1.08101	0	-0.10364	0.490552	0	-0.57311	5.60733	1	0.091589	0.418009	0	-0.61443	6.15468	1	0.098757	0.460675	0	-0.42409	3.67328	1
NT01ZM0682	ZMO0665	conserved hypothetical protein	0.392144	4.44255	1	0.358215	3.28913	1	0.257115	2.01474	1	0.234055	1.75302	1	0.257554	2.01985	1	0.819853	9.83674	1	-0.46164	10.5214	1	0.034508	0.305933	0	0.029039	0.24802	0	-0.39809	8.89067	1	0.10066	1.29015	0	-0.52823	12.1362	1	0.005979	0.043126	0	-0.42159	9.50329	1
NT01ZM0881	ZMO0854	Pantetheine-phosphate adenylyltransferase	0.030575	0.302029	0	-0.38218	3.89745	1	0.199883	1.50053	0	-0.0591	0.289681	0	-0.13546	0.858141	0	0.116982	0.700498	0	-0.49916	5.66029	1	-0.18351	1.32426	0	0.184815	1.33804	0	-0.49785	5.64026	1	-0.24671	2.04768	1	-0.10061	0.571381	0	-0.07417	0.384369	0	-0.42149	4.48089	1
NT01ZM1457	ZMO1400	conserved hypothetical protein	0.211903	1.888	1	-0.16227	0.989566	0	0.193282	1.27223	0	0.193201	1.27146	0	0.11532	0.61677	0	0.345807	3.00104	1	-0.50807	9.35479	1	-0.01098	0.066352	0	0.019791	0.12622	0	-0.49926	9.16716	1	-0.27759	4.26185	1	-0.16351	1.96118	1	0.01971	0.125643	0	-0.42138	7.46883	1
NT01ZM0809	ZMO0785	endonuclease involved in recombination (possible Holliday junction resolvase in Mycoplasmas and B. subtilis)-like	-0.09539	0.600642	0	-0.1538	0.963967	0	-0.16979	1.11008	0	-0.30815	2.66625	1	0.195381	1.36016	0	-0.099	0.527323	0	-0.0548	0.517478	0	-0.022	0.168842	0	0.161864	2.41542	1	0.085063	0.943579	0	-0.34918	7.12436	1	-0.0928	1.06791	0	0.023508	0.182273	0	-0.41847	8.8923	1
NT01ZM0131	ZMO0136	Sel1 domain-containing protein	0.021364	0.092828	0	-0.13042	0.696757	0	0.008633	0.030672	0	-0.15088	0.852359	0	0.179781	1.09249	0	0.047925	0.197037	0	-0.17834	2.45611	1	-0.02127	0.147254	0	0.112252	1.24156	0	-0.08736	0.868286	0	-0.3102	5.44501	1	-0.06056	0.527286	0	-0.04726	0.382657	0	-0.41802	8.01298	1
NT01ZM0676	ZMO0659	HAD family hydrolase	0.074336	0.231267	0	-0.35893	1.70381	1	0.140846	0.461291	0	0.022799	0.056511	0	0.080878	0.231581	0	0.05282	0.141301	0	-0.41175	6.48306	1	0.132423	1.26494	0	-0.0798	0.62174	0	-0.35913	5.4012	1	-0.43981	7.05837	1	0.220449	2.68262	1	-0.19784	2.28521	1	-0.41721	6.59506	1
NT01ZM0967	ZMO0936	conserved hypothetical protein	-0.04623	0.154468	0	-0.16756	0.687064	0	-0.0485	0.147903	0	-0.09381	0.323054	0	0.059472	0.18696	0	-0.1021	0.359056	0	-0.06546	0.55299	0	-0.07699	0.68793	0	-0.11965	1.28156	0	-0.2621	4.05706	1	-0.22703	3.2955	1	-0.02339	0.156468	0	-0.16496	2.05567	1	-0.41539	7.54889	1
NT01ZM0499	ZMO0490	Oligopeptidase B	-0.11096	0.727277	0	-0.36127	1.45497	0	-0.15968	0.468352	0	-0.06182	0.148456	0	0.053135	0.125153	0	-0.27547	0.983655	0	-0.0858	0.217023	0	-0.3351	1.30368	0	0.125454	0.344325	0	-0.29545	1.08695	0	-0.41441	1.78071	1	-0.21931	0.715559	0	0.223312	0.733551	0	-0.41041	1.75535	1
NT01ZM0123	ZMO0128	TonB-dependent outer membrane receptor	-0.16269	1.54914	0	-0.04928	0.154031	0	-0.36076	2.12921	1	-0.28527	1.505	0	-0.33707	1.92517	1	0.332341	1.88527	1	-0.38162	2.46913	1	-0.11014	0.428609	0	0.031663	0.098655	0	-0.46009	3.25319	1	0.287796	1.62567	1	-0.80324	7.03646	1	0.107153	0.413762	0	-0.40829	2.7289	1
NT01ZM0692	ZMO0675	LysR family transcriptional regulator	0.299627	14.908	1	0.092761	1.29966	0	0.137675	2.32643	1	0.1902	3.74077	1	0.297003	6.89801	1	0.573628	14.3195	1	-0.48087	12.0476	1	0.070151	0.871809	0	0.110219	1.67332	1	-0.3005	7.00205	1	-0.20424	4.14363	1	-0.3658	8.91368	1	0.162743	2.97951	1	-0.4073	10.0829	1
NT01ZM0435	ZMO0429	iron-sulfur cluster assembly accessory protein	0.317311	10.2997	1	0.38186	8.45165	1	0.333953	7.16247	1	0.201534	3.58241	1	0.225286	4.20491	1	0.508472	11.6556	1	-0.12661	2.40153	1	-0.21885	5.28824	1	-0.0363	0.414925	0	-0.38177	10.5444	1	0.156574	3.28508	1	-0.39337	10.8934	1	-0.16872	3.66239	1	-0.40552	11.2539	1
NT01ZM1469	ZMO1411	ferric uptake regulator family protein	0.019869	0.155465	0	-0.10136	0.491212	0	0.082241	0.375435	0	-0.04504	0.181322	0	0.243195	1.67385	1	-0.20092	1.2656	0	0.099567	0.481734	0	-0.26751	1.93543	1	0.050831	0.209575	0	-0.11711	0.597134	0	-0.34455	2.81631	1	0.015656	0.056768	0	-0.07645	0.343739	0	-0.40534	3.57331	1
NT01ZM1104	ZMO1065	phage shock protein C, PspC	0.077331	0.225941	0	-0.46386	2.36827	1	0.233196	0.870049	0	0.139664	0.436519	0	0.098063	0.280281	0	-0.1616	0.528039	0	-0.30226	5.10306	1	-0.0329	0.238685	0	-0.11079	1.18113	0	-0.44596	8.4443	1	-0.56192	10.985	1	0.361894	6.49915	1	-0.20433	2.90964	1	-0.40436	7.48913	1
NT01ZM0464	ZMO0456	putative vanillate O-demethylase oxidoreductase	0.221667	1.88196	1	-0.31749	1.79544	1	0.702951	5.67099	1	0.046258	0.145436	0	-0.0883	0.312052	0	0.225762	1.09157	0	-0.54326	4.97424	1	-0.24572	1.56211	1	0.251015	1.61186	1	-0.53796	4.90715	1	-0.22919	1.41043	0	0.231464	1.43094	0	-0.40568	3.27744	1	-0.4034	3.25061	1
NT01ZM0132	ZMO0137	Sel1 domain-containing protein	-0.08152	1.7198	1	-0.23124	2.88561	1	-0.20407	2.3984	1	-0.1952	2.2454	1	0.270706	3.63378	1	-0.19754	2.2854	1	-0.0337	0.210651	0	-0.1109	0.982858	0	0.208206	2.47085	1	0.0636	0.461507	0	-0.50195	8.33235	1	-0.11743	1.06636	0	0.217074	2.62833	1	-0.40231	6.30215	1
NT01ZM0718	ZMO0698	conserved hypothetical protein	0.267392	2.14212	1	0.031903	0.115501	0	0.319601	2.31971	1	0.058444	0.231423	0	0.097708	0.437246	0	0.593815	5.65154	1	-0.56191	11.1167	1	-0.04396	0.344807	0	0.244759	3.84852	1	-0.36111	6.57563	1	-0.0658	0.580853	0	-0.31817	5.5579	1	-0.0164	0.108802	0	-0.40038	7.50091	1
NT01ZM1854	ZMO1772	NAD(P)H quinone oxidoreductase, PIG3 family protein	0.206803	2.89131	1	0.401921	3.78573	1	-0.08364	0.409385	0	-0.0096	0.035753	0	0.460101	4.58997	1	0.460344	4.59339	1	-0.05842	0.29521	0	-0.00134	0.005335	0	0.129366	0.83559	0	0.0696	0.366982	0	-0.05818	0.2937	0	-0.54532	6.59586	1	0.203405	1.60188	1	-0.4001	4.32471	1
NT01ZM0665	ZMO0648	flagellar biosynthetic protein FliQ	0.200313	3.2674	1	-0.00495	0.022794	0	0.257812	2.75431	1	0.06982	0.43428	0	-0.28316	3.16216	1	0.756781	11.3183	1	-0.76173	13.684	1	0.019817	0.120272	0	-0.00967	0.055295	0	-0.75158	13.5088	1	0.278217	4.01232	1	-0.47915	8.28143	1	-0.19766	2.43249	1	-0.3986	6.5727	1
NT01ZM0714	ZMO0695	conserved hypothetical protein	0.23646	2.86	1	0.088307	0.599883	0	0.160595	1.39037	0	0.092216	0.635927	0	0.109873	0.808617	0	0.583154	8.53907	1	-0.49485	15.0541	1	0.097985	1.89605	1	0.016414	0.178002	0	-0.38045	11.6541	1	-0.02157	0.245492	0	-0.32457	9.80494	1	-0.05196	0.760764	0	-0.3981	12.2126	1
NT01ZM1785	ZMO1708	Pyridoxine 5'-phosphate synthase	0.157304	1.90152	1	0.44145	4.94302	1	-0.15788	1.1029	0	-0.06458	0.332828	0	0.919484	12.0818	1	-0.06781	0.353751	0	0.509259	7.52303	1	0.029846	0.163269	0	0.048094	0.287038	0	0.587199	8.94064	1	-0.47803	6.94447	1	-0.06023	0.379699	0	0.141394	1.21022	0	-0.39687	5.42959	1
NT01ZM0145	ZMO0149	tRNA (guanine-N(7)-)-methyltransferase	0.206515	1.01143	0	-0.04024	0.109792	0	0.391845	2.078	1	0.238089	1.00394	0	0.343649	1.71098	1	-0.14752	0.520751	0	0.10728	0.699729	0	-0.36274	4.08969	1	-0.0354	0.174508	0	-0.29086	2.9669	1	-0.38389	4.4327	1	0.176625	1.41942	0	-0.18916	1.56957	1	-0.39642	4.63778	1
NT01ZM0900	ZMO0873	hopanoid-associated phosphorylase	0.081753	1.25112	0	-0.00192	0.00851	0	0.114741	0.821977	0	-0.17763	1.53883	0	0.313832	3.56434	1	0.076069	0.472369	0	-0.07798	0.50174	0	0.011894	0.056807	0	0.162574	1.39434	0	0.096485	0.666787	0	-0.31575	3.7085	1	0.050567	0.289853	0	-0.1298	1.00758	0	-0.39498	5.09129	1
NT01ZM0365	ZMO0360	rod shape-determining protein RodA	0.125644	3.33541	1	-0.4365	7.14494	1	0.34803	5.29718	1	0.233032	2.98622	1	-0.19171	2.23714	1	0.113225	1.03491	0	-0.54972	9.44552	1	-0.09293	0.783924	0	-0.17566	1.96496	1	-0.81832	14.29	1	-0.24478	3.20991	1	0.141871	1.43397	0	-0.29066	4.11633	1	-0.39357	6.24923	1
NT01ZM0436	ZMO0430	pyrimidine 5'-nucleotidase	0.197639	2.21468	1	0.047026	0.242734	0	0.160983	1.23435	0	0.135379	0.963045	0	0.301983	3.1202	1	0.192212	1.59936	1	-0.14519	1.98722	1	-0.10211	1.18573	0	0.020529	0.151953	0	-0.22677	3.83091	1	-0.25496	4.52722	1	-0.13334	1.7519	1	-0.00507	0.033711	0	-0.39337	8.03371	1
NT01ZM1212	ZMO1170	antibiotic biosynthesis monooxygenase	0.250052	2.00891	1	0.428878	3.97678	1	0.08972	0.430671	0	0.091657	0.442698	0	0.68126	7.43967	1	0.137571	0.761609	0	0.291307	7.37131	1	-0.06039	0.781732	0	-0.03386	0.363962	0	0.197059	4.36006	1	-0.25238	6.12476	1	-0.10824	1.81091	1	-0.03192	0.338051	0	-0.39254	10.4784	1
NT01ZM1931	ZMO1844	putative oxidoreductase	-0.15357	0.63146	0	0.100451	0.209968	0	-0.45931	1.57615	1	-0.36737	1.13851	0	0.310398	0.895814	0	-0.09801	0.203975	0	0.198459	0.569782	0	-0.17167	0.470708	0	0.259437	0.821024	0	0.286222	0.942396	0	-0.20995	0.614404	0	-0.53297	2.33599	1	0.351379	1.26434	0	-0.39154	1.4806	0
NT01ZM1887	ZMO1801	integration host factor beta-subunit	0.318472	2.19786	1	0.547929	4.41957	1	-0.09031	0.349572	0	0.109885	0.448766	0	0.777229	7.08152	1	0.477078	3.62442	1	0.07085	0.848384	0	0.22009	4.41933	1	-0.01457	0.119564	0	0.276369	6.04244	1	-0.2293	4.68177	1	-0.34729	8.0867	1	0.18562	3.46026	1	-0.39097	9.30857	1
NT01ZM0321	ZMO0314	cardiolipin synthetase 2	0.198105	3.77304	1	0.258914	2.95519	1	0.064698	0.416399	0	-0.05002	0.301479	0	0.492265	7.21611	1	0.285476	3.40991	1	-0.02656	0.165486	0	0.050704	0.359306	0	0.130062	1.29144	0	0.154204	1.65724	1	-0.23335	3.05948	1	-0.17007	1.91549	1	0.015346	0.089675	0	-0.38808	6.25797	1
NT01ZM1218	ZMO1176	integral membrane sensor signal transduction histidine kinase	0.125894	1.04423	0	-0.404	3.40608	1	0.407405	3.44797	1	0.087494	0.392554	0	-0.12342	0.615739	0	0.132094	0.67507	0	-0.5361	6.56472	1	-0.27615	2.56992	1	0.214914	1.77216	1	-0.59733	7.53538	1	-0.28058	2.63121	1	-0.00084	0.003378	0	-0.105	0.638911	0	-0.38642	4.19541	1
NT01ZM0937	ZMO0908	capsule polysaccharide export-like protein	0.034894	0.108415	0	-0.40119	2.51925	1	0.294579	1.59448	1	0.034075	0.102746	0	-0.55859	4.08654	1	0.369516	2.22999	1	-0.7707	23.7697	1	-0.16327	4.96133	1	-0.04413	0.746422	0	-0.97809	27.5099	1	0.157405	4.71504	1	-0.2382	8.12832	1	-0.30463	10.7885	1	-0.38543	13.7139	1
NT01ZM0110	ZMO0115	aminotransferase class IV	-0.21237	2.14575	1	-0.40766	4.34873	1	-0.36995	3.78507	1	-0.27414	2.43797	1	0.361719	3.6639	1	-0.56709	6.80666	1	0.15943	2.22365	1	0.177698	2.61167	1	-0.08668	0.914945	0	0.250453	4.30473	1	-0.76938	15.9077	1	0.374834	7.4022	1	0.009144	0.061366	0	-0.3854	7.66365	1
NT01ZM1940	ZMO1854	GntR family transcriptional regulator	0.174842	0.583741	0	0.071571	0.149879	0	-0.02931	0.056478	0	0.224121	0.611014	0	0.025863	0.049486	0	0.478694	1.79717	1	-0.40712	2.49485	1	-0.10293	0.365382	0	-0.07249	0.237696	0	-0.58254	4.20916	1	0.045708	0.139196	0	-0.61094	4.50272	1	0.180943	0.769599	0	-0.38429	2.29013	1
NT01ZM0694	ZMO0677	3-isopropylmalate dehydrogenase	-0.12885	0.467353	0	-0.22276	0.787724	0	-0.39048	1.7666	1	-0.16488	0.524296	0	0.039814	0.096547	0	0.000136	0.000299	0	-0.22289	1.63195	1	-0.03789	0.161065	0	0.081925	0.408362	0	-0.17886	1.18349	0	-0.26257	2.07963	1	-0.42851	4.26211	1	0.307524	2.62885	1	-0.38355	3.63516	1
NT01ZM0726	ZMO0706	DNA-(apurinic or apyrimidinic site) lyase	0.441306	7.83052	1	0.04323	0.255374	0	0.570611	8.74922	1	0.361144	4.83616	1	0.064633	0.420956	0	0.768833	12.1578	1	-0.7256	18.0165	1	-0.0268	0.259087	0	0.072477	0.95197	0	-0.67992	17.0819	1	-0.0214	0.198357	0	-0.22502	4.95272	1	-0.13699	2.41376	1	-0.38341	9.74133	1
NT01ZM1889	ZMO1804	amino acid transporter	0.30046	3.73455	1	-0.13313	0.957596	0	0.444891	5.51071	1	0.261481	2.57104	1	-0.13137	0.939816	0	0.626839	8.54703	1	-0.75996	19.295	1	-0.09271	1.44019	0	0.076504	1.09013	0	-0.77617	19.6076	1	-0.00175	0.014354	0	-0.27466	6.83365	1	-0.10691	1.77619	1	-0.38332	10.1985	1
NT01ZM1015	ZMO0980	DNA-directed DNA polymerase	0.177421	1.14971	0	0.350238	2.62118	1	-0.02711	0.095566	0	-0.13969	0.694309	0	0.428574	3.52581	1	0.447911	3.75856	1	-0.09767	1.01296	0	0.068146	0.61511	0	0.215867	3.24299	1	0.186341	2.61126	1	-0.07834	0.743654	0	-0.40688	7.72686	1	0.103288	1.09719	0	-0.38192	7.13731	1
NT01ZM0774	ZMO0751	Mov34/MPN/PAD-1 family protein	0.138602	1.90688	1	0.012885	0.056837	0	0.245884	2.28412	1	0.077118	0.445882	0	0.268053	2.59597	1	-0.03665	0.179795	0	0.049532	0.295539	0	-0.01914	0.098601	0	-0.21686	2.25183	1	-0.18647	1.80014	1	-0.25517	2.86511	1	0.263395	3.00221	1	-0.38563	5.18026	1	-0.3774	5.02848	1
NT01ZM1546	ZMO1487	diguanylate phosphodiesterase	0.495833	5.1804	1	0.182935	0.98586	0	0.657096	6.2385	1	0.482516	4.07533	1	0.036066	0.128481	0	0.807656	8.10638	1	-0.62472	11.3189	1	-0.12866	1.31031	0	-0.07047	0.56513	0	-0.82385	14.8643	1	0.146869	1.59049	1	-0.27922	4.09167	1	-0.24505	3.38841	1	-0.3774	6.19981	1
NT01ZM0073	ZMO0078	Chemotaxis signal transduction protein-like	-0.44094	3.24595	1	-0.58202	3.55246	1	-0.52545	3.05944	1	-0.5805	3.53905	1	-0.33095	1.54407	0	-0.32685	1.51607	0	-0.25517	1.84434	1	-0.01448	0.053091	0	0.142496	0.796297	0	-0.12715	0.680786	0	-0.25107	1.80068	1	-0.21308	1.41449	0	0.087446	0.415105	0	-0.37671	3.28099	1
NT01ZM1781	ZMO1703	2-octaprenyl-3-methyl-6-methoxy-1,4-benzoquinol hydroxylase	0.343798	9.65325	1	0.129664	0.938067	0	0.24028	2.30807	1	0.249827	2.44539	1	0.147657	1.12896	0	0.737427	10.4399	1	-0.60776	8.3531	1	0.11991	0.840481	0	0.009965	0.044752	0	-0.47789	6.16189	1	-0.01799	0.083948	0	-0.37724	4.45672	1	0.019512	0.091682	0	-0.37572	4.4314	1
NT01ZM0867	ZMO0843	Arginine--tRNA ligase	-0.28518	2.50787	1	-0.04431	0.132627	0	-0.50956	3.41124	1	-0.4425	2.7729	1	0.279515	1.40616	0	-0.46817	3.01323	1	0.423857	3.38599	1	-0.23723	1.4374	0	0.160439	0.821315	0	0.347066	2.52283	1	-0.32383	2.27643	1	-0.27862	1.82145	1	0.227495	1.35205	0	-0.37495	2.8283	1
NT01ZM0251	ZMO0243	conserved hypothetical protein	0.64662	2.69972	1	0.225292	0.570193	0	0.813837	3.61621	1	0.668631	2.71095	1	0.434793	1.43469	0	0.66922	2.71448	1	-0.44393	8.74312	1	-0.00735	0.047032	0	-0.15675	2.06547	1	-0.60802	12.3548	1	-0.2095	3.17199	1	0.137271	1.69707	1	-0.30196	5.33743	1	-0.37419	7.08627	1
NT01ZM2056	ZMO1951	Demethylmenaquinone methyltransferase-like	-0.27146	3.78644	1	-0.1497	1.21487	0	-0.40619	5.20298	1	-0.42148	5.47244	1	-0.10302	0.717084	0	-0.15513	1.27931	0	0.005435	0.039909	0	0.100159	1.32077	0	-0.16086	2.65822	1	-0.05526	0.574894	0	-0.04668	0.460344	0	-0.1509	2.41821	1	-0.17615	3.03914	1	-0.37373	8.45752	1
NT01ZM0478	ZMO0471	LysR family transcriptional regulator	0.350061	5.20322	1	-0.06053	0.241615	0	0.522768	4.7499	1	0.34054	2.55224	1	-0.01429	0.04865	0	0.551224	5.11253	1	-0.61176	6.76895	1	-0.18399	1.20455	0	0.069419	0.324827	0	-0.72633	8.38522	1	-0.04624	0.199119	0	-0.21245	1.48522	0	-0.11281	0.608134	0	-0.3715	3.39009	1
NT01ZM1638	ZMO1576	putative short-chain dehydrogenase/oxidoreductase	0.202752	2.83186	1	0.452887	3.54023	1	-0.10288	0.431724	0	-0.02325	0.076402	0	0.61797	5.48856	1	0.319168	2.1132	1	0.133719	0.621776	0	-0.09688	0.40734	0	0.234127	1.36762	0	0.270963	1.69487	1	-0.16508	0.83012	0	-0.51893	4.39609	1	0.313761	2.10592	1	-0.37025	2.6918	1
NT01ZM2055	ZMO1950	aminotransferase class I and II	-0.39708	4.02892	1	-0.16872	0.632224	0	-0.69037	4.81832	1	-0.34551	1.75313	1	-0.06871	0.204386	0	-0.48373	2.88601	1	0.315009	1.86386	1	-0.06355	0.218261	0	-0.34426	2.12611	1	-0.0928	0.345872	0	-0.10001	0.380033	0	-0.27019	1.48639	0	0.000601	0.001701	0	-0.3696	2.36241	1
NT01ZM0277	ZMO0269	hypothetical protein	0.2952	7.54183	1	0.587009	10.8765	1	-0.01538	0.094492	0	0.106744	1.03786	0	0.895873	16.3667	1	0.193559	2.48384	1	0.393451	8.43786	1	-0.01874	0.143423	0	0.045634	0.417355	0	0.420345	9.12441	1	-0.30886	6.21707	1	-0.22768	4.08251	1	0.167756	2.61384	1	-0.36878	7.79824	1
NT01ZM1738	ZMO1662	Nicotinate-nucleotide adenylyltransferase	0.346143	2.08067	1	0.202044	0.861258	0	0.262246	1.24922	0	0.15044	0.575336	0	0.447511	2.74738	1	0.524377	3.46712	1	-0.32233	6.00234	1	0.124879	1.52432	0	0.127862	1.57815	1	-0.06959	0.664894	0	-0.24547	4.11785	1	-0.13725	1.75202	1	0.016057	0.111636	0	-0.36666	7.09888	1
NT01ZM0978	ZMO0945	aldose 1-epimerase	0.075732	2.48331	1	0.268764	5.65114	1	-0.22412	4.39488	1	-0.09813	1.30888	0	0.710202	16.5474	1	-0.08502	1.06418	0	0.353784	8.05168	1	0.284719	6.10446	1	-0.19602	3.62726	1	0.442482	10.4403	1	-0.44144	10.4131	1	0.145618	2.34251	1	-0.07003	0.809489	0	-0.36585	8.38583	1
NT01ZM0109	ZMO0114	glutamine amidotransferase of anthranilate synthase	0.038373	0.069205	0	-0.10135	0.184916	0	-0.20345	0.432875	0	0.035888	0.058755	0	0.53349	1.6527	1	-0.21243	0.45772	0	0.111082	0.540824	0	0.069162	0.295692	0	-0.04809	0.191533	0	0.132151	0.683037	0	-0.63484	6.46475	1	0.078142	0.343943	0	0.191247	1.14727	0	-0.36545	2.97608	1
NT01ZM0335	ZMO0329	inositol-phosphate phosphatase	0.205099	0.830119	0	-0.05632	0.151705	0	0.30364	1.32985	0	0.046968	0.123605	0	-0.26597	1.09812	0	0.73576	4.84952	1	-0.79208	15.4323	1	-0.06508	0.566218	0	0.178784	2.39885	1	-0.67838	13.3597	1	0.20965	3.03547	1	-0.4972	9.62506	1	-0.07789	0.72191	0	-0.36544	6.6083	1
NT01ZM1499	ZMO1440	hypothetical protein	0.396822	7.87648	1	0.349659	2.52304	1	0.352238	2.55065	1	0.187956	1.01585	0	0.328483	2.2998	1	0.718613	6.95334	1	-0.36895	2.73179	1	0.209224	1.18464	0	-0.06369	0.246472	0	-0.22342	1.30282	0	0.021176	0.071238	0	-0.15715	0.789866	0	-0.22797	1.34164	0	-0.36394	2.67713	1
NT01ZM0314	ZMO0306	glycosyl transferase, group 1	0.249737	2.29456	1	-0.02064	0.065851	0	0.157955	0.74475	0	0.209559	1.10865	0	-0.02918	0.095764	0	0.660619	5.85058	1	-0.68126	8.17307	1	-0.01555	0.062289	0	0.095374	0.514941	0	-0.60144	6.99734	1	0.008547	0.033234	0	-0.51822	5.75563	1	0.146978	0.929065	0	-0.36269	3.48463	1
NT01ZM2060	ZMO1955	Malate dehydrogenase (oxaloacetate-decarboxylating)	-0.7171	21.8865	1	-0.8533	18.0217	1	-0.8245	17.5262	1	-0.70578	15.3409	1	-0.39984	8.47057	1	-0.93829	19.4128	1	0.084997	1.14012	0	-0.12851	2.09069	1	-0.01214	0.100569	0	-0.05565	0.63119	0	-0.45346	11.2948	1	-0.01471	0.124472	0	0.106572	1.58504	1	-0.3616	8.76051	1
NT01ZM0476	ZMO0469	hypothetical protein	0.256666	7.48275	1	0.296971	3.54347	1	0.202895	2.02005	1	0.101819	0.747748	0	0.39101	5.23191	1	0.33094	4.14166	1	-0.03397	0.186926	0	-0.23022	2.43656	1	0.192387	1.86695	1	-0.07181	0.468394	0	-0.09404	0.670636	0	-0.35827	4.63384	1	0.09131	0.644354	0	-0.361	4.6834	1
NT01ZM1374	ZMO1319	hypothetical protein	0.065596	0.32745	0	-0.08019	0.385439	0	0.038546	0.159828	0	-0.11011	0.582554	0	0.293784	2.37119	1	0.040165	0.16755	0	-0.12035	2.28553	1	0.088361	1.44775	0	0.07582	1.15902	0	0.043831	0.542509	0	-0.37397	10.5066	1	0.086742	1.40912	0	-0.07284	1.09402	0	-0.36006	10.0747	1
NT01ZM0122	ZMO0127	S1/P1 nuclease	-0.10615	1.37904	0	-0.01744	0.088536	0	-0.15624	1.37659	0	-0.30675	3.7197	1	0.003006	0.014164	0	0.035396	0.196362	0	-0.05283	0.390712	0	-0.14521	1.57405	1	0.148728	1.63056	1	-0.04931	0.358104	0	-0.02044	0.126547	0	-0.33684	5.35246	1	-0.00179	0.009882	0	-0.35907	5.836	1
NT01ZM1864	ZMO1780	antibiotic biosynthesis monooxygenase	0.223867	5.49088	1	0.568983	7.50934	1	-0.10107	0.645632	0	-0.00796	0.034659	0	0.689537	9.45669	1	0.314965	3.33679	1	0.254018	2.43031	1	-0.11066	0.730632	0	0.195216	1.64538	1	0.338574	3.7064	1	-0.12055	0.822562	0	-0.5267	6.8084	1	0.288324	2.93102	1	-0.35893	4.0312	1
NT01ZM1636	ZMO1574	regulatory protein	0.466355	8.16602	1	0.2457	2.0696	1	0.479476	5.44255	1	0.443313	4.88584	1	0.232196	1.90322	1	0.710432	8.97393	1	-0.46473	6.87243	1	-0.12277	1.01707	0	0.017833	0.093876	0	-0.56967	8.83372	1	0.013503	0.069487	0	-0.35373	4.7627	1	-0.01833	0.096744	0	-0.35855	4.85355	1
NT01ZM1800	ZMO1721	conserved hypothetical protein	-0.02193	0.079597	0	-0.03023	0.0914	0	-0.18002	0.801118	0	-0.05533	0.180064	0	0.399385	2.55039	1	-0.25174	1.29086	0	0.221502	1.99396	1	-0.09698	0.613542	0	-0.02783	0.133265	0	0.096698	0.611168	0	-0.42962	5.21514	1	-0.02526	0.119603	0	0.096866	0.612602	0	-0.35802	4.03728	1
NT01ZM0839	ZMO0818	putative 6-pyruvoyl tetrahydropterin synthase	0.168108	0.547123	0	0.043012	0.100755	0	0.208955	0.684335	0	0.048304	0.114533	0	0.04437	0.104262	0	0.370803	1.54695	0	-0.32779	5.68656	1	0.13851	1.63218	1	-0.17192	2.2476	1	-0.3612	6.4685	1	-0.00136	0.008051	0	-0.02334	0.159454	0	-0.33257	5.79837	1	-0.35727	6.37646	1
NT01ZM0270	ZMO0264	hypothetical protein	0.445499	2.27501	1	0.092036	0.249706	0	0.616157	3.4326	1	0.413125	1.90189	1	0.290785	1.13752	0	0.461932	2.24449	1	-0.3699	7.47931	1	-0.07425	0.75973	0	-0.03533	0.28937	0	-0.47947	10.1677	1	-0.19875	3.17954	1	0.079979	0.842408	0	-0.23836	4.13683	1	-0.35713	7.15553	1
NT01ZM0384	ZMO0378	hypothetical protein	0.573751	3.85709	1	0.940192	4.97626	1	0.422614	1.54847	0	0.150158	0.373813	0	0.993478	5.36829	1	0.728753	3.46209	1	0.211439	0.806808	0	0.205977	0.778036	0	0.069214	0.194919	0	0.486631	2.71324	1	-0.05329	0.144279	0	-0.10016	0.303529	0	-0.20324	0.76378	0	-0.35669	1.71231	1
NT01ZM0586	ZMO0569	succinate dehydrogenase, cytochrome b subunit	0.245913	1.27991	0	0.389109	2.29928	1	0.146534	0.57025	0	0.058954	0.184204	0	0.555158	3.87416	1	0.223005	1.01796	0	0.166104	2.60429	1	0.091638	1.08698	0	-0.11687	1.54758	0	0.140877	2.03978	1	-0.16605	2.60299	1	0.015168	0.114098	0	-0.20445	3.53335	1	-0.35533	7.51534	1
NT01ZM2050	ZMO1945	phenazine biosynthesis protein PhzF family	-0.32816	2.63504	1	-0.09444	0.302529	0	-0.54411	3.47109	1	-0.2777	1.28811	0	-0.02627	0.070503	0	-0.46457	2.75254	1	0.370131	2.77565	1	-0.04932	0.183915	0	-0.42389	3.38743	1	-0.10308	0.453293	0	-0.06817	0.270016	0	-0.12885	0.608534	0	-0.15749	0.800607	0	-0.35451	2.60417	1
NT01ZM0151	ZMO0155	Holliday junction DNA helicase RuvA	0.285556	9.46169	1	-0.01783	0.122983	0	0.298837	5.29155	1	0.141746	1.79019	1	0.071743	0.676571	0	0.629897	12.8529	1	-0.64773	14.297	1	0.068368	0.709226	0	0.156138	2.33568	1	-0.42322	9.15289	1	-0.08957	1.03485	0	-0.26269	4.96508	1	-0.00095	0.006373	0	-0.35322	7.35206	1
NT01ZM1843	ZMO1760	ABC-type branched-chain amino acid transport systems periplasmic component-like protein	0.192486	1.32039	0	0.048691	0.165499	0	0.232959	1.24884	0	0.140789	0.616812	0	-0.06749	0.242659	0	0.463683	3.44297	1	-0.41499	4.88669	1	-0.18706	1.52522	0	0.041452	0.207712	0	-0.5606	7.2892	1	0.116178	0.771865	0	-0.41778	4.93239	1	-0.05072	0.26423	0	-0.35232	3.87563	1
NT01ZM0300	ZMO0291	prolipoprotein diacylglyceryl transferase	0.303382	2.95915	1	0.066271	0.322102	0	0.316113	2.83497	1	0.281191	2.38396	1	0.182606	1.26179	0	0.433617	4.4811	1	-0.36735	10.9078	1	-0.09623	1.77276	1	0.012849	0.130531	0	-0.45072	13.4456	1	-0.11634	2.34876	1	-0.21373	5.62967	1	-0.02207	0.24429	0	-0.35214	10.4165	1
NT01ZM1429	ZMO1374	conserved hypothetical protein	0.258535	2.06561	1	0.247541	1.57628	1	0.117873	0.554946	0	0.223456	1.35678	0	0.517236	4.63728	1	0.175573	0.959133	0	0.071968	0.608996	0	0.063575	0.516358	0	-0.19335	2.51604	1	-0.0578	0.45597	0	-0.2697	4.09214	1	0.005875	0.034386	0	-0.08776	0.798715	0	-0.35158	5.90974	1
NT01ZM0816	ZMO0794	Prolyl oligopeptidase	0.043066	0.46006	0	-0.04419	0.202232	0	-0.16946	1.16404	0	-0.01443	0.058474	0	0.008691	0.034371	0	0.347461	3.34917	1	-0.39166	3.98304	1	-0.00434	0.016826	0	0.067545	0.337689	0	-0.32845	3.0842	1	-0.05289	0.250284	0	-0.52126	5.92421	1	0.222576	1.73389	1	-0.35157	3.40704	1
NT01ZM0006	ZMO0006	uroporphyrin-III C-methylase, siroheme synthase	-0.42351	1.99076	1	-0.52444	2.54617	1	-0.2895	1.06444	0	-0.37008	1.51993	0	-0.45562	2.06664	1	-0.57883	2.94582	1	0.054389	0.457343	0	-0.2751	4.60303	1	-0.21406	3.20906	1	-0.43477	8.39065	1	-0.06882	0.624328	0	0.01423	0.094013	0	-0.29464	5.0648	1	-0.34923	6.36848	1
NT01ZM0133	ZMO0139	aminoglycoside phosphotransferase	0.210143	6.1222	1	0.447342	6.64388	1	-0.03655	0.214489	0	0.110274	0.888643	0	0.377479	5.29726	1	0.389365	5.5259	1	0.057977	0.376805	0	-0.07899	0.562895	0	-0.0602	0.395267	0	-0.08122	0.584181	0	0.069863	0.478792	0	-0.5049	7.74529	1	0.086615	0.636974	0	-0.34842	4.74158	1
NT01ZM1904	ZMO1818	4Fe-4S ferredoxin iron-sulfur binding domain-containing protein	0.138581	0.303451	0	0.121229	0.22869	0	-0.02972	0.048233	0	0.025094	0.040399	0	0.205267	0.438793	0	0.353684	0.914527	0	-0.23246	1.38716	0	0.056545	0.214794	0	0.008655	0.027967	0	-0.16725	0.86561	0	-0.08404	0.347634	0	-0.32686	2.29447	1	0.063472	0.246472	0	-0.34743	2.51179	1
NT01ZM0583	ZMO0566	major facilitator transporter	0.126719	0.574033	0	0.067331	0.166815	0	0.102851	0.275138	0	0.194973	0.623798	0	0.056661	0.137068	0	0.152389	0.450443	0	-0.08506	0.272272	0	-0.34928	1.85345	1	-0.05115	0.149885	0	-0.48548	3.01809	1	0.010669	0.027937	0	-0.39882	2.25632	1	0.040976	0.116817	0	-0.34717	1.83692	1
NT01ZM2006	ZMO1905	Glycerol-3-phosphate dehydrogenase (NAD(P)(+))	-0.75576	16.6204	1	-0.9078	10.5415	1	-0.83971	9.66226	1	-0.66154	7.25418	1	-0.58882	6.24132	1	-0.93295	10.8597	1	0.025151	0.098877	0	-0.18971	1.2414	0	-0.10911	0.573949	0	-0.27367	2.12802	1	-0.31899	2.6708	1	-0.09647	0.487816	0	0.069064	0.318866	0	-0.34639	3.01615	1
NT01ZM0584	ZMO0567	succinyl-CoA synthetase (ADP-forming) alpha subunit	0.112633	2.18022	1	0.481425	6.43943	1	-0.06563	0.389691	0	-0.25571	2.63106	1	0.553287	7.6887	1	0.218581	2.08493	1	0.262844	2.74033	1	0.072085	0.439431	0	0.128056	0.956351	0	0.462985	6.11674	1	-0.07186	0.437675	0	-0.21212	1.99423	1	-0.06203	0.362843	0	-0.34601	4.09098	1
NT01ZM1987	ZMO1887	isochorismatase hydrolase	-0.35719	4.26719	1	-0.38575	3.25093	1	-0.48244	4.4858	1	-0.36908	3.04704	1	-0.3778	3.15327	1	-0.19945	1.22984	0	-0.1863	1.7263	1	-0.20151	1.93887	1	0.035874	0.194429	0	-0.35193	4.38825	1	-0.00795	0.037569	0	-0.48449	6.77142	1	0.149226	1.24732	0	-0.34321	4.23485	1
NT01ZM1688	ZMO1617	Carbamoyl-phosphate synthase (glutamine-hydrolyzing)	0.312698	7.25932	1	0.395815	7.34644	1	0.171022	2.25591	1	0.023674	0.163528	0	0.409858	7.67362	1	0.646236	12.7743	1	-0.25042	6.49335	1	0.182891	4.22382	1	0.112806	2.08031	1	0.045276	0.567418	0	-0.01404	0.136214	0	-0.29232	7.90016	1	-0.03454	0.398806	0	-0.34091	9.48407	1
NT01ZM1041	ZMO1005	DNA methylase N-4/N-6 domain-containing protein	0.037457	0.244491	0	-0.36683	3.56846	1	0.21775	1.65247	1	0.081255	0.420888	0	-0.24859	2.01019	1	0.099412	0.547584	0	-0.46624	6.67934	1	-0.22175	2.32891	1	0.01941	0.100188	0	-0.66858	10.3058	1	-0.11824	0.930191	0	-0.10342	0.771428	0	-0.11709	0.917455	0	-0.33874	4.32408	1
NT01ZM1216	ZMO1174	surface antigen (D15)	0.180168	0.465104	0	0.181898	0.418941	0	-0.05658	0.105503	0	0.054361	0.10096	0	-0.12473	0.261969	0	0.847616	3.71653	1	-0.66572	7.47551	1	0.246199	1.82842	1	-0.09762	0.497645	0	-0.51714	5.36873	1	0.306624	2.53176	1	-0.658	7.36688	1	0.013321	0.050172	0	-0.33805	2.92448	1
NT01ZM0617	ZMO0599	Acetyl-CoA carboxylase	0.220831	2.38157	1	0.100616	0.671601	0	0.131027	0.969385	0	0.152731	1.2073	0	0.222059	2.09239	1	0.377509	4.54216	1	-0.27689	8.0603	1	0.069029	1.12308	0	-0.05953	0.909828	0	-0.2674	7.72181	1	-0.12144	2.57713	1	-0.17745	4.47287	1	-0.03783	0.491294	0	-0.33673	10.1304	1
NT01ZM0518	ZMO0509	hypothetical protein	0.300981	2.80939	1	0.281421	1.83024	1	0.382564	2.88448	1	0.01926	0.064407	0	0.311555	2.1281	1	0.490543	4.14057	1	-0.20912	2.03673	1	0.019619	0.09791	0	0.14628	1.20503	0	-0.04322	0.241239	0	-0.03013	0.158235	0	-0.08836	0.596296	0	-0.21702	2.15195	1	-0.33552	4.07743	1
NT01ZM1990	ZMO1889	SAM-dependent methyltransferase-like protein	-0.45876	4.04512	1	-0.8124	8.21254	1	-0.33761	2.43415	1	-0.50158	4.33635	1	-0.89441	9.20567	1	-0.10144	0.445883	0	-0.71095	21.2361	1	0.006816	0.072087	0	-0.02336	0.29264	0	-0.72749	21.585	1	0.082012	1.60492	1	-0.22935	6.97635	1	-0.18732	5.33583	1	-0.33467	10.8991	1
NT01ZM0257	ZMO0251	endoribonuclease L-PSP	-0.16595	2.09735	1	-0.69717	6.0816	1	-0.02843	0.09057	0	-0.08358	0.314215	0	-0.37998	2.56336	1	-0.17181	0.808447	0	-0.52536	4.11398	1	-0.17112	0.803899	0	0.065903	0.235442	0	-0.63057	5.31178	1	-0.31719	1.96095	1	-0.02773	0.088158	0	0.010746	0.032337	0	-0.33418	2.1187	1
NT01ZM2079	ZMO1975	ornithine cyclodeaminase/Mu-crystallin family protein	-0.58952	4.17955	1	-0.53014	3.1315	1	-0.74761	5.11801	1	-0.62746	3.99957	1	-0.26266	1.11464	0	-0.72036	4.86154	1	0.190223	2.06098	1	-0.06408	0.447166	0	-0.09377	0.743278	0	0.032372	0.193538	0	-0.26748	3.40903	1	-0.09133	0.716802	0	0.026382	0.152862	0	-0.33242	4.65429	1
NT01ZM0495	ZMO0487	HpcH/HpaI aldolase	0.073362	0.285804	0	-0.10466	0.396497	0	0.210123	1.01527	0	-0.08066	0.286551	0	0.173338	0.774852	0	-0.00935	0.026882	0	-0.09531	0.950608	0	-0.19709	2.75299	1	0.214757	3.12409	1	-0.07765	0.714427	0	-0.278	4.53214	1	0.022381	0.15206	0	-0.07603	0.694161	0	-0.33165	5.77886	1
NT01ZM1933	ZMO1846	ABC transporter related	-0.07077	0.213527	0	-0.31381	1.13509	0	-0.12509	0.330431	0	-0.02729	0.058692	0	-0.30458	1.08746	0	0.17387	0.503256	0	-0.48768	3.86342	1	-0.14262	0.652841	0	0.02172	0.069986	0	-0.60858	5.27618	1	-0.00923	0.028529	0	-0.44158	3.34524	1	0.119522	0.515549	0	-0.33129	2.1887	1
NT01ZM0422	ZMO0416	cell division ATP-binding protein FtsE	0.102718	0.761353	0	-0.05223	0.219493	0	0.150639	0.857225	0	0.036201	0.143614	0	0.100812	0.497376	0	0.12322	0.649955	0	-0.17545	1.54459	0	-0.21854	2.13715	1	0.127762	0.976305	0	-0.26622	2.86298	1	-0.15304	1.2651	0	-0.19112	1.75214	1	0.013324	0.063654	0	-0.33084	3.93025	1
NT01ZM0866	ZMO0842	putative deoxyguanosinetriphosphate triphosphohydrolase	0.194637	1.28639	0	0.279511	1.71717	1	0.107789	0.454106	0	0.000716	0.002164	0	0.335653	2.25216	1	0.33439	2.23959	1	-0.05488	0.359078	0	-0.11615	0.978992	0	0.176659	1.80097	1	0.005634	0.02863	0	-0.05614	0.369518	0	-0.34275	4.74338	1	0.069586	0.486815	0	-0.3293	4.48423	1
NT01ZM1123	ZMO1084	cellulose synthase regulator protein	0.143946	0.502219	0	0.15027	0.448773	0	0.000519	0.001113	0	0.012304	0.027153	0	0.141717	0.416164	0	0.421243	1.9011	1	-0.27097	2.39	1	0.002487	0.009769	0	0.070848	0.367514	0	-0.19764	1.49853	0	0.008553	0.034505	0	-0.41824	4.4976	1	0.082633	0.447298	0	-0.32705	3.15517	1
NT01ZM2017	ZMO1916	conserved hypothetical protein	-0.43907	7.30782	1	-0.73592	10.9773	1	-0.41536	5.4458	1	-0.42644	5.64371	1	-0.71366	10.618	1	-0.20083	1.90001	1	-0.53509	12.9872	1	0.023609	0.206921	0	-0.10167	1.41744	0	-0.61315	14.782	1	-0.02226	0.193139	0	-0.19092	3.58989	1	-0.11275	1.65002	1	-0.32593	7.4501	1
NT01ZM0193	ZMO0188	TonB-dependent siderophore receptor	0.208261	2.10629	1	-0.15763	0.995773	0	0.288511	2.41218	1	0.160204	1.01897	0	-0.14007	0.843094	0	0.5244	5.68503	1	-0.68203	11.8183	1	-0.06079	0.43803	0	0.117032	1.06862	0	-0.62578	10.7874	1	-0.01756	0.101043	0	-0.29667	4.17458	1	-0.01127	0.062589	0	-0.32551	4.75852	1
NT01ZM0823	ZMO0801	HlyD family secretion protein	-0.06371	0.515508	0	0.07549	0.421435	0	-0.29501	2.89324	1	-0.27679	2.63325	1	0.2936	2.87289	1	0.023378	0.105528	0	0.052113	0.350642	0	0.082951	0.642384	0	0.110015	0.949684	0	0.245079	3.0693	1	-0.21811	2.58422	1	-0.23544	2.89325	1	0.128233	1.1822	0	-0.32531	4.61607	1
NT01ZM1822	ZMO1743	metallophosphoesterase	0.267249	1.8984	1	0.044358	0.161957	0	0.351552	2.55602	1	0.213356	1.22454	0	-0.0681	0.268308	0	0.57219	5.15854	1	-0.52783	12.9223	1	-0.01588	0.132469	0	-0.06128	0.699587	0	-0.60498	14.7167	1	0.11246	1.66465	1	-0.23651	4.92767	1	-0.19947	3.87221	1	-0.32353	7.46104	1
NT01ZM0367	ZMO0362	excinuclease ABC subunit B	0.726781	8.71389	1	0.466244	3.05624	1	0.751196	5.99485	1	0.727011	5.73792	1	0.607777	4.48154	1	0.82114	6.73749	1	-0.3549	2.82885	1	-0.20329	1.24383	0	0.116601	0.57293	0	-0.44158	3.89166	1	-0.14153	0.745117	0	-0.27323	1.92002	1	0.092416	0.422637	0	-0.32235	2.4536	1
NT01ZM1028	ZMO0992	putative carboxypeptidase-related protein	0.134685	0.404389	0	0.157855	0.46137	0	-0.03704	0.084136	0	-0.03844	0.087584	0	0.024521	0.054108	0	0.589704	3.00213	1	-0.43185	7.51655	1	0.034892	0.237521	0	0.137953	1.48303	0	-0.259	3.75298	1	0.133334	1.41088	0	-0.59186	10.8559	1	0.136558	1.46109	0	-0.32197	5.10508	1
NT01ZM0949	ZMO0920	hypothetical protein	0.072832	0.183763	0	0.138787	0.339561	0	-0.23371	0.66966	0	-0.00616	0.011616	0	0.634147	2.83258	1	-0.10294	0.235833	0	0.241731	1.60266	1	0.245267	1.63731	1	-0.16582	0.929629	0	0.321174	2.44116	1	-0.49536	4.58426	1	0.114497	0.559365	0	0.061733	0.256003	0	-0.31913	2.41817	1
NT01ZM0360	ZMO0354	DNA mismatch repair protein MutL	0.048088	0.389402	0	-0.12126	0.879397	0	-0.05073	0.281106	0	0.043542	0.233833	0	0.026963	0.134291	0	0.172572	1.46	0	-0.29383	4.50289	1	0.005512	0.031581	0	-0.04712	0.343474	0	-0.33544	5.41098	1	-0.14822	1.65166	1	-0.21779	2.91987	1	0.047145	0.343677	0	-0.31886	5.04732	1
NT01ZM1282	ZMO1232	glycosyltransferase protein	0.286436	2.3602	1	-0.29865	2.24688	1	0.586133	5.90996	1	0.307418	2.34547	1	-0.25368	1.76408	1	0.505867	4.83327	1	-0.80452	19.7472	1	-0.06442	0.823577	0	-0.00903	0.07677	0	-0.87797	21.0571	1	-0.04497	0.506295	0	0.015842	0.142687	0	-0.28775	7.01173	1	-0.31688	7.91209	1
NT01ZM1758	ZMO1682	aspartate aminotransferase	0.251499	2.51827	1	-0.07743	0.336285	0	0.177305	1.01639	0	0.192417	1.14266	0	0.660222	6.72439	1	-0.02395	0.086675	0	-0.05348	0.306001	0	-0.08621	0.563873	0	0.290731	3.23213	1	0.151042	1.23127	0	-0.73765	10.8787	1	0.115046	0.835857	0	0.305843	3.48024	1	-0.31676	3.66205	1
NT01ZM1369	ZMO1315	hypothetical protein	-0.19015	1.46175	0	-0.47602	2.92296	1	-0.17478	0.685867	0	-0.14989	0.557626	0	0.012437	0.032662	0	-0.44837	2.67573	1	-0.02766	0.086125	0	-0.18038	0.84282	0	0.053728	0.181126	0	-0.15431	0.679486	0	-0.48846	3.60583	1	0.093206	0.351542	0	0.078623	0.284815	0	-0.31663	1.90219	1
NT01ZM0827	ZMO0806	Leucyl aminopeptidase	0.166539	1.49859	0	0.307372	2.90184	1	0.060569	0.304262	0	-0.1262	0.794444	0	0.29826	2.7758	1	0.433523	4.76413	1	-0.12615	1.5988	1	-0.04027	0.335834	0	0.275149	4.9897	1	0.108728	1.28632	0	0.009113	0.061879	0	-0.41322	8.45951	1	0.088382	0.955527	0	-0.31573	6.01517	1
NT01ZM1313	ZMO1263	aliphatic sulfonates transport ATP-binding subunit	0.237245	1.42647	0	-0.03246	0.090865	0	0.337907	1.77775	1	0.196091	0.811442	0	0.059173	0.178172	0	0.355809	1.91893	1	-0.38826	3.94609	1	-0.08251	0.436408	0	0.018235	0.075274	0	-0.45254	4.90032	1	-0.09163	0.500164	0	-0.10041	0.564469	0	-0.12358	0.747912	0	-0.31562	2.91808	1
NT01ZM1100	ZMO1061	sigma-54 dependent trancsriptional regulator	0.125529	0.32309	0	0.017346	0.032042	0	0.068277	0.139339	0	0.121111	0.272312	0	0.116085	0.258691	0	0.196642	0.501917	0	-0.1793	1.15101	0	0.016486	0.062929	0	-0.15644	0.947406	0	-0.31925	2.69047	1	-0.09874	0.505635	0	-0.11188	0.596847	0	-0.1036	0.538747	0	-0.31422	2.62804	1
NT01ZM1965	ZMO1868	biotin--acetyl-CoA-carboxylase ligase	0.27363	2.91292	1	0.005545	0.019362	0	0.411522	3.65858	1	0.154079	0.871403	0	-0.28171	2.09324	1	0.810626	9.00377	1	-0.80508	12.6403	1	0.002283	0.010865	0	0.053198	0.326103	0	-0.7496	11.7521	1	0.287252	3.45046	1	-0.39682	5.44892	1	-0.20424	2.08586	1	-0.31381	3.92148	1
NT01ZM1775	ZMO1698	GTP cyclohydrolase II	-0.08702	0.669903	0	0.043978	0.176639	0	-0.30243	2.31598	1	-0.18055	1.08668	0	-0.01296	0.046416	0	0.147847	0.819297	0	-0.10387	0.635672	0	-0.08324	0.473829	0	0.041237	0.199312	0	-0.14587	1.01875	0	0.056934	0.29328	0	-0.53352	6.58374	1	0.163112	1.19584	0	-0.31347	3.13064	1
NT01ZM1766	ZMO1689	dihydroorotase	-0.05105	0.351268	0	0.316397	3.45238	1	-0.68512	9.59181	1	-0.1385	1.02713	0	0.802639	11.4137	1	-0.18323	1.54095	0	0.499627	10.7384	1	0.12644	1.64917	1	0.002773	0.018343	0	0.62884	13.5892	1	-0.48624	10.4242	1	-0.37545	7.70023	1	0.549394	11.8758	1	-0.3123	6.07811	1
NT01ZM1739	ZMO1663	Iojap protein-like	0.097405	0.339437	0	-0.11428	0.364001	0	0.19735	0.747793	0	0.001533	0.003678	0	0.158484	0.555679	0	0.032251	0.084049	0	-0.14653	1.30844	0	-0.03903	0.228066	0	0.031532	0.177602	0	-0.15403	1.40717	0	-0.27277	3.27212	1	0.126072	1.05331	0	-0.16429	1.54665	0	-0.31098	3.95718	1
NT01ZM0793	ZMO0770	magnesium transporter	0.024541	0.1167	0	-0.06907	0.343964	0	0.039772	0.177296	0	0.007675	0.029985	0	0.014432	0.058025	0	0.036287	0.159543	0	-0.10535	1.48939	0	-0.0956	1.29246	0	-0.10233	1.42724	0	-0.30329	6.78316	1	-0.0835	1.06327	0	-0.09212	1.22469	0	-0.13443	2.13501	1	-0.31005	6.97777	1
NT01ZM1891	ZMO1806	maltose O-acetyltransferase protein	0.210657	1.924	1	-0.07748	0.376545	0	0.083653	0.415094	0	0.337318	2.97764	1	0.081395	0.400837	0	0.340262	3.01595	1	-0.41775	7.59082	1	0.101755	1.01336	0	-0.24984	3.78054	1	-0.56583	10.8105	1	-0.15888	1.94077	1	-0.15485	1.86836	1	0.003823	0.022572	0	-0.30991	5.12572	1
NT01ZM0062	ZMO0064	Carbohydrate-selective porin-like	-0.44394	4.89612	1	-0.50015	3.69229	1	-0.55099	4.24251	1	-0.45724	3.24036	1	-0.30835	1.80931	1	-0.45917	3.26043	1	-0.04098	0.171928	0	-0.09855	0.504528	0	-0.01984	0.076756	0	-0.15937	0.972941	0	-0.19181	1.26931	0	-0.19037	1.25557	0	0.073914	0.348881	0	-0.30826	2.55545	1
NT01ZM0424	ZMO0418	conserved hypothetical protein	0.246498	4.93892	1	-0.03221	0.229366	0	0.278517	4.47581	1	0.298782	4.93812	1	-0.12921	1.45131	0	0.537905	10.3361	1	-0.57012	16.5831	1	-0.09524	1.73562	1	-0.07058	1.12074	0	-0.73594	20.3032	1	0.097004	1.78327	1	-0.35463	10.4509	1	-0.05032	0.697076	0	-0.30794	8.89924	1
NT01ZM1401	ZMO1347	threonine aldolase	-0.17002	0.865776	0	0.103346	0.365836	0	-0.49099	3.27351	1	-0.41805	2.58301	1	0.516807	3.52741	1	-0.28786	1.48727	0	0.391207	5.05459	1	0.114675	0.851235	0	0.122515	0.934139	0	0.628397	9.25913	1	-0.41346	5.45299	1	-0.08846	0.596492	0	0.195461	1.84034	1	-0.30646	3.57399	1
NT01ZM0616	ZMO0598	phage integrase family protein	0.393328	7.68809	1	0.511005	8.75324	1	0.125005	1.20643	0	0.261047	3.56595	1	0.381985	6.06932	1	0.805274	14.1798	1	-0.29427	8.40644	1	0.119594	2.42341	1	-0.01071	0.105793	0	-0.18538	4.58489	1	0.129019	2.71155	1	-0.56067	16.3135	1	0.125335	2.59776	1	-0.30632	8.81832	1
NT01ZM0663	ZMO0646	conserved hypothetical protein	0.112153	0.407833	0	0.078466	0.19975	0	0.231177	0.789861	0	-0.07598	0.192381	0	0.209308	0.688917	0	0.084112	0.216771	0	-0.00565	0.017519	0	0.027403	0.09155	0	-0.04135	0.144588	0	-0.01959	0.063753	0	-0.13084	0.593899	0	0.174468	0.881495	0	-0.34851	2.41628	1	-0.30488	1.98142	1
NT01ZM0587	ZMO0570	50S ribosomal protein L11P methyltransferase	-0.09452	2.08666	1	-0.15073	1.49335	0	-0.17308	1.83086	1	-0.20272	2.31446	1	0.151584	1.50573	0	-0.15388	1.53933	0	0.003146	0.016278	0	0.083829	0.650582	0	-0.03711	0.231287	0	0.049867	0.331389	0	-0.30232	4.15421	1	0.06463	0.460732	0	-0.06675	0.480455	0	-0.30443	4.19571	1
NT01ZM2071	ZMO1966	hypothetical protein	-0.23239	5.12265	1	-0.35738	4.09432	1	-0.17254	1.40351	0	-0.33532	3.73613	1	-0.39801	4.76739	1	-0.02368	0.112739	0	-0.3337	3.92891	1	0.056609	0.326934	0	-0.08849	0.581319	0	-0.36557	4.47408	1	0.040636	0.218765	0	-0.09225	0.614703	0	-0.25127	2.59435	1	-0.30288	3.41481	1
NT01ZM1747	ZMO1671	conserved hypothetical protein	-0.12184	0.886708	0	-0.18375	0.818877	0	-0.19767	0.907021	0	-0.27814	1.48299	0	0.202537	0.938704	0	-0.21409	1.01553	0	0.03034	0.102434	0	0.032551	0.110705	0	0.11517	0.501933	0	0.178062	0.908058	0	-0.38628	2.81687	1	0.048973	0.175641	0	0.034695	0.11883	0	-0.30262	1.96176	1
NT01ZM1907	ZMO1820	NifT	-0.22381	1.24198	0	-0.15772	0.579529	0	-0.26773	1.2116	0	-0.38821	2.09162	1	0.06932	0.207165	0	-0.30861	1.49028	0	0.150888	0.97056	0	-0.1584	1.03999	0	0.162428	1.07801	0	0.154918	1.00758	0	-0.22704	1.75656	1	-0.11752	0.685496	0	0.04195	0.18784	0	-0.30261	2.6891	1
NT01ZM2032	ZMO1931	protein of unknown function DUF1016	-0.25438	3.99132	1	-0.06511	0.282415	0	-0.5979	6.15691	1	-0.19985	1.26364	0	0.060219	0.256898	0	-0.28	2.07515	1	0.214886	1.54028	0	0.090384	0.461848	0	-0.34504	3.10277	1	-0.03977	0.169736	0	-0.12533	0.714389	0	-0.22752	1.67545	1	0.053009	0.237754	0	-0.29984	2.52201	1
NT01ZM0050	ZMO0053	alpha/beta hydrolase fold	-0.38353	4.7058	1	-0.26808	1.8864	1	-0.59502	5.95044	1	-0.48485	4.49123	1	-0.12254	0.618249	0	-0.33172	2.5871	1	0.063638	0.386774	0	-0.02057	0.102735	0	0.019738	0.098175	0	0.062805	0.38037	0	-0.14554	1.19007	0	-0.28387	3.18354	1	0.129905	1.01108	0	-0.29951	3.44302	1
NT01ZM1442	ZMO1387	DNA-binding response regulator CtrA	0.15654	1.73075	1	-0.11183	0.821884	0	0.205018	1.97519	1	0.196236	1.85114	1	0.196328	1.85243	1	0.028577	0.148802	0	-0.14041	2.206	1	-0.07606	0.903538	0	-0.08286	1.0199	0	-0.29933	6.48538	1	-0.30816	6.7349	1	0.100378	1.34481	0	-0.09164	1.17839	0	-0.29942	6.48799	1
NT01ZM0195	ZMO0190	RpiR family transcriptional regulator	-0.08299	0.50369	0	-0.42142	3.68403	1	0.042131	0.165019	0	-0.10284	0.490974	0	-0.68417	7.15183	1	0.412914	3.57673	1	-0.83434	13.2259	1	-0.0027	0.013012	0	-0.04356	0.258526	0	-0.8806	13.9309	1	0.262742	3.07351	1	-0.37348	5.08447	1	-0.18854	1.88048	1	-0.29928	3.71612	1
NT01ZM1921	ZMO1833	Fe-S cluster assembly protein NifU	0.124495	0.698701	0	0.012425	0.0415	0	-0.03478	0.12564	0	0.041764	0.154487	0	0.118216	0.553128	0	0.37278	2.86663	1	-0.36036	6.5597	1	0.098671	1.01679	0	0.039315	0.300308	0	-0.22237	3.34977	1	-0.10579	1.12337	0	-0.30889	5.34009	1	0.11586	1.28107	0	-0.29882	5.10256	1
NT01ZM0059	ZMO0061	putative exported phosphatase	-0.22587	5.04854	1	-0.4068	7.81575	1	-0.24993	4.06471	1	-0.23127	3.6352	1	-0.42997	8.36173	1	0.007695	0.049107	0	-0.4145	11.4458	1	-0.12035	2.20791	1	0.03877	0.448139	0	-0.49607	13.7106	1	0.023168	0.236469	0	-0.37797	10.3614	1	0.057422	0.757565	0	-0.29738	7.82799	1
NT01ZM1301	ZMO1251	hypothetical protein	0.136067	2.42027	1	0.001972	0.01106	0	0.150946	1.6993	1	0.006069	0.03493	0	0.02772	0.181713	0	0.359533	5.95009	1	-0.35756	7.71223	1	-0.00178	0.012265	0	0.088592	1.05739	0	-0.27074	5.36478	1	-0.02575	0.212327	0	-0.21036	3.76066	1	-0.05628	0.564917	0	-0.2924	5.95188	1
NT01ZM0730	ZMO0710	conserved hypothetical protein	0.242105	2.06109	1	0.003198	0.011565	0	0.253464	1.90939	1	0.163247	1.00564	0	0.134112	0.763325	0	0.417598	3.9793	1	-0.4144	10.0342	1	0.116957	1.76919	1	-0.02383	0.21183	0	-0.32127	7.41476	1	-0.13091	2.09077	1	-0.04718	0.494328	0	-0.11405	1.70453	1	-0.29214	6.56645	1
NT01ZM1486	ZMO1428	diacylglycerol kinase catalytic region	0.253272	1.13145	0	-0.01477	0.035735	0	0.381601	1.85724	1	0.215831	0.815834	0	-0.17064	0.591865	0	0.586296	3.50152	1	-0.60106	11.0608	1	0.003214	0.018157	0	-0.07669	0.647745	0	-0.67454	12.4699	1	0.155874	1.78042	1	-0.20148	2.60473	1	-0.24246	3.4198	1	-0.28807	4.38168	1
NT01ZM1519	ZMO1458	conserved hypothetical protein	0.335487	8.38009	1	0.26727	4.40888	1	0.330298	5.90201	1	0.2084	3.07751	1	0.4717	9.22062	1	0.331551	5.93194	1	-0.06428	0.865686	0	-0.13601	2.5817	1	0.177582	3.81559	1	-0.02271	0.226348	0	-0.20443	4.66169	1	-0.13727	2.61699	1	0.055684	0.70954	0	-0.28601	7.30119	1
NT01ZM0564	ZMO0548	signal transduction histidine kinase	-0.27308	0.800012	0	-0.23157	0.590412	0	-0.24257	0.628422	0	-0.36233	1.09922	0	0.139078	0.306729	0	-0.6265	2.4567	1	0.394924	5.07558	1	-0.20621	1.97325	1	0.030198	0.157301	0	0.218915	2.15629	1	-0.37065	4.64671	1	0.177719	1.584	1	-0.08957	0.601294	0	-0.2825	3.14379	1
NT01ZM1517	ZMO1457	major facilitator transporter	0.244015	2.32536	1	-0.15932	0.892203	0	0.339624	2.69449	1	0.132967	0.694398	0	-0.03206	0.121467	0	0.535529	5.18665	1	-0.69485	11.0465	1	-0.03088	0.173727	0	0.279881	3.40649	1	-0.44585	6.51188	1	-0.12726	1.07034	0	-0.22678	2.49924	1	0.073224	0.501148	0	-0.28082	3.42323	1
NT01ZM0873	ZMO0846	sodium/hydrogen exchanger	-0.03819	1.37113	0	-0.00146	0.014029	0	-0.33471	10.4779	1	-0.17015	4.43814	1	0.5129	15.9442	1	-0.16081	4.09603	1	0.159353	4.04295	1	0.268422	8.11369	1	-0.0254	0.310301	0	0.402371	12.7085	1	-0.51436	15.9838	1	0.094529	1.87617	1	0.139149	3.32273	1	-0.28068	8.56268	1
NT01ZM0675	ZMO0658	conserved hypothetical protein	0.187686	1.75154	1	0.174799	1.24477	0	0.15418	1.03916	0	0.056977	0.279045	0	0.353067	3.50581	1	0.18652	1.36797	0	-0.01172	0.081159	0	-0.0102	0.069889	0	0.037367	0.306521	0	0.015444	0.109742	0	-0.17827	2.67246	1	-0.04254	0.360222	0	-0.05984	0.560014	0	-0.28065	5.13577	1
NT01ZM0952	ZMO0923	Amino-acid N-acetyltransferase	-0.17158	2.83012	1	0.084604	0.791576	0	-0.4547	8.51049	1	-0.31211	5.23928	1	0.25768	4.00297	1	-0.17718	2.31161	1	0.261782	7.80694	1	0.065393	1.08505	0	-0.03684	0.493542	0	0.290339	8.84608	1	-0.17308	4.50527	1	-0.21213	5.95795	1	0.105755	2.195	1	-0.27945	8.45284	1
NT01ZM1205	ZMO1164	two component transcriptional regulator	0.161179	2.42536	1	0.012675	0.076729	0	0.131322	1.40315	0	0.110951	1.09917	0	0.14066	1.5518	1	0.261783	3.87457	1	-0.24911	7.06271	1	-0.06948	1.13333	0	0.070802	1.16456	0	-0.24778	7.01487	1	-0.12798	2.78434	1	-0.19994	5.27921	1	0.050432	0.722188	0	-0.27749	8.0799	1
NT01ZM1487	ZMO1429	outer membrane component of multidrug efflux pump	0.310596	1.15825	0	0.008819	0.017754	0	0.307863	1.06748	0	0.314784	1.10203	0	-0.17744	0.501047	0	0.79718	4.29809	1	-0.78836	14.7704	1	0.091117	0.844272	0	-0.07163	0.607064	0	-0.76888	14.4334	1	0.18626	2.38873	1	-0.3982	6.97603	1	-0.06471	0.530172	0	-0.27665	4.25739	1
NT01ZM0817	ZMO0795	TonB-dependent receptor	0.208764	1.23324	0	0.231532	0.79235	0	0.00108	0.002299	0	0.205747	0.673663	0	0.073104	0.184079	0	0.555127	2.82735	1	-0.32359	1.57013	1	-0.02185	0.056839	0	-0.06331	0.183759	0	-0.40875	2.21845	1	0.158428	0.573823	0	-0.57589	3.67438	1	0.141359	0.493542	0	-0.27611	1.24524	0
NT01ZM1049	ZMO1012	conserved hypothetical protein	0.290022	1.55784	1	-0.09883	0.252695	0	0.211087	0.666518	0	0.395361	1.62777	1	-0.27734	0.973899	0	0.830975	4.82046	1	-0.92981	8.06377	1	-0.05213	0.165527	0	0.035634	0.107861	0	-0.94631	8.23806	1	0.178503	0.77709	0	-0.67202	5.2897	1	0.219908	1.04201	0	-0.27361	1.42928	0
NT01ZM2031	ZMO1930	phage-related integrase	-0.43402	3.26397	1	-0.34292	2.05031	1	-0.55134	4.11597	1	-0.61433	4.79527	1	-0.07277	0.250334	0	-0.49766	3.55127	1	0.154743	2.11937	1	0.105579	1.20835	0	0.007935	0.052666	0	0.268257	4.72526	1	-0.27014	4.77178	1	0.051901	0.455594	0	-0.05505	0.491965	0	-0.2733	4.84959	1
NT01ZM1935	ZMO1848	putative ABC-type Fe3+ transport system periplasmic component	0.471556	5.53142	1	0.157721	0.625691	0	0.976396	8.20355	1	0.354469	1.9892	1	-0.35946	2.03091	1	0.914822	7.57203	1	-0.7571	7.09316	1	-0.41629	3.09242	1	0.187816	0.963416	0	-0.98558	9.7454	1	0.517185	4.23419	1	-0.35472	2.44137	1	-0.43411	3.28827	1	-0.27165	1.64424	1
NT01ZM0052	ZMO0055	protein of unknown function DUF81	-0.46009	2.20984	1	-0.21385	0.463089	0	-0.74461	2.71769	1	-0.30379	0.740649	0	-0.1745	0.357157	0	-0.61746	2.05895	1	0.403614	1.49288	0	-0.26489	0.816536	0	-0.28021	0.883299	0	-0.14148	0.356152	0	-0.03935	0.081199	0	-0.39204	1.43055	0	0.160612	0.418327	0	-0.27078	0.841951	0
NT01ZM0065	ZMO0068	Sel1 repeat-containing protein	-0.49526	14.9234	1	-0.32257	4.40937	1	-0.62948	10.3334	1	-0.63756	10.4797	1	-0.27302	3.47009	1	-0.441	6.74041	1	0.118428	1.06848	0	0.049929	0.336199	0	-0.07184	0.536457	0	0.096516	0.800669	0	-0.04955	0.333067	0	-0.13855	1.34025	0	-0.07992	0.618538	0	-0.26802	3.54532	1
NT01ZM1661	ZMO1593	peptidase M61 domain-containing protein	0.128838	0.766693	0	0.020376	0.062874	0	0.083023	0.309382	0	0.01305	0.039327	0	-0.14925	0.660919	0	0.56853	4.5636	1	-0.54815	6.64917	1	-0.044	0.210234	0	0.162615	1.15765	0	-0.42954	4.786	1	0.169626	1.23042	0	-0.52951	6.35572	1	0.092642	0.531532	0	-0.26724	2.40339	1
NT01ZM0653	ZMO0636	hypothetical protein	0.034595	0.137038	0	-0.46325	3.84309	1	0.404416	3.15422	1	0.082782	0.342202	0	-0.51445	4.46296	1	0.165634	0.856851	0	-0.62888	13.456	1	-0.34003	6.70406	1	0.10513	1.24021	0	-0.86378	17.8291	1	0.051202	0.460751	0	-0.10125	1.17456	0	-0.2165	3.59269	1	-0.26655	4.83106	1
NT01ZM0996	ZMO0963	transcriptional regulator, TetR family protein	-0.26827	1.70569	1	0.106007	0.383221	0	-0.40669	2.5216	1	-0.38803	2.35199	1	0.55454	3.96964	1	-0.83292	6.91909	1	0.938927	14.1702	1	-0.30155	3.51426	1	0.041118	0.22829	0	0.678499	10.155	1	-0.44853	6.12045	1	0.124688	0.963847	0	0.059775	0.360664	0	-0.26407	2.8934	1
NT01ZM2099	ZMO1997	conserved hypothetical protein	-0.7324	22.7618	1	-0.90552	15.6928	1	-0.69356	12.1799	1	-0.81581	14.2743	1	-0.86405	15.049	1	-0.55618	9.59357	1	-0.34934	5.33841	1	0.080283	0.643211	0	-0.04114	0.273059	0	-0.3102	4.52657	1	-0.04148	0.275748	0	-0.0571	0.410774	0	-0.16339	1.7701	1	-0.26196	3.55355	1
NT01ZM1192	ZMO1152	Di-trans,poly-cis-decaprenylcistransferase	0.346958	9.25518	1	0.020967	0.139396	0	0.539946	10.3719	1	0.284726	4.61262	1	-0.0886	0.844176	0	0.65176	12.6433	1	-0.63079	14.9433	1	0.018376	0.151931	0	-0.02183	0.185179	0	-0.63424	15.0175	1	0.109565	1.54395	0	-0.09344	1.22385	0	-0.27705	5.9081	1	-0.26092	5.44897	1
NT01ZM1220	ZMO1178	Phosphoribosyl-AMP cyclohydrolase	0.093515	0.66084	0	0.080449	0.440726	0	0.052884	0.261088	0	0.065003	0.336314	0	0.352394	3.59766	1	-0.09622	0.557208	0	0.176669	2.78645	1	-0.13022	1.77315	1	-0.01754	0.131848	0	0.028904	0.234896	0	-0.27194	5.17676	1	0.018881	0.143255	0	-0.00542	0.037327	0	-0.25849	4.82549	1
NT01ZM1934	ZMO1847	transport system permease protein	0.168425	0.592667	0	0.059419	0.136658	0	0.326877	1.19803	0	0.140048	0.379145	0	-0.08647	0.210536	0	0.293251	1.02519	0	-0.23383	1.54135	0	-0.21318	1.34621	0	-0.0372	0.142882	0	-0.48421	4.4817	1	0.145893	0.784503	0	-0.17955	1.05074	0	-0.22403	1.44746	0	-0.25768	1.77867	1
NT01ZM0599	ZMO0581	major facilitator transporter	0.164693	1.00125	0	-0.03518	0.111574	0	0.233286	1.20743	0	0.106615	0.414466	0	-0.19764	0.952424	0	0.516512	3.8837	1	-0.55169	7.10535	1	-0.09329	0.569725	0	0.083328	0.490749	0	-0.56165	7.26837	1	0.162464	1.23419	0	-0.37652	4.23679	1	-0.04334	0.217867	0	-0.2574	2.43111	1
NT01ZM0771	ZMO0748	cysteine synthase	0.330442	2.30906	1	0.444527	3.13095	1	0.194884	0.936223	0	0.229148	1.17987	0	0.549012	4.2495	1	0.348722	2.18676	1	0.095806	0.998136	0	0.054006	0.457734	0	-0.08421	0.832267	0	0.065604	0.591547	0	-0.10448	1.12989	0	-0.09983	1.05845	0	-0.04994	0.41386	0	-0.25426	4.16272	1
NT01ZM0510	ZMO0501	GtrA family protein	0.011205	0.082362	0	-0.0925	0.431667	0	0.261065	1.83651	1	-0.0781	0.348194	0	0.027499	0.102981	0	-0.16565	0.94853	0	0.073149	0.320938	0	-0.49703	4.7059	1	0.27607	1.99504	1	-0.14781	0.808469	0	-0.12	0.607921	0	-0.07032	0.305669	0	-0.06309	0.267727	0	-0.25341	1.75741	1
NT01ZM1065	ZMO1027	anaerobic ribonucleoside-triphosphate reductase activating protein	0.215623	0.454515	0	-0.35623	0.817192	0	0.469555	1.20968	0	0.366989	0.851826	0	0.033546	0.049963	0	-0.0076	0.010855	0	-0.34864	2.95848	1	-0.10529	0.533353	0	-0.13254	0.727452	0	-0.58646	6.16447	1	-0.38978	3.48342	1	0.371865	3.25231	1	-0.23511	1.65103	1	-0.25302	1.84022	1
NT01ZM1859	ZMO1775	hypothetical protein	0.169321	2.02924	1	0.138727	0.570227	0	0.336405	2.0094	1	-0.03993	0.12577	0	-0.07048	0.242507	0	0.451282	3.10364	1	-0.31256	1.80202	1	0.121135	0.47686	0	-0.09071	0.329948	0	-0.28213	1.54935	0	0.209202	1.00476	0	0.006258	0.017769	0	-0.46704	3.26375	1	-0.25158	1.31026	0
NT01ZM1109	ZMO1069	heat shock protein DnaJ domain-containing protein	0.235876	8.50385	1	0.553055	10.2173	1	-0.1266	1.33215	0	0.135334	1.46858	0	0.609314	11.3493	1	0.325455	5.27102	1	0.227599	3.16628	1	0.031026	0.209715	0	-0.03357	0.2302	0	0.225059	3.11457	1	-0.05626	0.436167	0	-0.42103	7.39616	1	0.228367	3.18194	1	-0.24892	3.60802	1
NT01ZM1428	ZMO1373	TIR protein	0.104095	1.80406	1	-0.00145	0.006117	0	0.075294	0.436395	0	-0.00505	0.021641	0	0.269372	2.6432	1	0.076766	0.447438	0	-0.07822	0.458432	0	0.130106	0.912731	0	-0.02637	0.124677	0	0.025518	0.120187	0	-0.27082	2.66431	1	0.128635	0.898233	0	-0.10672	0.693276	0	-0.24891	2.35112	1
NT01ZM0615	ZMO0597	conserved hypothetical protein	-0.0464	0.570808	0	-0.38344	4.38998	1	-0.00833	0.036112	0	-0.07976	0.467654	0	0.036075	0.177187	0	-0.13356	0.941583	0	-0.24988	2.35014	1	0.087903	0.531222	0	0.030586	0.146655	0	-0.13139	0.920015	0	-0.41952	4.9792	1	0.213132	1.85628	1	-0.04084	0.204749	0	-0.24723	2.31322	1
NT01ZM0706	ZMO0688	permease	0.145804	5.699	1	-0.12003	1.75742	1	0.239938	4.83209	1	0.225921	4.44077	1	0.295518	6.40584	1	-0.17816	3.15255	1	0.058128	0.650355	0	-0.24678	5.21911	1	0.011266	0.090543	0	-0.17738	3.26159	1	-0.41555	10.0329	1	0.171322	3.09952	1	-0.00275	0.020619	0	-0.24698	5.22501	1
NT01ZM1355	ZMO1302	Lipoyl(octanoyl) transferase	0.03756	0.23953	0	0.078293	0.330528	0	-0.07172	0.296567	0	0.152882	0.796711	0	0.383798	3.04312	1	-0.31473	2.26923	1	0.393019	3.66444	1	-0.0189	0.073045	0	-0.38835	3.60155	1	-0.01423	0.053991	0	-0.3055	2.53171	1	0.224115	1.60012	1	-0.16375	1.01508	0	-0.24514	1.82666	1
NT01ZM0284	ZMO0275	ABC transporter related	0.093654	0.878948	0	-0.09512	0.513795	0	0.123273	0.728176	0	0.0783	0.39934	0	-0.04937	0.22653	0	0.222418	1.6948	1	-0.31754	3.55741	1	-0.15122	1.194	0	0.096103	0.633039	0	-0.37266	4.47438	1	-0.04575	0.246252	0	-0.25037	2.50843	1	0.051131	0.281728	0	-0.24498	2.42889	1
NT01ZM0244	ZMO0236	ATPase involved in chromosome partitioning-like protein	0.136727	0.591653	0	-0.07489	0.258715	0	0.082624	0.291531	0	0.141397	0.579488	0	0.109373	0.414151	0	0.213514	1.02412	0	-0.28841	7.00724	1	0.075989	1.03539	0	-0.06455	0.822676	0	-0.27697	6.65188	1	-0.18427	3.79489	1	-0.0549	0.658381	0	-0.00578	0.047633	0	-0.24495	5.65347	1
NT01ZM1828	ZMO1748	ArsR family transcriptional regulator	-0.07048	0.466565	0	-0.17633	1.25811	0	-0.05437	0.263205	0	-0.10249	0.589385	0	-0.31684	2.98608	1	0.191772	1.42173	0	-0.3681	6.60488	1	0.0904	0.878342	0	-0.18102	2.41599	1	-0.45873	8.6859	1	0.140508	1.65985	1	-0.15575	1.93284	1	-0.22915	3.41897	1	-0.24438	3.75373	1
NT01ZM1465	ZMO1408	dipeptidyl-peptidase IV	-0.03497	0.803024	0	-0.10402	1.41585	0	-0.20701	3.89945	1	-0.09498	1.24017	0	-0.02606	0.226136	0	0.188168	3.39595	1	-0.29219	6.28008	1	0.150888	2.45313	1	-0.03245	0.294673	0	-0.17376	3.0219	1	-0.07796	0.934992	0	-0.24429	4.9285	1	0.079585	0.962594	0	-0.24267	4.88314	1
NT01ZM0074	ZMO0079	response regulator receiver protein	-0.70065	10.3755	1	-0.69742	5.17124	1	-0.88756	7.11833	1	-0.85496	6.78543	1	-0.34941	1.89366	1	-0.71066	5.30642	1	0.013242	0.037604	0	-0.02047	0.059432	0	0.270184	1.40987	0	0.262954	1.35513	0	-0.34801	2.04796	1	-0.19737	0.89812	0	0.302785	1.66667	1	-0.24259	1.20548	0
NT01ZM0995	ZMO0962	N-acetylglucosamine-6-phosphate deacetylase	0.116675	0.826613	0	-0.25138	2.14522	1	0.157178	1.07836	0	0.116711	0.710462	0	-0.03145	0.140232	0	0.224262	1.81135	1	-0.47564	12.0487	1	0.086321	1.18985	0	-0.00025	0.001932	0	-0.38957	9.70958	1	-0.21992	4.67293	1	0.019237	0.17145	0	-0.04072	0.426083	0	-0.24141	5.31677	1
NT01ZM0826	ZMO0805	NLP/P60 protein	0.095168	0.207898	0	0.092108	0.193067	0	0.198771	0.498893	0	-0.04812	0.092489	0	0.000676	0.001189	0	0.22934	0.603149	0	-0.13723	1.75247	1	-0.12454	1.51932	0	0.071988	0.651445	0	-0.18978	2.62855	1	0.091431	0.97261	0	-0.15511	2.10013	1	-0.1749	2.50846	1	-0.23858	3.94475	1
NT01ZM1410	ZMO1356	chromosomal replication initiator protein DnaA	0.333376	4.23049	1	0.061197	0.282836	0	0.335305	2.97575	1	0.32196	2.80282	1	0.025509	0.103036	0	0.650728	7.44919	1	-0.58953	9.76114	1	-0.04203	0.265956	0	0.097048	0.786311	0	-0.53451	8.71246	1	0.035689	0.218681	0	-0.35745	5.19354	1	0.083703	0.642079	0	-0.23806	2.90052	1
NT01ZM0989	ZMO0955	periplasmic protein thiol--disulphide oxidoreductase DsbE	0.440956	1.3641	0	0.503217	1.44373	0	0.419623	1.10929	0	0.381479	0.968291	0	0.357611	0.88394	0	0.605109	1.89457	1	-0.10189	0.442243	0	-0.07319	0.291787	0	-0.08602	0.356475	0	-0.26111	1.63723	1	0.145605	0.711095	0	-0.25868	1.61486	1	-0.12417	0.573286	0	-0.23724	1.42223	0
NT01ZM0989	ZMO0955	periplasmic protein thiol--disulphide oxidoreductase DsbE	0.440956	1.3641	0	0.503217	1.44373	0	0.419623	1.10929	0	0.381479	0.968291	0	0.357611	0.88394	0	0.605109	1.89457	1	-0.10189	0.442243	0	-0.07319	0.291787	0	-0.08602	0.356475	0	-0.26111	1.63723	1	0.145605	0.711095	0	-0.25868	1.61486	1	-0.12417	0.573286	0	-0.23724	1.42223	0
NT01ZM0409	ZMO0403	Ppx/GppA phosphatase	-0.02105	0.138956	0	0.192121	1.05995	0	-0.18327	0.991025	0	-0.16337	0.842871	0	0.256438	1.61264	1	0.005994	0.019275	0	0.186127	1.06147	0	-0.16034	0.859488	0	0.159634	0.85423	0	0.185426	1.05576	0	-0.06432	0.261897	0	-0.3496	2.6785	1	0.179532	1.00824	0	-0.23438	1.48252	0
NT01ZM1755	ZMO1679	conserved hypothetical protein	0.073022	0.432625	0	-0.32742	2.5196	1	0.235508	1.54704	0	0.127502	0.648097	0	-0.21058	1.31347	0	0.139655	0.733865	0	-0.46708	6.55538	1	-0.13034	1.04388	0	0.027581	0.145605	0	-0.56984	8.40984	1	-0.11685	0.894141	0	-0.03449	0.188211	0	-0.08042	0.536971	0	-0.23176	2.42726	1
NT01ZM1439	ZMO1385	toxic anion resistance family protein	-0.1129	0.369815	0	0.355607	1.57384	1	-0.58381	3.27498	1	-0.28294	1.12835	0	0.482334	2.47147	1	-0.06719	0.176828	0	0.422801	5.92005	1	0.070452	0.464781	0	0.041283	0.238891	0	0.534536	7.99541	1	-0.12673	1.03526	0	-0.44616	6.35694	1	0.342154	4.42372	1	-0.23074	2.49243	1
NT01ZM0048	ZMO0050	transcriptional regulator, LysR family	-0.43333	8.31705	1	-0.33802	2.25005	1	-0.63308	5.55641	1	-0.40475	2.93771	1	-0.05405	0.192819	0	-0.64145	5.65607	1	0.303434	1.91716	1	-0.16137	0.771609	0	-0.02001	0.064013	0	0.122056	0.52897	0	-0.28397	1.73805	1	-0.15299	0.71699	0	0.208312	1.10599	0	-0.22865	1.26516	0
NT01ZM1447	ZMO1391	diacylglycerol kinase, catalytic region	0.011967	0.046145	0	-0.06917	0.26551	0	-0.00483	0.015025	0	-0.13425	0.618858	0	0.153742	0.744438	0	0.033202	0.113692	0	-0.10238	0.789692	0	-0.09057	0.667356	0	0.253325	2.95133	1	0.06038	0.391587	0	-0.22292	2.44292	1	-0.1286	1.08936	0	0.123911	1.033	0	-0.22761	2.51951	1
NT01ZM0119	ZMO0125	conserved hypothetical protein	-0.05824	1.83364	1	0.096445	1.41335	0	-0.22989	5.02284	1	-0.24888	5.59892	1	0.300419	7.16706	1	-0.0546	0.63335	0	0.151044	2.75944	1	0.073494	0.960997	0	0.099854	1.49588	0	0.324391	7.9273	1	-0.20397	4.27096	1	-0.1018	1.53887	0	0.080869	1.10135	0	-0.2249	4.89959	1
NT01ZM0969	ZMO0938	type I phosphodiesterase/nucleotide pyrophosphatase	0.264831	1.58424	1	-0.15758	0.718033	0	0.289329	1.71309	1	0.404386	2.81313	1	-0.11597	0.476481	0	0.481579	3.63313	1	-0.63916	19.356	1	0.07413	1.3458	0	-0.17681	4.79809	1	-0.74183	21.5908	1	-0.04161	0.598446	0	-0.11812	2.67795	1	-0.06175	1.03393	0	-0.22148	6.50581	1
NT01ZM0261	ZMO0255	protein secretion efflux system ABC transporter membrane protein	-0.13303	0.707082	0	-0.08361	0.327436	0	-0.25022	1.45087	0	-0.07829	0.301869	0	0.150058	0.701885	0	-0.35369	2.42015	1	0.270072	3.97056	1	-0.08943	0.794676	0	-0.17363	2.07476	1	0.00701	0.040364	0	-0.23367	3.21844	1	0.01404	0.084401	0	-0.00171	0.009514	0	-0.22134	2.97215	1
NT01ZM2040	ZMO1937	conserved hypothetical protein	-0.0391	0.71273	0	0.125101	1.62461	1	-0.15237	2.17532	1	-0.04619	0.409123	0	0.051226	0.467516	0	-0.00905	0.062729	0	0.134155	1.91538	1	0.025482	0.207752	0	-0.28097	5.58051	1	-0.12133	1.65103	1	0.073875	0.809127	0	-0.11784	1.58144	1	-0.17479	2.83487	1	-0.21875	3.93243	1
NT01ZM1338	ZMO1287	lipopolysaccharide glycosyl transferase	0.069786	2.88442	1	-0.33909	9.50967	1	0.207661	5.10188	1	0.140466	2.91167	1	-0.39616	11.2903	1	0.32718	9.12471	1	-0.66627	18.2549	1	-0.06271	0.895887	0	-0.02142	0.223817	0	-0.7504	20.0076	1	0.057071	0.785493	0	-0.18223	4.24828	1	-0.08861	1.47317	0	-0.21377	5.30917	1
NT01ZM0815	ZMO0792	dihydroorotase	0.027409	0.324532	0	-0.21644	2.1619	1	0.082349	0.547007	0	0.149665	1.25608	0	0.009304	0.044369	0	-0.13168	1.04474	0	-0.08476	0.568426	0	-0.08693	0.587901	0	-0.18164	1.66769	1	-0.35333	4.42486	1	-0.22575	2.30123	1	0.127105	0.993402	0	-0.11433	0.855559	0	-0.21297	2.11064	1
NT01ZM0886	ZMO0859	Cysteine desulfurase	0.050834	0.898311	0	0.042325	0.328849	0	0.036844	0.2627	0	0.006815	0.042461	0	0.237137	3.66278	1	-0.07746	0.724205	0	0.119787	1.42693	0	-0.03384	0.248218	0	-0.06857	0.608175	0	0.01738	0.121558	0	-0.19481	2.92314	1	0.080466	0.808462	0	-0.0986	1.07675	0	-0.21294	3.32916	1
NT01ZM1271	ZMO1222	3-oxoacyl-[acyl-carrier-protein] reductase	-0.13827	0.656646	0	-0.22613	0.912786	0	-0.18597	0.695843	0	-0.32516	1.54105	0	-0.11901	0.38652	0	0.077052	0.226721	0	-0.30318	2.21991	1	0.119437	0.586773	0	0.178716	1.02444	0	-0.00503	0.016934	0	-0.10712	0.50789	0	-0.14359	0.753629	0	0.039523	0.150809	0	-0.21118	1.30282	0
NT01ZM0561	ZMO0546	sulfate permease	0.544596	8.71607	1	0.374447	3.54639	1	0.729683	8.66741	1	0.452721	4.65173	1	0.252195	1.97932	1	0.743784	8.86601	1	-0.36934	5.01413	1	-0.2874	3.5097	1	0.245074	2.77835	1	-0.41166	5.81331	1	0.122251	1.0021	0	-0.3015	3.76191	1	-0.03189	0.179058	0	-0.21114	2.22783	1
NT01ZM1669	ZMO1600	Homoserine kinase	0.162369	1.10308	0	0.116465	0.564713	0	0.272986	1.89017	1	0.091797	0.413849	0	0.265933	1.81832	1	0.01876	0.066212	0	0.097705	0.91548	0	-0.12301	1.27291	0	-0.00913	0.053957	0	-0.03443	0.236552	0	-0.14947	1.69339	1	0.131219	1.39856	0	-0.19032	2.4224	1	-0.20856	2.77404	1
NT01ZM1553	ZMO1493	conserved hypothetical protein	0.189152	4.81288	1	-0.07254	0.458106	0	0.34288	4.18997	1	0.198023	1.87128	1	-0.32921	3.95318	1	0.544915	7.79022	1	-0.61746	9.05318	1	0.05136	0.29637	0	-0.16887	1.47965	0	-0.73497	11.0067	1	0.25667	2.74876	1	-0.15067	1.25301	0	-0.31373	3.688	1	-0.20773	2.00882	1
NT01ZM0143	ZMO0148	hypothetical protein	0.107015	0.775733	0	0.099361	0.513968	0	0.004039	0.014755	0	0.017801	0.068755	0	0.106477	0.563262	0	0.299745	2.47314	1	-0.20038	2.30047	1	-0.05252	0.356899	0	0.137239	1.31641	0	-0.11566	1.02886	0	-0.00712	0.037974	0	-0.34823	5.11933	1	0.151002	1.51378	0	-0.20434	2.36819	1
NT01ZM1902	ZMO1816	Nif-specific regulatory protein	0.395667	3.62803	1	0.006525	0.021571	0	0.678687	6.74184	1	0.333513	2.47071	1	-0.39324	3.15071	1	0.963705	10.2758	1	-0.95718	20.3463	1	-0.03609	0.322355	0	0.062873	0.662658	0	-0.93039	19.9221	1	0.399761	8.90955	1	-0.3211	6.79985	1	-0.2823	5.73876	1	-0.20364	3.62947	1
NT01ZM1358	ZMO1304	conserved hypothetical protein	0.19729	1.18518	0	0.270685	1.63303	1	0.133307	0.599394	0	0.125185	0.551142	0	0.529893	4.37578	1	0.000774	0.002333	0	0.269912	4.69851	1	-0.02884	0.217538	0	-0.03953	0.318562	0	0.201543	3.08626	1	-0.25921	4.43862	1	0.103695	1.16013	0	-0.04765	0.402889	0	-0.20317	3.12279	1
NT01ZM1466	ZMO1409	inositol-phosphate phosphatase	0.036803	0.295513	0	0.28765	3.76208	1	-0.29501	3.90158	1	-0.11202	0.946383	0	0.375844	5.47814	1	0.178399	1.86072	1	0.109251	1.52243	0	0.164285	2.78434	1	0.013268	0.104713	0	0.286803	6.13172	1	-0.08819	1.11529	0	-0.30913	6.76302	1	0.19626	3.61302	1	-0.20106	3.74164	1
NT01ZM1221	ZMO1179	23S rRNA (uracil-5-)-methyltransferase RumA	0.322206	2.87757	1	0.090678	0.424823	0	0.43399	3.9234	1	0.302625	2.31176	1	-0.01788	0.065137	0	0.570093	5.7398	1	-0.47941	11.8997	1	-0.08233	1.08008	0	0.041128	0.420625	0	-0.52062	12.9341	1	0.108559	1.61484	1	-0.21844	4.50033	1	-0.09024	1.23255	0	-0.20011	3.97305	1
NT01ZM0039	ZMO0039	DNA-directed DNA polymerase	-0.65008	11.19	1	-0.36811	2.86846	1	-0.82089	8.5648	1	-0.96432	10.3085	1	-0.06995	0.288203	0	-0.74518	7.61164	1	0.377076	3.46045	1	0.202558	1.38353	0	0.114683	0.621098	0	0.694316	7.93044	1	-0.29816	2.44911	1	0.126854	0.712364	0	-0.02875	0.11576	0	-0.20006	1.35867	0
NT01ZM0560	ZMO0545	Indole-3-glycerol-phosphate synthase	0.407435	20.9775	1	0.282207	7.46815	1	0.337617	9.26992	1	0.36072	9.99646	1	0.633973	17.2811	1	0.297429	7.97028	1	-0.01522	0.147525	0	0.042374	0.512838	0	0.046124	0.573835	0	0.073275	1.0897	0	-0.35177	9.71683	1	0.082562	1.29454	0	0.069227	1.00476	0	-0.19998	4.72329	1
NT01ZM0371	ZMO0367	Glucose-6-phosphate dehydrogenase	-0.18432	1.59335	1	-0.08642	0.343321	0	-0.36152	2.51874	1	-0.22127	1.22196	0	0.238477	1.36244	0	-0.39296	2.84931	1	0.306541	2.59649	1	-0.06264	0.290076	0	0.016063	0.062301	0	0.259962	2.03341	1	-0.32489	2.82955	1	-0.0312	0.128499	0	0.156313	0.968821	0	-0.19978	1.37935	0
NT01ZM0679	ZMO0662	adenylosuccinate lyase	-0.03152	0.162288	0	-0.23234	1.58607	1	-0.28369	2.13105	1	0.119368	0.617786	0	0.432735	3.9623	1	-0.39449	3.4662	1	0.162148	1.49637	0	0.225962	2.44483	1	-0.2744	3.25579	1	0.113707	0.897871	0	-0.66508	10.4053	1	0.336766	4.37408	1	0.128654	1.06981	0	-0.19966	2.03474	1
NT01ZM2045	ZMO1940	conserved hypothetical protein	-0.06587	0.461839	0	0.105143	0.594313	0	-0.27837	2.39651	1	0.043144	0.195398	0	0.157243	1.03765	0	-0.1855	1.31683	0	0.290647	3.87398	1	0.010944	0.058631	0	-0.38709	5.77814	1	-0.0855	0.659772	0	-0.0521	0.345929	0	-0.08192	0.622664	0	-0.06558	0.463852	0	-0.1996	2.23055	1
NT01ZM0250	ZMO0242	F0F1 ATP synthase subunit epsilon	0.49239	3.83495	1	0.15029	0.281144	0	0.520934	1.50079	0	0.565991	1.69569	1	0.777355	2.71353	1	0.105282	0.184129	0	0.045008	0.071559	0	0.434062	1.151	0	-0.46644	1.27718	0	0.012635	0.01904	0	-0.62706	1.97332	1	0.849714	3.09386	1	-0.42138	1.10296	0	-0.19873	0.398187	0
NT01ZM1005	ZMO0971	Adenosine deaminase	-0.12844	3.08925	1	-0.70771	11.493	1	0.12074	1.02017	0	-0.05725	0.374086	0	-0.3613	5.03493	1	-0.21593	2.39035	1	-0.49178	7.56044	1	-0.11	0.894142	0	0.099926	0.781988	0	-0.50185	7.75322	1	-0.34641	4.74886	1	0.226675	2.5687	1	-0.07806	0.559224	0	-0.1978	2.09864	1
NT01ZM1986	ZMO1886	membrane protein AbrB duplication	-0.3141	2.54989	1	-0.49116	3.10079	1	-0.25526	1.18255	0	-0.17314	0.685342	0	-0.49016	3.0916	1	-0.33784	1.78214	1	-0.15332	0.803374	0	-0.25646	1.68344	1	-0.1049	0.481748	0	-0.51468	4.66513	1	-0.00099	0.003227	0	-0.17388	0.958534	0	-0.02278	0.080193	0	-0.19766	1.15104	0
NT01ZM0263	ZMO0257	two component transcriptional regulator	-0.16981	1.3204	0	-0.63449	3.69181	1	0.055349	0.141513	0	-0.09416	0.263191	0	-0.57563	3.20377	1	-0.06479	0.169366	0	-0.56971	3.28248	1	-0.2599	1.03706	0	0.150614	0.491421	0	-0.67899	4.22929	1	-0.05887	0.156498	0	-0.13976	0.445889	0	0.001106	0.002542	0	-0.19753	0.706505	0
NT01ZM0264	ZMO0258	integral membrane sensor signal transduction histidine kinase	0.241029	3.0789	1	-0.1844	1.32803	0	0.431955	4.61924	1	0.42082	4.45248	1	-0.367	3.66064	1	0.478339	5.3208	1	-0.66274	10.8473	1	-0.16287	1.60113	1	-0.15804	1.53185	0	-0.98365	15.942	1	0.182595	1.89579	1	-0.20925	2.32041	1	-0.16917	1.6934	1	-0.19583	2.10303	1
NT01ZM0821	ZMO0799	ABC-2 type transporter	0.082122	0.324562	0	-0.11542	0.459217	0	0.100798	0.385947	0	0.069674	0.244804	0	0.140234	0.593655	0	0.017782	0.053434	0	-0.13321	1.97433	1	-0.03713	0.338803	0	0.050805	0.506202	0	-0.11953	1.68191	1	-0.25566	5.09314	1	0.045889	0.443362	0	0.01968	0.15896	0	-0.19009	3.3391	1
NT01ZM0370	ZMO0366	D-xylose-proton symporter	0.079966	0.822664	0	0.128638	1.10809	0	0.019799	0.106851	0	0.036609	0.215265	0	0.232663	2.64791	1	0.030792	0.175867	0	0.097846	1.15163	0	-0.03919	0.336554	0	-0.04836	0.439474	0	0.010297	0.072736	0	-0.10402	1.25819	0	-0.05018	0.46095	0	-0.03155	0.258036	0	-0.18576	2.9591	1
NT01ZM1417	ZMO1365	Response regulator containing a CheY-like receiver domain and a GGDEF domain-like	0.170005	2.28088	1	-0.10513	0.771884	0	0.225979	2.33871	1	0.225993	2.33893	1	-0.17134	1.55266	1	0.399388	5.31988	1	-0.50452	10.2919	1	0.119694	1.41704	0	-0.19743	2.96904	1	-0.58226	11.9945	1	0.066206	0.615314	0	-0.05371	0.466611	0	-0.19742	2.96873	1	-0.18493	2.69578	1
NT01ZM0879	ZMO0852	queuosine biosynthesis protein	0.329997	9.19576	1	-0.08603	0.658251	0	0.49511	7.85574	1	0.337829	4.74277	1	0.136323	1.25765	0	0.350726	4.9965	1	-0.43675	7.28592	1	-0.10086	0.89727	0	0.154124	1.65531	1	-0.38349	6.15839	1	-0.22235	2.84839	1	0.04352	0.297101	0	-0.00316	0.017151	0	-0.18199	2.11697	1
NT01ZM1723	ZMO1647	2-amino-4-hydroxy-6-hydroxymethyldihydropteridine pyrophosphokinase	0.256892	2.28445	1	0.137678	0.589518	0	0.247616	1.34232	0	0.347393	2.21162	1	0.284456	1.64504	1	0.148104	0.650449	0	-0.01043	0.039256	0	-0.19354	1.30449	0	-0.03946	0.166496	0	-0.24342	1.82692	1	-0.14678	0.87841	0	-0.09402	0.480551	0	0.060317	0.274805	0	-0.18048	1.179	0
NT01ZM0589	ZMO0571	sugar ABC transporter	0.069586	0.37357	0	0.156375	0.875126	0	-0.1217	0.619933	0	-0.04581	0.183294	0	0.338039	2.69543	1	0.107821	0.527429	0	0.048555	0.348725	0	0.045792	0.324163	0	0.109341	1.03445	0	0.203687	2.57629	1	-0.18166	2.17418	1	-0.18373	2.21103	1	0.185234	2.23789	1	-0.18016	2.14757	1
NT01ZM1718	ZMO1643	Tyrosine--tRNA ligase	-0.00191	0.012124	0	0.221477	2.5396	1	-0.1165	0.991234	0	-0.14583	1.36982	0	0.184222	1.93254	1	0.070484	0.49876	0	0.150993	2.39187	1	0.059692	0.630783	0	-0.06079	0.646548	0	0.149893	2.36608	1	0.037254	0.341951	0	-0.12729	1.85679	1	-0.09012	1.12057	0	-0.18015	3.10472	1
NT01ZM0608	ZMO0590	membrane protein required for colicin V production-like	-0.0079	0.03148	0	-0.10044	0.487778	0	-0.01598	0.058061	0	-0.07986	0.363472	0	0.092794	0.440094	0	-0.02855	0.108745	0	-0.07189	0.725293	0	-0.0328	0.263874	0	0.097796	1.1179	0	-0.00689	0.046501	0	-0.19324	3.0444	1	-0.02023	0.149788	0	0.033914	0.274809	0	-0.17955	2.73189	1
NT01ZM1570	ZMO1508	Histidine--tRNA ligase	-0.22919	2.76661	1	-0.42121	3.37401	1	-0.17495	0.93236	0	-0.26846	1.73398	1	0.056803	0.217964	0	-0.53014	4.69076	1	0.108935	0.559605	0	-0.06844	0.308592	0	0.106032	0.539901	0	0.146528	0.83839	0	-0.47801	4.67826	1	0.286753	2.22255	1	0.01252	0.04599	0	-0.17874	1.11087	0
NT01ZM1746	ZMO1670	hypothetical protein	0.564173	9.83629	1	-0.03791	0.186912	0	0.946939	13.1189	1	0.615341	8.17185	1	-0.05141	0.26835	0	0.745827	10.2206	1	-0.78374	14.9907	1	-0.07135	0.62205	0	0.009908	0.06105	0	-0.84517	16.0304	1	0.013505	0.085138	0	0.129767	1.4466	0	-0.32169	5.41767	1	-0.17842	2.31585	1
NT01ZM0820	ZMO0798	RND efflux system outer membrane lipoprotein	0.222856	1.51272	0	0.086231	0.371402	0	0.183239	1.02285	0	0.17373	0.948324	0	0.057098	0.224305	0	0.477357	4.15457	1	-0.39113	9.60771	1	-0.00861	0.069322	0	0.104874	1.55012	1	-0.29486	6.81451	1	0.029133	0.275778	0	-0.30272	7.04825	1	0.095365	1.34874	0	-0.17823	3.39284	1
NT01ZM1689	ZMO1618	carbamoyl phosphate synthase small subunit	0.304953	4.37689	1	0.602346	6.46855	1	0.367847	3.24781	1	-0.06898	0.314613	0	0.085761	0.413722	0	0.835187	9.65273	1	-0.23284	2.08996	1	-0.05536	0.291882	0	0.265554	2.53997	1	-0.02265	0.103829	0	0.516585	6.51484	1	-0.5227	6.61529	1	-0.17127	1.32941	0	-0.17739	1.39918	0
NT01ZM1627	ZMO1566	protein of unknown function UPF0060	0.472603	8.30768	1	0.478775	3.30496	1	0.340729	1.99912	1	0.460594	3.12279	1	0.511743	3.64126	1	0.577346	4.32889	1	-0.09857	0.358742	0	-0.15993	0.675771	0	0.134355	0.534824	0	-0.12415	0.482067	0	-0.03297	0.099894	0	-0.39655	2.50367	1	0.25422	1.29927	0	-0.1753	0.766404	0
NT01ZM1895	ZMO1809	SoxR-reducing system protein RsxE	0.078604	0.232071	0	0.208744	0.600224	0	-0.12885	0.322157	0	-0.114	0.277158	0	0.767252	3.91899	1	-0.20999	0.605025	0	0.418731	2.75773	1	0.318279	1.83645	1	-0.02916	0.088392	0	0.707851	5.82357	1	-0.55851	4.19387	1	0.399414	2.57163	1	-0.0143	0.041429	0	-0.1734	0.766402	0
NT01ZM0353	ZMO0347	RNA-binding protein Hfq	0.28529	2.31671	1	0.214497	1.24399	0	0.202775	1.147	0	0.309745	2.13591	1	0.08614	0.361073	0	0.5425	4.82856	1	-0.328	5.29846	1	0.129781	1.37321	0	-0.19773	2.55796	1	-0.39596	6.80581	1	0.128357	1.35129	0	-0.20994	2.795	1	-0.09076	0.823914	0	-0.17235	2.08636	1
NT01ZM1277	ZMO1228	mandelate racemase/muconate lactonizing enzyme family protein	-0.00916	0.063654	0	-0.12324	0.841991	0	-0.04499	0.229789	0	-0.15083	1.1211	0	0.047693	0.246409	0	0.111484	0.732759	0	-0.23472	2.56736	1	0.084716	0.595082	0	0.176391	1.68121	1	0.026383	0.142457	0	-0.17093	1.6051	1	-0.07175	0.477757	0	0.070549	0.467338	0	-0.17214	1.62179	1
NT01ZM0187	ZMO0183	putative ABC transporter ATP-binding protein	0.037816	0.132391	0	0.113161	0.415905	0	0.076652	0.256373	0	-0.11338	0.416924	0	-0.01542	0.043317	0	0.20341	0.915355	0	-0.09025	0.652339	0	0.085342	0.604928	0	-0.06662	0.436634	0	-0.07152	0.478782	0	0.12858	1.06866	0	-0.04142	0.242034	0	-0.25665	2.95045	1	-0.16948	1.59646	1
NT01ZM0504	ZMO0495	conserved hypothetical protein	0.319437	1.53494	0	0.083311	0.197369	0	0.293038	0.998603	0	0.289364	0.98087	0	-0.20749	0.619027	0	0.902836	5.13426	1	-0.81953	7.54926	1	-0.0161	0.049628	0	0.171452	0.81297	0	-0.66418	5.74694	1	0.290802	1.74005	1	-0.6259	5.30221	1	0.167779	0.788877	0	-0.16732	0.785892	0
NT01ZM1911	ZMO1824	nitrogenase molybdenum-iron protein alpha chain	0.370301	1.44953	0	0.251417	0.746595	0	0.403659	1.46609	0	0.394634	1.41835	0	-0.05949	0.12616	0	0.742396	3.60159	1	-0.49098	6.34243	1	0.030236	0.148398	0	-0.15853	1.24166	0	-0.61927	8.49118	1	0.310903	3.35004	1	-0.3085	3.31231	1	-0.16755	1.34571	0	-0.16515	1.3177	0
NT01ZM1174	ZMO1134	hypothetical protein	0.094509	1.16063	0	-0.04299	0.25857	0	0.023888	0.13066	0	0.059531	0.386838	0	-0.13184	1.13639	0	0.426461	6.19443	1	-0.46945	8.98506	1	0.184468	2.50514	1	-0.07127	0.637794	0	-0.35624	6.37496	1	0.088858	0.864164	0	-0.2181	3.20711	1	-0.03562	0.262931	0	-0.16487	2.12063	1
NT01ZM1953	ZMO1861	dioxygenase	-0.14689	0.348345	0	-0.00334	0.005624	0	-0.28887	0.774028	0	-0.20181	0.47802	0	0.114263	0.235272	0	-0.21116	0.507202	0	0.20782	1.69202	1	0.054859	0.278631	0	-0.111	0.691149	0	0.15168	1.06977	0	-0.1176	0.748164	0	-0.02285	0.101574	0	-0.02394	0.106945	0	-0.1644	1.2011	0
NT01ZM1658	ZMO1590	ABC transporter related	0.33755	8.91479	1	0.056245	0.419704	0	0.50727	8.94767	1	0.2882	4.26719	1	0.052919	0.388291	0	0.501812	8.83446	1	-0.44557	9.17399	1	-0.09627	1.06889	0	0.142883	1.90279	1	-0.39895	8.04151	1	0.003327	0.021525	0	-0.09081	0.983585	0	-0.07619	0.769012	0	-0.16367	2.32757	1
NT01ZM2052	ZMO1947	endoribonuclease L-PSP	-0.41889	5.89269	1	-0.21106	1.4902	0	-0.91102	10.9662	1	-0.24433	1.84912	1	-0.09001	0.456644	0	-0.4302	4.24209	1	0.219136	2.45947	1	0.149519	1.39811	0	-0.37536	5.33922	1	-0.00671	0.034101	0	-0.12105	1.03053	0	-0.33131	4.48906	1	0.291332	3.73585	1	-0.16103	1.55869	1
NT01ZM1208	ZMO1166	recombinase A	-0.28906	1.99261	1	-0.47234	3.68956	1	-0.41941	3.1025	1	-0.22594	1.24627	0	-0.19301	0.994013	0	-0.31789	2.0588	1	-0.15445	2.50548	1	0.075681	0.885235	0	-0.04897	0.490464	0	-0.12774	1.8906	1	-0.27933	5.84452	1	-0.02584	0.221495	0	0.144495	2.26968	1	-0.16068	2.65645	1
NT01ZM0903	ZMO0876	toluene tolerance	-0.01093	0.045442	0	-0.07556	0.35041	0	-0.09547	0.472382	0	0.008527	0.030939	0	0.196161	1.27656	0	-0.15295	0.894393	0	0.077392	0.826747	0	0.013163	0.09499	0	-0.06273	0.619917	0	0.027823	0.222185	0	-0.27172	5.10962	1	0.070649	0.728746	0	0.041261	0.359339	0	-0.15981	2.37136	1
NT01ZM1609	ZMO1549	stress-induced morphogen	0.011212	0.067394	0	0.171742	1.46375	0	-0.24577	2.48697	1	-0.06917	0.417572	0	0.279681	3.01016	1	0.08011	0.505206	0	0.091632	0.96057	0	0.283163	4.96424	1	-0.18568	2.70113	1	0.189117	2.77537	1	-0.10794	1.2144	0	-0.04272	0.347225	0	-0.00907	0.059509	0	-0.15973	2.16097	1
NT01ZM1587	ZMO1527	acriflavin resistance protein	0.140048	6.93722	1	-0.07383	1.18319	0	0.110043	2.12645	1	0.134434	2.86062	1	-0.31598	9.09334	1	0.631692	17.9444	1	-0.70552	20.1382	1	0.189155	4.94263	1	-0.09151	1.71327	1	-0.60788	17.9457	1	0.242147	6.87842	1	-0.33249	10.0722	1	-0.06712	1.09046	0	-0.15747	3.81231	1
NT01ZM0427	ZMO0421	histidinol-phosphate aminotransferase	-0.0362	0.114247	0	-0.03577	0.098181	0	-0.25545	1.13655	0	-0.16788	0.632464	0	0.214953	0.889187	0	0.063563	0.187757	0	-0.09933	0.709544	0	0.241346	2.56152	1	0.083728	0.56329	0	0.225742	2.31986	1	-0.25072	2.71014	1	-0.07766	0.509936	0	0.171297	1.54207	0	-0.15709	1.35845	0
NT01ZM1804	ZMO1725	ATP-dependent Clp protease adaptor protein ClpS	0.283766	1.70231	1	0.019545	0.054107	0	0.358496	2.01006	1	0.320572	1.70348	1	0.228454	1.04068	0	0.227541	1.03475	0	-0.208	2.25886	1	0.029373	0.167492	0	-0.06988	0.4828	0	-0.2485	2.93934	1	-0.20891	2.27359	1	0.160327	1.53695	0	-0.1078	0.868327	0	-0.15638	1.48175	0
NT01ZM1219	ZMO1177	two-component response regulator	-0.04573	0.611928	0	-0.19695	3.36084	1	0.003492	0.024155	0	-0.01175	0.086448	0	0.151543	2.28312	1	-0.3262	6.76736	1	0.129248	2.73456	1	-0.21165	5.5364	1	0.089812	1.59514	1	0.007407	0.071169	0	-0.3485	10.2682	1	0.118039	2.3908	1	0.074576	1.21591	0	-0.15588	3.59897	1
NT01ZM1254	ZMO1207	nitrilase/cyanide hydratase and apolipoprotein N-acyltransferase	0.085574	0.247273	0	0.082198	0.202535	0	-0.28275	0.998286	0	0.202637	0.628987	0	0.310183	1.13964	0	0.11223	0.294194	0	-0.03003	0.127138	0	0.011123	0.043577	0	-0.02863	0.120498	0	-0.04753	0.215485	0	-0.22799	1.74694	1	-0.38386	3.76544	1	0.456766	4.82025	1	-0.15508	0.99784	0
NT01ZM1068	ZMO1030	hypothetical protein	0.233692	1.40092	0	-0.06245	0.190158	0	0.394635	2.24485	1	0.21456	0.92331	0	-0.15388	0.584653	0	0.479455	2.99425	1	-0.5419	6.26497	1	0.179128	1.26739	0	-0.1589	1.06634	0	-0.52167	5.95683	1	0.091432	0.499489	0	0.094308	0.52025	0	-0.33897	3.24594	1	-0.15323	1.01251	0
NT01ZM1478	ZMO1419	prenyltransferase	0.333662	10.9784	1	0.248553	4.10856	1	0.211933	3.26233	1	0.352162	6.61939	1	0.357669	6.75366	1	0.412885	8.08735	1	-0.16433	2.59083	1	0.083876	0.968091	0	-0.06465	0.674174	0	-0.14511	2.15428	1	-0.10912	1.41439	0	-0.11708	1.56825	1	0.075579	0.836164	0	-0.15061	2.27671	1
NT01ZM0129	ZMO0134	Sel1 repeat-containing protein	0.05844	0.352524	0	0.088435	0.294245	0	-0.09178	0.307991	0	0.154706	0.602895	0	0.273382	1.34058	0	-0.10255	0.353551	0	0.190982	0.866462	0	-0.08099	0.282159	0	-0.14149	0.57477	0	-0.0315	0.09528	0	-0.18495	0.828438	0	-0.07022	0.237527	0	0.104997	0.389757	0	-0.15017	0.622595	0
NT01ZM2082	ZMO1978	chromosome segregation DNA-binding protein	-0.56679	5.12147	1	-0.56075	4.64156	1	-0.56536	4.6952	1	-0.70021	6.28083	1	-0.36779	2.51605	1	-0.6338	5.49695	1	0.07305	0.943959	0	-0.125	2.06421	1	0.235988	5.18892	1	0.184036	3.65013	1	-0.19296	3.90816	1	-0.05657	0.662197	0	0.101138	1.50951	0	-0.14839	2.66197	1
NT01ZM0590	ZMO0572	aliphatic sulphonate ABC transporter	0.132593	0.839601	0	0.069774	0.311414	0	0.023653	0.089534	0	0.138087	0.759389	0	0.178968	1.09403	0	0.189663	1.18932	0	-0.11989	1.58495	1	0.015466	0.115393	0	-0.00292	0.01984	0	-0.10734	1.34794	0	-0.10919	1.38203	0	-0.15054	2.21999	1	0.111517	1.42523	0	-0.14822	2.16933	1
NT01ZM1393	ZMO1338	LysE-family efflux protein	0.36076	5.49305	1	0.404394	2.80944	1	0.268776	1.53482	0	0.406047	2.8264	1	0.376738	2.52996	1	0.391479	2.67788	1	0.012915	0.040912	0	-0.01346	0.042707	0	-0.17594	0.886794	0	-0.17649	0.890635	0	0.027656	0.092055	0	-0.13616	0.623088	0	-0.03867	0.133449	0	-0.14718	0.692481	0
NT01ZM1323	ZMO1272	succinylglutamic semialdehyde dehydrogenase	0.072578	0.995148	0	0.335891	4.63033	1	-0.09207	0.710941	0	-0.07345	0.524643	0	0.291288	3.78	1	0.164539	1.6287	1	0.171352	2.00004	1	0.086322	0.74481	0	-0.03965	0.272383	0	0.218021	2.85788	1	0.044604	0.314622	0	-0.17028	1.98157	1	-0.02103	0.130136	0	-0.14671	1.58992	1
NT01ZM1778	ZMO1700	hypothetical protein	0.021651	0.09843	0	-0.10166	0.53836	0	0.0663	0.311748	0	-0.0683	0.323413	0	0.296842	2.48251	1	-0.20824	1.46955	0	0.106584	1.3607	0	-0.10494	1.33024	0	0.216883	3.87191	1	0.218526	3.91415	1	-0.3985	8.6872	1	0.169599	2.70257	1	0.082285	0.938208	0	-0.14661	2.17782	1
NT01ZM1372	ZMO1318	conserved hypothetical protein; putative nucleoside triphosphate hydrolase domain	0.194313	7.72428	1	0.097983	1.08608	0	0.318429	5.97767	1	0.107941	1.24867	0	0.149768	2.02073	1	0.201112	3.12552	1	-0.10313	1.16899	0	-0.12256	1.50293	0	0.122819	1.50755	0	-0.10287	1.1648	0	-0.05178	0.454592	0	-0.00525	0.03418	0	-0.08767	0.927182	0	-0.1447	1.92017	1
NT01ZM0931	ZMO0904	Beta-galactosidase	0.180556	2.41683	1	-0.01026	0.04053	0	0.101092	0.562131	0	0.223336	1.72293	1	0.12136	0.71962	0	0.276436	2.36355	1	-0.2867	2.99359	1	0.038219	0.195344	0	0.00404	0.017617	0	-0.24444	2.36476	1	-0.13162	0.957072	0	-0.13712	1.01437	0	0.126283	0.902746	0	-0.14246	1.0712	0
NT01ZM1603	ZMO1543	Cobaltochelatase	0.063786	0.423712	0	0.350554	3.03103	1	-0.1091	0.567363	0	-0.14288	0.819424	0	0.600295	6.44873	1	-0.09317	0.461009	0	0.443727	5.92467	1	0.079283	0.509553	0	0.0788	0.505483	0	0.60181	8.7079	1	-0.24974	2.6112	1	0.063355	0.381501	0	0.045023	0.250325	0	-0.14136	1.13069	0
NT01ZM1095	ZMO1056	polynucleotide adenylyltransferase region	0.07272	0.303289	0	-0.06494	0.217418	0	0.051332	0.165304	0	0.067043	0.225773	0	-0.0702	0.238486	0	0.242703	1.22576	0	-0.30765	3.60683	1	-0.02982	0.156629	0	0.059194	0.355318	0	-0.27827	3.11543	1	0.005253	0.024431	0	-0.22119	2.21872	1	0.074905	0.480231	0	-0.14103	1.14576	0
NT01ZM1853	ZMO1771	iron-containing alcohol dehydrogenase	-0.46554	6.04266	1	-0.10247	0.611777	0	-0.79167	10.4	1	-0.62406	7.87899	1	0.072567	0.389656	0	-0.51898	6.22774	1	0.416514	12.0334	1	0.153193	3.36034	1	-0.01397	0.138272	0	0.55574	15.8299	1	-0.17503	4.07441	1	-0.11949	2.32944	1	0.153642	3.37471	1	-0.14088	2.97204	1
NT01ZM1138	ZMO1099	double-strand break repair protein AddB	0.077136	0.846384	0	-0.06295	0.308396	0	0.093622	0.51124	0	0.123787	0.744649	0	-0.0332	0.144992	0	0.124335	0.749195	0	-0.18728	1.44431	0	-0.17061	1.26076	0	0.060852	0.315038	0	-0.29704	2.85663	1	-0.02974	0.135661	0	-0.20132	1.60606	1	0.091017	0.526886	0	-0.14005	0.950103	0
NT01ZM0094	ZMO0100	conserved hypothetical protein	-0.10449	0.351562	0	-0.08349	0.17748	0	-0.1847	0.468867	0	0.038097	0.074178	0	0.124623	0.285602	0	-0.396	1.34676	0	0.312511	1.28633	0	-0.17795	0.585223	0	-0.18806	0.630352	0	-0.0535	0.134983	0	-0.20811	0.723611	0	0.033357	0.080199	0	0.034733	0.083788	0	-0.14002	0.427366	0
NT01ZM0228	ZMO0222	conserved hypothetical protein	0.507964	3.16123	1	0.113334	0.257627	0	0.762802	3.59223	1	0.537881	2.14672	1	0.046257	0.09254	0	0.684918	3.06938	1	-0.57158	3.30782	1	0.096686	0.2815	0	-0.15572	0.514725	0	-0.63062	3.81518	1	0.067077	0.182286	0	0.17457	0.599163	0	-0.38064	1.81339	1	-0.13899	0.443833	0
NT01ZM1942	ZMO1856	major facilitator superfamily MFS_1	0.175252	0.77173	0	0.217903	0.640323	0	0.063504	0.140545	0	0.291704	0.959068	0	0.006751	0.013239	0	0.339048	1.18925	0	-0.12114	0.383257	0	-0.21614	0.827941	0	-0.08605	0.251267	0	-0.42334	2.19577	1	0.211152	0.801448	0	-0.49169	2.74106	1	0.142153	0.470643	0	-0.13838	0.454502	0
NT01ZM0438	ZMO0432	arginase family protein	-0.34302	1.69133	1	-0.5342	2.41763	1	-0.26712	0.880551	0	-0.27703	0.926858	0	0.0285	0.060332	0	-0.85643	4.79543	1	0.322226	2.08934	1	-0.11651	0.496214	0	-0.03634	0.122311	0	0.16938	0.822916	0	-0.5627	4.71006	1	0.472792	3.67532	1	-0.04624	0.160631	0	-0.13615	0.61024	0
NT01ZM1938	ZMO1851	flavodoxin FldA	-0.00074	0.000869	0	0.347135	0.54286	0	-0.03817	0.042869	0	-0.20793	0.283003	0	0.278461	0.407485	0	-0.03532	0.039531	0	0.382455	1.83467	1	-0.08109	0.228635	0	0.049975	0.130761	0	0.351336	1.61855	1	0.068673	0.188019	0	-0.08395	0.238253	0	-0.11979	0.368573	0	-0.13506	0.429436	0
NT01ZM1507	ZMO1448	hypothetical protein	0.162158	1.73451	1	0.343508	1.88849	1	0.173023	0.706096	0	-0.11074	0.391884	0	0.218018	0.974556	0	0.368335	2.09434	1	-0.02483	0.069835	0	0.22141	0.996155	0	-0.00274	0.00723	0	0.193841	0.826092	0	0.12549	0.460138	0	0.026098	0.073683	0	-0.28651	1.44538	0	-0.13492	0.505794	0
NT01ZM1608	ZMO1548	Squalene--hopene cyclase	0.213795	5.40959	1	0.029004	0.171544	0	0.190841	2.08898	1	0.358014	5.20118	1	0.03978	0.248744	0	0.266544	3.42076	1	-0.23754	3.16216	1	-0.11384	1.07285	0	-0.10131	0.909237	0	-0.45269	7.66767	1	-0.01078	0.061612	0	-0.18954	2.26525	1	0.065859	0.505852	0	-0.13446	1.36476	0
NT01ZM1779	ZMO1701	outer membrane lipoprotein carrier protein LolA	0.2247	3.76965	1	-0.15681	1.48222	0	0.365894	5.10102	1	0.24134	2.80494	1	0.14986	1.38711	0	0.141704	1.27854	0	-0.29851	5.72472	1	-0.01168	0.082453	0	0.087207	0.963308	0	-0.22299	3.80726	1	-0.30667	5.93538	1	0.212509	3.55117	1	-0.03735	0.313192	0	-0.13151	1.74847	1
NT01ZM0286	ZMO0277	conserved hypothetical protein	-0.08574	1.20472	0	-0.14114	0.928546	0	0.003068	0.01157	0	-0.29483	2.72146	1	-0.04931	0.237113	0	-0.00189	0.007459	0	-0.13924	0.911039	0	0.072234	0.356918	0	0.181331	1.24098	0	0.114321	0.693089	0	-0.09182	0.51663	0	0.077196	0.412447	0	-0.11657	0.711773	0	-0.1312	0.83814	0
NT01ZM2058	ZMO1954	Pantoate--beta-alanine ligase	-0.33732	5.70616	1	-0.11928	0.495157	0	-0.54412	4.31745	1	-0.2001	0.938431	0	-0.11399	0.466674	0	-0.49109	3.73055	1	0.371807	2.48365	1	-0.07657	0.282826	0	-0.34024	2.02984	1	-0.045	0.143371	0	-0.0053	0.015685	0	-0.1296	0.552373	0	0.003771	0.011113	0	-0.13112	0.561026	0
NT01ZM1924	ZMO1836	nitrogenase stabilizing/protective protein	0.310125	10.9398	1	0.310837	4.59957	1	0.28296	4.02547	1	0.298862	4.35156	1	0.212941	2.65787	1	0.445737	7.44098	1	-0.1349	1.35428	0	-0.04796	0.333534	0	-0.03342	0.215286	0	-0.21628	2.71982	1	0.097896	0.856097	0	-0.21074	2.61728	1	-0.01752	0.103251	0	-0.13036	1.2885	0
NT01ZM0338	ZMO0331	conserved hypothetical protein	0.008199	0.029933	0	0.049181	0.127594	0	-0.17579	0.602581	0	-0.05829	0.154628	0	0.704069	4.44774	1	-0.43719	2.21788	1	0.486374	3.13987	1	-0.045	0.133404	0	0.191673	0.808509	0	0.63305	4.5892	1	-0.65489	4.81231	1	0.216409	0.958649	0	0.309167	1.60634	1	-0.12931	0.475838	0
NT01ZM0662	ZMO0644	flagellar motor switch protein FliN	0.212111	0.995331	0	0.198364	0.72676	0	0.327796	1.48613	0	0.119774	0.373811	0	0.365869	1.74714	1	0.035005	0.089329	0	0.163359	1.13205	0	0.073009	0.380558	0	-0.11952	0.729284	0	0.11685	0.70705	0	-0.1675	1.17365	0	0.3658	3.70102	1	-0.32754	3.15074	1	-0.12924	0.812606	0
NT01ZM0329	ZMO0323	isoleucyl-tRNA synthetase	-0.00887	0.028246	0	-0.3149	1.81252	1	0.128916	0.514994	0	0.012734	0.036771	0	-0.12123	0.475161	0	-0.05589	0.183734	0	-0.25901	3.699	1	-0.04186	0.292456	0	0.038015	0.260127	0	-0.26285	3.77856	1	-0.19367	2.41318	1	0.142947	1.53964	0	-0.07817	0.654028	0	-0.12889	1.32322	0
NT01ZM0574	ZMO0558	glucose sorbosone dehydrogenase	-0.17481	2.14018	1	-0.17537	1.15903	0	-0.30929	2.6718	1	-0.12141	0.691502	0	0.093876	0.490272	0	-0.36241	3.37301	1	0.187045	1.55659	1	-0.07385	0.429577	0	-0.02657	0.12673	0	0.086622	0.528835	0	-0.26924	2.66919	1	-0.02073	0.09631	0	0.161311	1.25394	0	-0.12867	0.907571	0
NT01ZM0738	ZMO0719	lytic transglycosylase, catalytic	0.341599	5.23056	1	0.205584	1.251	0	0.302834	2.21252	1	0.263209	1.79723	1	0.052989	0.211498	0	0.747363	7.82951	1	-0.54178	5.89613	1	0.057233	0.261647	0	0.146118	0.887709	0	-0.33843	3.02925	1	0.152595	0.943659	0	-0.3873	3.68832	1	0.106493	0.575456	0	-0.12821	0.74011	0
NT01ZM0040	ZMO0040	Dephospho-CoA kinase	-0.48325	26.3439	1	-0.38868	13.0213	1	-0.49487	16.2703	1	-0.60733	19.2212	1	-0.31546	10.4769	1	-0.51533	16.8417	1	0.126648	3.15683	1	-0.02392	0.3099	0	0.061605	1.0942	0	0.164332	4.59295	1	-0.07322	1.40519	0	-0.00346	0.036119	0	-0.05086	0.834358	0	-0.12754	3.1896	1
NT01ZM1074	ZMO1036	Argininosuccinate synthase	-0.60168	7.33029	1	-0.63077	3.78462	1	-0.6722	4.14636	1	-0.8	5.29	1	0.026938	0.065897	0	-0.96146	6.7568	1	0.330695	1.61369	1	0.089249	0.275261	0	0.280527	1.26852	0	0.700471	4.83297	1	-0.6577	4.42403	1	0.37851	1.97027	1	0.152727	0.544264	0	-0.12647	0.425473	0
NT01ZM1144	ZMO1105	Signal transduction histidine kinase-like	-0.01769	0.335945	0	0.125835	2.01685	1	-0.21016	4.27694	1	-0.05574	0.629837	0	0.26096	5.77161	1	-0.0658	0.790385	0	0.191637	3.80346	1	0.070051	0.874941	0	-0.07141	0.898958	0	0.190274	3.76447	1	-0.13512	2.27619	1	-0.07431	0.950723	0	0.083001	1.11317	0	-0.12643	2.06227	1
NT01ZM0447	ZMO0441	ATP12 ATPase	-0.3048	9.08345	1	-0.22516	2.31712	1	-0.48414	6.84539	1	-0.39876	5.2895	1	0.305885	3.63687	1	-0.64217	9.64557	1	0.417016	5.62169	1	-0.03773	0.20849	0	0.202865	1.98504	1	0.582153	8.60297	1	-0.53104	7.6933	1	0.1203	0.928434	0	0.28825	3.3359	1	-0.12249	0.952418	0
NT01ZM0790	ZMO0767	hypothetical protein	-0.0434	0.142373	0	-0.292	1.29205	0	-0.08425	0.248351	0	0.180989	0.658807	0	0.086193	0.255272	0	-0.35654	1.73162	1	0.064538	0.307454	0	-0.09762	0.52099	0	-0.18284	1.24382	0	-0.21592	1.58595	1	-0.3782	3.62628	1	0.174675	1.16438	0	0.082399	0.417954	0	-0.12112	0.695999	0
NT01ZM1652	ZMO1584	recombination protein F	-0.07283	0.624554	0	-0.3236	1.95152	1	-0.12097	0.488026	0	0.000976	0.002779	0	-0.03673	0.117042	0	-0.13459	0.56182	0	-0.189	0.894202	0	-0.04599	0.150733	0	0.076222	0.272768	0	-0.15877	0.702167	0	-0.28687	1.63311	1	-0.03237	0.101774	0	0.198166	0.955962	0	-0.12107	0.488554	0
NT01ZM0734	ZMO0714	Ribonuclease D	0.15962	2.22542	1	0.128008	1.2485	0	0.338367	5.12741	1	0.091265	0.751915	0	0.068105	0.520666	0	0.140742	1.43318	0	-0.01273	0.121286	0	-0.21975	5.38234	1	0.092143	1.42058	0	-0.14035	2.64244	1	0.059903	0.824271	0	-0.02213	0.228996	0	-0.15496	3.2866	1	-0.11719	2.1783	1
NT01ZM1199	ZMO1158	aspartate racemase	0.223354	1.20904	0	0.438465	2.22498	1	0.156256	0.51472	0	0.077682	0.215587	0	0.346366	1.56968	1	0.313112	1.35395	0	0.125353	0.577947	0	0.179426	0.946536	0	-0.15292	0.757093	0	0.151855	0.749804	0	0.092099	0.386872	0	0.02257	0.076017	0	-0.2315	1.36533	0	-0.11683	0.52634	0
NT01ZM0968	ZMO0937	Aromatic-amino-acid transaminase	-0.36464	1.32101	0	-0.56996	2.29278	1	-0.18049	0.452969	0	-0.35115	1.12586	0	-0.25849	0.731602	0	-0.66842	2.90263	1	0.098456	0.630003	0	-0.14168	1.0448	0	0.019341	0.089557	0	-0.02388	0.112893	0	-0.31147	3.32184	1	0.34625	3.87311	1	-0.15132	1.14826	0	-0.11654	0.793601	0
NT01ZM0417	ZMO0410	HSP33 protein	-0.10218	0.377156	0	-0.20121	0.808229	0	-0.04994	0.142017	0	-0.0735	0.222097	0	-0.0919	0.290682	0	-0.19336	0.764875	0	-0.00785	0.040756	0	-0.0733	0.527685	0	-0.05323	0.34965	0	-0.13437	1.22279	0	-0.10931	0.910499	0	0.070122	0.497781	0	-0.07678	0.561183	0	-0.11597	0.989965	0
NT01ZM0983	ZMO0949	ATP-dependent protease ATP-binding subunit	-0.0647	1.46476	0	0.175418	3.62622	1	-0.21599	4.87503	1	-0.24921	5.92547	1	0.304055	7.65881	1	-0.09767	1.52862	0	0.273091	8.25978	1	-0.04079	0.567495	0	0.206394	5.7729	1	0.438699	13.7927	1	-0.12864	2.95005	1	-0.1591	4.01918	1	0.173176	4.5335	1	-0.11456	2.4857	1
NT01ZM0950	ZMO0921	hypothetical protein	-0.01981	0.085991	0	-0.22256	1.03803	0	0.000648	0.001738	0	0.140029	0.548136	0	-0.13141	0.504053	0	-0.0885	0.30495	0	-0.13406	0.639505	0	-0.16982	0.886003	0	-0.08036	0.329295	0	-0.38424	2.92088	1	-0.09115	0.385774	0	-0.08068	0.330924	0	0.059025	0.226362	0	-0.1128	0.507975	0
NT01ZM0416	ZMO0409	Ornithine carbamoyltransferase	-0.59768	2.26084	1	-0.18729	0.389097	0	-0.88046	3.46094	1	-0.81497	3.09106	1	0.149613	0.294013	0	-0.84488	3.25876	1	0.657593	6.26102	1	-0.13053	0.619542	0	0.325156	2.29231	1	0.852221	8.66825	1	-0.3369	2.41623	1	-0.1661	0.862809	0	0.390641	3.00703	1	-0.11237	0.507546	0
NT01ZM0927	ZMO0900	glutamyl-tRNA synthetase	0.344048	5.02463	1	-0.08069	0.509731	0	0.487202	6.5508	1	0.355592	4.26074	1	-0.08096	0.512032	0	0.614362	8.74264	1	-0.69505	16.8965	1	-0.01133	0.092999	0	0.157708	2.8229	1	-0.54867	13.6619	1	0.000277	0.002072	0	-0.13849	2.3287	1	0.026098	0.240641	0	-0.11211	1.70273	1
NT01ZM1096	ZMO1057	GCN5-related N-acetyltransferase	0.02826	0.084808	0	-0.0516	0.131791	0	0.063766	0.167623	0	0.0842	0.232056	0	-0.14107	0.439775	0	0.106147	0.307238	0	-0.15775	0.8829	0	-0.16301	0.92462	0	-0.01561	0.055818	0	-0.33638	2.66612	1	0.089469	0.412517	0	-0.20539	1.28753	0	0.004822	0.01655	0	-0.1111	0.547001	0
NT01ZM0674	ZMO0657	Arginine N-succinyltransferase	0.051317	0.279442	0	-0.32353	2.04809	1	0.024636	0.078348	0	0.282942	1.67954	1	-0.12956	0.557835	0	0.027249	0.087389	0	-0.35077	2.96527	1	-0.00764	0.027334	0	-0.16369	0.970584	0	-0.52211	5.23824	1	-0.19397	1.2379	0	-0.01025	0.037063	0	0.094612	0.460887	0	-0.10961	0.559197	0
NT01ZM1126	ZMO1087	lytic murein transglycosylase	0.216278	1.46331	0	0.243523	1.29045	0	0.065397	0.227723	0	0.241606	1.27573	0	0.151354	0.660495	0	0.406753	2.75124	1	-0.16323	1.29295	0	0.019163	0.089267	0	-0.0556	0.30407	0	-0.19967	1.73744	1	0.092169	0.581429	0	-0.32219	3.52182	1	0.120611	0.839749	0	-0.10941	0.733674	0
NT01ZM1753	ZMO1677	A/G-specific DNA-adenine glycosylase	0.225221	3.27188	1	0.113611	0.842145	0	0.185692	1.71016	1	0.209887	2.05016	1	0.070335	0.442092	0	0.434969	5.85238	1	-0.32136	6.06244	1	0.014052	0.097501	0	0.059496	0.546355	0	-0.24781	4.23706	1	0.043276	0.362143	0	-0.23522	3.93285	1	0.08369	0.870304	0	-0.10826	1.25659	0
NT01ZM1665	ZMO1596	putative alcohol dehydrogenase	-0.29227	0.812969	0	-0.08605	0.168693	0	-0.40268	1.23874	0	-0.47721	1.58755	1	0.200811	0.474643	0	-0.48999	1.6506	1	0.403938	8.72091	1	-0.16977	2.66567	1	0.335596	6.93778	1	0.569766	12.6983	1	-0.28687	5.64309	1	-0.08245	0.927323	0	0.261066	4.96009	1	-0.10825	1.37114	0
NT01ZM0572	ZMO0556	transcription elongation factor NusA	0.348776	2.75963	1	0.473886	3.87454	1	0.163141	0.819186	0	0.328299	2.2601	1	0.400293	3.03034	1	0.503372	4.22411	1	-0.02949	0.26655	0	0.021195	0.180309	0	-0.0249	0.217702	0	-0.03319	0.308	0	0.073593	0.878679	0	-0.31904	7.16027	1	0.140261	2.24602	1	-0.10518	1.46784	0
NT01ZM1185	ZMO1145	50S ribosomal protein L31	-0.10527	1.00137	0	-0.27521	2.01863	1	-0.19269	1.19622	0	-0.09956	0.481658	0	0.291392	2.19718	1	-0.42024	3.76496	1	0.145029	0.916028	0	0.091237	0.487963	0	0.05012	0.231257	0	0.286386	2.4736	1	-0.5666	6.50661	1	0.318788	2.89843	1	0.143255	0.900297	0	-0.10456	0.584362	0
NT01ZM0004	ZMO0004	Sulfate adenylyltransferase	-0.03094	0.128476	0	-0.34924	2.52773	1	0.105018	0.461299	0	0.012575	0.041161	0	-0.58055	5.25581	1	0.339203	2.42084	1	-0.68844	11.9998	1	-0.02526	0.152671	0	0.018194	0.105689	0	-0.69551	12.1262	1	0.231313	2.93118	1	-0.25945	3.46794	1	-0.07425	0.573559	0	-0.10238	0.890828	0
NT01ZM1979	ZMO1880	hypothetical protein	0.238489	1.23941	0	-0.47754	2.62306	1	0.940904	6.81278	1	0.250984	1.02129	0	-0.53175	3.07397	1	0.293817	1.28121	0	-0.77135	9.17283	1	-0.08592	0.433875	0	-0.02764	0.112868	0	-0.88491	10.7062	1	0.054214	0.244927	0	0.561168	6.17284	1	-0.71756	8.42145	1	-0.10218	0.544172	0
NT01ZM0503	ZMO0494	Bcr/CflA subfamily drug resistance transporter	0.067285	0.418343	0	-0.03612	0.141161	0	0.243915	1.68627	1	0.059628	0.253187	0	-0.32722	2.60617	1	0.292814	2.21037	1	-0.32893	3.92486	1	-0.28785	3.23408	1	0.131564	1.02488	0	-0.48522	6.69171	1	0.291103	3.28766	1	-0.33675	4.05933	1	-0.05272	0.304509	0	-0.09837	0.683139	0
NT01ZM0508	ZMO0499	1A family penicillin-binding protein	0.015605	0.070972	0	0.035252	0.125216	0	-0.17264	0.908155	0	-0.06063	0.234018	0	0.011005	0.03595	0	0.28469	1.87621	1	-0.24944	2.26448	1	0.258266	2.38439	1	-0.03408	0.161578	0	-0.02525	0.115233	0	0.024247	0.11015	0	-0.19907	1.62154	1	0.077931	0.440341	0	-0.09689	0.586238	0
NT01ZM1838	ZMO1755	Thymidylate synthase	-0.10817	1.40181	0	-0.26417	3.56312	1	0.033309	0.210442	0	-0.16196	1.73053	1	-0.07954	0.629626	0	-0.22448	2.80675	1	-0.03969	0.379061	0	0.039735	0.379548	0	-0.01306	0.102916	0	-0.01302	0.102567	0	-0.18463	3.30664	1	0.29752	6.43702	1	-0.20833	3.93931	1	-0.09544	1.25021	0
NT01ZM0412	ZMO0405	ATP-dependent Clp protease, ATP-binding subunit ClpA	0.081056	0.303258	0	0.471133	3.34523	1	-0.03362	0.104845	0	-0.14181	0.593655	0	0.30044	1.72034	1	0.19921	0.948276	0	0.271923	7.97217	1	-0.0646	1.03483	0	0.140824	3.24876	1	0.348144	10.6166	1	0.170693	4.28863	1	-0.29743	8.87913	1	0.032635	0.410663	0	-0.0941	1.78973	1
NT01ZM1033	ZMO0997	4-hydroxy-2-oxoglutarate aldolase	-0.15745	0.472318	0	-0.27606	0.750982	0	-0.16134	0.369687	0	-0.22483	0.568501	0	0.160431	0.367062	0	-0.40406	1.28891	0	0.128002	0.447349	0	-0.08045	0.250808	0	0.246722	1.09562	0	0.294273	1.41433	0	-0.43649	2.533	1	0.162271	0.611702	0	0.183233	0.721514	0	-0.09099	0.2912	0
NT01ZM1450	ZMO1393	permease YjgP/YjgQ family protein	0.137234	2.73896	1	0.068341	0.709924	0	0.055342	0.53438	0	0.210337	3.62656	1	0.148188	2.16494	1	0.13507	1.88691	1	-0.06673	1.11559	0	-0.04907	0.724113	0	-0.03621	0.482056	0	-0.152	3.73837	1	-0.07985	1.44744	0	-0.12879	2.9349	1	0.118784	2.60434	1	-0.08986	1.72207	1
NT01ZM1500	ZMO1441	FAD dependent oxidoreductase	0.144899	1.836	1	0.0055	0.028992	0	0.102112	0.859476	0	0.188654	2.09511	1	0.077133	0.585343	0	0.211698	2.48576	1	-0.2062	4.70853	1	-0.07644	1.10442	0	0.083468	1.25394	0	-0.19917	4.48449	1	-0.07163	1.00663	0	-0.18602	4.06998	1	0.17001	3.57487	1	-0.08765	1.34619	0
NT01ZM1406	ZMO1352	conserved hypothetical protein	0.251522	1.00623	0	0.09333	0.26042	0	0.040499	0.099934	0	0.401973	1.88376	1	0.291679	1.17749	0	0.271936	1.06471	0	-0.17861	3.14745	1	0.230935	4.55723	1	-0.25013	5.09359	1	-0.1978	3.65256	1	-0.19835	3.66721	1	-0.0005	0.003576	0	0.111344	1.56477	1	-0.08751	1.10234	0
NT01ZM1521	ZMO1460	putative thiosulfate sulfurtransferase	0.169545	1.68298	1	-0.18743	1.19367	0	0.263687	1.96963	1	0.308593	2.48714	1	-0.47068	4.59354	1	0.576579	6.06388	1	-0.76401	11.0206	1	0.068191	0.403102	0	-0.17065	1.42216	0	-0.86647	12.5596	1	0.28325	3.00727	1	-0.2447	2.42253	1	-0.12575	0.916769	0	-0.0872	0.555232	0
NT01ZM1743	ZMO1667	C-terminal processing peptidase	0.070845	0.54615	0	0.058583	0.303978	0	0.059974	0.312906	0	0.02932	0.134847	0	0.247464	2.20914	1	-0.05338	0.27131	0	0.111962	1.06504	0	-0.00016	0.000871	0	0.019164	0.116573	0	0.130965	1.33561	0	-0.18888	2.29239	1	0.113193	1.08184	0	-0.01149	0.066788	0	-0.08718	0.749374	0
NT01ZM0325	ZMO0319	WGR domain-containing protein	0.640555	6.62573	1	0.809489	7.8924	1	0.62645	5.668	1	0.550071	4.74055	1	0.631297	5.72719	1	0.754402	7.22825	1	0.055087	0.501686	0	0.03331	0.266194	0	-0.09162	1.00639	0	-0.00322	0.020994	0	0.178192	2.66862	1	-0.09464	1.05407	0	-0.168	2.44567	1	-0.08445	0.896823	0
NT01ZM0929	ZMO0902	TonB-dependent receptor	0.538493	4.4071	1	0.397014	1.48026	0	0.482579	1.97437	1	0.646917	3.04687	1	0.37576	1.3658	0	0.648715	3.05933	1	-0.2517	0.919218	0	-0.04059	0.097336	0	-0.06276	0.158492	0	-0.35505	1.5092	0	0.021255	0.048665	0	-0.20672	0.699313	0	0.101576	0.279578	0	-0.08389	0.222168	0
NT01ZM0283	ZMO0274	RNA polymerase factor sigma-54	0.132181	1.34741	0	-0.12962	0.500716	0	0.207585	0.951871	0	0.184309	0.805641	0	-0.18038	0.781905	0	0.317208	1.76099	1	-0.44683	2.92511	1	-0.15524	0.636706	0	0.154275	0.631358	0	-0.44779	2.93443	1	0.050762	0.159442	0	-0.26486	1.35115	0	0.131	0.507741	0	-0.0831	0.285327	0
NT01ZM1922	ZMO1834	Cysteine desulfurase	0.079784	0.319243	0	0.010187	0.027258	0	0.085536	0.281711	0	0.091905	0.307641	0	-0.01936	0.053207	0	0.161055	0.634513	0	-0.15087	1.12359	0	-0.02662	0.125741	0	-0.01568	0.070458	0	-0.19317	1.61048	1	0.029546	0.141363	0	-0.10214	0.651375	0	-0.00931	0.040617	0	-0.08191	0.485508	0
NT01ZM0569	ZMO0553	ribosome-binding factor A	-0.13727	0.406926	0	-0.72493	3.7378	1	0.237122	0.737307	0	0.005696	0.011359	0	-0.64375	3.14403	1	-0.14817	0.395639	0	-0.57677	7.27987	1	-0.19034	1.49852	0	0.036617	0.173696	0	-0.73049	9.66884	1	-0.08119	0.45899	0	0.194946	1.55202	1	-0.19481	1.55042	1	-0.08105	0.457988	0
NT01ZM0475	ZMO0468	Anthranilate synthase	0.502057	4.7785	1	-0.00064	0.002013	0	0.679233	6.52719	1	0.635863	5.98369	1	0.28169	1.85126	1	0.411442	3.24205	1	-0.41208	10.1443	1	-0.15246	2.68124	1	0.129474	2.10424	1	-0.43507	10.7684	1	-0.28233	6.40758	1	0.115327	1.77271	1	0.086105	1.15641	0	-0.0809	1.05736	0
NT01ZM1909	ZMO1822	TonB-dependent siderophore receptor	-0.02525	0.117598	0	-0.08034	0.325952	0	-0.09827	0.42034	0	-0.06305	0.242579	0	-0.25494	1.57289	1	0.315274	2.15362	1	-0.39561	4.4573	1	0.036247	0.173995	0	0.087412	0.513269	0	-0.27195	2.58469	1	0.1746	1.34345	0	-0.3773	4.16747	1	0.122636	0.811715	0	-0.08006	0.457638	0
NT01ZM0304	ZMO0296	CMP/dCMP deaminase, zinc-binding	-0.07222	0.555858	0	-0.30866	1.62022	1	-0.0668	0.212028	0	-0.05087	0.154611	0	0.018598	0.051554	0	-0.18979	0.805841	0	-0.11887	0.430822	0	-0.12582	0.463682	0	0.235072	1.09012	0	-0.00961	0.025955	0	-0.32726	1.76634	1	-0.00283	0.00749	0	0.251	1.19798	0	-0.07909	0.259337	0
NT01ZM0350	ZMO0344	peptidase U62, modulator of DNA gyrase	0.049139	0.2837	0	0.210363	1.55959	1	-0.05137	0.237266	0	-0.02666	0.11176	0	0.311001	2.78195	1	-0.03642	0.15878	0	0.246784	3.70374	1	-0.0713	0.617369	0	0.083405	0.764601	0	0.258886	3.96815	1	-0.10064	0.994897	0	-0.08625	0.800958	0	0.108115	1.10209	0	-0.07877	0.706807	0
NT01ZM1284	ZMO1234	1-deoxy-D-xylulose-5-phosphate synthase	0.552169	5.75292	1	0.627714	4.60911	1	0.488182	3.21088	1	0.392672	2.32815	1	0.490309	3.23139	1	0.837512	6.80216	1	-0.2098	1.3694	0	0.178609	1.08499	0	0.050656	0.210717	0	0.019468	0.072237	0	0.137405	0.750298	0	-0.17072	1.0172	0	-0.04485	0.182769	0	-0.07817	0.357053	0
NT01ZM2057	ZMO1952	3-methyl-2-oxobutanoate hydroxymethyltransferase	-0.51741	9.96037	1	-0.28364	2.56142	1	-0.83255	10.644	1	-0.35211	3.32912	1	-0.10393	0.60722	0	-0.78106	9.92591	1	0.497424	6.82899	1	0.042072	0.230728	0	-0.36822	4.2594	1	0.171271	1.38892	0	-0.17971	1.60099	1	-0.00942	0.044186	0	0.112217	0.814716	0	-0.07691	0.489318	0
NT01ZM0136	ZMO0142	alanine racemase domain-containing protein	-0.14221	0.373424	0	0.276233	0.816118	0	-0.45254	1.65997	1	-0.32569	1.02931	0	0.382891	1.29943	0	-0.1735	0.437506	0	0.449731	5.58758	1	0.193191	1.64053	1	-0.01055	0.046908	0	0.63237	8.63087	1	-0.10666	0.702722	0	-0.08586	0.524984	0	0.116304	0.791744	0	-0.07621	0.449281	0
NT01ZM1670	ZMO1601	ribonuclease H	0.335436	2.4074	1	-0.13873	0.534397	0	0.495506	3.31323	1	0.397672	2.39545	1	-0.17487	0.730251	0	0.623436	4.6073	1	-0.76217	10.7142	1	-0.12706	0.899801	0	0.240955	2.28598	1	-0.64827	8.92091	1	0.036142	0.181245	0	-0.25499	2.48628	1	0.143121	1.06528	0	-0.07573	0.44741	0
NT01ZM1098	ZMO1059	dihydroneopterin aldolase	-0.08894	0.885577	0	-0.13671	1.08641	0	-0.14	1.12405	0	-0.05282	0.306142	0	0.098062	0.682482	0	-0.26102	2.81071	1	0.12431	1.40342	0	0.081815	0.773122	0	-0.13035	1.50445	0	0.075773	0.695711	0	-0.23477	3.58428	1	0.202841	2.8938	1	-0.04318	0.334024	0	-0.07511	0.687459	0
NT01ZM1685	ZMO1614	rhomboid family protein	0.10109	5.25541	1	0.064431	0.996678	0	0.213716	5.66749	1	0.057811	0.855377	0	0.293414	8.49404	1	-0.16058	3.79852	1	0.225013	6.07201	1	-0.06542	1.0186	0	0.001755	0.016056	0	0.161344	3.82451	1	-0.22898	6.21422	1	0.308875	9.02655	1	-0.15415	3.58039	1	-0.07426	1.2218	0
NT01ZM0205	ZMO0199	Repressor lexA	-0.15017	1.11858	0	-0.44142	2.88695	1	-0.11024	0.407721	0	-0.16801	0.712171	0	-0.17231	0.737304	0	-0.15011	0.611177	0	-0.29131	1.88677	1	0.03186	0.109525	0	0.181174	0.946113	0	-0.07828	0.311694	0	-0.26912	1.67818	1	0.071735	0.280052	0	0.123403	0.558489	0	-0.07398	0.29079	0
NT01ZM0787	ZMO0764	alpha/beta hydrolase fold	-0.20715	1.71586	1	0.201671	1.07424	0	-0.66879	6.07843	1	-0.26871	1.63075	1	0.361203	2.52752	1	-0.25231	1.48657	0	0.453982	5.12031	1	0.155973	1.07996	0	-0.05382	0.265308	0	0.556131	6.71654	1	-0.15953	1.11546	0	-0.2605	2.29132	1	0.346257	3.48495	1	-0.07378	0.392278	0
NT01ZM1707	ZMO1634	Smr protein/MutS2	0.286981	1.81244	1	0.056838	0.162227	0	0.214961	0.871044	0	0.426469	2.36193	1	-0.08496	0.260217	0	0.59145	3.81749	1	-0.53461	5.61933	1	-0.03673	0.151578	0	-0.0138	0.052091	0	-0.58514	6.33811	1	0.141795	0.824862	0	-0.41322	3.92053	1	0.197709	1.32533	0	-0.07372	0.347458	0
NT01ZM1741	ZMO1665	Membrane-bound metallopeptidase-like	0.033767	0.289683	0	-0.15207	0.951674	0	-0.00414	0.015529	0	0.136583	0.818452	0	-0.0178	0.070626	0	0.02042	0.081907	0	-0.1725	1.19723	0	-0.08368	0.444146	0	0.028766	0.12399	0	-0.22741	1.79438	1	-0.13428	0.838646	0	-0.10824	0.623838	0	0.16949	1.16725	0	-0.07303	0.373244	0
NT01ZM1480	ZMO1421	Phosphoribosylaminoimidazole carboxylase	-0.18256	4.3344	1	-0.21914	2.05243	1	-0.1757	1.48118	0	-0.25124	2.51384	1	-0.19474	1.72335	1	-0.10854	0.745329	0	-0.1106	0.764872	0	-0.07786	0.477427	0	0.173722	1.45676	0	-0.01473	0.068644	0	-0.02439	0.118963	0	-0.14502	1.12088	0	0.098189	0.64992	0	-0.07123	0.425472	0
NT01ZM0031	ZMO0031	TonB-dependent receptor	-0.31876	10.3525	1	-0.44032	8.11791	1	-0.33962	5.82007	1	-0.24456	3.67559	1	-0.24783	3.74683	1	-0.44301	8.17811	1	0.002684	0.01688	0	-0.13573	1.70379	1	0.061932	0.562442	0	-0.07112	0.6776	0	-0.19249	2.85862	1	-0.03235	0.247621	0	0.156991	2.11342	1	-0.06785	0.635689	0
NT01ZM1539	ZMO1480	electron transfer flavoprotein beta-subunit	0.385033	2.95841	1	0.15372	0.617835	0	0.452697	2.92772	1	0.452749	2.92821	1	0.065297	0.210506	0	0.569391	4.08666	1	-0.41567	5.15959	1	-0.07684	0.466226	0	0.038601	0.199674	0	-0.45391	5.81507	1	0.088424	0.560835	0	-0.19353	1.69497	1	0.038652	0.199987	0	-0.06645	0.386922	0
NT01ZM1744	ZMO1668	hypothetical protein	0.364913	4.75472	1	0.465997	5.59647	1	0.389244	4.36069	1	0.345094	3.66982	1	0.529614	6.63122	1	0.195702	1.58953	1	0.270295	6.0831	1	-0.08933	1.22667	0	-0.06284	0.745883	0	0.118135	1.84819	1	-0.06362	0.758699	0	0.104217	1.53613	0	-0.10699	1.59653	1	-0.06639	0.804818	0
NT01ZM0515	ZMO0506	class I peptide chain release factor	0.185409	1.00591	0	0.259609	0.836397	0	0.395691	1.53184	0	-0.07139	0.16414	0	-0.34592	1.25884	0	0.763256	4.02753	1	-0.50365	2.55876	1	0.075221	0.197034	0	0.087519	0.235638	0	-0.34091	1.43691	0	0.605532	3.35596	1	-0.29234	1.14947	0	-0.37956	1.68266	1	-0.06637	0.170401	0
NT01ZM1365	ZMO1311	organic solvent tolerance protein	0.100711	0.452163	0	-0.03169	0.089783	0	0.113486	0.398445	0	0.208801	0.902204	0	-0.12865	0.468249	0	0.209205	0.904657	0	-0.24089	1.91714	1	-0.0006	0.002276	0	-0.16218	1.07552	0	-0.40368	4.09318	1	0.096962	0.529427	0	-0.09632	0.524811	0	-0.06687	0.328874	0	-0.06623	0.324963	0
NT01ZM0711	ZMO0693	OsmC family protein	0.209269	3.64972	1	-0.04225	0.165622	0	0.187134	1.11838	0	0.36374	2.97309	1	0.124584	0.633937	0	0.16162	0.907892	0	-0.20387	1.2656	0	-0.09696	0.454923	0	-0.00391	0.013321	0	-0.30473	2.28813	1	-0.16683	0.94948	0	-0.07144	0.309243	0	0.172694	0.997136	0	-0.06558	0.278435	0
NT01ZM0339	ZMO0332	Thiamine-phosphate diphosphorylase	0.020307	0.185055	0	0.304179	2.78892	1	-0.43854	4.7313	1	0.115324	0.686086	0	0.32264	3.04188	1	0.081807	0.435126	0	0.222372	1.75325	1	0.131606	0.823121	0	-0.21	1.61123	1	0.14398	0.933702	0	-0.01846	0.076796	0	-0.38874	3.98857	1	0.343868	3.33958	1	-0.06334	0.315036	0
NT01ZM1452	ZMO1395	N-formylglutamate amidohydrolase	0.391282	3.19785	1	-0.03196	0.109611	0	0.553489	4.7965	1	0.462292	3.71308	1	-0.01486	0.048099	0	0.564209	4.92627	1	-0.59617	15.1266	1	-0.01404	0.121389	0	0.074276	0.973647	0	-0.53594	13.7006	1	-0.0171	0.151595	0	-0.02476	0.23324	0	-0.01692	0.149767	0	-0.05879	0.702813	0
NT01ZM1103	ZMO1064	hypothetical protein	-0.15592	1.01044	0	-0.56529	3.17952	1	-0.03055	0.074592	0	-0.00129	0.002929	0	0.022303	0.053346	0	-0.61414	3.58805	1	0.048843	0.136725	0	-0.22711	0.942625	0	0.144264	0.507505	0	-0.034	0.09152	0	-0.5876	3.78783	1	0.356479	1.81363	1	0.173519	0.649336	0	-0.0576	0.164933	0
NT01ZM0351	ZMO0345	endonuclease/exonuclease/phosphatase	0.08005	0.479281	0	-0.09439	0.496467	0	0.27508	2.25949	1	0.066908	0.32027	0	-0.27917	2.30958	1	0.257387	2.04724	1	-0.35178	7.1238	1	-0.03059	0.246521	0	-0.02046	0.154042	0	-0.40283	8.42332	1	0.184786	2.90584	1	-0.0129	0.092141	0	-0.22863	3.96264	1	-0.05675	0.536598	0
NT01ZM0076	ZMO0080	conserved hypothetical protein	-0.61225	9.70986	1	-0.45457	5.7846	1	-0.71235	10.076	1	-0.58747	8.04135	1	-0.44648	5.64635	1	-0.70268	9.92265	1	0.248107	6.00704	1	-0.13565	2.54019	1	-0.02638	0.268188	0	0.086075	1.29831	0	-0.00809	0.070441	0	-0.14532	2.81256	1	0.098503	1.58152	1	-0.05491	0.688328	0
NT01ZM0383	ZMO0377	HhH-GPD	-0.16742	0.850443	0	-0.63856	3.5936	1	0.088912	0.238386	0	0.115746	0.328747	0	-0.38949	1.73236	1	-0.48487	2.39691	1	-0.15369	0.612831	0	-0.27954	1.42335	0	-0.1258	0.470174	0	-0.55902	3.94743	1	-0.24907	1.20345	0	0.294247	1.53448	0	-0.09897	0.346192	0	-0.05379	0.166874	0
NT01ZM0118	ZMO0124	ATPase-like protein	0.111814	0.641137	0	0.101577	0.393129	0	0.0377	0.121443	0	0.165646	0.751465	0	-0.14167	0.60734	0	0.385576	2.55729	1	-0.284	2.47562	1	0.141892	0.899484	0	-0.21807	1.67382	1	-0.36018	3.51156	1	0.243243	1.96734	1	-0.20598	1.539	0	-0.09013	0.485853	0	-0.05287	0.249159	0
NT01ZM2016	ZMO1915	dethiobiotin synthase	-0.48836	5.72258	1	-0.91906	10.5592	1	-0.21412	1.42769	0	-0.33045	2.71183	1	-0.95656	11.027	1	-0.45231	4.28147	1	-0.46675	9.51048	1	-0.01568	0.108794	0	-0.19648	2.98179	1	-0.67891	14.0617	1	0.037506	0.299311	0	0.222515	3.57679	1	-0.31281	5.76909	1	-0.05279	0.460829	0
NT01ZM0622	ZMO0604	Flagellin and related hook-associated protein-like	0.207455	3.16277	1	0.439213	4.47484	1	0.152092	0.951829	0	0.161846	1.03973	0	0.505413	5.43696	1	0.010471	0.040324	0	0.428742	4.84026	1	0.127689	0.833171	0	-0.2649	2.40745	1	0.291535	2.77439	1	-0.0662	0.349381	0	0.269309	2.46716	1	-0.25514	2.27712	1	-0.05203	0.259838	0
NT01ZM0209	ZMO0203	transcriptional regulator, MerR family	-0.08895	0.568839	0	0.05019	0.146441	0	-0.44201	2.62173	1	-0.01038	0.027108	0	0.118582	0.411075	0	-0.02198	0.059337	0	0.072169	0.241237	0	0.034837	0.104764	0	-0.02975	0.088139	0	0.077255	0.261827	0	-0.06839	0.226258	0	-0.38519	2.35617	1	0.401881	2.50908	1	-0.05171	0.163255	0
NT01ZM1390	ZMO1335	flavoprotein WrbA	0.256851	5.74954	1	0.470361	5.09894	1	-0.08101	0.420859	0	0.080498	0.417436	0	0.601602	7.07128	1	0.426315	4.44485	1	0.044045	0.199617	0	0.160456	1.0644	0	0.26561	2.22742	1	0.470112	5.09522	1	-0.13124	0.801719	0	-0.34687	3.30334	1	0.42712	4.4567	1	-0.05099	0.237378	0
NT01ZM1826	ZMO1746	methionine synthase (B12-dependent)	0.076136	3.65571	1	0.034251	0.438583	0	0.046923	0.665412	0	-0.03551	0.459579	0	-0.11502	2.42041	1	0.408152	12.5794	1	-0.3739	11.4961	1	0.191509	5.05952	1	0.054116	0.809599	0	-0.12828	2.84442	1	0.14927	3.55165	1	-0.16972	4.2715	1	-0.02832	0.344474	0	-0.04877	0.701375	0
NT01ZM0822	ZMO0800	ABC transporter related	0.15002	0.561302	0	0.019362	0.046494	0	-0.09612	0.277749	0	0.191427	0.673976	0	0.164679	0.550496	0	0.340093	1.52432	0	-0.32073	3.78671	1	0.263183	2.83642	1	-0.01582	0.076925	0	-0.07336	0.462562	0	-0.14532	1.18256	0	-0.17303	1.52493	0	0.271731	2.97323	1	-0.04662	0.262158	0
NT01ZM1584	ZMO1522	TonB-dependent receptor	0.032604	0.107928	0	-0.16703	0.718905	0	0.19312	0.879314	0	0.032545	0.098689	0	-0.80527	6.81769	1	0.710018	5.77698	1	-0.87705	17.5556	1	0.0386	0.308654	0	-0.04401	0.363402	0	-0.88245	17.644	1	0.638238	13.2039	1	-0.4783	9.7373	1	-0.20458	3.14657	1	-0.04464	0.37002	0
NT01ZM1166	ZMO1126	nitrogen metabolism transcriptional regulator, NtrC, fis family	0.018701	0.271012	0	-0.18897	2.50642	1	0.114942	1.20522	0	0.107557	1.09533	0	-0.01942	0.126497	0	-0.12827	1.41368	0	-0.0607	0.499033	0	-0.06004	0.49195	0	-0.05054	0.393857	0	-0.17128	2.16633	1	-0.16955	2.13389	1	0.18317	2.39321	1	-0.05792	0.469398	0	-0.0443	0.333663	0
NT01ZM1170	ZMO1130	Uncharacterized protein (competence- and mitomycin-induced)-like	0.579674	6.43908	1	0.465486	3.67736	1	0.620063	5.50463	1	0.544332	4.59762	1	0.577511	4.9932	1	0.57679	4.98457	1	-0.1113	0.869149	0	-0.10609	0.812858	0	0.207203	2.14412	1	-0.01019	0.05083	0	-0.11203	0.877057	0	-0.06282	0.404138	0	0.131471	1.10071	0	-0.04337	0.255346	0
NT01ZM2100	ZMO1998	Uroporphyrinogen decarboxylase	-0.64054	13.9024	1	-0.60674	10.3119	1	-0.66677	11.4188	1	-0.6937	11.9006	1	-0.4606	7.44726	1	-0.74111	12.7267	1	0.134364	2.13201	1	0.001681	0.012364	0	0.054759	0.592074	0	0.190805	3.57506	1	-0.14615	2.41517	1	0.076016	0.929867	0	0.027831	0.250965	0	-0.0423	0.422007	0
NT01ZM0313	ZMO0305	conserved hypothetical protein	0.19537	0.371133	0	0.364806	0.739435	0	0.173382	0.2821	0	0.076997	0.110238	0	0.326789	0.636353	0	0.204311	0.345497	0	0.160495	0.628962	0	0.272411	1.3234	0	-0.22491	1.00432	0	0.208	0.899213	0	0.038016	0.109831	0	0.241483	1.11175	0	-0.32129	1.68579	1	-0.04179	0.122018	0
NT01ZM2084	ZMO1980	methyltransferase GidB	-0.75928	8.40588	1	-0.71167	7.29596	1	-0.84889	9.04063	1	-0.78383	8.2216	1	-0.47788	4.26493	1	-0.92651	9.99403	1	0.214838	5.86942	1	-0.01891	0.209588	0	0.068472	1.12003	0	0.264402	7.67357	1	-0.2338	6.56247	1	0.058711	0.900019	0	0.133535	2.99219	1	-0.04155	0.560591	0
NT01ZM0279	ZMO0270	hypothetical protein	0.547412	2.95247	1	0.762415	3.69398	1	0.63012	2.79489	1	0.334129	1.09977	0	0.918514	4.81429	1	0.306884	0.974122	0	0.455532	3.4061	1	0.052363	0.182152	0	0.035181	0.116011	0	0.543076	4.38582	1	-0.1561	0.719793	0	0.375599	2.56427	1	-0.26081	1.49487	0	-0.04131	0.138872	0
NT01ZM1841	ZMO1758	DNA uptake lipoprotein-like	0.301992	1.64398	1	0.137106	0.48698	0	0.41763	2.36045	1	0.324851	1.62706	1	0.171246	0.65482	0	0.29424	1.40705	0	-0.15713	1.84669	1	-0.11859	1.22237	0	0.083199	0.740659	0	-0.19253	2.49587	1	-0.03414	0.236615	0	0.004799	0.027863	0	-0.00958	0.057323	0	-0.03892	0.27711	0
NT01ZM1127	ZMO1088	rare lipoprotein A	0.40671	9.2951	1	0.446738	5.76451	1	0.288719	3.10672	1	0.406585	5.07016	1	0.214404	2.00007	1	0.71713	10.3196	1	-0.27039	3.27125	1	0.025405	0.140102	0	0.014451	0.075269	0	-0.23053	2.58643	1	0.232334	2.61635	1	-0.40301	5.7473	1	0.132317	1.14288	0	-0.03835	0.225682	0
NT01ZM1064	ZMO1026	hypothetical protein	0.359164	1.28341	0	0.482686	1.79838	1	0.211737	0.560349	0	0.350213	1.12538	0	0.792008	3.73208	1	0.082698	0.175294	0	0.399988	5.09708	1	0.14075	1.11237	0	-0.1368	1.06789	0	0.40394	5.16658	1	-0.30932	3.5387	1	0.269789	2.89653	1	0.001678	0.007518	0	-0.03786	0.202054	0
NT01ZM0519	ZMO0510	Dihydrolipoyllysine-residue acetyltransferase	-0.04401	0.271195	0	0.195374	1.2707	0	-0.16828	1.02512	0	-0.25794	1.91109	1	0.565204	5.91824	1	-0.31502	2.57066	1	0.510397	6.88894	1	0.058337	0.333368	0	0.217872	2.05543	1	0.786605	11.4328	1	-0.36983	4.45636	1	0.205076	1.87905	1	0.128214	0.949446	0	-0.03654	0.189871	0
NT01ZM0758	ZMO0737	3-dehydroquinate dehydratase	0.151426	1.58886	1	0.464769	5.41052	1	-0.13275	0.879864	0	-0.04309	0.20758	0	0.335377	3.40873	1	0.446163	5.11585	1	0.018606	0.109915	0	0.246202	3.27464	1	0.077129	0.614261	0	0.341936	5.22651	1	0.129392	1.26836	0	-0.33271	5.03316	1	0.166783	1.84099	1	-0.03653	0.238325	0
NT01ZM0773	ZMO0750	ribosomal large subunit pseudouridine synthase D	0.408548	5.75992	1	0.547836	4.90674	1	0.10437	0.462508	0	0.409076	3.23031	1	0.447619	3.68278	1	0.673125	6.47848	1	-0.12529	0.717239	0	0.264269	2.10117	1	-0.1368	0.809775	0	0.002183	0.008046	0	0.100216	0.530971	0	-0.30449	2.59243	1	0.167911	1.08153	0	-0.03636	0.153739	0
NT01ZM1038	ZMO1002	Phosphoglucosamine mutase	0.068349	3.25898	1	0.169203	4.43141	1	0.041243	0.581473	0	0.021343	0.25234	0	0.066105	1.11943	0	0.144703	3.54097	1	0.024499	0.298398	0	-0.01818	0.208466	0	0.002105	0.02046	0	0.008426	0.087585	0	0.103098	2.14815	1	-0.12164	2.74483	1	-0.0178	0.203317	0	-0.03634	0.491765	0
NT01ZM1734	ZMO1658	tRNA(Ile)-lysidine synthetase	0.251373	4.9916	1	0.110479	1.1103	0	0.389658	6.7902	1	0.181965	2.3097	1	-0.04113	0.297926	0	0.474993	8.67896	1	-0.36451	10.0755	1	0.078922	1.20661	0	0.0263	0.279247	0	-0.25929	6.67537	1	0.151604	3.1572	1	-0.00641	0.057132	0	-0.18139	4.09475	1	-0.0362	0.41618	0
NT01ZM2024	ZMO1922	capsule export protein	-0.64268	26.1752	1	-0.59231	14.6729	1	-0.6868	16.72	1	-0.56628	14.0718	1	-0.63451	15.6128	1	-0.68312	16.644	1	0.090812	1.24981	0	-0.05008	0.546083	0	-0.14466	2.48234	1	-0.10392	1.52159	0	0.042209	0.436712	0	-0.05376	0.600282	0	-0.02414	0.219149	0	-0.03569	0.35277	0
NT01ZM0505	ZMO0496	surface antigen (D15)	0.174345	1.50273	0	-0.03044	0.098689	0	0.2322	1.25842	0	0.298699	1.82086	1	-0.17228	0.822922	0	0.338764	2.1944	1	-0.36921	3.10162	1	-0.12156	0.624838	0	-0.01582	0.057196	0	-0.50659	4.88321	1	0.14184	0.771459	0	-0.22812	1.52188	0	0.050675	0.207943	0	-0.03561	0.138493	0
NT01ZM0366	ZMO0361	hypothetical protein	-0.05232	0.454467	0	-0.5077	4.82376	1	0.302727	2.27551	1	-0.08197	0.36841	0	-0.5903	5.92619	1	0.160272	0.900903	0	-0.66797	7.23453	1	0.004278	0.015078	0	0.119822	0.628525	0	-0.54387	5.52423	1	0.082599	0.386249	0	0.146733	0.830006	0	-0.26488	1.95067	1	-0.03554	0.141171	0
NT01ZM0334	ZMO0328	elongation factor P	0.100065	1.33062	0	0.035693	0.145151	0	0.174954	1.09561	0	-0.02523	0.098587	0	0.118295	0.634943	0	0.132236	0.739143	0	-0.09654	0.484684	0	0.062276	0.278873	0	0.145015	0.839987	0	0.110748	0.581094	0	-0.0826	0.396384	0	0.104993	0.541259	0	-0.05517	0.240905	0	-0.03277	0.131823	0
NT01ZM0445	ZMO0439	ribosomal large subunit pseudouridine synthase C	-0.12492	1.48927	0	-0.18871	0.992697	0	-0.24017	1.40555	0	0.01021	0.032373	0	-0.10701	0.458947	0	-0.16273	0.806094	0	-0.02598	0.08693	0	-0.03187	0.108717	0	-0.09029	0.369331	0	-0.14814	0.708129	0	-0.08171	0.325911	0	-0.1093	0.471785	0	0.160083	0.787947	0	-0.03093	0.105186	0
NT01ZM1776	ZMO1699	exodeoxyribonuclease III Xth	-0.20002	3.37929	1	-0.35466	4.10827	1	-0.20799	1.87555	1	-0.12737	0.920414	0	-0.35151	4.05612	1	-0.11322	0.780768	0	-0.24144	2.81886	1	-0.05544	0.3591	0	0.044994	0.27741	0	-0.25188	3.00035	1	-0.00316	0.015651	0	-0.15021	1.39779	0	0.125618	1.07916	0	-0.02774	0.156967	0
NT01ZM0016	ZMO0016	GrpE protein	-0.29372	4.26119	1	-0.23693	2.73677	1	-0.3462	4.73559	1	-0.346	4.73177	1	-0.17872	1.80201	1	-0.30398	3.9381	1	0.067052	1.30469	0	0.105839	2.5589	1	-0.03311	0.490913	0	0.139783	3.846	1	-0.05821	1.06387	0	0.063618	1.20892	0	-0.03291	0.487038	0	-0.0275	0.386461	0
NT01ZM0266	ZMO0260	ABC-type transport system involved in cytochrome c biogenesis ATPase component-like	0.272288	1.18651	0	0.11027	0.228769	0	0.247487	0.636879	0	0.596411	2.24954	1	0.155521	0.347975	0	0.089732	0.179617	0	0.020538	0.044619	0	-0.13966	0.39116	0	-0.3474	1.36186	0	-0.46651	2.10329	1	-0.04525	0.104014	0	0.018099	0.039096	0	0.001528	0.003174	0	-0.02562	0.056328	0
NT01ZM0835	ZMO0814	conserved hypothetical protein	-0.0431	0.315955	0	-0.09515	0.597161	0	0.041975	0.213637	0	0.061586	0.340126	0	0.2048	1.77247	1	-0.48075	6.06182	1	0.385606	6.36069	1	-0.25701	3.62067	1	-0.01014	0.058633	0	0.118457	1.15914	0	-0.29995	4.51623	1	0.265723	3.79954	1	0.009469	0.054523	0	-0.02476	0.155992	0
NT01ZM0982	ZMO0948	Endopeptidase Clp	-0.4869	12.6645	1	-0.23912	1.99299	1	-0.76036	9.72505	1	-0.58081	7.0259	1	0.148876	0.998551	0	-0.75528	9.65125	1	0.516167	6.02433	1	0.132625	0.848391	0	0.056411	0.278038	0	0.705203	8.91442	1	-0.38799	4.05786	1	0.127548	0.803473	0	0.235961	1.95411	1	-0.02448	0.10608	0
NT01ZM1177	ZMO1137	Phosphoserine phosphatase	-0.19916	1.22593	0	0.149389	0.725512	0	-0.38806	2.89612	1	-0.2916	1.8964	1	0.285876	1.84154	1	-0.40285	3.05999	1	0.55224	12.5472	1	-0.15095	2.30462	1	0.152567	2.34138	1	0.553859	12.5841	1	-0.13649	1.98475	1	-0.13616	1.97774	1	0.249032	4.77122	1	-0.02362	0.191569	0
NT01ZM1471	ZMO1413	ribosomal-protein-alanine acetyltransferase	0.397944	9.70714	1	0.131221	0.782676	0	0.746966	9.02222	1	0.342853	3.16688	1	0.113309	0.640192	0	0.38865	3.80059	1	-0.25743	2.07288	1	-0.12878	0.762623	0	0.135029	0.814395	0	-0.25118	1.9987	1	0.017911	0.071719	0	0.229535	1.74903	1	-0.26908	2.21365	1	-0.02164	0.08797	0
NT01ZM0207	ZMO0201	anthranilate synthase, component II	0.378936	3.31522	1	0.570086	4.95594	1	0.326751	2.2087	1	0.177331	0.906878	0	0.644197	5.85471	1	0.367466	2.62876	1	0.20262	2.66237	1	-0.00457	0.026314	0	0.247855	3.57841	1	0.445901	7.92884	1	-0.07411	0.626198	0	-0.04529	0.330845	0	0.098435	0.926593	0	-0.02097	0.1334	0
NT01ZM0786	ZMO0763	hypothetical protein	0.415019	5.31736	1	0.123837	0.651824	0	0.451449	4.22709	1	0.401808	3.57523	1	0.097607	0.475024	0	0.709212	7.73877	1	-0.58537	9.08206	1	0.063814	0.417438	0	0.198776	2.04495	1	-0.32278	4.16429	1	0.026229	0.143595	0	-0.19395	1.97173	1	0.149135	1.33929	0	-0.01858	0.097829	0
NT01ZM1017	ZMO0982	permease protein of oligopeptide ABC transporter	0.264615	2.18638	1	0.044365	0.166778	0	0.339535	2.52072	1	0.363284	2.78589	1	-0.07907	0.332549	0	0.434716	3.62375	1	-0.39035	6.43619	1	-0.09237	0.811171	0	0.021998	0.135932	0	-0.46073	7.94168	1	0.123437	1.22445	0	-0.18755	2.26635	1	0.045747	0.322198	0	-0.01837	0.111142	0
NT01ZM0661	ZMO0643	flagellar motor switch protein FliM	-0.17459	2.2641	1	-0.30675	3.5138	1	-0.07072	0.437109	0	-0.08789	0.581472	0	-0.09298	0.627095	0	-0.44675	5.95056	1	0.140003	1.71797	1	-0.13999	1.71781	1	-0.02213	0.154271	0	-0.02213	0.154203	0	-0.21377	3.213	1	0.236036	3.71146	1	-0.03931	0.304283	0	-0.01704	0.114956	0
NT01ZM0481	ZMO0474	3,4-dihydroxy-2-butanone 4-phosphate synthase	-0.16103	0.604138	0	0.226212	0.832897	0	-0.47659	2.46239	1	-0.40134	1.90833	1	0.368208	1.68002	1	-0.13437	0.414959	0	0.360584	4.45603	1	-0.00353	0.016108	0	0.39556	5.07112	1	0.75261	11.206	1	-0.142	1.13866	0	-0.34576	4.19845	1	0.47081	6.41099	1	-0.01694	0.082584	0
NT01ZM0327	ZMO0321	dihydrofolate reductase	0.089121	0.29296	0	-0.49797	2.49476	1	0.403502	1.82621	1	0.176573	0.566317	0	-0.11548	0.327925	0	-0.10811	0.302278	0	-0.38986	3.54597	1	-0.02724	0.107076	0	0.109642	0.571931	0	-0.30746	2.50109	1	-0.3825	3.44902	1	0.484373	4.83174	1	-0.11729	0.626068	0	-0.01541	0.057853	0
NT01ZM0310	ZMO0302	Uncharacterized protein related to arylsulfate sulfotransferase involved in siderophore biosynthesis-like	0.099744	1.00732	0	0.033049	0.154546	0	0.027535	0.125747	0	0.240447	2.11865	1	0.006482	0.026954	0	0.12451	0.816507	0	-0.09146	0.683521	0	-0.04833	0.299397	0	-0.10902	0.871377	0	-0.24881	2.90716	1	0.026567	0.147858	0	-0.14531	1.31415	0	0.103897	0.814772	0	-0.01484	0.077697	0
NT01ZM1214	ZMO1172	N-succinylarginine dihydrolase	0.019869	0.136408	0	-0.08965	0.502109	0	0.056483	0.28003	0	0.049841	0.240772	0	0.072094	0.379143	0	-0.09894	0.572077	0	0.009289	0.043445	0	-0.15244	1.25592	0	0.150639	1.23448	0	0.007488	0.034707	0	-0.16175	1.36898	0	0.002983	0.013513	0	0.143998	1.15664	0	-0.01476	0.070962	0
NT01ZM0595	ZMO0576	16S rRNA uridine-516 pseudouridylate synthase and related pseudouridylate synthase-like	0.225801	1.67204	1	0.009196	0.024811	0	0.261777	1.27438	0	0.236779	1.10251	0	-0.14843	0.576922	0	0.553074	3.83046	1	-0.54388	5.07823	1	0.070953	0.295938	0	0.073354	0.308306	0	-0.39957	3.27097	1	0.157623	0.84177	0	-0.22034	1.35878	0	0.048356	0.187247	0	-0.01436	0.04936	0
NT01ZM1613	ZMO1553	Thiamine-phosphate kinase	0.020595	0.162201	0	-0.54444	6.11811	1	0.219141	1.64695	1	0.234026	1.81482	1	-0.44715	4.67669	1	0.076365	0.384594	0	-0.62081	7.61095	1	-0.1024	0.592809	0	0.032619	0.145686	0	-0.69059	8.66426	1	-0.09729	0.553684	0	0.040379	0.186138	0	0.047504	0.225292	0	-0.00941	0.038066	0
NT01ZM0204	ZMO0198	peptide chain release factor 2	-0.32733	1.95444	1	-0.24971	0.957091	0	-0.48212	2.50501	1	-0.35797	1.61172	1	-0.27702	1.10974	0	-0.19222	0.665609	0	-0.05749	0.230633	0	0.061796	0.251437	0	0.067565	0.280122	0	0.071867	0.302114	0	0.027311	0.098756	0	-0.2281	1.43764	0	0.191715	1.11727	0	-0.00908	0.030715	0
NT01ZM0759	ZMO0738	bifunctional sulfur carrier protein/thiazole synthase protein	-0.173	3.06677	1	-0.22247	1.59548	1	-0.17102	1.08844	0	-0.02163	0.085018	0	0.226825	1.64175	1	-0.72617	8.40973	1	0.5037	5.24331	1	-0.27286	2.1583	1	0.008686	0.032417	0	0.239522	1.77922	1	-0.44929	4.47195	1	0.282277	2.26971	1	0.158081	0.972932	0	-0.00893	0.033368	0
NT01ZM0704	ZMO0686	signal transduction protein	0.42294	3.80156	1	-0.15293	0.343971	0	0.626478	2.44706	1	0.601739	2.30511	1	-0.35448	1.06129	0	0.818025	3.62192	1	-0.97095	4.62625	1	0.201912	0.490727	0	-0.1954	0.470188	0	-0.96445	4.58275	1	0.201553	0.489586	0	0.010365	0.018056	0	-0.22014	0.549947	0	-0.00822	0.014266	0
NT01ZM0801	ZMO0778	acriflavin resistance protein	0.1348	0.936955	0	0.010971	0.039667	0	0.275306	2.06322	1	0.09113	0.437546	0	-0.23701	1.65299	1	0.409769	3.70642	1	-0.3988	6.84632	1	0.07037	0.580091	0	-0.00691	0.040115	0	-0.33534	5.44193	1	0.247977	3.55428	1	-0.06409	0.512482	0	-0.19108	2.42238	1	-0.0072	0.041884	0
NT01ZM0342	ZMO0336	hypothetical protein	-0.09287	1.38465	0	-0.07242	0.607898	0	-0.09715	0.910976	0	-0.05583	0.431745	0	0.158966	1.86091	1	-0.37746	6.42685	1	0.305042	6.42564	1	0.014655	0.113561	0	-0.11204	1.52054	0	0.207654	3.77517	1	-0.23138	4.4066	1	0.294965	6.14781	1	-0.07073	0.787116	0	-0.00714	0.052294	0
NT01ZM1399	ZMO1345	aminopeptidase N	0.075172	0.409092	0	0.018438	0.066861	0	0.122353	0.625091	0	0.105441	0.512701	0	-0.11367	0.566319	0	0.18656	1.12578	0	-0.16812	1.98854	1	-0.07747	0.65581	0	0.019528	0.121801	0	-0.22606	3.08231	1	0.132105	1.39385	0	-0.14167	1.54428	0	0.002616	0.014709	0	-0.00695	0.040182	0
NT01ZM1704	ZMO1631	ferrichrome-iron receptor	0.122009	0.744134	0	0.168922	0.608749	0	0.033493	0.087994	0	0.239748	0.988017	0	-0.03205	0.083878	0	0.246841	1.02987	0	-0.07792	0.258863	0	-0.13723	0.528669	0	-0.0633	0.202155	0	-0.27844	1.42037	0	0.20097	0.889386	0	-0.35057	1.99493	1	0.142958	0.558137	0	-0.00665	0.018026	0
NT01ZM0425	ZMO0419	phospholipid/glycerol acyltransferase	0.160558	1.1331	0	-0.16899	1.11424	0	0.290119	2.46512	1	0.298001	2.565	1	0.006483	0.024684	0	0.047629	0.213789	0	-0.21662	6.06952	1	-0.09294	1.79371	1	0.011575	0.121824	0	-0.29799	9.04559	1	-0.17548	4.54844	1	0.149552	3.61906	1	0.019457	0.221164	0	-0.00647	0.064617	0
NT01ZM1371	ZMO1317	conserved hypothetical protein	0.256089	1.25584	0	0.051876	0.15331	0	0.311447	1.57806	1	0.291446	1.43161	0	-0.09826	0.327353	0	0.519728	3.36298	1	-0.46785	12.5468	1	0.033801	0.361228	0	0.039583	0.441745	0	-0.39447	10.4862	1	0.150139	2.92213	1	-0.17448	3.64011	1	0.019582	0.186822	0	-0.00476	0.039917	0
NT01ZM0575	ZMO0559	conserved hypothetical protein	0.0066	0.064479	0	-0.40697	5.41442	1	0.284405	3.25539	1	0.081378	0.54132	0	-0.22318	2.27595	1	-0.1162	0.880102	0	-0.29077	3.36238	1	-0.16624	1.47245	0	0.14984	1.26549	0	-0.30717	3.64158	1	-0.18378	1.70671	1	0.234366	2.44711	1	-0.05319	0.314163	0	-0.0026	0.012036	0
NT01ZM0892	ZMO0865	replicative DNA helicase	-0.09531	1.06419	0	0.104407	0.635884	0	-0.1818	1.39	0	-0.1802	1.37213	0	0.240128	2.09534	1	-0.25938	2.34939	1	0.363787	4.51244	1	0.04077	0.222486	0	0.014227	0.06843	0	0.418784	5.48398	1	-0.13572	1.06728	0	0.118349	0.878992	0	0.015832	0.076754	0	-0.00154	0.00695	0
NT01ZM1370	ZMO1316	conserved hypothetical protein	0.11891	0.560344	0	0.053868	0.117115	0	0.142893	0.369858	0	0.354258	1.27077	0	-0.07264	0.164143	0	0.051125	0.110517	0	0.002743	0.005806	0	-0.2274	0.762324	0	-0.20364	0.655419	0	-0.4283	1.897	1	0.126505	0.352228	0	-0.13563	0.384569	0	0.007725	0.016551	0	-0.0014	0.002958	0
NT01ZM1482	ZMO1423	peptidase M16 domain-containing protein	0.072575	0.786041	0	-0.11521	0.813257	0	0.053069	0.295336	0	0.222069	2.10388	1	-0.11127	0.77498	0	0.126436	0.92647	0	-0.24164	2.87259	1	-0.03218	0.18885	0	-0.05969	0.400317	0	-0.33351	4.57736	1	-0.00393	0.019838	0	-0.10555	0.8578	0	0.109313	0.901028	0	-0.00017	0.000839	0
NT01ZM0833	ZMO0812	recombination protein RecR	-0.17792	5.79907	1	-0.29405	4.45809	1	-0.04291	0.302842	0	-0.04333	0.306477	0	-0.27024	3.95313	1	-0.35521	5.78517	1	0.061158	0.474256	0	-0.33206	5.27965	1	0.044632	0.317922	0	-0.22627	3.05326	1	-0.02381	0.15101	0	-0.01976	0.122379	0	0.044214	0.314245	0	0.000653	0.003599	0
NT01ZM0511	ZMO0502	conserved hypothetical protein	0.076053	0.228951	0	0.085922	0.22743	0	0.108112	0.300201	0	0.099629	0.271684	0	-0.18058	0.579199	0	0.277051	1.04705	0	-0.19113	1.46107	0	-0.08408	0.467196	0	-0.00334	0.013375	0	-0.27854	2.55026	1	0.266502	2.38855	1	-0.25302	2.21144	1	-0.01182	0.049201	0	0.001665	0.006622	0
NT01ZM0681	ZMO0664	conserved hypothetical protein	0.188275	6.97196	1	-0.02946	0.213039	0	0.243854	3.84756	1	0.35573	6.47794	1	0.255495	4.11367	1	-0.10198	1.07086	0	0.072519	0.665294	0	-0.15035	1.88766	1	-0.01996	0.136051	0	-0.0978	1.00871	0	-0.28496	4.79905	1	0.195484	2.78547	1	0.091912	0.923818	0	0.002439	0.014809	0
NT01ZM1590	ZMO1530	Arabinose-5-phosphate isomerase	0.161239	1.04068	0	0.076236	0.31193	0	0.091041	0.389565	0	0.249507	1.56217	1	0.330741	2.37087	1	-0.02633	0.091526	0	0.102571	0.908186	0	0.001926	0.010301	0	-0.02073	0.123781	0	0.083768	0.685877	0	-0.25451	3.43109	1	0.119302	1.12605	0	0.137737	1.38676	0	0.002533	0.013599	0
NT01ZM1984	ZMO1884	conserved hypothetical protein	-0.2583	0.662729	0	-0.58211	2.07222	1	-0.14597	0.309451	0	-0.18091	0.405051	0	-0.56423	1.97854	1	-0.14211	0.299393	0	-0.44	11.1846	1	0.08534	1.18182	0	-0.02286	0.211257	0	-0.37752	9.4395	1	-0.01788	0.15884	0	0.081474	1.10554	0	-0.05779	0.683369	0	0.005807	0.046674	0
NT01ZM1367	ZMO1313	4-hydroxythreonine-4-phosphate dehydrogenase	0.552998	6.34062	1	0.302947	2.31849	1	0.61434	6.34693	1	0.652108	6.85831	1	0.287069	2.14047	1	0.658477	6.94433	1	-0.35553	7.62572	1	0.012289	0.091627	0	-0.01541	0.11756	0	-0.35865	7.70887	1	0.015878	0.121553	0	-0.03185	0.272724	0	0.022358	0.179323	0	0.006389	0.045572	0
NT01ZM2048	ZMO1943	conserved hypothetical protein	-0.09715	2.17714	1	0.065006	0.464946	0	-0.23773	2.9351	1	0.023577	0.137001	0	-0.05253	0.354175	0	-0.1219	1.09924	0	0.186911	2.05552	1	0.011798	0.064232	0	-0.26807	3.49959	1	-0.06937	0.506101	0	0.117535	1.0433	0	-0.10403	0.877765	0	-0.00677	0.035795	0	0.006739	0.03565	0
NT01ZM2067	ZMO1962	histidine kinase	-0.65313	11.5538	1	-0.69659	9.52933	1	-0.55445	7.23705	1	-0.64732	8.74899	1	-0.79915	11.0949	1	-0.61161	8.17317	1	-0.08498	0.805669	0	0.04686	0.366279	0	-0.10663	1.1104	0	-0.14475	1.73434	1	0.102566	1.05029	0	0.104023	1.07169	0	-0.19951	2.78995	1	0.007082	0.04348	0
NT01ZM0898	ZMO0871	squalene-associated FAD-dependent desaturase	0.189308	6.09084	1	-0.01049	0.059837	0	0.239015	3.18871	1	0.305731	4.5451	1	-0.04594	0.319372	0	0.258427	3.57342	1	-0.26892	3.78519	1	0.085791	0.721019	0	-0.15911	1.74652	1	-0.34224	5.31567	1	0.035452	0.233111	0	0.066378	0.510775	0	-0.0924	0.798781	0	0.009433	0.053474	0
NT01ZM0592	ZMO0574	ATP-dependent DNA helicase UvrD	0.321068	2.16811	1	0.15672	0.703788	0	0.375769	2.48966	1	0.459015	3.34326	1	0.154675	0.691262	0	0.294815	1.73758	1	-0.13809	2.19118	1	-0.13237	2.0578	1	-0.02362	0.204324	0	-0.29408	6.43806	1	0.002045	0.014952	0	-0.05142	0.537998	0	0.059628	0.656181	0	0.010256	0.0801	0
NT01ZM2003	ZMO1902	uroporphyrinogen III synthase HEM4	-0.72912	14.9037	1	-0.85775	14.0538	1	-0.5438	8.64578	1	-0.6711	10.9722	1	-0.94066	15.2982	1	-0.76092	12.5049	1	-0.09683	1.2678	0	-0.07104	0.815931	0	-0.09043	1.14849	0	-0.2583	5.29205	1	0.08291	1.01421	0	0.146071	2.32354	1	-0.21773	4.1668	1	0.011253	0.086993	0
NT01ZM0926	ZMO0899	NAD(+) synthase (glutamine-hydrolyzing)	-0.30887	3.7317	1	-0.0971	0.504783	0	-0.4432	4.43079	1	-0.34416	3.07477	1	-0.03758	0.158415	0	-0.41054	3.9732	1	0.31344	4.37052	1	-0.10404	0.875926	0	0.110335	0.95146	0	0.319732	4.49499	1	-0.05952	0.414107	0	-0.1367	1.29398	0	0.209377	2.42667	1	0.013153	0.072029	0
NT01ZM2039	ZMO1936	conserved hypothetical protein	-0.06223	1.12016	0	-0.02368	0.237191	0	-0.06083	0.799043	0	-0.0654	0.883925	0	0.013595	0.125034	0	-0.13627	2.58001	1	0.112595	3.40396	1	-0.00895	0.119684	0	-0.0104	0.141787	0	0.093244	2.57926	1	-0.03727	0.686154	0	0.066492	1.56341	1	-0.01497	0.215799	0	0.014253	0.203747	0
NT01ZM1131	ZMO1092	methionyl-tRNA synthetase	-0.38627	8.39433	1	-0.7142	7.6254	1	-0.32133	2.50364	1	-0.29613	2.21802	1	-0.32768	2.57725	1	-0.59995	6.0942	1	-0.11425	0.570173	0	-0.04618	0.185177	0	0.14331	0.775857	0	-0.01711	0.061746	0	-0.38652	3.28704	1	0.232448	1.55026	1	0.168509	0.973539	0	0.014433	0.051557	0
NT01ZM1446	ZMO1390	conserved hypothetical protein	0.17731	1.14068	0	0.054169	0.220658	0	-0.00895	0.030979	0	0.19523	1.1844	0	0.020851	0.075463	0	0.502107	4.71397	1	-0.44794	11.9658	1	0.267445	6.54612	1	0.021418	0.206717	0	-0.15908	3.16688	1	0.033318	0.353379	0	-0.24361	5.78585	1	0.225598	5.21251	1	0.015304	0.140336	0
NT01ZM0452	ZMO0446	membrane bound O-acyl transferase, MBOAT family protein	0.323185	2.12755	1	-0.00872	0.024944	0	0.544571	4.07206	1	0.427835	2.86616	1	-0.03121	0.095697	0	0.35155	2.14271	1	-0.36027	7.04034	1	-0.1679	2.40122	1	0.084745	0.88642	0	-0.44343	9.07493	1	0.022492	0.165277	0	0.025119	0.187793	0	-0.03199	0.249953	0	0.01562	0.109613	0
NT01ZM1748	ZMO1672	hypothetical protein	0.395116	12.2149	1	-0.01281	0.109768	0	0.657263	16.4939	1	0.585559	14.8959	1	-0.3702	9.2764	1	0.707842	17.549	1	-0.72065	24.3946	1	-0.1503	5.13293	1	-0.06738	1.59406	1	-0.93833	28.5572	1	0.357388	14.1342	1	-0.20088	7.52018	1	-0.13908	4.6078	1	0.017431	0.258902	0
NT01ZM0341	ZMO0335	ATPase MipZ	-0.16831	1.38769	0	0.022198	0.085627	0	-0.19652	1.29348	0	-0.1157	0.615204	0	0.074062	0.344844	0	-0.43508	4.15666	1	0.45728	7.65082	1	-0.18402	2.13023	1	-0.06534	0.492926	0	0.207918	2.55316	1	-0.05186	0.366364	0	0.054541	0.390456	0	0.015475	0.089794	0	0.018152	0.106964	0
NT01ZM1360	ZMO1306	hemolysin A	-0.10521	0.573567	0	-0.18096	0.872098	0	-0.03286	0.106452	0	0.053984	0.186661	0	-0.13033	0.556938	0	-0.31162	1.9169	1	0.130654	0.895434	0	-0.16234	1.22073	0	-0.13089	0.897744	0	-0.16258	1.22334	0	-0.05064	0.260239	0	0.116417	0.762427	0	-0.04405	0.220288	0	0.021734	0.098681	0
NT01ZM0347	ZMO0341	short-chain dehydrogenase/reductase SDR	0.06449	0.700956	0	0.250609	1.81481	1	-0.09538	0.468638	0	0.290874	2.26345	1	0.231896	1.61833	1	-0.16943	1.02616	0	0.420039	3.88243	1	-0.13509	0.746979	0	-0.32215	2.63337	1	-0.0372	0.149777	0	0.018713	0.070266	0	-0.06105	0.267697	0	0.06411	0.284125	0	0.021777	0.082739	0
NT01ZM1740	ZMO1664	conserved hypothetical protein	0.148495	0.981038	0	-0.22705	1.39256	0	0.487771	4.28006	1	0.292298	2.02084	1	-0.10436	0.473945	0	-0.08173	0.346915	0	-0.14532	1.40165	0	-0.15577	1.55178	1	-0.07032	0.509924	0	-0.3714	5.48386	1	-0.12269	1.09694	0	0.413737	6.33494	1	-0.26579	3.41669	1	0.025252	0.146742	0
NT01ZM0954	ZMO0924	preprotein translocase subunit SecA	0.062082	0.650599	0	0.119935	0.998846	0	-0.03531	0.20565	0	0.079885	0.570438	0	0.285095	3.55481	1	-0.08134	0.584401	0	0.201279	2.85901	1	0.138942	1.65137	1	-0.10909	1.16025	0	0.231131	3.50137	1	-0.16516	2.13292	1	0.184979	2.52337	1	0.006103	0.037527	0	0.025921	0.180946	0
NT01ZM0130	ZMO0135	Sel1 domain-containing protein	-0.00571	0.02552	0	0.15932	0.493081	0	-0.2261	0.790468	0	0.247434	0.896551	0	0.324904	1.32437	0	-0.36909	1.59626	1	0.528409	2.71562	1	-0.17897	0.575022	0	-0.24508	0.884576	0	0.104367	0.288759	0	-0.16558	0.518702	0	-0.03598	0.085283	0	0.228456	0.801927	0	0.026896	0.062386	0
NT01ZM1434	ZMO1380	AraC family transcriptional regulator	0.118353	0.800373	0	0.05229	0.223866	0	0.169009	1.03087	0	0.118012	0.626063	0	0.178886	1.11816	0	0.007507	0.027142	0	0.044783	0.325073	0	0.045183	0.32869	0	-0.0021	0.011859	0	0.087866	0.787255	0	-0.1266	1.32377	0	0.206685	2.72991	1	-0.0531	0.40276	0	0.026992	0.177357	0
NT01ZM1768	ZMO1691	ribonuclease BN	0.049072	0.141409	0	0.093632	0.261802	0	0.094378	0.264326	0	0.109433	0.316799	0	0.348792	1.53044	0	-0.35632	1.57922	1	0.449948	5.56206	1	-0.09405	0.589574	0	-0.08919	0.549338	0	0.266707	2.63003	1	-0.25516	2.46314	1	0.356645	4.02077	1	-0.07414	0.431411	0	0.027348	0.130834	0
NT01ZM0889	ZMO0862	conserved hypothetical protein	0.366127	2.98528	1	0.463818	3.47638	1	0.323697	2.0445	1	0.297838	1.80723	1	0.222619	1.18025	0	0.620352	5.25023	1	-0.15653	1.65823	1	0.054374	0.38529	0	0.055028	0.391186	0	-0.04713	0.322075	0	0.241199	3.14368	1	-0.24228	3.16439	1	0.029169	0.181292	0	0.028086	0.173533	0
NT01ZM0918	ZMO0892	helicase C2	0.061684	0.507122	0	-0.07522	0.288787	0	0.012281	0.038592	0	0.323537	2.13261	1	-0.06422	0.238525	0	-0.02486	0.081493	0	-0.05036	0.182981	0	-0.2174	1.22048	0	-0.09036	0.370875	0	-0.35812	2.54639	1	-0.011	0.035077	0	-0.18026	0.933607	0	0.220891	1.24897	0	0.029632	0.100628	0
NT01ZM0767	ZMO0745	conserved hypothetical protein	0.012152	0.038966	0	0.084167	0.30345	0	-0.03524	0.110315	0	0.113778	0.44372	0	0.190094	0.886439	0	-0.22002	1.09087	0	0.304191	5.20126	1	-0.05301	0.435273	0	-0.14472	1.76515	1	0.106457	1.12723	0	-0.10593	1.11916	0	0.131774	1.53737	0	0.004295	0.026214	0	0.030142	0.21701	0
NT01ZM0806	ZMO0782	aspartyl/glutamyl-tRNA amidotransferase subunit B	0.070454	0.323136	0	0.247401	1.51446	0	0.042375	0.1533	0	-0.13069	0.614795	0	0.165014	0.846633	0	0.205116	1.15296	0	0.042285	0.32228	0	0.140939	1.66828	1	0.143476	1.71278	1	0.326701	5.6416	1	0.082387	0.772191	0	-0.0218	0.147119	0	-0.02959	0.209404	0	0.030996	0.22121	0
NT01ZM1592	ZMO1532	Phosphoribosylformylglycinamidine synthase	-0.37236	6.18204	1	-0.47252	3.2657	1	-0.38745	2.43693	1	-0.25419	1.30847	0	-0.16994	0.739363	0	-0.67786	5.44908	1	0.205336	0.962999	0	-0.09089	0.326184	0	0.000931	0.00257	0	0.115378	0.441183	0	-0.30258	1.68936	1	0.199516	0.924641	0	0.134194	0.537503	0	0.03113	0.094322	0
NT01ZM1842	ZMO1759	conserved hypothetical protein	-0.00641	0.019653	0	0.219274	1.06049	0	-0.00371	0.010348	0	-0.03861	0.119901	0	0.350741	2.10886	1	-0.33406	1.96186	1	0.553338	11.194	1	-0.02259	0.159834	0	-0.10937	1.21596	0	0.421377	8.20646	1	-0.13147	1.59072	1	0.307768	5.47269	1	-0.14427	1.82468	1	0.032027	0.240432	0
NT01ZM1850	ZMO1768	diaminopimelate decarboxylase	0.083644	0.889594	0	-0.0791	0.343164	0	0.120678	0.592758	0	0.18751	1.09292	0	0.064881	0.268875	0	-0.03849	0.145888	0	-0.04061	0.156973	0	0.16272	0.907208	0	-0.21127	1.31885	0	-0.08916	0.404634	0	-0.14398	0.764888	0	0.32189	2.45498	1	-0.14444	0.768245	0	0.033465	0.126122	0
NT01ZM0206	ZMO0200	Anthranilate phosphoribosyltransferase	0.365399	5.50505	1	0.645171	9.08334	1	0.164069	1.33596	0	0.258643	2.61627	1	0.718688	10.2703	1	0.320195	3.57929	1	0.324977	6.97407	1	0.040411	0.375048	0	0.129074	1.87356	1	0.494462	11.3939	1	-0.07352	0.830649	0	-0.11571	1.59438	1	0.223647	4.19901	1	0.034416	0.306938	0
NT01ZM1919	ZMO1831	NifQ family protein	0.135688	0.487178	0	0.108854	0.245354	0	-0.00168	0.003064	0	0.356205	1.17153	0	0.032196	0.062605	0	0.156028	0.382344	0	-0.04717	0.120787	0	-0.20301	0.725384	0	-0.03318	0.082077	0	-0.28336	1.16027	0	0.076657	0.210577	0	-0.36071	1.65012	1	0.3247	1.41395	0	0.040646	0.102417	0
NT01ZM0256	ZMO0250	response regulator receiver protein	0.147832	6.34271	1	0.138092	2.13734	1	0.271943	5.6745	1	0.140293	2.18809	1	0.08786	1.10165	0	0.091233	1.16299	0	0.046858	0.465956	0	-0.13326	2.02729	1	0.075774	0.892813	0	-0.01063	0.081736	0	0.050232	0.510294	0	0.047452	0.473648	0	-0.05588	0.58774	0	0.041807	0.402314	0
NT01ZM0373	ZMO0369	Glucokinase	-0.27556	0.776192	0	-0.16778	0.356634	0	-0.19393	0.428717	0	-0.34649	0.938309	0	0.091914	0.173044	0	-0.65373	2.37116	1	0.485951	4.52906	1	-0.41264	3.58405	1	0.407497	3.51937	1	0.480808	4.46163	1	-0.2597	1.80955	1	0.047157	0.188438	0	0.254946	1.76082	1	0.042407	0.166662	0
NT01ZM0769	ZMO0746	conserved hypothetical protein-like	0.189257	4.80156	1	0.014185	0.082873	0	0.204206	2.53499	1	0.238311	3.18345	1	0.213371	2.70518	1	0.101141	0.908754	0	-0.08696	0.817899	0	-0.13958	1.61445	1	0.244948	3.70062	1	0.018416	0.119979	0	-0.19919	2.7337	1	-0.03651	0.265135	0	0.279053	4.45885	1	0.043356	0.327305	0
NT01ZM1615	ZMO1556	Glutamate--cysteine ligase	0.003713	0.019406	0	-0.12069	0.915514	0	0.137515	1.10222	0	0.113582	0.840771	0	-0.00321	0.01474	0	-0.23303	2.39119	1	0.112344	2.01645	1	-0.0797	1.21785	0	-0.10545	1.83584	1	-0.0728	1.06919	0	-0.11748	2.15477	1	0.290852	7.68887	1	-0.12938	2.48638	1	0.043987	0.533943	0
NT01ZM1344	ZMO1294	sugar isomerase (SIS)	0.057334	0.244435	0	-0.1647	0.641386	0	0.130186	0.469459	0	0.207917	0.884458	0	-0.23451	1.04887	0	0.125747	0.448799	0	-0.29044	2.09072	1	-0.15262	0.822985	0	0.048474	0.191336	0	-0.39459	3.28801	1	0.069816	0.295925	0	-0.14818	0.789902	0	0.126205	0.63407	0	0.047845	0.188445	0
NT01ZM0941	ZMO0912	conserved hypothetical protein	-0.0131	0.029384	0	-0.32825	1.25452	0	0.170176	0.505122	0	0.057092	0.134777	0	-0.394	1.63867	1	0.114349	0.304714	0	-0.44259	8.45831	1	0.0716	0.648814	0	-0.03012	0.217197	0	-0.40111	7.49757	1	0.065759	0.578607	0	0.127427	1.46669	0	-0.1432	1.74163	1	0.049981	0.404382	0
NT01ZM1578	ZMO1515	50S ribosomal protein L20	-0.30535	1.12013	0	-0.17123	0.382879	0	-0.40059	1.21562	0	-0.28564	0.753411	0	-0.24556	0.613141	0	-0.28961	0.767927	0	0.118383	0.389347	0	0.218626	0.884094	0	-0.24644	1.04753	0	0.090565	0.279052	0	0.07433	0.220117	0	0.107643	0.345367	0	-0.13149	0.445396	0	0.050487	0.140745	0
NT01ZM1543	ZMO1484	ATP-dependent DNA helicase	0.181372	0.894968	0	0.122441	0.50121	0	0.217834	1.10695	0	0.213211	1.07343	0	0.258668	1.42	0	0.035777	0.114725	0	0.086664	1.7187	1	0.070056	1.25849	0	-0.06072	1.02462	0	0.095996	1.99961	1	-0.13623	3.35378	1	0.252113	7.77182	1	-0.06535	1.13814	0	0.050539	0.79145	0
NT01ZM1354	ZMO1301	hypothetical protein	0.503954	4.5552	1	0.292228	0.917784	0	0.525169	2.15525	1	0.538769	2.2386	1	0.000892	0.001671	0	0.950988	5.09978	1	-0.65876	3.27496	1	0.445179	1.83457	1	-0.27287	0.902436	0	-0.48645	2.09218	1	0.291336	0.989983	0	0.01936	0.040001	0	-0.25927	0.840023	0	0.051429	0.113956	0
NT01ZM0042	ZMO0043	maf protein	-0.65192	20.8707	1	-0.5421	10.0263	1	-0.76147	14.2172	1	-0.63049	11.8011	1	-0.69301	12.986	1	-0.52269	9.62154	1	-0.0194	0.126656	0	0.010956	0.067821	0	-0.00124	0.007221	0	-0.00969	0.059499	0	0.150913	1.80153	1	-0.22782	3.31188	1	0.129734	1.44195	0	0.052831	0.418004	0
NT01ZM1703	ZMO1630	hypothetical protein	0.169234	0.535467	0	0.359106	1.15554	0	0.154398	0.368978	0	0.354145	1.13264	0	0.383362	1.27009	0	-0.21497	0.566699	0	0.574077	4.24371	1	-0.36885	2.22113	1	-0.11945	0.453577	0	0.085775	0.298723	0	-0.02426	0.070965	0	0.000522	0.001419	0	0.080293	0.275556	0	0.056558	0.1818	0
NT01ZM0467	ZMO0459	LolC/E family lipoprotein releasing system, transmembrane protein	0.236077	5.67128	1	0.424622	4.90413	1	0.16056	1.1852	0	0.241262	2.15592	1	0.031249	0.146393	0	0.511238	6.30512	1	-0.08662	0.505416	0	0.030322	0.141484	0	-0.09665	0.584475	0	-0.15294	1.10514	0	0.393373	4.4057	1	-0.32036	3.27755	1	-0.01595	0.069847	0	0.057068	0.297603	0
NT01ZM1089	ZMO1049	phosphate ABC transporter, inner membrane subunit PstA	0.230382	2.24957	1	0.1495	1.03126	0	0.295765	2.80693	1	0.252737	2.22375	1	0.158218	1.1184	0	0.214805	1.74753	1	-0.06531	0.87038	0	-0.06426	0.850851	0	0.093322	1.45305	0	-0.03624	0.396005	0	-0.00872	0.076009	0	0.016705	0.156099	0	0.050294	0.608031	0	0.05828	0.74307	0
NT01ZM1347	ZMO1296	hypothetical protein	0.137423	1.72956	1	-0.20881	2.49918	1	0.361287	5.49294	1	0.286344	3.9675	1	-0.02	0.116678	0	-0.07794	0.607507	0	-0.13088	2.53968	1	-0.06954	1.00544	0	-0.04561	0.562375	0	-0.24603	6.22809	1	-0.18881	4.33179	1	0.369688	10.2288	1	-0.12055	2.24832	1	0.060323	0.823087	0
NT01ZM1567	ZMO1507	Inorganic diphosphatase	0.26111	4.03725	1	0.144086	0.85607	0	0.373473	3.4389	1	0.293513	2.41165	1	0.102308	0.537034	0	0.275145	2.19115	1	-0.13106	0.867817	0	0.023804	0.106062	0	-0.023	0.102133	0	-0.13026	0.86039	0	0.041778	0.200869	0	0.122132	0.786554	0	-0.10296	0.622775	0	0.060949	0.316439	0
NT01ZM0606	ZMO0588	conserved hypothetical protein	0.075591	2.56071	1	-0.03068	0.382484	0	-0.08017	1.42623	0	0.23926	6.84035	1	0.200575	5.41443	1	-0.05731	0.88093	0	0.02663	0.369386	0	0.077401	1.60121	1	-0.07937	1.66171	1	0.024657	0.335404	0	-0.23125	7.56863	1	0.054542	0.964798	0	0.240052	7.92652	1	0.063342	1.19507	0
NT01ZM0482	ZMO0475	Riboflavin synthase	0.042396	0.560056	0	0.543033	8.66947	1	-0.2352	2.76649	1	-0.08129	0.600857	0	0.461237	7.09098	1	0.024839	0.140567	0	0.518194	8.55899	1	0.079993	0.617208	0	0.008716	0.046956	0	0.606903	10.2676	1	0.081796	0.636052	0	-0.18005	1.96387	1	0.162627	1.68937	1	0.064375	0.463076	0
NT01ZM0357	ZMO0351	putative DNA helicase	0.037579	0.423503	0	-0.14878	1.07108	0	0.110798	0.708668	0	0.173903	1.3418	0	-0.09915	0.609532	0	-0.03523	0.169007	0	-0.11355	0.732959	0	-0.06077	0.323875	0	-0.03422	0.163444	0	-0.20854	1.752	1	-0.04963	0.252901	0	0.085262	0.498818	0	0.028884	0.134803	0	0.064516	0.348963	0
NT01ZM0369	ZMO0364	DNA ligase (NAD(+))	0.185688	4.28688	1	-0.04491	0.450822	0	0.374356	8.70491	1	0.267433	5.67642	1	-0.08696	1.11223	0	0.187923	3.45286	1	-0.23283	8.94294	1	-0.04487	0.881351	0	-0.00947	0.126874	0	-0.28718	11.3055	1	0.042046	0.804765	0	0.141559	4.69233	1	-0.11639	3.54788	1	0.067212	1.5774	1
NT01ZM1200	ZMO1159	CDP-diacylglycerol--serine O-phosphatidyltransferase	0.082055	2.74355	1	-0.20529	4.23675	1	0.278631	6.43738	1	0.224636	4.8099	1	-0.09362	1.33749	0	-0.08143	1.0932	0	-0.12386	2.10434	1	-0.03291	0.336788	0	-0.09376	1.39552	0	-0.25053	5.80004	1	-0.11167	1.8048	1	0.327149	8.16343	1	-0.14775	2.73321	1	0.067729	0.875485	0
NT01ZM1363	ZMO1309	Leucyl aminopeptidase	-0.08649	0.778956	0	0.330904	4.52259	1	-0.33698	4.63984	1	-0.18454	1.92455	1	0.167065	1.66131	1	0.008515	0.044017	0	0.322389	9.38198	1	0.175201	4.24482	1	-0.07819	1.29849	0	0.419404	12.4661	1	0.163839	3.85646	1	-0.1703	4.07645	1	0.07426	1.20504	0	0.067801	1.05728	0
NT01ZM1751	ZMO1675	protein-disulfide isomerase-like protein	-0.06882	0.323675	0	0.264395	1.6283	1	-0.31151	2.07545	1	-0.22855	1.31538	0	0.612453	5.51219	1	-0.34766	2.44261	1	0.612057	10.2213	1	0.082057	0.628083	0	0.215172	2.51105	1	0.909286	15.2069	1	-0.34806	5.03089	1	0.118206	1.04304	0	0.298132	4.04529	1	0.06828	0.491937	0
NT01ZM0462	ZMO0454	Formate--tetrahydrofolate ligase	0.213787	3.0253	1	0.350573	3.22281	1	0.195726	1.36317	0	0.017803	0.070471	0	0.365585	3.42637	1	0.276032	2.26408	1	0.07454	0.42374	0	0.135774	0.951993	0	0.205873	1.74116	1	0.416187	4.86573	1	-0.01501	0.066478	0	0.055467	0.292521	0	0.02795	0.131185	0	0.068406	0.37979	0
NT01ZM0165	ZMO0166	peptidoglycan-associated lipoprotein	0.036207	0.209808	0	0.656628	7.76103	1	-0.36712	3.51888	1	0.026163	0.10879	0	0.505471	5.52484	1	-0.01969	0.079752	0	0.67632	11.5719	1	0.149978	1.50533	0	-0.27616	3.70313	1	0.550136	9.21189	1	0.151157	1.52274	0	-0.19745	2.26062	1	0.117118	1.05184	0	0.070828	0.526578	0
NT01ZM0229	ZMO0223	hypothetical protein	0.37007	5.11951	1	-0.03901	0.104378	0	0.719169	4.91994	1	0.462375	2.59852	1	-0.55398	3.39009	1	0.852714	6.19811	1	-0.89173	6.57237	1	0.062608	0.177939	0	-0.11493	0.370255	0	-0.94405	7.07277	1	0.514966	3.04627	1	-0.07094	0.205838	0	-0.37173	1.88012	1	0.072304	0.210514	0
NT01ZM1436	ZMO1382	aminotransferase class-III	0.087032	0.565545	0	0.086723	0.342292	0	-0.11602	0.496739	0	0.248172	1.43166	0	0.026103	0.085466	0	0.189874	0.973062	0	-0.10315	0.529738	0	0.077732	0.36768	0	-0.12403	0.678423	0	-0.14945	0.877958	0	0.06062	0.270358	0	-0.22816	1.61581	1	0.24016	1.74269	1	0.072615	0.337589	0
NT01ZM1292	ZMO1242	peptidase M14, carboxypeptidase A	-0.04984	0.5449	0	0.206671	2.33747	1	-0.21392	2.46	1	-0.13149	1.20159	0	0.262726	3.33029	1	-0.11668	1.01232	0	0.323354	5.55608	1	0.157437	1.96219	1	-0.01239	0.078667	0	0.468405	8.8963	1	-0.05606	0.460217	0	0.060205	0.50519	0	0.070038	0.617797	0	0.074187	0.667852	0
NT01ZM1566	ZMO1506	hypothetical protein	0.236099	5.55273	1	0.239149	2.07891	1	0.334144	3.40647	1	0.210903	1.72583	1	-0.15493	1.10069	0	0.554281	6.86209	1	-0.31513	3.12674	1	-0.18151	1.38424	0	0.206844	1.67702	1	-0.28979	2.76365	1	0.39408	4.31969	1	-0.40164	4.43752	1	0.083604	0.472741	0	0.07604	0.418229	0
NT01ZM0054	ZMO0056	D-fructose-6-phosphate amidotransferase	-0.71605	9.88856	1	-0.57018	5.35968	1	-0.79874	8.28225	1	-0.77865	8.02983	1	-0.75733	7.76041	1	-0.52945	4.83891	1	-0.04072	0.217135	0	0.028396	0.143113	0	0.1098	0.770691	0	0.097474	0.654693	0	0.187158	1.65599	1	-0.24089	2.40679	1	0.129883	0.975159	0	0.076153	0.47158	0
NT01ZM0841	ZMO0820	phosphoribosylformylglycinamidine synthase II	0.176983	6.84787	1	0.031652	0.245595	0	0.31613	5.90431	1	0.218513	3.51801	1	-0.20759	3.26456	1	0.380881	7.5145	1	-0.34923	6.72999	1	-0.03649	0.291812	0	0.037071	0.297502	0	-0.34865	6.71557	1	0.239244	4.0098	1	-0.10124	1.13504	0	-0.06055	0.556647	0	0.077456	0.777602	0
NT01ZM0219	ZMO0213	outer membrane autotransporter barrel domain	0.133021	1.50219	0	0.216893	2.07075	1	-0.04862	0.269654	0	0.191589	1.72324	1	0.179951	1.57119	1	0.209169	1.96232	1	0.007725	0.047942	0	0.116733	1.27691	0	-0.0573	0.477759	0	0.067163	0.589396	0	0.036942	0.275007	0	-0.14106	1.68494	1	0.182918	2.47638	1	0.078801	0.732135	0
NT01ZM1925	ZMO1837	Nicotinate-nucleotide diphosphorylase (carboxylating)	0.381004	2.45196	1	0.157097	0.548776	0	0.52148	3.06471	1	0.480701	2.71807	1	-0.25732	1.08506	0	0.779159	5.42954	1	-0.62206	7.72913	1	-0.06429	0.329471	0	0.029698	0.132588	0	-0.65665	8.25845	1	0.414421	4.50224	1	-0.32197	3.12857	1	-0.01108	0.045671	0	0.081374	0.444156	0
NT01ZM0007	ZMO0007	phosphoadenosine phosphosulfate reductase	-0.34496	1.30606	0	-0.13758	0.361855	0	-0.41583	1.65572	1	-0.3614	1.34783	0	-0.13219	0.344152	0	-0.47042	1.98711	1	0.332831	8.2788	1	-0.10177	1.56081	1	0.080593	1.11169	0	0.311654	7.63771	1	-0.00539	0.043868	0	-0.04718	0.53093	0	0.135019	2.3718	1	0.08244	1.14851	0
NT01ZM1614	ZMO1554	conserved hypothetical protein	0.254309	5.85559	1	0.060322	0.446878	0	0.199751	2.42223	1	0.349884	5.42764	1	-0.08288	0.681328	0	0.550475	9.59681	1	-0.49015	10.262	1	0.148774	2.0301	1	-0.00798	0.053575	0	-0.34936	6.83638	1	0.143198	1.91833	1	-0.20195	3.19007	1	0.142151	1.89759	1	0.083399	0.876261	0
NT01ZM1120	ZMO1081	hypothetical protein	0.048141	0.292103	0	-0.02503	0.101963	0	0.133854	0.792863	0	0.064895	0.307518	0	0.175932	1.16747	0	-0.18212	1.22724	0	0.157092	1.56016	1	0.048121	0.312572	0	-0.00958	0.050814	0	0.195634	2.15828	1	-0.20096	2.24603	1	0.364094	5.30221	1	-0.07854	0.586715	0	0.084596	0.648461	0
NT01ZM1020	ZMO0984	peptidase M23B	0.231419	4.93073	1	0.084222	0.856539	0	0.452226	9.0895	1	0.26966	4.65616	1	0.07547	0.735583	0	0.128321	1.5698	1	-0.0441	0.629821	0	-0.15765	3.96421	1	0.092347	1.80444	1	-0.1094	2.31999	1	0.008752	0.090535	0	0.166253	4.27657	1	-0.09022	1.7433	1	0.084785	1.59069	1
NT01ZM0191	ZMO0187	3-deoxy-7-phosphoheptulonate synthase	-0.22948	1.14718	0	-0.57045	3.51009	1	-0.01788	0.044973	0	-0.18226	0.672832	0	-0.06068	0.170552	0	-0.65708	4.30126	1	0.086635	0.505959	0	-0.15236	1.1	0	0.27212	2.5795	1	0.206396	1.71239	1	-0.50977	6.28624	1	0.486844	5.91413	1	0.107743	0.677344	0	0.084816	0.492076	0
NT01ZM0896	ZMO0869	squalene synthase HpnC	-0.33864	10.8675	1	-0.44095	6.50676	1	-0.23882	2.74013	1	-0.22651	2.53365	1	0.101659	0.791425	0	-0.99087	15.7664	1	0.549922	8.57537	1	-0.14486	1.30987	0	0.009298	0.047292	0	0.414363	5.99469	1	-0.54261	8.43909	1	0.607193	9.62635	1	0.021613	0.117364	0	0.086194	0.631385	0
NT01ZM0285	ZMO0276	OstA-like protein	-0.11709	2.15846	1	-0.20315	1.74845	1	-0.22837	2.07936	1	0.083657	0.502642	0	0.095252	0.597119	0	-0.41891	5.02128	1	0.215765	1.91152	1	0.064925	0.362883	0	-0.18288	1.49766	0	0.097813	0.618805	0	-0.2984	3.08898	1	0.255471	2.45582	1	0.129146	0.907528	0	0.086218	0.522991	0
NT01ZM0733	ZMO0713	Ppx/GppA phosphatase	0.169075	1.67919	1	-0.11085	0.809895	0	0.357232	4.44113	1	0.32253	3.83851	1	-0.27847	3.09962	1	0.275005	3.04318	1	-0.38585	12.7377	1	-0.05587	0.932226	0	-0.06825	1.24137	0	-0.50998	16.4834	1	0.167621	4.62468	1	0.026354	0.343099	0	-0.10295	2.27382	1	0.091021	1.89409	1
NT01ZM0938	ZMO0909	glycosyl transferase, group 1	0.085856	0.235044	0	-0.07478	0.180201	0	0.297462	1.06453	0	0.072531	0.173943	0	0.018949	0.040365	0	-0.04552	0.102947	0	-0.02926	0.148319	0	0.07851	0.49166	0	-0.00904	0.041597	0	0.040205	0.214246	0	-0.09373	0.622158	0	0.421492	5.39883	1	-0.23397	2.31006	1	0.093786	0.622655	0
NT01ZM1825	ZMO1745	Methionine synthase	-0.18568	4.4511	1	-0.3637	4.32169	1	-0.09418	0.615847	0	-0.10151	0.681607	0	-0.16994	1.41424	0	-0.37711	4.54838	1	0.013402	0.062155	0	-0.0612	0.351739	0	0.075108	0.456667	0	0.02731	0.135267	0	-0.19377	1.71516	1	0.221723	2.09402	1	0.067785	0.400246	0	0.09574	0.629613	0
NT01ZM2023	ZMO1921	primosome assembly protein PriA	-0.28899	6.62872	1	-0.29528	2.6489	1	-0.33542	3.19617	1	-0.12385	0.751311	0	-0.21099	1.61024	1	-0.4857	5.40941	1	0.190421	1.40012	0	-0.11368	0.67473	0	-0.06678	0.337315	0	0.009969	0.040079	0	-0.08428	0.453476	0	0.036597	0.164486	0	0.144795	0.944034	0	0.097108	0.545979	0
NT01ZM0441	ZMO0435	17 kDa surface antigen	0.183195	1.96784	1	0.394453	4.07044	1	-0.01538	0.063121	0	0.106874	0.618506	0	0.462762	5.09532	1	0.178523	1.26984	0	0.21593	2.57905	1	0.198837	2.28222	1	0.039025	0.248562	0	0.453792	7.28938	1	-0.06831	0.501665	0	0.004935	0.026065	0	0.161279	1.67368	1	0.097905	0.816208	0
NT01ZM1409	ZMO1355	ABC transporter related	-0.04581	0.402972	0	-0.06802	0.278036	0	0.014295	0.048658	0	0.149236	0.770668	0	-0.12582	0.610621	0	-0.22094	1.34677	0	0.152927	0.797207	0	-0.24299	1.54797	0	-0.08703	0.377529	0	-0.1771	0.979563	0	0.057806	0.228611	0	-0.00775	0.025759	0	0.047906	0.183336	0	0.097962	0.439109	0
NT01ZM1540	ZMO1481	Succinate--CoA ligase (ADP-forming)	0.199743	0.56645	0	0.178008	0.420589	0	0.212107	0.528369	0	0.288727	0.80251	0	-0.11999	0.257571	0	0.418131	1.36086	0	-0.24012	1.58136	1	-0.18016	1.04216	0	0.109882	0.527985	0	-0.3104	2.31238	1	0.298	2.17664	1	-0.38618	3.19287	1	0.186502	1.09504	0	0.098318	0.456486	0
NT01ZM1845	ZMO1762	conserved hypothetical protein	0.120655	0.62175	0	0.254197	1.28464	0	0.193102	0.867516	0	-0.04109	0.126424	0	0.358204	2.12862	1	-0.0276	0.081618	0	0.281799	2.53773	1	0.119088	0.729424	0	0.098394	0.563399	0	0.499281	5.7519	1	-0.10401	0.606806	0	0.339791	3.34294	1	-0.13579	0.875272	0	0.09999	0.575618	0
NT01ZM1290	ZMO1240	Bisphosphoglycerate mutase	-0.07304	0.239886	0	0.176763	0.652879	0	-0.09775	0.303742	0	-0.26818	1.17071	0	0.09361	0.288047	0	-0.01985	0.050635	0	0.196612	2.15142	1	0.070329	0.502072	0	0.199657	2.20105	1	0.466598	7.28302	1	0.083152	0.627452	0	-0.00757	0.039407	0	0.02922	0.171046	0	0.104803	0.862566	0
NT01ZM1868	ZMO1784	conserved hypothetical protein	0.084209	0.410869	0	-0.20139	0.665994	0	0.212811	0.718077	0	0.208836	0.699772	0	-0.7201	4.2059	1	0.635293	3.51166	1	-0.83669	5.80251	1	0.252446	1.02298	0	-0.23779	0.93974	0	-0.82203	5.66615	1	0.518709	2.94351	1	-0.17004	0.592157	0	-0.24176	0.962038	0	0.106909	0.325505	0
NT01ZM1139	ZMO1100	nucleotidyl transferase	-0.02687	0.12022	0	0.080121	0.387655	0	-0.11266	0.605041	0	0.004025	0.01466	0	0.142058	0.831102	0	-0.1409	0.821635	0	0.221016	4.35047	1	0.093796	1.23785	0	-0.06981	0.813519	0	0.245002	5.02579	1	-0.06194	0.689826	0	0.122027	1.82063	1	0.046879	0.475708	0	0.106969	1.49935	0
NT01ZM1235	ZMO1191	dUTP diphosphatase	-0.0127	0.106356	0	-0.0892	0.47389	0	-0.04281	0.192056	0	0.151271	0.972448	0	0.401871	4.06088	1	-0.56115	6.42609	1	0.471948	5.09097	1	-0.14767	0.939873	0	0.036244	0.158473	0	0.360518	3.47171	1	-0.49107	5.37621	1	0.37067	3.61461	1	0.230322	1.79113	1	0.109918	0.625048	0
NT01ZM1194	ZMO1154	uridylate kinase	-0.24059	7.6799	1	0.016456	0.104616	0	-0.31416	5.17884	1	-0.27358	4.26771	1	0.001642	0.009499	0	-0.37625	6.59272	1	0.392701	7.42348	1	0.017142	0.115694	0	-0.0246	0.174162	0	0.385239	7.2463	1	0.014813	0.098475	0	0.079225	0.758789	0	0.015979	0.107031	0	0.110017	1.20734	0
NT01ZM0156	ZMO0160	thioesterase	0.076002	0.607996	0	-0.04371	0.233523	0	0.049376	0.270418	0	0.295851	3.21445	1	0.086643	0.551896	0	-0.12786	0.941086	0	0.084156	0.922245	0	0.103036	1.23177	0	-0.28308	5.36206	1	-0.09589	1.11056	0	-0.13035	1.73809	1	0.280275	5.28943	1	-0.03661	0.3074	0	0.113315	1.41461	0
NT01ZM1234	ZMO1190	Phosphopantothenate--cysteine ligase	0.193718	0.601634	0	0.077468	0.178089	0	0.377751	1.40838	0	0.235844	0.721318	0	0.202483	0.586604	0	-0.04121	0.087845	0	0.118677	1.00229	0	0.084918	0.630058	0	-0.12126	1.03351	0	0.082334	0.604369	0	-0.12501	1.07954	0	0.503878	7.83835	1	-0.26317	3.2236	1	0.115695	0.966734	0
NT01ZM1862	ZMO1778	conserved hypothetical protein	0.332554	10.5639	1	0.258553	3.24831	1	0.465625	7.3095	1	0.473547	7.46607	1	0.049359	0.321686	0	0.341683	4.84239	1	-0.08313	0.644953	0	-0.12421	1.13047	0	-0.09796	0.807872	0	-0.3053	4.22448	1	0.209194	2.43204	1	-0.00027	0.00139	0	-0.09004	0.719049	0	0.118886	1.0616	0
NT01ZM1341	ZMO1291	peptidase S10 serine carboxypeptidase	0.157994	1.35132	0	0.146369	0.71889	0	0.069682	0.275704	0	0.331066	2.33645	1	0.100714	0.437194	0	0.130514	0.615161	0	0.015855	0.063663	0	-0.01362	0.054198	0	-0.11281	0.645549	0	-0.11058	0.628348	0	0.045655	0.206599	0	-0.07446	0.37482	0	0.148575	0.945192	0	0.119773	0.700378	0
NT01ZM0154	ZMO0158	Holliday junction DNA helicase B	-0.02792	0.268698	0	-0.0345	0.152682	0	-0.03084	0.134477	0	0.051924	0.246152	0	0.05186	0.245788	0	-0.18462	1.32648	0	0.150119	0.985047	0	-0.16329	1.11071	0	0.135781	0.855084	0	0.12261	0.742163	0	-0.08636	0.464325	0	-0.00951	0.037927	0	0.218545	1.69894	1	0.122675	0.742697	0
NT01ZM1230	ZMO1187	DNA-formamidopyrimidine glycosylase	0.668745	9.18504	1	0.419422	3.7916	1	0.850978	9.58721	1	0.764393	8.45507	1	0.372797	3.19435	1	0.686811	7.41413	1	-0.26739	3.54315	1	-0.02339	0.137489	0	0.021935	0.127901	0	-0.26885	3.5712	1	0.046625	0.309583	0	0.140776	1.37574	0	-0.06465	0.468341	0	0.12275	1.128	0
NT01ZM0664	ZMO0647	Flagellar biosynthesis pathway component FliP-like	0.13576	0.400659	0	-0.21616	0.69223	0	0.381259	1.55222	1	0.242216	0.809796	0	-0.20814	0.657491	0	0.127703	0.347795	0	-0.34386	5.8859	1	0.097498	0.950844	0	-0.08082	0.731866	0	-0.32718	5.50436	1	-0.00802	0.048558	0	0.351055	6.05056	1	-0.21986	3.12875	1	0.123172	1.33025	0
NT01ZM0418	ZMO0411	DNA topoisomerase (ATP-hydrolyzing)	0.012964	0.067024	0	-0.1383	0.848225	0	0.106616	0.593983	0	0.119777	0.695339	0	-0.18646	1.29936	0	0.011924	0.046837	0	-0.15022	1.50191	0	-0.06384	0.457714	0	0.031163	0.189916	0	-0.1829	2.00841	1	0.048162	0.32027	0	0.030855	0.187734	0	0.044324	0.289144	0	0.123341	1.1277	0
NT01ZM0891	ZMO0864	cytidine deaminase	-0.00209	0.01463	0	-0.28239	3.21463	1	0.066905	0.418556	0	0.196103	1.87441	1	-0.17281	1.55523	1	-0.09856	0.699119	0	-0.18384	2.10842	1	0.038228	0.249889	0	-0.09958	0.865537	0	-0.24519	3.2272	1	-0.10959	0.990738	0	0.203691	2.45494	1	0.029618	0.184858	0	0.123723	1.17871	0
NT01ZM0895	ZMO0868	hopene-associated glycosyltransferase HpnB	-0.04368	0.794876	0	-0.24503	3.5696	1	0.356494	6.02875	1	0.088564	0.810081	0	-0.30192	4.80681	1	-0.31786	5.16182	1	0.072829	0.619734	0	-0.36795	6.28634	1	0.028485	0.191604	0	-0.26663	4.03212	1	0.056893	0.447325	0	0.306406	4.90639	1	-0.23945	3.45189	1	0.123853	1.30613	0
NT01ZM0479	ZMO0472	RpsU-divergently transcribed protein	0.004867	0.023287	0	0.223936	1.98431	1	0.00907	0.039251	0	0.026245	0.122831	0	0.407798	4.75732	1	-0.42365	5.01628	1	0.647582	16.607	1	-0.17524	3.54651	1	0.033887	0.352365	0	0.506225	13.2685	1	-0.18386	3.80169	1	0.257472	6.07162	1	0.051062	0.59978	0	0.124672	2.14685	1
NT01ZM1261	ZMO1213	hypothetical protein	0.065147	1.32568	0	0.008087	0.046495	0	0.088655	0.776642	0	0.191807	2.3771	1	0.06405	0.501059	0	-0.08392	0.720112	0	0.092012	0.82126	0	-0.04619	0.331328	0	-0.04874	0.354306	0	-0.00292	0.016316	0	-0.05596	0.422227	0	0.126386	1.29083	0	0.054413	0.407312	0	0.124836	1.2679	0
NT01ZM0605	ZMO0587	Orotidine-5'-phosphate decarboxylase	0.136536	0.695011	0	-0.41472	2.68354	1	0.397952	2.5245	1	0.388629	2.43734	1	-0.31335	1.77125	1	0.072909	0.248328	0	-0.48763	6.47856	1	0.069907	0.418025	0	-0.1588	1.2871	0	-0.57652	8.00732	1	-0.10137	0.68332	0	0.39495	4.87392	1	-0.16812	1.39866	0	0.125459	0.918412	0
NT01ZM0115	ZMO0121	recombination factor protein RarA	-0.21818	4.90659	1	0.014051	0.086102	0	-0.36021	6.06453	1	-0.22857	3.19753	1	-0.02141	0.137159	0	-0.26254	3.91019	1	0.276591	5.59291	1	0.062299	0.655662	0	-0.00601	0.043335	0	0.332877	7.13276	1	0.035458	0.315955	0	-0.03538	0.315051	0	0.12563	1.7832	1	0.125712	1.78492	1
NT01ZM1137	ZMO1098	Exodeoxyribonuclease V	0.045018	0.542344	0	-0.03376	0.162585	0	0.110399	0.713903	0	0.110992	0.719174	0	0.041918	0.209067	0	-0.08324	0.489076	0	0.049478	0.254702	0	-0.17996	1.42925	0	0.188094	1.5249	0	0.057608	0.30657	0	-0.07568	0.432239	0	0.013672	0.060195	0	0.188688	1.53198	0	0.126682	0.863863	0
NT01ZM0737	ZMO0718	GreA/GreB family elongation factor	0.460557	6.75824	1	0.205676	1.31805	0	0.533749	5.28622	1	0.605341	6.26059	1	0.144565	0.79784	0	0.558576	5.62356	1	-0.3529	4.01522	1	-0.07027	0.407743	0	0.08969	0.560515	0	-0.33348	3.70101	1	0.061112	0.341812	0	-0.0951	0.606148	0	0.161282	1.27023	0	0.127298	0.905492	0
NT01ZM1111	ZMO1071	MiaB-like tRNA modifying enzyme	-0.1006	0.644331	0	-0.1866	0.804165	0	-0.04772	0.146294	0	-0.01137	0.031364	0	-0.35339	2.02506	1	0.010079	0.027682	0	-0.19668	1.0149	0	-0.145	0.663932	0	0.127128	0.55633	0	-0.21455	1.14951	0	0.166792	0.804829	0	-0.2028	1.06023	0	0.16347	0.782675	0	0.127467	0.558305	0
NT01ZM1526	ZMO1465	conserved hypothetical protein	-0.12919	1.12176	0	-0.41006	2.84044	1	-0.05523	0.189666	0	0.198923	0.983863	0	-0.10348	0.40741	0	-0.55697	4.42733	1	0.146907	0.712953	0	-0.24561	1.48107	0	-0.07604	0.303135	0	-0.17474	0.907287	0	-0.30658	2.05485	1	0.256123	1.57511	1	0.178122	0.932158	0	0.127663	0.589439	0
NT01ZM1175	ZMO1135	peptidase U62, modulator of DNA gyrase	0.172118	1.41979	0	0.028056	0.109136	0	0.163273	0.973163	0	0.250471	1.81256	1	0.001629	0.005717	0	0.2731	2.06041	1	-0.24504	3.13764	1	0.083203	0.658402	0	0.045385	0.300963	0	-0.11646	1.0521	0	0.026428	0.158658	0	-0.02662	0.160011	0	0.132583	1.26817	0	0.132386	1.26544	0
NT01ZM0690	ZMO0673	DNA repair protein RecO	0.149186	0.268911	0	-0.28951	0.614215	0	0.314075	0.685885	0	0.391436	0.931131	0	-0.10379	0.171868	0	-0.00498	0.007074	0	-0.28453	5.80196	1	0.130913	1.89226	1	-0.20829	3.75127	1	-0.36191	7.90753	1	-0.18572	3.17462	1	0.449966	10.2042	1	-0.13093	1.89252	1	0.133318	1.94398	1
NT01ZM1283	ZMO1233	Mannose-1-phosphate guanylyltransferase	0.204397	2.66967	1	-0.32312	4.05031	1	0.602476	9.17068	1	0.483776	7.01575	1	-0.41544	5.74557	1	0.146776	1.27023	0	-0.46989	11.7359	1	-0.19763	3.94023	1	-0.09759	1.39483	0	-0.76512	18.3203	1	0.092323	1.28649	0	0.258067	5.71673	1	-0.21629	4.48021	1	0.134099	2.22979	1
NT01ZM0152	ZMO0156	hypothetical protein	0.11089	2.90939	1	0.629002	11.351	1	-0.16185	1.82449	1	-0.11947	1.16988	0	0.675498	12.2235	1	0.049383	0.354951	0	0.579618	10.3913	1	0.108684	1.02151	0	0.240878	3.28454	1	0.92918	16.4701	1	-0.0465	0.329221	0	-0.10255	0.94071	0	0.283262	4.15181	1	0.134213	1.38515	0
NT01ZM1548	ZMO1489	3-deoxy-manno-octulosonate cytidylyltransferase	0.128557	2.98578	1	0.277616	4.75097	1	0.029605	0.219098	0	0.228189	3.59222	1	0.093648	0.974275	0	0.162786	2.18407	1	0.11483	1.55409	1	-0.12282	1.71602	1	0.00864	0.063313	0	0.000651	0.004482	0	0.183967	3.12028	1	-0.256	5.00781	1	0.207224	3.71144	1	0.135191	1.97793	1
NT01ZM1042	ZMO1006	Dihydropteroate synthase	0.075846	0.283997	0	0.007227	0.018299	0	0.115082	0.384928	0	0.272024	1.24142	0	0.068079	0.203025	0	-0.1518	0.551401	0	0.159031	1.13065	0	-0.09611	0.562453	0	-0.12973	0.847058	0	-0.06681	0.351637	0	-0.06085	0.31304	0	0.170778	1.2532	0	0.027208	0.122048	0	0.137134	0.915639	0
NT01ZM1327	ZMO1276	hypothetical protein	0.081089	0.254034	0	-0.0515	0.138197	0	0.137466	0.450195	0	0.239464	0.942649	0	0.447884	2.37991	1	-0.50046	2.80346	1	0.448958	8.01046	1	0.044085	0.323259	0	-0.14551	1.53161	0	0.347537	5.40576	1	-0.49939	9.0851	1	0.68201	12.678	1	-0.04351	0.318025	0	0.139116	1.54292	0
NT01ZM0471	ZMO0462	CTP synthase	-0.30718	3.28376	1	-0.73071	8.19666	1	-0.12646	0.686408	0	-0.07392	0.340539	0	-0.65429	7.14618	1	-0.37406	3.30233	1	-0.35665	5.63228	1	0.012973	0.075211	0	-0.09708	0.857288	0	-0.44075	7.42379	1	-0.07642	0.617154	0	0.260571	3.62339	1	-0.04453	0.307815	0	0.139622	1.4438	0
NT01ZM1727	ZMO1651	phosphoenolpyruvate-protein phosphotransferase PtsP	0.017059	0.100717	0	-0.25067	2.10957	1	-0.01717	0.071432	0	0.21551	1.6866	1	-0.11881	0.719652	0	-0.01129	0.045779	0	-0.23938	2.75995	1	0.079992	0.573097	0	-0.033	0.190492	0	-0.19239	1.99626	1	-0.13186	1.14741	0	0.074106	0.517869	0	0.199681	2.10946	1	0.141932	1.27631	0
NT01ZM0494	ZMO0486	conserved hypothetical protein	-0.01261	0.059382	0	0.274307	2.13806	1	-0.01166	0.043526	0	-0.19184	1.26313	0	0.375439	3.39791	1	-0.22239	1.56766	1	0.496699	8.28491	1	-0.11014	0.981286	0	0.322831	4.7096	1	0.709391	12.3159	1	-0.10113	0.870022	0	0.100588	0.863474	0	0.142659	1.42515	0	0.142116	1.41721	0
NT01ZM0812	ZMO0788	Gluconate 2-dehydrogenase (acceptor)	0.072586	0.964191	0	-0.22844	1.86395	1	0.172924	1.23892	0	0.298442	2.77018	1	-0.31748	3.03449	1	0.136456	0.883566	0	-0.36489	3.71774	1	-0.10468	0.613646	0	-0.00319	0.0126	0	-0.47276	5.35528	1	0.08904	0.494977	0	-0.06821	0.351815	0	0.122331	0.75886	0	0.143156	0.945299	0
NT01ZM1128	ZMO1089	Serine-type D-Ala-D-Ala carboxypeptidase	0.066802	1.73675	1	0.135653	1.77625	1	-0.00496	0.032647	0	0.09282	1.0225	0	0.173575	2.55987	1	0.005773	0.038232	0	0.12988	1.66575	1	0.066886	0.64827	0	0.027232	0.208826	0	0.223998	3.72108	1	-0.03792	0.311219	0	0.056153	0.513235	0	0.12501	1.57458	1	0.143242	1.92531	1
NT01ZM0512	ZMO0503	glycosyl transferase family protein	-0.06345	0.275596	0	-0.34254	1.84419	1	0.332332	1.76348	1	-0.03937	0.113754	0	-0.30034	1.51913	0	-0.24642	1.13915	0	-0.09612	0.454555	0	-0.13925	0.746032	0	0.118015	0.595727	0	-0.11736	0.591326	0	-0.0422	0.166924	0	0.439493	3.96143	1	-0.25369	1.76439	1	0.143609	0.778444	0
NT01ZM0196	ZMO0191	DsbA oxidoreductase	-0.15307	2.34316	1	-0.54039	5.70368	1	0.169187	1.05891	0	-0.00467	0.016986	0	0.019167	0.073934	0	-0.79596	9.27893	1	0.255571	1.98753	1	-0.19186	1.30346	0	0.104066	0.555208	0	0.167781	1.07414	0	-0.55956	6.12369	1	0.773294	9.16584	1	-0.06979	0.332118	0	0.143948	0.864607	0
NT01ZM1082	ZMO1042	conserved hypothetical protein	-0.15377	2.84791	1	0.022656	0.123197	0	-0.24762	2.87506	1	-0.24445	2.82099	1	0.108108	0.857925	0	-0.23111	2.59642	1	0.253769	3.47024	1	0.00488	0.026862	0	0.239043	3.18005	1	0.497692	8.57974	1	-0.08545	0.71518	0	-0.01162	0.066625	0	0.242209	3.24193	1	0.145132	1.52076	0
NT01ZM0924	ZMO0896	hypothetical protein	-0.4123	1.59269	1	-0.42545	1.50543	0	-0.36064	1.18346	0	-0.29232	0.877556	0	-0.15641	0.380929	0	-0.83985	4.09302	1	0.414399	5.19088	1	-0.03966	0.207944	0	-0.0934	0.609534	0	0.281335	2.98204	1	-0.26904	2.79189	1	0.439542	5.62486	1	-0.02508	0.123041	0	0.145422	1.12929	0
NT01ZM0227	ZMO0221	CarD family transcriptional regulator	-0.13545	0.456184	0	-0.36246	1.52944	0	-0.08484	0.222068	0	0.044192	0.105532	0	-0.14341	0.424118	0	-0.35775	1.50036	0	-0.00471	0.019865	0	-0.05705	0.302531	0	0.020735	0.094174	0	-0.04102	0.203573	0	-0.21905	1.90677	1	0.215867	1.86585	1	0.149764	1.0937	0	0.146578	1.06055	0
NT01ZM1591	ZMO1531	phosphoribosylformylglycinamidine synthetase PurS	-0.2637	4.332	1	-0.30045	2.20099	1	-0.27024	1.88091	1	-0.08919	0.402395	0	-0.05519	0.223073	0	-0.64019	6.46807	1	0.339737	2.79424	1	-0.08276	0.384028	0	-0.07586	0.344174	0	0.181123	1.10805	0	-0.24526	1.72423	1	0.287191	2.17843	1	0.105187	0.523703	0	0.147118	0.825598	0
NT01ZM1059	ZMO1021	alpha/beta fold family hydrolase-like protein	0.260657	2.25064	1	0.438852	4.30425	1	0.342744	3.00895	1	0.159545	0.980853	0	0.238917	1.76343	1	0.301422	2.48877	1	0.13743	2.64526	1	0.014633	0.137103	0	0.075601	1.099	0	0.227664	5.45494	1	0.199935	4.55717	1	0.055956	0.720273	0	-0.1076	1.84036	1	0.148292	2.95965	1
NT01ZM1154	ZMO1115	Undecaprenyl-diphosphatase	-0.13522	2.99127	1	-0.15026	1.75588	1	0.02039	0.131954	0	-0.04652	0.349967	0	-0.17591	2.21783	1	-0.33884	5.69572	1	0.188573	2.87983	1	-0.13959	1.84422	1	-0.02883	0.222508	0	0.02016	0.146988	0	0.025649	0.193935	0	0.21964	3.60002	1	-0.09574	1.06387	0	0.149548	2.04259	1
NT01ZM0994	ZMO0961	cytochrome c class I	-0.08486	1.22454	0	0.083532	0.461811	0	-0.13417	0.875924	0	0.119623	0.746706	0	0.280239	2.5641	1	-0.60512	7.50457	1	0.688648	8.7833	1	-0.29113	2.71296	1	-0.08726	0.48887	0	0.310251	2.97985	1	-0.19671	1.51866	0	0.179808	1.3317	0	0.166534	1.19151	0	0.149636	1.02196	0
NT01ZM0825	ZMO0804	N-acetyl-gamma-glutamyl-phosphate reductase	0.028822	0.174217	0	0.093345	0.587407	0	-0.09489	0.600468	0	0.10028	0.646921	0	0.110269	0.736473	0	-0.00037	0.001573	0	0.093716	1.06085	0	0.069417	0.697073	0	-0.0033	0.021802	0	0.159837	2.32032	1	-0.01692	0.12337	0	-0.0251	0.193435	0	0.191872	3.03984	1	0.149847	2.10841	1
NT01ZM0103	ZMO0108	SMR multidrug efflux transporter	-0.363	3.20497	1	-0.57894	3.77023	1	-0.32113	1.58151	1	-0.3491	1.78884	1	-0.3457	1.76318	1	-0.43607	2.48775	1	-0.14287	0.65963	0	0.098824	0.405948	0	0.197297	1.03407	0	0.153249	0.725915	0	-0.23324	1.31612	0	0.213757	1.15997	0	0.169333	0.833469	0	0.149854	0.703958	0
NT01ZM1705	ZMO1632	succinyl-diaminopimelate desuccinylase	0.148611	0.599577	0	0.216434	0.727385	0	-0.09351	0.247754	0	0.292278	1.10957	0	0.510175	2.51565	1	-0.1145	0.317101	0	0.330934	2.22089	1	0.155974	0.748932	0	-0.11897	0.519827	0	0.367938	2.59886	1	-0.29374	1.861	1	0.176963	0.892838	0	0.266819	1.61466	1	0.150041	0.710067	0
NT01ZM0824	ZMO0803	hypothetical protein	0.073363	0.343013	0	0.016366	0.042279	0	0.116016	0.386315	0	0.25949	1.15089	0	-0.25731	1.13703	0	0.17526	0.664116	0	-0.15889	0.749078	0	-0.12786	0.558125	0	-0.07856	0.299523	0	-0.36532	2.50238	1	0.27368	1.63135	1	-0.18711	0.941078	0	0.064909	0.237672	0	0.151482	0.701518	0
NT01ZM1380	ZMO1325	conserved hypothetical protein	0.27699	3.15738	1	0.337276	3.40015	1	0.284219	2.64363	1	0.291899	2.74993	1	0.226531	1.88845	1	0.305311	2.93836	1	0.031965	0.275281	0	-0.01376	0.104212	0	0.068085	0.731487	0	0.086285	1.01919	0	0.110745	1.46217	0	-0.03486	0.306056	0	0.075764	0.848309	0	0.151653	2.32713	1
NT01ZM0796	ZMO0774	LysR family transcriptional regulator	0.111407	0.71102	0	0.315433	1.3306	0	0.014661	0.034153	0	0.255052	0.980176	0	0.218069	0.786799	0	-0.04215	0.10513	0	0.357586	1.68647	1	-0.12537	0.395584	0	-0.11597	0.358445	0	0.116244	0.359511	0	0.097364	0.288584	0	-0.06856	0.189901	0	0.12442	0.391768	0	0.153227	0.512859	0
NT01ZM1375	ZMO1320	Fmu (Sun) domain-containing protein	-0.04496	0.166375	0	-0.06531	0.223078	0	-0.03332	0.103571	0	0.014757	0.04331	0	-0.15152	0.647189	0	-0.00978	0.028245	0	-0.05554	0.391697	0	-0.03467	0.21984	0	0.078096	0.61171	0	-0.01211	0.067779	0	0.086204	0.699419	0	-0.05821	0.415935	0	0.126173	1.1957	0	0.154163	1.60185	1
NT01ZM1422	ZMO1369	Agmatine deiminase	-0.03666	0.374978	0	0.370891	5.92158	1	-0.25949	3.59178	1	0.060598	0.45318	0	0.255642	3.51476	1	-0.2034	2.51131	1	0.574292	12.469	1	-0.06149	0.597331	0	-0.16287	2.41173	1	0.349937	7.07886	1	0.115249	1.4464	0	-0.11757	1.48936	0	0.157219	2.2887	1	0.154893	2.23865	1
NT01ZM1817	ZMO1739	signal transduction histidine kinase, LytS	-0.07439	1.27101	0	-0.13713	1.66762	1	0.096735	1.00483	0	-0.03808	0.292848	0	-0.19234	2.75265	1	-0.16387	2.17092	1	0.026736	0.22474	0	-0.16675	2.71755	1	0.142491	2.15264	1	0.002478	0.017392	0	0.055207	0.558228	0	0.093852	1.16592	0	0.007679	0.056124	0	0.156738	2.47954	1
NT01ZM0287	ZMO0278	3'-5' exonuclease	-0.3912	14.9534	1	-0.12437	1.35749	0	-0.48861	9.19028	1	-0.36874	6.49104	1	0.024824	0.167666	0	-0.73227	14.0643	1	0.607898	11.6924	1	0.184663	2.43337	1	-0.23894	3.55473	1	0.553626	10.5809	1	-0.14919	1.77369	1	0.428319	7.84978	1	-0.11906	1.27396	0	0.160067	1.96839	1
NT01ZM1040	ZMO1004	Ribonuclease H	-0.05014	0.206458	0	-0.00936	0.026226	0	-0.04164	0.128511	0	0.095295	0.341109	0	0.0448	0.139545	0	-0.299	1.63229	1	0.28964	2.65108	1	0.064274	0.326724	0	-0.24411	2.05722	1	0.109806	0.654764	0	-0.05416	0.264873	0	0.321637	3.09404	1	-0.10717	0.633611	0	0.160301	1.11096	0
NT01ZM1328	ZMO1277	aminodeoxychorismate lyase	-0.15287	2.63623	1	-0.02769	0.148568	0	-0.23372	2.50909	1	-0.02127	0.110526	0	0.174641	1.62954	1	-0.53112	7.85195	1	0.503438	8.42782	1	-0.13132	1.26448	0	-0.01523	0.086645	0	0.356884	5.41478	1	-0.20233	2.39104	1	0.166086	1.78439	1	0.197219	2.30204	1	0.160978	1.70391	1
NT01ZM0100	ZMO0105	isopropylmalate isomerase large subunit	-0.59952	10.406	1	-0.41271	4.57113	1	-0.46657	5.41758	1	-0.68818	8.89096	1	-0.67672	8.71618	1	-0.56661	7.00289	1	0.153895	1.63584	1	-0.03515	0.22774	0	0.055503	0.399421	0	0.174248	1.96564	1	0.264007	3.62743	1	0.064888	0.488677	0	-0.16611	1.83124	1	0.162783	1.7772	1
NT01ZM2046	ZMO1941	Type IV secretory pathway protease TraF-like	-0.04284	0.163609	0	-0.11371	0.462761	0	-0.01414	0.042926	0	-0.05919	0.206762	0	-0.07919	0.293224	0	-0.01886	0.058127	0	-0.09485	0.838855	0	0.135671	1.39995	0	0.102442	0.934617	0	0.143261	1.51615	0	-0.03452	0.228245	0	0.140388	1.47175	0	0.057395	0.427724	0	0.163263	1.83845	1
NT01ZM1150	ZMO1112	intracellular septation protein A	-0.22397	3.43902	1	-0.287	3.06831	1	-0.13276	0.990716	0	-0.16704	1.37938	0	0.366952	4.37727	1	-0.96303	13.9313	1	0.676037	12.2663	1	-0.08328	0.706785	0	0.107504	1.00953	0	0.700256	12.7092	1	-0.65395	11.8553	1	0.746986	13.5406	1	0.073232	0.593742	0	0.166267	1.90607	1
NT01ZM0877	ZMO0850	polar flagellar protein FlaK	0.076061	2.30826	1	-0.53516	12.0712	1	0.477143	10.6923	1	0.269802	5.28126	1	-0.87642	18.8029	1	0.433715	9.61329	1	-0.96888	20.29	1	-0.10463	1.32899	0	0.095553	1.16523	0	-0.97796	20.4298	1	0.341251	7.20169	1	-0.0612	0.625312	0	-0.11179	1.46387	0	0.168261	2.68026	1
NT01ZM0731	ZMO0711	ATPase involved in DNA replication initiation	-0.09721	1.64826	1	-0.00163	0.006926	0	-0.26363	2.58786	1	0.024896	0.117878	0	-0.07178	0.414221	0	-0.07834	0.463699	0	0.076707	0.451217	0	0.031706	0.154784	0	-0.03675	0.183458	0	0.071661	0.413375	0	0.070144	0.40223	0	-0.15358	1.16831	0	0.251771	2.41728	1	0.168333	1.33439	0
NT01ZM0355	ZMO0349	conserved hypothetical protein	0.209216	1.81858	1	-0.23952	1.69554	1	0.564107	5.84938	1	0.445992	4.22578	1	-0.35426	3.02654	1	0.181028	1.127	0	-0.42054	7.15611	1	-0.28213	4.16771	1	0.07121	0.575016	0	-0.63147	11.4785	1	0.114745	1.11453	0	0.100945	0.928656	0	-0.0469	0.335595	0	0.168785	1.96068	1
NT01ZM0657	ZMO0639	hypothetical protein	-0.24195	4.58028	1	-0.28315	4.22543	1	-0.10755	1.02479	0	-0.10359	0.971601	0	-0.22964	3.12024	1	-0.52702	9.47111	1	0.243873	5.84053	1	-0.08835	1.34102	0	-0.1123	1.90866	1	0.043219	0.497086	0	-0.05351	0.660963	0	0.331124	8.60924	1	-0.10835	1.80992	1	0.16927	3.49779	1
NT01ZM0607	ZMO0589	DNA repair protein RadA	0.078719	3.13572	1	0.047564	0.562409	0	0.033725	0.360439	0	0.210271	4.75212	1	-0.00425	0.035503	0	0.075129	1.05766	0	-0.02757	0.280807	0	-0.04851	0.577353	0	0.032253	0.340844	0	-0.04382	0.504639	0	0.051814	0.630802	0	-0.08991	1.37111	0	0.2088	4.70569	1	0.170701	3.52889	1
NT01ZM0097	ZMO0103	Beta-lactamase class C and other penicillin binding protein-like	-0.34243	6.00365	1	-0.31378	3.92563	1	-0.22137	2.35342	1	-0.33078	4.23312	1	-0.61245	9.42799	1	-0.20513	2.10193	1	-0.10865	1.4313	0	-0.13882	2.05483	1	0.136585	2.00587	1	-0.11089	1.4747	0	0.298666	6.16376	1	-0.15506	2.42124	1	0.027172	0.227676	0	0.170781	2.79336	1
NT01ZM0819	ZMO0797	short-chain dehydrogenase/reductase SDR	-0.10379	2.98958	1	0.127973	1.4964	0	-0.15919	2.0658	1	-0.24875	3.98006	1	-0.04525	0.360742	0	0.038032	0.290808	0	0.089941	0.907516	0	0.07599	0.717965	0	0.209433	3.12433	1	0.375364	7.02464	1	0.173219	2.36023	1	-0.12124	1.39338	0	0.119877	1.37064	0	0.17186	2.33281	1
[truncated: 444 more rows]
