# Supplementary material for: Elucidation of Zymomonas mobilis physiology and stress responses by quantitative proteomics and transcriptomics
Source: Front Microbiol. 2014 May 22;5:246. doi: 10.3389/fmicb.2014.00246 (PMC4033097; doi:10.3389/fmicb.2014.00246)
Supplement: Supplementary file 4 [file DataSheet4.XLSX]

## Sheet: Additional File 11
Additional File 11. Transcriptomics profiling difference between Z. mobilis wild-type ZM4 and acetate-tolerant mutant AcR in different conditions. The ratio is log2 based value, bold font numbers are statistically significant.
	Strain_Comparison												Treatment_Comparison															Phase_Comparison														Media_Comparison
SEQ_ID	(NaAc_AcR/ZM4)	(NaAc Exp_AcR/ZM4)	(NaAc Stationary_AcR/ZM4)	(NaAc MM_AcR/ZM4)	(NaAc Exp MM_AcR/ZM4)	(NaAc Stationary MM_AcR/ZM4)	(NaAc RM_AcR/ZM4)	(NaAc Exp RM_AcR/ZM4)	(NaAc Stationary RM_AcR/ZM4)	(NaCl RM_AcR/ZM4)	(NaCl Exp RM_AcR/ZM4)	(NaCl Stationary RM_AcR/ZM4)	(ZM4 RM_ NaCl/Control)	(ZM4 Exp RM_ NaCl/Control)	(ZM4 Stationary RM_ NaCl/Control)	(ZM4 RM_NaAc/Control)	(ZM4 Exp RM_NaAc/Control)	(ZM4 Stationary RM_NaAc/Control)	(RM_NaAc/NaCl)	(Exp RM_NaAc/NaCl)	(Stationary RM_NaAc/NaCl)	(AcR RM_NaAc/NaCl)	(AcR Exp RM_NaAc/NaCl)	(AcR Stationary RM_NaAc/NaCl)	(ZM4 RM_NaAc/NaCl)	(ZM4 Exp RM_NaAc/NaCl)	(ZM4 Stationary RM_NaAc/NaCl)	(NaAc Exp/Stationary)	(NaAc MM_Exp/Stationary)	(NaAc RM_Exp/Stationary)	(NaCl RM_Exp/Stationary)	(ZM4 NaCl RM_Exp/Stationary)	(AcR NaCl RM_Exp/Stationary)	(ZM4 RM_Exp/Stationary)	(ZM4 Control RM_Exp/Stationary)	(ZM4 NaAc_Exp/Stationary)	(ZM4 NaAc MM_Exp/Stationary)	(ZM4 NaAc RM_Exp/Stationary)	(AcR NaAc Exp/Stationary)	(AcR NaAc MM_Exp/Stationary)	(AcR NaAc RM-Exp/Stationary)	(NaAc_MM/RM)	(NaAc Exp_MM/RM)	(NaAc Stationary_MM/RM)	(AcR NaAc_MM/ZRM)	(AcR NaAc Exp_MM/RM)	(AcR NaAc Stationary_MM/RM)	(ZM4 NaAc_MM/ZRM)	(ZM4 NaAc Exp_MM/RM)
2 genes significantly upregulated in AcR compared to ZM4 in all conditions with the supplementation of NaAc.
NT01ZM1871	1.01559	1.03067	1.00052	0.935963	1.19392	0.678012	1.09522	0.867426	1.32302	0.041647	0.269215	-0.18592	-0.801436	0.03765	-1.64052	-2.86276	-1.7577	-3.96782	-1.53454	-1.49624	-1.57283	-1.00775	-1.19714	-0.81836	-2.06132	-1.79535	-2.3273	-0.17718	0.946569	-1.30093	-1.37752	-1.60509	-1.14995	-1.98716	-3.28325	-0.19226	0.688618	-1.07314	-0.1621	1.20452	-1.52873	0.336212	1.45996	-0.78754	0.256582	1.62321	-1.11004	0.415841	1.29672
NT01ZM0113	3.08067	3.51365	2.64769	1.707	2.47586	0.938142	4.45434	4.55144	4.35723	4.38927	4.34267	4.43588	0.08236	0.33369	-0.16897	0.00813	0.30175	-0.285487	-0.0417	0.072452	-0.15584	-0.00917	0.176839	-0.19517	-0.07423	-0.03194	-0.11652	-0.26235	-0.13659	-0.38812	-0.61641	-0.56981	-0.66302	-0.70916	-1.07246	-0.69533	-0.90544	-0.48522	0.170632	0.63227	-0.29101	-0.02006	0.105705	-0.14582	-1.39373	-0.93209	-1.85537	1.35361	1.1435
3 genes significantly downregulated in AcR compared to ZM4 in all conditions with the supplementation of NaAc.
NT01ZM0112	-2.23385	-2.12141	-2.34628	-2.31499	-2.12649	-2.50348	-2.15271	-2.11634	-2.18908	-2.07278	-2.19314	-1.95242	0.44378	0.01081	0.87675	0.59649	0.33806	0.85491	0.112741	0.365657	-0.14017	0.072775	0.404057	-0.25851	0.152707	0.327258	-0.02184	-0.25101	-0.47479	-0.02722	-0.53306	-0.41269	-0.65342	-0.00768	0.453255	-0.36344	-0.66329	-0.06359	-0.13857	-0.28629	0.009144	-0.071	-0.29478	0.152784	-0.15214	-0.29985	-0.00442	0.010139	-0.28971
NT01ZM0025	-1.07111	-0.90538	-1.23685	-1.97773	-1.39591	-2.55955	-0.1645	-0.41485	0.085855	0.306127	0.17553	0.436724	-0.389777	-0.397053	-0.3825	-0.080126	-0.110936	-0.049316	0.074339	-0.00907	0.15775	-0.16097	-0.30426	-0.01768	0.309651	0.286118	0.333184	0.252226	1.07024	-0.56578	-0.39896	-0.26837	-0.52956	-0.2792	-0.25381	0.086493	0.488418	-0.31543	0.417959	1.65205	-0.81613	2.02459	2.8426	1.20658	1.11797	2.35206	-0.11613	2.9312	3.33313
NT01ZM0052	-1.02334	-1.67026	-0.37643	-0.44223	-0.16512	-0.71934	-1.60446	-3.1754	-0.03351	-1.58953	-2.90466	-0.2744	1.46893	3.13687	-0.19901	1.97142	3.32707	0.61577	0.495028	0.054836	0.935221	0.487564	-0.08054	1.05566	0.502493	0.190209	0.814777	0.010893	0.080972	-0.05918	0.8212	2.13633	-0.49393	0.816181	-1.19955	0.65781	-0.19614	1.51176	-0.63602	0.358084	-1.63013	-0.09132	-0.02124	-0.16139	0.489796	1.4839	-0.50431	-0.67243	-1.52638
NT01ZM0379	0.570949	1.39786	-0.25596	1.18692	1.60298	0.770853	-0.04502	1.19273	-1.28277	0.513261	0.505143	0.521379	-2.07382	-1.94512	-2.20253	-2.16257	-2.03074	-2.29441	-0.36789	0.258172	-0.99395	-0.64703	0.601967	-1.89603	-0.08875	-0.08562	-0.09188	1.34789	1.49525	1.20053	-0.0516	-0.04348	-0.05972	-0.1272	-0.30089	0.520982	1.07919	-0.03722	2.1748	1.91131	2.43828	2.30928	2.45664	2.16192	2.92524	2.66176	3.18873	1.69331	2.25151
NT01ZM0388	0.790692	1.63858	-0.05719	1.1213	1.87523	0.36737	0.460086	1.40193	-0.48176	0.319913	0.646766	-0.00694	-1.51694	-2.73431	-0.299568	-1.55483	-3.08274	-0.026925	0.032192	0.029151	0.035233	0.102278	0.406732	-0.20218	-0.03789	-0.34843	0.272643	1.45819	2.13375	0.782628	0.78871	0.461857	1.11556	1.06641	2.8966	0.610303	1.37982	-0.15922	2.30607	2.88768	1.72447	0.379202	1.05476	-0.29636	0.709808	1.29141	0.128205	0.048596	0.818114
NT01ZM0963	0.628877	1.2885	-0.03075	1.06833	1.73311	0.40355	0.189425	0.843898	-0.46505	0.516465	0.528993	0.503937	-1.73308	-2.11099	-1.35517	-1.54124	-1.83149	-1.251	0.028317	0.436959	-0.38033	-0.1352	0.594411	-0.86482	0.191837	0.279506	0.104168	0.733106	1.25771	0.208499	-0.60878	-0.62131	-0.59626	-0.31093	0.134507	0.07348	0.592933	-0.44597	1.39273	1.92249	0.862972	1.38742	1.91202	0.862808	1.82687	2.35663	1.29711	0.947963	1.46742
NT01ZM0961	0.568643	1.34516	-0.20787	1.01268	1.55663	0.468733	0.124605	1.13369	-0.88448	0.29777	0.456014	0.139527	-1.9809	-1.92184	-2.03994	-1.48151	-1.3097	-1.65333	0.412798	0.950983	-0.12539	0.326215	1.28982	-0.63739	0.49938	0.612146	0.386614	1.82643	2.24577	1.4071	0.330726	0.172483	0.488969	0.208293	0.054382	1.04992	1.70182	0.398014	2.60295	2.78972	2.41618	1.45061	1.86995	1.03128	1.89465	2.08142	1.70788	1.00658	1.65848
NT01ZM0965	0.64425	1.04741	0.241094	1.00553	1.56333	0.447718	0.282973	0.531477	0.03447	0.179944	0.411056	-0.05117	-1.62571	-1.57863	-1.67279	-1.72244	-1.33276	-2.11211	-0.04521	0.306083	-0.3965	0.006305	0.366293	-0.35368	-0.09673	0.245873	-0.43932	-0.26219	0.933704	-1.45808	-2.16067	-2.39178	-1.92956	-2.19477	-2.48594	-0.66535	0.375896	-1.70659	0.140966	1.49151	-1.20958	0.810946	2.00684	-0.38495	1.17222	2.52277	-0.17832	0.449669	1.49091
NT01ZM0962	0.633425	1.31384	-0.04699	0.974374	1.59534	0.353412	0.292476	1.03235	-0.4474	0.536879	0.633777	0.439982	-1.77285	-2.07277	-1.47294	-1.37845	-1.32571	-1.43119	0.272196	0.94634	-0.40195	0.149994	1.14563	-0.84564	0.394397	0.747052	0.041743	1.64712	2.09527	1.19896	-0.14933	-0.24623	-0.05243	0.188819	0.353602	0.966696	1.47431	0.459082	2.32754	2.71624	1.93884	0.739254	1.18741	0.291097	1.0802	1.4689	0.691503	0.398305	0.90592
NT01ZM0964	0.536556	1.15999	-0.08687	0.973051	1.6433	0.302801	0.10006	0.676669	-0.47655	0.434138	0.487378	0.380898	-1.62361	-2.05378	-1.19343	-1.43048	-1.85647	-1.00449	0.026088	0.291959	-0.23978	-0.14095	0.386604	-0.66851	0.193127	0.197314	0.18894	0.508329	1.14806	-0.1314	-0.66315	-0.71639	-0.60991	-0.42681	0.143965	-0.1151	0.47781	-0.70801	1.13176	1.81831	0.445205	1.29737	1.9371	0.657638	1.73387	2.42042	1.04731	0.860875	1.45379
NT01ZM0401	0.6136	1.24485	-0.01765	0.902809	1.35333	0.452288	0.324391	1.13637	-0.48758	0.460359	0.658077	0.26264	-1.48364	-2.65392	-0.313361	-1.54336	-2.70094	-0.385778	-0.12771	0.192114	-0.44753	-0.19569	0.431259	-0.82264	-0.05972	-0.04703	-0.07242	1.34773	2.21714	0.478323	-0.16132	-0.35904	0.036397	0.429607	1.98151	0.716482	1.76662	-0.33365	1.97898	2.66766	1.2903	0.729122	1.59853	-0.14029	1.01833	1.70701	0.329651	0.439913	1.49005
NT01ZM0403	0.628509	1.27941	-0.02239	0.888155	1.25792	0.518392	0.368862	1.3009	-0.56318	0.711453	0.687988	0.734918	-1.65366	-2.95	-0.357324	-1.68978	-2.92204	-0.457525	-0.20741	0.334425	-0.74925	-0.37871	0.640881	-1.39829	-0.03612	0.027968	-0.1002	1.47838	2.28871	0.668046	-0.41563	-0.39216	-0.43909	0.514788	2.20052	0.82748	1.91895	-0.26399	2.12928	2.65848	1.60008	0.984354	1.79469	0.17402	1.244	1.7732	0.714804	0.724708	1.81618
NT01ZM0454	0.652302	1.44731	-0.14271	0.863698	1.83163	-0.10424	0.440907	1.06299	-0.18118	0.315926	0.724341	-0.09249	-0.46821	0.72725	-1.66367	0.09781	-0.170878	0.36649	0.628506	-0.7288	1.98582	0.690996	-0.55948	1.94147	0.566016	-0.89813	2.03016	-0.31579	-0.74976	0.118169	2.83279	2.42438	3.2412	0.651304	0.033451	-1.1108	-1.71769	-0.50392	0.479214	0.218174	0.740255	1.35266	0.918699	1.78663	1.56406	1.30302	1.8251	1.14127	0.534379
NT01ZM0402	0.611683	1.18806	0.035303	0.846044	1.26184	0.430245	0.377323	1.11428	-0.35964	0.459173	0.51452	0.403826	-1.37207	-2.47053	-0.273615	-1.45313	-2.54723	-0.359029	-0.12198	0.223184	-0.46715	-0.16291	0.523067	-0.84888	-0.08106	-0.0767	-0.08541	1.35069	2.16769	0.53369	-0.15664	-0.21199	-0.10129	0.523221	1.98492	0.774307	1.75189	-0.20327	1.92707	2.58349	1.27065	0.53974	1.35674	-0.27726	0.7741	1.43052	0.117684	0.305379	1.28296
NT01ZM0385	0.476494	1.09006	-0.13708	0.61413	1.16947	0.05879	0.338859	1.01066	-0.33294	0.176092	0.343715	0.008468	-1.48715	-2.50693	-0.46737	-1.38144	-2.5085	-0.254377	0.187092	0.331896	0.042289	0.268476	0.665367	-0.12842	0.105709	-0.00158	0.212993	1.02304	1.57225	0.47384	0.184232	0.016609	0.351855	0.624939	2.05617	0.409475	1.01691	-0.19796	1.63661	2.12759	1.14564	0.857548	1.40675	0.308344	0.995184	1.48616	0.504209	0.719913	1.32735
NT01ZM0386	0.539824	1.09731	-0.01767	0.611824	1.18127	0.042378	0.467824	1.01336	-0.07771	0.246362	0.427007	0.065717	-1.11271	-1.94579	-0.279635	-1.10915	-2.08423	-0.134073	0.11429	0.154732	0.073848	0.225021	0.447907	0.002134	0.003559	-0.13844	0.145562	0.490405	0.931372	0.049437	-0.03145	-0.21209	0.149198	0.248625	1.45406	-0.06709	0.361926	-0.4961	1.0479	1.50082	0.594971	1.07969	1.52065	0.638718	1.15169	1.60461	0.698762	1.00768	1.4367
NT01ZM0114	0.80575	1.33963	0.271874	0.314372	1.01055	-0.38181	1.29713	1.6687	0.925558	1.41505	1.81195	1.01816	-0.208598	-0.368141	-0.049055	-0.72325	-0.881607	-0.564894	-0.57362	-0.58509	-0.56214	-0.63258	-0.65672	-0.60844	-0.51465	-0.51347	-0.51584	-0.39871	-0.16551	-0.6319	-0.60895	-1.00585	-0.21205	-0.89869	-0.68676	-0.93258	-0.8617	-1.00347	0.135168	0.530669	-0.26033	0.587184	0.820378	0.353989	0.095805	0.491306	-0.2997	1.07856	1.14945
NT01ZM0392	0.568015	1.25318	-0.11715	0.592353	0.984336	0.200371	0.543677	1.52202	-0.43467	0.130215	0.501952	-0.24152	-1.41621	-2.41267	-0.419745	-1.65289	-2.90995	-0.395832	-0.02995	0.012753	-0.07266	0.176776	0.522789	-0.16924	-0.23669	-0.49728	0.023913	1.32668	1.96473	0.688623	0.603208	0.231471	0.974945	0.722046	2.22439	0.64151	1.57275	-0.28972	2.01184	2.35671	1.66697	0.988556	1.62661	0.350504	1.01289	1.35776	0.668025	0.964218	1.89545
NT01ZM0393	0.52193	1.07924	-0.03538	0.582307	0.976946	0.187668	0.461552	1.18153	-0.25843	0.279521	0.606241	-0.0472	-1.23138	-2.51745	0.0547	-1.25326	-2.53778	0.03126	0.069129	0.26731	-0.12905	0.160145	0.554955	-0.23466	-0.02189	-0.02033	-0.02344	0.821734	1.21354	0.42993	0.033568	-0.29315	0.360288	0.565263	2.27899	0.264425	0.818898	-0.29005	1.37904	1.60818	1.14991	0.737424	1.12923	0.34562	0.797801	1.02693	0.568667	0.677046	1.23152
NT01ZM0387	0.640854	1.18605	0.095664	0.557772	0.902707	0.212837	0.723936	1.46938	-0.02151	0.458729	0.657579	0.259879	-1.45728	-2.23441	-0.68015	-1.38949	-2.45797	-0.321015	0.200387	0.182333	0.218441	0.332991	0.588235	0.077747	0.067783	-0.22357	0.359135	1.05519	1.40306	0.70732	0.743429	0.544579	0.942278	0.86843	2.09883	0.510001	1.05813	-0.03813	1.60038	1.748	1.45277	0.420987	0.768857	0.073116	0.337904	0.48552	0.190289	0.504069	1.05219
NT01ZM0389	0.623551	1.36966	-0.12256	0.543287	0.904768	0.181805	0.703816	1.83455	-0.42692	0.426115	0.720347	0.131883	-1.72523	-2.58278	-0.867684	-1.86655	-3.18831	-0.544792	-0.00247	-0.04843	0.043491	0.136379	0.508668	-0.23591	-0.14132	-0.60554	0.322892	1.70749	2.28346	1.13152	1.22345	0.929217	1.51768	1.19144	2.64431	0.961382	1.92197	0.000788	2.4536	2.64494	2.26226	0.872187	1.44815	0.29622	0.791922	0.983262	0.600582	0.952451	1.91305
NT01ZM0394	0.49767	1.07705	-0.08171	0.540048	0.929415	0.150681	0.455292	1.22469	-0.31411	0.279318	0.529705	0.028931	-1.31205	-2.54363	-0.080467	-1.31845	-2.66698	0.03009	0.081587	0.224134	-0.06096	0.169574	0.571627	-0.23248	-0.0064	-0.12336	0.110559	0.88562	1.28113	0.49011	0.205016	-0.04537	0.455403	0.697709	2.41779	0.306237	0.891764	-0.27929	1.465	1.6705	1.25951	0.670151	1.06566	0.274641	0.712529	0.918024	0.507035	0.627773	1.2133
NT01ZM0390	0.470558	1.18084	-0.23973	0.450516	0.774448	0.126583	0.490601	1.58724	-0.60603	0.292332	0.716633	-0.13197	-1.53177	-2.69365	-0.369898	-1.7263	-3.33034	-0.122258	-0.09539	-0.2014	0.010607	0.003741	0.233906	-0.22642	-0.19453	-0.6367	0.24764	1.02195	1.54554	0.49836	0.710362	0.286061	1.13466	0.765866	2.60981	0.311665	1.22161	-0.59827	1.73223	1.86947	1.59499	1.21335	1.73694	0.68976	1.19331	1.33055	1.05607	1.23339	2.14333
NT01ZM0395	0.478386	1.04438	-0.08761	0.439605	0.81509	0.06412	0.517167	1.27367	-0.23934	0.178203	0.442988	-0.08658	-1.25517	-2.25096	-0.259375	-1.2084	-2.41133	-0.005478	0.216249	0.25498	0.177518	0.385731	0.670323	0.101139	0.046767	-0.16036	0.253897	1.01659	1.47273	0.560445	0.482983	0.218198	0.747768	0.743974	2.20979	0.45059	1.09724	-0.19606	1.58258	1.84821	1.31695	0.723787	1.17993	0.267647	0.685006	0.950636	0.419377	0.762568	1.40922
NT01ZM0973	0.533802	0.995245	0.072358	0.159935	0.188834	0.131036	0.907669	1.80166	0.013681	0.358828	0.606356	0.1113	-0.316291	0.34225	-0.974829	-0.019154	0.19639	-0.234695	0.571557	0.451791	0.691324	0.845978	1.04944	0.642515	0.297137	-0.14586	0.740133	-0.60733	-1.42775	0.213095	0.452628	0.2051	0.700157	-0.52926	-1.11197	-1.06877	-1.45665	-0.68089	-0.14588	-1.39885	1.10708	-0.09356	-0.91399	0.726859	-0.46743	-1.7204	0.785536	0.280303	-0.10757
NT01ZM1936	-0.48246	-1.02243	0.057512	0.254464	-0.02129	0.530219	-1.21938	-2.02357	-0.41519	-0.7928	-1.58637	0.000759	-0.263284	1.84919	-2.37575	0.10301	2.29061	-2.0846	0.153001	0.222821	0.083181	-0.06029	0.004219	-0.1248	0.36629	0.441423	0.291157	-0.40341	-0.81104	0.004216	-0.13542	0.658139	-0.92899	-0.70009	-3.5668	0.136558	-0.53529	0.808404	-0.94338	-1.0868	-0.79997	0.456988	0.049358	0.864618	1.19391	1.0505	1.33733	-0.27994	-0.95178
NT01ZM0930	-0.89737	-1.20748	-0.58726	-0.42996	-1.2482	0.388286	-1.36478	-1.16676	-1.56281	-0.78946	-0.83513	-0.74379	1.33566	0.34199	2.32933	0.55496	1.25887	-0.14896	-1.06837	0.751062	-2.8878	-1.35603	0.585247	-3.29731	-0.78071	0.916877	-2.47829	0.529126	0.644925	0.413326	-3.22553	-3.17987	-3.2712	-1.3857	-1.19253	0.839234	1.46317	0.2153	0.219017	-0.17332	0.611352	0.644556	0.760355	0.528757	1.11197	0.719634	1.50431	0.177143	0.801077
NT01ZM0006	-0.79239	-1.23956	-0.34523	-0.48379	-0.45135	-0.51624	-1.10099	-2.02776	-0.17423	-1.35747	-2.57155	-0.1434	1.46236	2.5493	0.37541	1.55912	2.27789	0.84035	0.225005	0.000482	0.449528	0.353246	0.272374	0.434117	0.096764	-0.27141	0.46494	0.217395	0.029057	0.405733	0.854779	2.06885	-0.35929	1.09877	-0.10503	0.664556	-0.00339	1.3325	-0.22977	0.061503	-0.52104	-0.33242	-0.52076	-0.14409	-0.02383	0.267444	-0.31509	-0.64102	-1.30897
NT01ZM0004	-0.54063	-1.24908	0.167815	-0.26404	-0.49999	-0.02809	-0.81723	-1.99818	0.363717	-1.33813	-2.56415	-0.11211	1.34257	2.31333	0.3718	1.51588	2.16025	0.87152	0.433767	0.129899	0.737635	0.694216	0.412884	0.975547	0.173318	-0.15309	0.499722	-0.16556	-0.43492	0.1038	0.711536	1.93755	-0.51448	1.07277	-0.00398	0.542888	-0.19897	1.28475	-0.87401	-0.67087	-1.07715	-0.15866	-0.42802	0.110698	0.117933	0.321071	-0.0852	-0.43526	-1.17712
NT01ZM0005	-0.6932	-1.28577	-0.10063	-0.57098	-0.45608	-0.68588	-0.81542	-2.11545	0.484608	-1.33358	-2.81331	0.146159	1.5138	2.70223	0.32538	1.73187	2.51774	0.94599	0.47714	0.16444	0.789841	0.736217	0.513369	0.959066	0.218064	-0.18449	0.620616	0.234084	0.358993	0.109175	0.734576	2.21431	-0.74516	1.15366	-0.16254	0.826649	0.244094	1.40921	-0.35848	0.473891	-1.19085	-0.87115	-0.74624	-0.99605	-0.74892	0.083449	-1.5813	-0.99337	-1.57592
NT01ZM1774	-0.80997	-1.57486	-0.04508	-0.58347	-0.93841	-0.22853	-1.03648	-2.21132	0.138361	-0.24861	0.269144	-0.76637	-0.024861	0.0844	-0.134121	1.19138	2.31631	0.06644	0.822305	0.991678	0.652932	0.428373	-0.24855	1.1053	1.21624	2.23191	0.200566	-1.10299	-1.10882	-1.09716	-1.4359	-1.95366	-0.91814	-1.34938	-2.17218	-0.3381	-0.75388	0.077683	-1.86787	-1.46376	-2.27199	1.76716	1.76132	1.77299	1.99366	2.39778	1.58954	1.54065	1.12487
NT01ZM1436	0.485226	-0.06947	1.03993	0.026441	0.001677	0.051206	0.944011	-0.14062	2.02865	-0.13546	-0.0034	-0.26753	0.36601	0.193	0.53902	0.0967	0.17398	0.01942	0.270427	-0.08764	0.628492	0.810164	-0.15625	1.77658	-0.26931	-0.01902	-0.5196	-0.72738	0.124399	-1.57916	-0.86303	-0.99509	-0.73096	-0.7129	-0.64908	-0.17268	0.149163	-0.49452	-1.28208	0.099634	-2.66379	-0.11328	0.738494	-0.96506	-0.57207	0.809644	-1.95378	0.345501	0.667344
NT01ZM1064	0.990838	0.956784	1.02489	0.579578	0.736909	0.422246	1.4021	1.17666	1.62754	0.392641	0.030682	0.754601	-0.805732	0.59246	-2.20393	-1.66843	-0.695024	-2.64184	-0.35797	-0.7145	-0.00144	0.146758	-0.14151	0.435027	-0.8627	-1.28749	-0.43791	0.2377	-0.09436	0.569759	1.28282	1.64478	0.920858	0.429453	-1.15162	0.271753	-0.25169	0.795197	0.203647	0.062973	0.34432	1.08752	0.755457	1.41957	0.676256	0.535582	0.816929	1.49878	0.975333
NT01ZM1619	0.763928	0.523945	1.00391	0.452177	0.505871	0.398484	1.07568	0.542019	1.60934	-0.01694	0.058013	-0.09188	0.35985	1.06364	-0.343942	0.99876	1.36132	0.63621	1.18522	0.539686	1.83076	1.73153	0.781689	2.68137	0.638917	0.297683	0.98015	-0.72836	-0.29566	-1.16105	0.130021	0.055072	0.20497	-0.64161	-1.35251	-0.48838	-0.34936	-0.62739	-0.96834	-0.24197	-1.69471	-1.61625	-1.18355	-2.04895	-1.928	-1.20163	-2.65437	-1.3045	-1.16548
NT01ZM1275	-0.84282	-0.60861	-1.07702	-1.49565	-1.199	-1.79231	-0.18998	-0.01823	-0.36173	-0.18474	0.103575	-0.47305	0.3303	-0.426987	1.08759	-0.626608	-0.733896	-0.519319	-0.95953	-0.36781	-1.55126	-0.96215	-0.42871	-1.4956	-0.95691	-0.30691	-1.60691	1.05563	1.17988	0.931377	-0.25207	-0.54038	0.036245	0.397817	0.974203	0.821423	0.88322	0.759626	1.28983	1.47653	1.10313	-1.40255	-1.2783	-1.5268	-2.05539	-1.86869	-2.24209	-0.74972	-0.68792
NT01ZM1118	-0.99379	-0.80374	-1.18383	-1.03158	-0.76484	-1.29832	-0.956	-0.84265	-1.06934	-0.0749	-0.01169	-0.13812	0.3712	0.44587	0.29654	-0.761781	0.13501	-1.65857	-1.57353	-0.72634	-2.42072	-2.01408	-1.14182	-2.88634	-1.13299	-0.31086	-1.95511	0.402637	0.587592	0.217682	-1.4767	-1.53991	-1.41349	-1.04161	-1.68925	0.212592	0.32085	0.104335	0.592682	0.854335	0.331028	-0.85968	-0.67472	-1.04463	-0.89747	-0.63581	-1.15912	-0.82188	-0.71363
NT01ZM1830	0.515012	0.076199	0.953825	0.388358	0.302338	0.474378	0.641665	-0.14994	1.43327	0.347038	0.151881	0.542194	-1.30895	-0.008913	-2.60899	-0.985603	1.0153	-2.9865	0.470663	0.873297	0.06803	0.617977	0.722386	0.513569	0.32335	1.02421	-0.37751	0.328603	0.478629	0.178576	-0.62669	-0.43153	-0.82185	-0.83099	-3.03161	0.767416	0.564649	0.970183	-0.11021	0.392609	-0.61303	-0.36629	-0.21627	-0.51632	-0.49295	0.009871	-0.99577	-0.23964	-0.44241
NT01ZM1618	0.432305	-0.0373	0.901906	0.159153	0.108409	0.209898	0.705457	-0.183	1.59391	-0.16335	-0.37494	0.048233	-0.471033	0.46813	-1.41019	1.10938	1.41906	0.7997	2.01482	1.0469	2.98274	2.44922	1.14287	3.75558	1.58041	0.950929	2.2099	-1.41197	-0.9677	-1.85625	0.079593	0.291179	-0.13199	-0.75458	-1.58714	-0.94237	-0.91695	-0.96779	-1.88157	-1.01844	-2.7447	-1.21125	-0.76698	-1.65553	-1.48441	-0.62127	-2.34754	-0.9381	-0.91268
NT01ZM1340	0.265661	-0.35564	0.886961	-0.17308	-0.72966	0.383491	0.704405	0.018379	1.39043	0.540345	0.870426	0.210264	-0.02026	1.19624	-1.23676	-1.26509	0.62692	-3.15709	-1.1628	-0.99535	-1.33025	-1.08077	-1.42137	-0.74017	-1.24483	-0.56932	-1.92033	-0.62016	0.196048	-1.43637	-1.77127	-2.10135	-1.44119	-2.46202	-4.53436	0.001139	0.752622	-0.75034	-1.24146	-0.36053	-2.1224	0.261425	1.07763	-0.55478	-0.17732	0.703615	-1.05825	0.700169	1.45165
NT01ZM1467	0.247239	-0.29329	0.787768	0.729948	0.949474	0.510422	-0.23547	-1.53605	1.06511	0.175537	0.023841	0.327233	-0.252481	0.32134	-0.826304	2.37996	1.96441	2.7955	2.42693	0.863124	3.99074	2.22143	0.083178	4.35968	2.63244	1.64307	3.6218	-2.52226	-0.80314	-4.24137	-1.11376	-0.96206	-1.26545	-2.00419	-2.10971	-1.98173	-1.02267	-2.94079	-3.06279	-0.58362	-5.54196	1.55365	3.27277	-0.16547	2.03636	4.51553	-0.44281	1.07094	2.03
NT01ZM1335	0.304771	-0.16922	0.778759	0.349059	-0.02339	0.721505	0.260483	-0.31505	0.836012	0.130073	-0.18542	0.445565	0.65395	0.46507	0.84283	1.01956	0.75515	1.28396	0.430811	0.225268	0.636354	0.496017	0.160455	0.831578	0.365606	0.290081	0.441131	-0.37155	0.314741	-1.05784	-0.64676	-0.33126	-0.96225	-0.25569	0.046496	0.102437	0.687187	-0.48231	-0.84554	-0.05771	-1.63337	-1.15229	-0.466	-1.83858	-1.108	-0.32017	-1.89583	-1.19657	-0.61182
NT01ZM1585	0.705931	0.642442	0.769421	0.133574	0.011655	0.255493	1.27829	1.27323	1.28335	0.580824	0.632166	0.529481	-0.907502	-1.03768	-0.77732	-1.7671	-1.92187	-1.61233	-0.51086	-0.56365	-0.45807	-0.16213	-0.24312	-0.08114	-0.8596	-0.88419	-0.83501	-0.39456	-0.9112	0.122084	0.227664	0.176321	0.279006	0.246716	0.436684	-0.33107	-0.78928	0.127144	-0.45805	-1.03312	0.117024	0.768022	0.25138	1.28466	0.195664	-0.37941	0.770735	1.34038	0.882167
NT01ZM1434	0.261528	-0.21098	0.734036	0.067066	0.043975	0.090157	0.45599	-0.46594	1.37792	0.113798	-0.03248	0.260075	0.03354	0.07583	-0.008749	0.31417	0.36213	0.2662	0.451719	0.069572	0.833866	0.622815	-0.14716	1.39279	0.280623	0.286301	0.274946	-0.75812	0.271997	-1.78824	-1.02395	-0.87767	-1.17023	-0.90208	-0.96225	-0.28562	0.295087	-0.86632	-1.23063	0.248906	-2.71017	0.575452	1.60557	-0.45467	0.38099	1.86053	-1.09855	0.769913	1.35062
NT01ZM0913	0.450049	0.172973	0.727124	0.476904	0.33673	0.617078	0.423193	0.009217	0.837169	0.512743	0.070971	0.954515	-0.026654	-0.138914	0.08561	0.74094	-0.574109	2.05599	0.722822	-0.46607	1.91172	0.678047	-0.49695	1.85304	0.767597	-0.43519	1.97039	-1.31427	-1.16771	-1.46082	0.916964	1.35874	0.475193	0.631715	1.58326	-1.03719	-1.02753	-1.04685	-1.59134	-1.30788	-1.8748	1.37917	1.52573	1.23262	1.40603	1.68949	1.12257	1.35232	1.36197
NT01ZM0691	0.40111	0.09858	0.70364	0.246588	0.179525	0.31365	0.555632	0.017634	1.09363	0.579904	0.133086	1.02672	0.29739	0.24962	0.34515	0.67583	0.67045	0.68121	0.366307	0.363095	0.369519	0.354172	0.305369	0.402974	0.378443	0.420821	0.336065	-1.7877	-0.68768	-2.88773	-2.8813	-2.43449	-3.32812	-2.37439	-2.33896	-1.48517	-0.62061	-2.34973	-2.09023	-0.75474	-3.42573	-0.33603	0.763996	-1.43605	-0.49055	0.844942	-1.82604	-0.18151	0.68305
NT01ZM1567	0.668409	0.664195	0.672622	0.260392	0.137043	0.383741	1.07642	1.19135	0.961503	-0.0271	0.432263	-0.48647	0.89457	0.13855	1.6506	-0.627054	-1.65583	0.40172	-0.96986	-1.41483	-0.52489	-0.4181	-1.03529	0.199097	-1.52163	-1.79438	-1.24888	-0.35685	-0.01784	-0.69587	0.194075	-0.26529	0.653441	0.05689	1.24676	-0.35264	0.105513	-0.81079	-0.36107	-0.14119	-0.58095	-0.55307	-0.21405	-0.89209	-0.96109	-0.7412	-1.18097	-0.14505	0.3131
NT01ZM0889	0.587787	0.507251	0.668324	0.402852	0.38283	0.422873	0.772723	0.631672	0.913774	0.064375	0.284537	-0.15579	0.29132	0.26495	0.31769	0.69646	-0.024886	1.41781	0.759315	-0.11627	1.6349	1.11349	0.057295	2.16968	0.405141	-0.28984	1.10012	-1.02274	-0.42595	-1.61954	0.131636	-0.08853	0.351797	-0.53427	-0.03579	-0.94221	-0.40593	-1.47849	-1.10328	-0.44597	-1.76059	0.177949	0.774743	-0.41884	-0.00699	0.650322	-0.6643	0.362885	0.899164
NT01ZM0914	0.553529	0.440276	0.666782	0.575757	0.251646	0.899868	0.531301	0.628906	0.433696	1.23128	0.636567	1.82599	-0.873068	-0.56824	-1.1779	-1.02865	-1.40429	-0.653001	-0.50557	-0.83988	-0.17125	-0.85556	-0.84372	-0.8674	-0.15558	-0.83605	0.524896	-0.8824	-0.97261	-0.79218	-0.12355	0.471165	-0.71826	-0.1857	-0.13849	-0.76914	-0.6485	-0.88979	-0.99565	-1.29672	-0.69458	1.60637	1.51615	1.69659	1.6286	1.32752	1.92967	1.58414	1.70478
NT01ZM1484	0.383611	0.123508	0.643714	0.58383	0.135908	1.03175	0.183392	0.111107	0.255676	0.143039	0.425578	-0.1395	-0.502113	-0.648334	-0.355892	-0.725315	-0.397575	-1.05306	-0.20303	0.093524	-0.49958	-0.18285	-0.06371	-0.30199	-0.2232	0.250759	-0.69716	-0.81551	-0.13644	-1.49458	-2.08768	-2.37022	-1.80514	-1.95676	-2.07778	-0.55541	0.311482	-1.4223	-1.07561	-0.58436	-1.56687	1.16986	1.84893	0.490793	1.37008	1.86133	0.878831	0.969645	1.83653
NT01ZM0865	0.56896	0.496712	0.641208	0.664843	0.53442	0.795265	0.473077	0.459004	0.487151	0.053387	-0.06194	0.168712	0.18389	0.0888	0.27899	0.37758	0.34151	0.41364	0.403531	0.513188	0.293873	0.613376	0.773659	0.453093	0.193686	0.252717	0.134654	0.240393	0.35307	0.127715	-0.0916	0.023725	-0.20692	0.126476	0.213914	0.312641	0.483493	0.141788	0.168145	0.222648	0.113641	-0.29305	-0.18037	-0.40573	-0.19717	-0.14266	-0.25167	-0.38893	-0.21808
NT01ZM0948	0.509397	0.382378	0.636416	0.304446	-0.0626	0.671494	0.714349	0.827359	0.601338	0.745752	0.04681	1.44469	-0.550892	-0.164785	-0.936999	-0.016001	-0.996896	0.96489	0.519189	-0.44184	1.48021	0.503487	-0.05156	1.05854	0.534891	-0.83211	1.90189	-0.24544	-0.06181	-0.42908	1.49297	2.19191	0.794029	1.02317	1.4197	-0.11842	0.305242	-0.54209	-0.37246	-0.42885	-0.31607	0.352831	0.536468	0.169194	0.14788	0.091488	0.204272	0.557783	0.981449
NT01ZM1156	0.384961	0.13414	0.635783	0.120417	-0.00072	0.241557	0.649506	0.269003	1.03001	-0.28672	-0.30116	-0.27228	-0.041771	-0.543721	0.46018	-0.052337	-0.46318	0.35851	0.457547	0.365621	0.549474	0.92566	0.650701	1.20062	-0.01057	0.080541	-0.10167	0.363269	0.853751	-0.12721	0.05664	0.071078	0.042203	0.466448	1.07498	0.614091	0.974891	0.253291	0.112447	0.732611	-0.50772	-1.24533	-0.75485	-1.73582	-1.50988	-0.88972	-2.13004	-0.98079	-0.61999
NT01ZM0448	0.401174	0.175318	0.627029	0.290649	0.576835	0.004464	0.511698	-0.2262	1.2496	0.027039	0.208804	-0.15473	1.04632	0.57692	1.51573	0.71943	0.87987	0.55899	-0.08456	0.085454	-0.25458	0.157768	-0.13205	0.447583	-0.32689	0.302955	-0.95674	-1.15249	-0.14418	-2.1608	-2.50083	-2.6826	-2.31907	-1.94976	-1.74379	-0.92664	-0.43037	-1.4229	-1.37835	0.142004	-2.8987	-0.68675	0.321563	-1.69506	-0.79727	0.72308	-2.31762	-0.57622	-0.07995
NT01ZM1894	0.530027	0.449555	0.610499	0.376113	0.65346	0.098766	0.68394	0.245649	1.12223	0.116296	-0.08527	0.317864	-0.189448	-0.002651	-0.376244	0.39418	0.67303	0.11533	0.867451	0.841144	0.893759	1.15127	1.0066	1.29594	0.583629	0.675683	0.491575	-0.2487	0.295216	-0.79262	-0.74	-0.53844	-0.94157	-0.6016	-0.91203	-0.16823	0.017869	-0.35433	-0.32917	0.572563	-1.23091	-0.64681	-0.1029	-1.19073	-0.80073	0.101009	-1.70246	-0.4929	-0.3068
NT01ZM0784	0.320131	0.03014	0.610122	0.312469	0.369148	0.25579	0.327793	-0.30887	0.964453	0.15625	0.069384	0.243116	0.74168	-0.222449	1.70581	0.5011	-0.075516	1.07772	-0.15481	-0.04219	-0.26742	-0.06904	-0.23132	0.093247	-0.24058	0.146933	-0.62809	-1.34895	-0.92871	-1.7692	-1.99442	-1.90756	-2.08129	-1.00646	0.020704	-1.05896	-0.98539	-1.13253	-1.63895	-0.87204	-2.40586	0.617426	1.03767	0.197186	0.609765	1.37668	-0.15715	0.625088	0.698659
NT01ZM1336	0.201634	-0.20253	0.6058	0.482525	0.230813	0.734238	-0.07926	-0.63588	0.477363	-0.07125	-0.55646	0.41397	0.76775	0.36796	1.16753	1.30103	0.93048	1.67158	0.529276	0.522809	0.535744	0.52527	0.483101	0.56744	0.533282	0.562517	0.504048	-0.27655	0.445649	-0.99875	-0.98582	-0.5006	-1.47103	-0.21459	0.298969	0.127614	0.697361	-0.44213	-0.68072	0.193936	-1.55537	-1.4026	-0.6804	-2.1248	-1.12171	-0.24705	-1.99636	-1.68349	-1.11374
NT01ZM0770	0.236978	-0.12719	0.601148	0.504329	-0.06684	1.0755	-0.03037	-0.18754	0.126799	-0.14073	-0.26299	-0.01847	-0.143626	0.26075	-0.548005	0.10252	0.52928	-0.324251	0.301321	0.306255	0.296387	0.3565	0.34398	0.36902	0.246142	0.26853	0.223753	-0.66528	-0.87604	-0.45451	-0.46438	-0.34212	-0.58664	-0.59678	-1.15087	-0.30111	-0.30488	-0.29734	-1.02945	-1.44721	-0.61168	0.444852	0.234087	0.655617	0.712203	0.29444	1.12997	0.177501	0.173734
NT01ZM1759	0.250029	-0.10042	0.600475	0.748083	0.142678	1.35349	-0.24802	-0.34351	-0.15254	0.490782	-0.05308	1.03465	0.56616	0.26927	0.86304	0.8864	1.22823	0.54457	-0.04916	0.81375	-0.91207	-0.41856	0.668535	-1.50566	0.320245	0.958964	-0.31847	-0.37055	-0.78147	0.040378	-1.68544	-1.14157	-2.2293	-0.51784	-0.5478	-0.0201	-0.17607	0.135865	-0.72099	-1.38688	-0.05511	-0.39978	-0.8107	0.011148	0.098277	-0.56761	0.76416	-0.89783	-1.0538
NT01ZM0821	0.47246	0.347564	0.597356	0.00979	-0.04315	0.062732	0.93513	0.738281	1.13198	0.731512	0.604498	0.858526	-0.452326	-1.1943	0.28965	-0.152254	-0.896743	0.59224	0.401882	0.36445	0.439313	0.503691	0.431341	0.576041	0.300072	0.297559	0.302586	-0.33611	0.125598	-0.79782	-0.72296	-0.59595	-0.84997	-0.10297	0.888005	-0.21122	0.178541	-0.60097	-0.46101	0.072656	-0.99467	-0.47215	-0.01044	-0.93386	-0.93482	-0.40116	-1.46849	-0.00948	0.380277
NT01ZM1558	0.644623	0.697394	0.591852	0.318007	0.414082	0.221931	0.971239	0.980706	0.961773	0.148389	0.282046	0.014732	-0.398639	-0.583031	-0.214247	-0.143892	-0.663663	0.37588	0.666173	0.268698	1.06365	1.0776	0.618028	1.53717	0.254748	-0.08063	0.590127	-0.2328	0.555207	-1.02081	-0.22586	-0.35951	-0.0922	-0.46017	0.00927	-0.28557	0.459131	-1.03027	-0.18003	0.651282	-1.01134	-1.44892	-0.66091	-2.23692	-1.77553	-0.94422	-2.60684	-1.1223	-0.3776
NT01ZM1600	0.485922	0.3819	0.589944	0.586041	0.885767	0.286315	0.385803	-0.12197	0.893574	-0.05269	-0.25675	0.15138	-0.083921	-0.27281	0.10497	1.10383	0.2427	1.96495	1.40699	0.582901	2.23108	1.62624	0.650294	2.60218	1.18775	0.515508	1.85998	-0.84967	0.290782	-1.99013	-0.34194	-0.13788	-0.54601	-0.46011	0.239901	-0.74565	-0.00894	-1.48235	-0.95369	0.590508	-2.4979	-0.40219	0.73826	-1.54265	-0.30207	1.24213	-1.84628	-0.50231	0.234393
NT01ZM1230	0.462978	0.342064	0.583891	0.622707	0.448305	0.797108	0.303249	0.235823	0.370675	0.164842	0.287215	0.042469	-0.855326	0.17544	-1.88609	-0.466834	-0.343194	-0.590475	0.457695	-0.54433	1.45972	0.526898	-0.57003	1.62383	0.388492	-0.51864	1.29562	-0.0975	-0.22291	0.027922	2.03198	1.9096	2.15435	0.617673	-0.15193	0.023417	-0.04851	0.095348	-0.21841	-0.39732	-0.0395	1.24072	1.1153	1.36613	1.40044	1.22154	1.57935	1.08099	1.00906
NT01ZM0278	0.569178	0.556161	0.582196	0.757915	0.839467	0.676364	0.380441	0.272855	0.488028	0.856362	0.489463	1.22326	-0.296406	-1.09065	0.49784	0.41475	-0.899113	1.72861	0.473195	0.083235	0.863154	0.235234	-0.02507	0.495537	0.711155	0.191539	1.23077	-0.05313	0.14934	-0.25561	0.52431	0.891209	0.15741	1.0743	2.4797	-0.04012	0.067789	-0.14802	-0.06615	0.230892	-0.3632	-0.47716	-0.27469	-0.67964	-0.28842	0.00862	-0.58547	-0.6659	-0.55799
NT01ZM0367	0.333433	0.100765	0.566102	0.611557	0.558904	0.664209	0.055309	-0.35738	0.467994	0.18609	0.073806	0.298373	0.63859	0.2855	0.99168	1.00215	0.91914	1.08516	0.298165	0.418046	0.178285	0.232775	0.202455	0.263096	0.363555	0.633636	0.093475	-0.60395	-0.44977	-0.75813	-0.99789	-0.88561	-1.11018	-0.47016	-0.17943	-0.37128	-0.39712	-0.34545	-0.83662	-0.50242	-1.17082	1.08956	1.24374	0.935378	1.36768	1.70188	1.03349	0.811437	0.785604
NT01ZM1354	0.389627	0.216838	0.562416	0.368768	0.125206	0.612331	0.410486	0.30847	0.512502	0.411003	0.141676	0.68033	-0.653113	0.11747	-1.42369	0.87655	0.62971	1.12339	1.5294	0.59564	2.46317	1.52914	0.679036	2.37925	1.52966	0.512243	2.54708	-0.27832	-0.20634	-0.3503	1.51722	1.78655	1.2479	0.594552	0.245394	-0.10553	0.037227	-0.24829	-0.45111	-0.4499	-0.45232	-0.7916	-0.71962	-0.86359	-0.81246	-0.81125	-0.81367	-0.77074	-0.62799
NT01ZM0622	0.49772	0.440508	0.554932	0.367973	0.554716	0.181231	0.627467	0.3263	0.928633	0.717502	0.378381	1.05662	-0.05074	-1.33928	1.2378	-0.218052	-1.46074	1.02464	-0.21233	-0.1475	-0.27716	-0.25735	-0.17354	-0.34115	-0.16731	-0.12146	-0.21316	-0.53285	0.102961	-1.16867	-1.29832	-0.9592	-1.63744	-0.06961	1.61788	-0.47564	-0.08378	-0.8675	-0.59006	0.289703	-1.46983	1.5879	2.22372	0.952092	1.45816	2.33793	0.578391	1.71765	2.10951
NT01ZM1771	0.39547	0.24728	0.54366	0.463551	0.713092	0.21401	0.327389	-0.21853	0.87331	0.355093	0.001164	0.709021	0.52451	-0.632333	1.68135	0.30727	-0.240756	0.8553	-0.23109	0.281728	-0.74391	-0.24494	0.17188	-0.66176	-0.21724	0.391577	-0.82605	-1.51055	-1.11823	-1.90286	-2.9285	-2.57457	-3.28242	-1.39746	-0.26088	-1.36236	-1.36777	-1.35694	-1.65873	-0.86869	-2.44878	0.305936	0.698249	-0.08638	0.374016	1.16406	-0.41603	0.237855	0.232437
NT01ZM0152	0.482537	0.423638	0.541437	0.303723	0.656413	-0.04897	0.661351	0.190862	1.13184	0.466845	0.492814	0.440876	-0.025776	0.22615	-0.277703	0.05931	0.0638	0.05481	0.182335	-0.31333	0.677999	0.279589	-0.4643	1.02348	0.085082	-0.16235	0.332517	-0.83116	0.25828	-1.9206	-0.92927	-0.95524	-0.9033	-1.28815	-1.45909	-0.77226	-0.09441	-1.45011	-0.89006	0.61097	-2.39109	0.03739	1.12683	-1.05205	-0.14142	1.3596	-1.64245	0.216204	0.894055
NT01ZM0279	0.570531	0.609832	0.53123	0.681975	0.85359	0.51036	0.459087	0.366074	0.5521	0.727206	0.47396	0.980453	-0.22049	-0.66845	0.22747	0.18526	-0.5726	0.94311	0.271688	0.041907	0.50147	0.137629	-0.01204	0.287293	0.405748	0.09585	0.715646	-0.00625	0.310447	-0.32296	0.136607	0.389853	-0.11664	0.481894	1.28577	-0.04556	0.138832	-0.22994	0.033046	0.482062	-0.41597	-0.62918	-0.31247	-0.94588	-0.51773	-0.06872	-0.96675	-0.74062	-0.55623
NT01ZM0226	0.19976	-0.12002	0.519542	-0.35255	-0.80171	0.096606	0.752071	0.561664	0.942478	0.107935	0.089352	0.126517	0.08813	-0.207023	0.38329	-1.18053	-1.30133	-1.05972	-0.94659	-0.85816	-1.03503	-0.62453	-0.622	-0.62705	-1.26866	-1.09431	-1.44301	0.045468	0.092559	-0.00162	-0.1785	-0.15992	-0.19708	0.153089	0.430399	0.36525	0.541716	0.188784	-0.27431	-0.3566	-0.19203	-0.25931	-0.21222	-0.30641	-0.81163	-0.89391	-0.72934	0.292996	0.469462
NT01ZM0852	0.361522	0.210219	0.512825	-0.00292	-0.21827	0.212437	0.725961	0.638708	0.813213	0.374315	0.251734	0.496895	0.56452	-0.245114	1.37416	0.23505	-0.527892	0.998	-0.15365	-0.08929	-0.218	0.022175	0.104196	-0.05984	-0.32947	-0.28278	-0.37616	0.549874	0.717611	0.382138	0.253425	0.376006	0.130845	0.946892	1.99528	0.701177	0.932964	0.46939	0.398571	0.502257	0.294885	-1.28868	-1.12094	-1.45642	-1.65312	-1.54943	-1.7568	-0.92424	-0.69246
NT01ZM0795	0.07672	-0.35258	0.506025	-0.32913	-0.64247	-0.01578	0.482566	-0.0627	1.02783	0.572579	0.637773	0.507386	1.11513	1.24079	0.98947	0.39308	0.55883	0.22732	-0.76706	-1.03219	-0.50192	-0.81206	-1.38242	-0.2417	-0.72205	-0.68195	-0.76214	-0.84031	-0.08003	-1.60058	-1.07032	-1.13551	-1.00512	-1.19255	-1.38683	-0.411	0.233317	-1.05532	-1.26961	-0.39338	-2.14585	-0.59158	0.168694	-1.35186	-0.99743	-0.12119	-1.87366	-0.18574	0.458582
NT01ZM0317	0.095357	-0.31434	0.505056	0.402334	0.316586	0.488082	-0.21162	-0.94527	0.522031	-0.04139	-0.34708	0.264305	0.36544	0.58388	0.14699	1.3356	2.38338	0.28782	0.885043	1.50039	0.26969	0.799926	1.2013	0.398553	0.970159	1.79949	0.140828	-1.1979	-0.2594	-2.1364	-3.3671	-3.06141	-3.6728	-2.65415	-3.49831	-0.7882	-0.17366	-1.40275	-1.6076	-0.34515	-2.87005	-0.71777	0.220729	-1.65626	-0.41079	0.851658	-1.67324	-1.02475	-0.4102
NT01ZM0063	0.18079	-0.14337	0.504946	-0.64183	-0.42176	-0.86189	1.00341	0.135026	1.87179	0.064082	0.058265	0.069899	-0.371943	-0.460995	-0.28289	0.31992	-0.331594	0.97143	1.16152	0.167782	2.15527	1.63119	0.206162	3.05621	0.691863	0.129401	1.25432	-1.12488	0.009284	-2.25905	-0.27156	-0.26575	-0.27738	-0.58135	-0.08764	-0.80073	-0.21078	-1.39067	-1.44904	0.229352	-3.12743	-0.8573	0.276871	-1.99146	-1.67991	-0.00152	-3.3583	-0.03468	0.555263
NT01ZM0146	0.386725	0.269251	0.504198	0.364753	0.297109	0.432398	0.408696	0.241394	0.575999	-0.25225	-0.19881	-0.30569	0.34105	0.20536	0.47674	1.10506	1.55862	0.6515	1.09448	1.57336	0.61561	1.42495	1.79346	1.05645	0.76401	1.35326	0.174765	0.094333	-0.20054	0.389209	-0.56854	-0.62198	-0.51509	-0.13869	-0.3506	0.211806	-0.1329	0.556512	-0.02314	-0.26819	0.221906	-1.18397	-1.47885	-0.88909	-1.20594	-1.45099	-0.96089	-1.162	-1.5067
NT01ZM1905	0.468241	0.433624	0.502857	0.09703	0.196593	-0.00253	0.839451	0.670655	1.00825	0.037275	0.162202	-0.08765	-0.395803	-0.669913	-0.121692	-1.8828	-1.96273	-1.80287	-1.08591	-1.03859	-1.13323	-0.68482	-0.78437	-0.58528	-1.487	-1.29282	-1.68118	-1.40036	-0.72597	-2.07475	-2.16939	-2.29431	-2.04446	-1.98212	-1.74609	-1.36574	-0.82553	-1.90595	-1.43497	-0.6264	-2.24355	1.44811	2.1225	0.773718	1.0769	1.88547	0.268328	1.81932	2.35953
NT01ZM1566	0.270394	0.03909	0.501698	0.239694	0.115876	0.363512	0.301094	-0.0377	0.639884	0.119228	0.286745	-0.04829	-0.320604	-0.069255	-0.571954	-0.506535	0.17914	-1.19221	-0.095	0.086171	-0.27617	-0.00406	-0.07605	0.067921	-0.18593	0.248391	-0.62025	-0.43503	-0.62333	-0.24673	-0.60907	-0.77659	-0.44155	-0.6546	-1.27928	-0.20373	-0.49951	0.092058	-0.66633	-0.74715	-0.58552	0.927494	0.739195	1.11579	0.896794	0.815982	0.977606	0.958193	0.662409
NT01ZM1433	0.232387	-0.03342	0.498196	0.117298	0.067625	0.166971	0.347476	-0.13447	0.829422	-0.09129	-0.05169	-0.1309	0.16481	0.25521	0.07441	0.11232	0.26744	-0.042795	0.1669	-0.02915	0.362953	0.386284	-0.07054	0.843111	-0.05248	0.012238	-0.11721	-0.36585	0.155701	-0.8874	-0.49529	-0.5349	-0.45569	-0.55201	-0.71569	-0.10004	0.205375	-0.40545	-0.63166	0.106028	-1.36934	0.20235	0.723899	-0.3192	0.087261	0.824947	-0.65043	0.317439	0.622852
NT01ZM1359	0.657201	0.820128	0.494274	0.720864	1.04048	0.401253	0.593539	0.599782	0.587296	-0.19261	0.120153	-0.50538	0.05133	-0.214167	0.31683	0.1388	-0.392327	0.66994	0.480551	0.061655	0.899447	0.873627	0.301469	1.44579	0.087474	-0.17816	0.353108	-0.77856	0.125716	-1.68284	-0.84505	-1.15782	-0.53228	-1.15791	-0.62682	-0.94149	-0.19389	-1.68909	-0.61564	0.445328	-1.6766	1.34919	2.25347	0.44491	1.41285	2.47382	0.351888	1.28553	2.03312
NT01ZM0639	0.364363	0.239142	0.489585	0.253164	0.182731	0.323597	0.475563	0.295553	0.655573	0.441847	0.297918	0.585777	-0.839237	-1.01083	-0.667646	-0.877643	-1.56739	-0.187893	-0.02155	-0.55775	0.514651	-0.00469	-0.55893	0.549549	-0.03841	-0.55656	0.479753	-0.63821	-0.59469	-0.68174	0.390658	0.534587	0.246728	0.303542	0.87777	-0.51299	-0.52426	-0.50173	-0.76344	-0.66512	-0.86175	1.1809	1.22443	1.13737	1.0697	1.16801	0.971386	1.2921	1.28084
NT01ZM1791	0.477824	0.467721	0.487926	0.323447	0.263479	0.383415	0.632201	0.671964	0.592437	-0.12147	0.172523	-0.41547	-1.03487	-0.617507	-1.45223	-0.972965	-1.12464	-0.82129	0.438741	-0.25741	1.13489	0.815577	-0.00769	1.63885	0.061905	-0.50713	0.630943	0.203757	1.00303	-0.59552	0.796791	0.502796	1.09078	-0.1548	-0.33193	0.213859	1.063	-0.63528	0.193655	0.943063	-0.55575	-0.53836	0.260911	-1.33764	-0.69274	0.056669	-1.44215	-0.38399	0.465154
NT01ZM0903	0.491094	0.495009	0.48718	0.05711	0.07067	0.04355	0.925079	0.919347	0.930811	0.354898	0.379265	0.330532	-0.338019	0.07207	-0.748104	-1.11723	-0.909332	-1.32514	-0.49412	-0.71136	-0.27689	-0.20903	-0.44132	0.023246	-0.77922	-0.9814	-0.57703	-0.83522	-0.43148	-1.23897	-0.8045	-0.82887	-0.78014	-1.23705	-1.64904	-0.83914	-0.44504	-1.23324	-0.83131	-0.41792	-1.2447	0.040816	0.44456	-0.36293	-0.39317	0.020221	-0.80656	0.474801	0.868899
NT01ZM1185	0.427813	0.370552	0.485074	0.008218	0.033589	-0.01715	0.847408	0.707515	0.9873	0.046319	0.287168	-0.19453	-0.110526	-0.158343	-0.06271	-1.53547	-1.46107	-1.60987	-1.0244	-1.09256	-0.95624	-0.62385	-0.88238	-0.36532	-1.42494	-1.30273	-1.54715	-0.45556	0.113888	-1.02501	-0.88869	-1.12954	-0.64784	-1.01619	-1.03391	-0.3983	0.088517	-0.88512	-0.51282	0.139259	-1.1649	-0.65796	-0.08851	-1.22741	-1.07755	-0.42547	-1.72964	-0.23836	0.248454
NT01ZM0702	0.392186	0.303742	0.480629	0.145804	0.059525	0.232083	0.638567	0.547959	0.729175	0.619936	0.358682	0.88119	-0.130391	-0.707474	0.44669	0.20892	-1.01205	1.42988	0.348623	-0.20993	0.907181	0.357939	-0.1153	0.831173	0.339308	-0.30457	0.983188	-0.19504	0.255051	-0.64513	0.471983	0.733237	0.210729	0.688705	1.8874	-0.1066	0.34133	-0.55452	-0.28348	0.168772	-0.73574	0.720584	1.17068	0.270493	0.474203	0.926458	0.021947	0.966966	1.41489
NT01ZM0216	0.208124	-0.05683	0.47308	0.559507	0.294649	0.824364	-0.14326	-0.40831	0.121796	-0.17376	0.052234	-0.39976	-0.320791	0.32939	-0.970972	-0.882444	1.10304	-2.86793	-0.5464	0.543373	-1.63618	-0.53115	0.313099	-1.3754	-0.56165	0.773646	-1.89695	0.123373	0.34314	-0.09639	-2.27594	-2.50194	-2.04995	-2.04519	-3.8023	0.388329	0.607997	0.168661	-0.14158	0.078282	-0.36145	-0.79552	-0.57575	-1.01529	-0.44414	-0.22427	-0.664	-1.1469	-0.92723
NT01ZM1327	0.308884	0.146468	0.471299	0.14889	0.154061	0.143719	0.468877	0.138876	0.798879	0.334869	0.379567	0.29017	0.11559	0.25761	-0.026435	0.04306	0.05657	0.02955	-0.00552	-0.32138	0.310343	0.061486	-0.44173	0.564698	-0.07252	-0.20103	0.055989	0.287573	0.673104	-0.09796	0.533766	0.489067	0.578465	0.308712	0.205025	0.449988	0.667933	0.232044	0.125158	0.678275	-0.42796	-0.48316	-0.09763	-0.86869	-0.64315	-0.09003	-1.19627	-0.32316	-0.10522
NT01ZM1895	0.482407	0.494427	0.470386	0.25219	0.543375	-0.039	0.712624	0.445479	0.979769	0.307213	0.018925	0.595501	0.18696	-0.038598	0.41252	0.67899	0.47402	0.88396	0.694738	0.725893	0.663583	0.897444	0.93917	0.855717	0.492033	0.512616	0.471449	0.000828	0.569856	-0.5682	-0.63051	-0.34222	-0.9188	-0.17813	0.108891	-0.01119	0.27867	-0.30106	0.012848	0.861041	-0.83535	-1.16611	-0.59709	-1.73514	-1.39633	-0.54814	-2.24452	-0.9359	-0.64603
NT01ZM0785	0.265307	0.060906	0.469709	0.343437	0.331994	0.354879	0.187178	-0.21018	0.584538	-0.10573	0.092232	-0.30369	0.96292	-0.067204	1.99305	0.63559	0.19746	1.07371	-0.18088	0.113461	-0.47522	-0.03442	-0.03775	-0.0311	-0.32733	0.264668	-0.91933	-1.41204	-0.75731	-2.06677	-2.65545	-2.85341	-2.45749	-1.77199	-0.79316	-1.20764	-0.74586	-1.66941	-1.61644	-0.76875	-2.46413	0.505973	1.1607	-0.14876	0.584102	1.43179	-0.26359	0.427843	0.889616
NT01ZM0846	0.433437	0.397805	0.469068	0.473644	0.632918	0.31437	0.39323	0.162692	0.623767	0.036604	-0.30879	0.382	-0.205943	-0.05175	-0.360137	0.16232	-0.655455	0.98009	0.546575	-0.36796	1.46111	0.724888	-0.13222	1.582	0.368262	-0.60371	1.34023	0.353714	0.167266	0.540163	2.36924	2.71464	2.02385	1.96386	2.40625	0.389346	0.007992	0.7707	0.318083	0.32654	0.309625	0.46268	0.276232	0.649128	0.502887	0.511344	0.494429	0.422473	0.041119
NT01ZM1599	0.20371	-0.0615	0.468917	0.15673	0.419856	-0.1064	0.25069	-0.54285	1.04423	0.105051	-0.35098	0.561081	0.474	0.0775	0.87051	1.2888	0.51885	2.05875	0.887614	0.345408	1.42982	0.960434	0.249473	1.67139	0.814794	0.441343	1.18824	-0.99874	0.638925	-2.63641	-1.552	-1.09597	-2.00803	-1.0806	-0.30296	-0.73353	0.3758	-1.84287	-1.26395	0.902051	-3.42995	-0.79959	0.838072	-2.43726	-0.84657	1.31943	-3.01257	-0.75261	0.356719
NT01ZM1435	0.202421	-0.05974	0.464583	0.088335	0.081582	0.095087	0.316508	-0.20106	0.83408	0.007035	0.040379	-0.02631	0.00253	-0.063795	0.06885	-0.032114	0.03719	-0.10142	0.120098	-0.01973	0.259929	0.274834	-0.14045	0.690123	-0.03464	0.100987	-0.17027	-0.32013	0.234405	-0.87467	-0.595	-0.62835	-0.56166	-0.49372	-0.49571	-0.05797	0.241157	-0.3571	-0.58229	0.227653	-1.39224	0.32049	0.875025	-0.23405	0.206403	1.01635	-0.60354	0.434577	0.733703
NT01ZM1527	0.264323	0.068946	0.4597	0.247642	0.229506	0.265777	0.281005	-0.09161	0.653624	0.547915	0.625363	0.470466	0.29576	-0.656594	1.24811	-1.83448	-1.75666	-1.91229	-2.26369	-1.45855	-3.06883	-2.39715	-1.81704	-2.97725	-2.13024	-1.10006	-3.16041	-1.01196	-0.82189	-1.20203	-2.8123	-2.88975	-2.73486	-1.56807	-0.98504	-0.81658	-0.80376	-0.82941	-1.20734	-0.84003	-1.57464	0.444084	0.634151	0.254017	0.427402	0.794711	0.060093	0.460766	0.473591
NT01ZM1170	0.328562	0.198232	0.458892	0.494961	0.475684	0.514238	0.162163	-0.07922	0.403546	0.118313	0.180146	0.056481	-0.593041	0.17451	-1.36059	-0.062534	0.48474	-0.609811	0.552432	0.18055	0.924315	0.574357	0.050867	1.09785	0.530508	0.310233	0.750782	0.047289	-0.12606	0.220634	0.964399	0.902566	1.02623	0.244015	-0.63254	0.177619	-0.10678	0.462017	-0.08304	-0.14533	-0.02075	0.716147	0.542803	0.889492	0.882546	0.820255	0.944838	0.549748	0.26535
NT01ZM0518	0.219918	-0.01765	0.457486	0.286606	0.34934	0.223872	0.153229	-0.38464	0.691101	0.233066	-0.07657	0.542698	0.12313	0.19075	0.05551	0.76551	0.95106	0.57995	0.602456	0.606271	0.59864	0.562538	0.452233	0.672842	0.642374	0.760309	0.524439	-0.28323	-0.11417	-0.45229	-0.45992	-0.15029	-0.76955	-0.11674	-0.28552	-0.04566	-0.17691	0.085584	-0.5208	-0.05144	-0.99016	-0.56129	-0.39223	-0.73034	-0.4946	-0.02524	-0.96396	-0.62797	-0.75922
NT01ZM1315	0.010245	-0.43258	0.453069	-0.02225	-0.05541	0.010919	0.042737	-0.80974	0.895218	0.243348	-0.14193	0.628628	0.66363	0.8652	0.46206	0.46671	1.09292	-0.159512	-0.29723	-0.10618	-0.48827	-0.39753	-0.44008	-0.35498	-0.19692	0.227728	-0.62157	-0.77196	-0.5856	-0.95831	-1.3404	-0.95512	-1.72568	-0.8064	-1.35826	-0.32913	-0.55244	-0.10583	-1.21478	-0.61877	-1.81079	0.190702	0.377054	0.004351	0.15821	0.754219	-0.4378	0.223195	-0.00011
NT01ZM1735	0.560189	0.677025	0.443353	0.764227	1.00933	0.519121	0.356151	0.344717	0.367586	-0.19004	-0.05499	-0.32508	0.47492	-0.210993	1.16083	0.70743	0.15672	1.25813	0.505606	0.567572	0.44364	0.778699	0.767426	0.789971	0.232512	0.367717	0.097308	-0.40303	-0.24349	-0.56258	-0.68651	-0.82155	-0.55147	-0.27414	0.550268	-0.51987	-0.48859	-0.55114	-0.2862	0.001621	-0.57401	0.929484	1.08903	0.769938	1.13352	1.42134	0.845705	0.725447	0.756723
NT01ZM1102	0.287013	0.131246	0.442781	-0.08044	-0.0628	-0.09808	0.654466	0.325289	0.983644	0.61832	0.48639	0.750251	-0.474346	-1.02767	0.07897	-0.83083	-1.47327	-0.188386	-0.33841	-0.52616	-0.15066	-0.32034	-0.60671	-0.03397	-0.35648	-0.44561	-0.26736	-0.92966	-0.4596	-1.39973	-1.02423	-0.8923	-1.15616	-0.58284	0.214338	-0.77389	-0.47724	-1.07055	-1.08543	-0.44195	-1.72891	1.91887	2.38894	1.4488	1.55142	2.1949	0.907942	2.28633	2.58298
NT01ZM0875	0.358894	0.27785	0.439938	0.299974	-0.17155	0.771498	0.417814	0.727251	0.108378	0.065614	0.279197	-0.14797	-0.091617	-0.286407	0.10317	-0.861345	-1.67945	-0.043235	-0.59363	-1.16902	-0.01823	-0.41753	-0.94499	0.10994	-0.76973	-1.39305	-0.14641	-0.79113	-1.25247	-0.32978	0.821008	0.607425	1.03459	0.321738	0.997005	-0.71008	-0.78095	-0.63921	-0.87217	-1.724	-0.02034	1.53607	1.07472	1.99742	1.47715	0.625322	2.32898	1.59499	1.52412
NT01ZM1302	0.288714	0.142788	0.43464	-0.01132	0.045732	-0.06836	0.588744	0.239844	0.937644	0.288262	0.278312	0.298211	0.04512	0.01069	0.07954	0.27777	0.15853	0.39701	0.382894	0.128604	0.637184	0.533135	0.109369	0.9569	0.232653	0.147838	0.317467	0.339386	0.969658	-0.29089	0.217694	0.227644	0.207745	0.194049	0.296489	0.485312	0.91261	0.058014	0.19346	1.02671	-0.63979	-1.51049	-0.88022	-2.14077	-1.81052	-0.97728	-2.64377	-1.21046	-0.78317
NT01ZM1398	0.625758	0.817802	0.433714	0.696709	1.37837	0.015044	0.554807	0.25723	0.852383	0.227023	0.5364	-0.08236	1.11869	0.62469	1.61269	-0.018338	-0.987494	0.95082	-0.97314	-1.75176	-0.19451	-0.80924	-1.89135	0.272863	-1.13703	-1.61218	-0.66188	-1.90167	-0.74457	-3.05876	-1.5015	-1.81088	-1.19212	-1.79831	-0.82287	-2.09371	-1.42624	-2.76118	-1.70962	-0.06291	-3.35634	2.56007	3.71717	1.40298	2.63103	4.27774	0.984313	2.48912	3.15659
NT01ZM1316	0.003688	-0.42349	0.430866	-0.22179	-0.11585	-0.32773	0.229163	-0.73113	1.18946	0.157191	-0.09724	0.411622	0.52004	0.52003	0.52005	0.14329	0.7856	-0.49901	-0.34076	-0.05137	-0.63014	-0.30477	-0.36832	-0.24122	-0.37674	0.265571	-1.01906	-0.92796	-0.46438	-1.39154	-1.9703	-1.71587	-2.22473	-1.28765	-1.71585	-0.50078	-0.57032	-0.43124	-1.35514	-0.35844	-2.35183	0.058276	0.521854	-0.4053	-0.1672	0.829495	-1.16389	0.283752	0.214214
NT01ZM1782	0.299912	0.169472	0.430351	0.443462	0.29145	0.595474	0.156361	0.047495	0.265228	0.004731	0.062982	-0.05352	0.13785	-0.204033	0.47973	-0.106313	0.19321	-0.405835	-0.16835	0.389498	-0.72619	-0.09253	0.381754	-0.56682	-0.24416	0.397241	-0.88557	-0.63399	-0.64601	-0.62197	-1.73766	-1.79591	-1.67941	-1.14038	-1.11214	-0.50355	-0.494	-0.5131	-0.76443	-0.79803	-0.73083	0.688053	0.676029	0.700077	0.831603	0.798007	0.8652	0.544503	0.554052
NT01ZM0823	0.444871	0.45954	0.430202	-0.05474	0.142797	-0.25228	0.944484	0.776283	1.11268	0.563679	0.568953	0.558405	-0.272627	-1.13399	0.58873	0.07302	-0.527925	0.67397	0.536051	0.709726	0.362376	0.726454	0.813391	0.639516	0.345649	0.606061	0.085236	-0.58078	0.108431	-1.27	-1.61735	-1.62262	-1.61207	-0.87477	0.100099	-0.59545	-0.08911	-1.1018	-0.56611	0.30597	-1.4382	-0.73777	-0.04855	-1.42698	-1.23738	-0.3653	-2.10946	-0.23815	0.26819
NT01ZM0356	0.418976	0.410069	0.427883	-0.05133	0.20227	-0.30493	0.889284	0.617869	1.1607	0.725574	0.525966	0.925182	0.42405	0.25055	0.59755	0.63017	0.40707	0.85326	0.28797	0.202472	0.373467	0.369824	0.248423	0.491226	0.206115	0.15652	0.255709	-0.62573	-0.23524	-1.01622	-0.84523	-0.64562	-1.04484	-0.56301	-0.29861	-0.61682	-0.48884	-0.74481	-0.63464	0.018361	-1.28764	1.1035	1.49399	0.713009	0.633192	1.28619	-0.01981	1.57381	1.70179
NT01ZM0551	0.453194	0.478862	0.427527	0.020468	0.426029	-0.38509	0.885921	0.531695	1.24015	0.153879	0.237558	0.0702	0.47602	-0.410939	1.36298	-0.1519	-0.684119	0.38032	-0.2619	-0.12611	-0.39769	0.104121	0.020956	0.187286	-0.62792	-0.27318	-0.98266	0.009319	0.713781	-0.69514	-0.96672	-1.0504	-0.88304	-0.2226	0.723522	-0.01635	0.30822	-0.34092	0.034987	1.11934	-1.04937	-0.66292	0.041545	-1.36738	-1.09564	-0.01129	-2.18	-0.23019	0.094378
NT01ZM0907	0.470757	0.516062	0.425452	0.676685	0.417023	0.936346	0.264829	0.615101	-0.08544	0.358859	0.487908	0.22981	-0.325653	-0.314765	-0.336541	-0.239827	-0.764025	0.28437	0.038811	-0.38566	0.463285	-0.0082	-0.32207	0.305659	0.085826	-0.44926	0.620911	-0.07631	-0.35813	0.205504	1.05445	0.925404	1.1835	0.561422	0.903629	-0.12162	-0.09847	-0.14477	-0.03101	-0.61779	0.555776	1.08182	0.8	1.36364	1.28775	0.700961	1.87453	0.875891	0.899039
NT01ZM1679	0.257934	0.092783	0.423086	0.272221	0.304654	0.239789	0.243647	-0.11909	0.606383	0.191892	0.131392	0.252392	0.41073	-0.186573	1.00803	0.29969	-0.074029	0.6734	-0.08516	-0.0127	-0.15763	-0.05929	-0.13794	0.019366	-0.11104	0.112544	-0.33462	0.246596	0.225706	0.267486	0.122553	0.183053	0.062053	0.730309	1.37765	0.411747	0.193273	0.630221	0.081444	0.258138	-0.09525	0.19752	0.17663	0.21841	0.211807	0.388501	0.035112	0.183233	-0.03524
NT01ZM0295	0.259741	0.096917	0.422566	0.24255	-0.01094	0.496044	0.276933	0.204777	0.349088	0.085689	0.213026	-0.04165	0.10913	0.56968	-0.351416	-0.030915	0.42602	-0.487847	-0.04443	-0.14779	0.058936	0.051195	-0.15191	0.254304	-0.14005	-0.14367	-0.13643	-0.55993	-0.4558	-0.66407	-0.45734	-0.58468	-0.33	-0.89412	-1.50578	-0.39711	-0.20231	-0.59191	-0.72276	-0.7093	-0.73622	0.150232	0.254363	0.046101	0.13304	0.146502	0.119578	0.167423	0.362223
NT01ZM0746	0.298601	0.176649	0.420554	0.253348	0.090097	0.416599	0.343855	0.263201	0.424509	-0.00596	-0.13647	0.124544	-0.184884	0.02973	-0.399494	-0.221057	-0.101142	-0.340972	0.138737	0.068969	0.208504	0.313646	0.268807	0.358486	-0.03617	-0.13087	0.058522	0.092425	-0.23218	0.417027	0.556562	0.687071	0.426052	0.480868	0.257851	0.214378	-0.06893	0.497681	-0.02953	-0.39543	0.336373	-0.72234	-1.04695	-0.39774	-0.7676	-1.1335	-0.4017	-0.67709	-0.96039
NT01ZM1749	0.286964	0.155182	0.418747	0.287956	0.510661	0.06525	0.285973	-0.2003	0.772244	0.06963	-0.23415	0.373412	0.76715	0.16959	1.36471	0.8099	1.14763	0.47218	0.150929	0.994966	-0.69311	0.2591	1.01189	-0.49369	0.042757	0.978039	-0.89253	-0.94186	-0.17421	-1.70952	-3.39759	-3.09381	-3.70137	-2.07192	-1.89869	-0.81008	-0.39691	-1.22325	-1.07364	0.048499	-2.19579	-0.8637	-0.09604	-1.63135	-0.8627	0.259439	-1.98485	-0.86469	-0.45152
NT01ZM0927	0.166731	-0.08467	0.418129	0.200489	-0.04925	0.45023	0.132974	-0.12008	0.386028	-0.13909	-0.25313	-0.02505	0.68322	0.03653	1.32991	0.12558	0.2424	0.00877	-0.42161	0.272393	-1.11561	-0.28558	0.33892	-0.91007	-0.55764	0.205867	-1.32115	-0.16563	-0.39328	0.062012	-1.32599	-1.21195	-1.44003	-0.27182	0.081432	0.085765	-0.14354	0.315066	-0.41703	-0.64302	-0.19104	0.094312	-0.13333	0.321957	0.12807	-0.09792	0.354058	0.060554	-0.16875
NT01ZM0760	0.154769	-0.10622	0.415762	0.114284	0.085392	0.143177	0.195253	-0.29784	0.688347	0.167435	0.284746	0.050124	0.80249	0.55632	1.04866	0.03205	-0.149469	0.21358	-0.75652	-0.99708	-0.51597	-0.74262	-1.28837	-0.19686	-0.77043	-0.70579	-0.83508	-0.96299	0.154916	-2.0809	-1.59979	-1.7171	-1.48248	-1.50989	-1.22476	-0.702	0.183809	-1.58781	-1.22399	0.126023	-2.57399	0.261643	1.37955	-0.85627	0.221158	1.57117	-1.12885	0.302127	1.18793
NT01ZM0210	-0.05626	-0.52698	0.41447	-0.29945	-0.82809	0.229194	0.186936	-0.22588	0.599746	-0.32763	0.407246	-1.06251	-0.445155	-0.794051	-0.09626	-0.517925	0.61542	-1.65127	0.184514	1.09291	-0.72388	0.441797	0.776346	0.107248	-0.07277	1.40947	-1.55501	0.760973	1.11854	0.403402	-1.41338	-2.14826	-0.67851	-0.92751	-1.45047	1.2317	1.64718	0.816212	0.290248	0.589905	-0.00941	-0.27786	0.079712	-0.63543	-0.52105	-0.22139	-0.82071	-0.03467	0.380818
NT01ZM0945	0.40185	0.392751	0.410949	0.454141	0.385366	0.522916	0.349558	0.400135	0.298981	0.121501	0.194134	0.048868	-0.32637	0.0138	-0.666543	-0.071496	0.54216	-0.685152	0.368902	0.631356	0.106448	0.482931	0.734357	0.231505	0.254873	0.528355	-0.01861	-0.6613	-0.68878	-0.63381	-1.15872	-1.23135	-1.08609	-1.27581	-1.9117	-0.6522	-0.62001	-0.68439	-0.6704	-0.75756	-0.58323	1.12689	1.0994	1.15437	1.17918	1.09201	1.26634	1.07459	1.10678
NT01ZM0957	0.2945	0.178139	0.410861	0.198045	0.244578	0.151512	0.390954	0.1117	0.670209	0.549541	0.448953	0.650129	-0.163097	0.22841	-0.554608	0.29422	0.05566	0.53278	0.378024	-0.34138	1.09743	0.29873	-0.51001	1.10747	0.457317	-0.17276	1.08739	-0.5098	-0.58113	-0.43848	1.00033	1.10092	0.899746	0.419866	0.3179	-0.39344	-0.62766	-0.15922	-0.62616	-0.53459	-0.71773	0.730052	0.658727	0.801376	0.633597	0.725166	0.542028	0.826507	0.592288
NT01ZM1103	0.28263	0.155742	0.409518	-0.09401	-0.17902	-0.009	0.659269	0.4905	0.828039	0.556997	0.505153	0.608842	-0.511472	-0.773718	-0.249225	-0.902403	-1.27809	-0.526719	-0.3398	-0.51169	-0.1679	-0.28866	-0.51902	-0.0583	-0.39093	-0.50437	-0.27749	0.02082	-0.17585	0.217486	0.561284	0.613129	0.50944	0.712335	1.13762	0.147708	-0.09084	0.386255	-0.10607	-0.26085	0.048717	1.75693	1.56026	1.95359	1.38029	1.22551	1.53507	2.13357	1.89502
NT01ZM0262	0.067281	-0.27411	0.408676	-0.14139	0.067537	-0.35032	0.275954	-0.61576	1.16767	0.548623	-0.12938	1.22663	0.99921	-0.608424	2.60684	0.81616	-0.226774	1.85909	-0.31938	0.138457	-0.77723	-0.45572	-0.10474	-0.8067	-0.18305	0.38165	-0.74775	-0.89898	0.500858	-2.29882	-3.21451	-2.5365	-3.89251	-1.08828	0.678764	-0.55759	0.29193	-1.4071	-1.24038	0.709786	-3.19054	-0.05239	1.34745	-1.45223	-0.26106	1.6891	-2.21123	0.156282	1.0058
NT01ZM0854	0.24487	0.082469	0.407271	0.131206	-0.09274	0.355154	0.358534	0.25768	0.459389	-0.20412	-0.15244	-0.25579	0.13956	0.13192	0.1472	0.1503	-0.030286	0.33088	0.29206	0.04285	0.541271	0.573385	0.24791	0.898861	0.010735	-0.16221	0.183681	0.520861	0.35497	0.686752	1.18517	1.1335	1.23685	1.02329	1.14878	0.683262	0.578918	0.787606	0.35846	0.131022	0.585897	-0.77705	-0.94294	-0.61116	-0.89072	-1.11816	-0.66328	-0.66339	-0.76773
NT01ZM0800	0.28054	0.153823	0.407258	0.13463	0.038582	0.230677	0.426451	0.269063	0.583839	0.562131	0.362783	0.76148	0.0447	0.23218	-0.142771	0.00098	-0.220139	0.2221	-0.11156	-0.49918	0.276052	-0.1794	-0.54604	0.187232	-0.04372	-0.45232	0.364872	-0.83294	-0.73368	-0.93219	-0.15696	0.042387	-0.35631	-0.35499	-0.33256	-0.70622	-0.63763	-0.7748	-0.95965	-0.82973	-1.08958	0.126928	0.226184	0.027673	-0.01898	0.110943	-0.14891	0.272839	0.341424
NT01ZM0434	0.220245	0.034373	0.406117	0.282332	0.50853	0.056135	0.158157	-0.43978	0.756098	-0.05093	-0.0517	-0.05017	0.3115	0.44336	0.17965	1.18955	1.23617	1.14294	0.982595	0.598762	1.36643	1.08714	0.40472	1.76956	0.878049	0.792803	0.963296	-0.4925	-0.3033	-0.68169	0.085974	0.086741	0.085206	-0.058	-0.17698	-0.30662	-0.52949	-0.08375	-0.67837	-0.0771	-1.27963	-0.15287	0.036331	-0.34206	-0.09078	0.510488	-0.69205	-0.21495	-0.43783
NT01ZM1161	0.31991	0.236538	0.403283	0.296309	0.455137	0.137481	0.343512	0.017939	0.669085	-0.06552	0.178936	-0.30998	0.34723	0.28678	0.40767	1.03925	0.29513	1.78338	0.896545	-0.07215	1.86523	1.10106	-0.15264	2.35477	0.692028	0.008352	1.3757	-0.82324	-0.62294	-1.02353	0.913852	0.669394	1.15831	0.25391	0.790293	-0.73986	-0.78177	-0.69796	-0.90661	-0.46412	-1.3491	0.799008	0.999301	0.598715	0.775406	1.2179	0.332912	0.822609	0.780701
NT01ZM1708	0.196516	-0.00938	0.402408	0.410392	0.081891	0.738893	-0.01736	-0.10064	0.065924	-0.02284	0.006412	-0.05209	0.62949	0.39827	0.86071	0.3217	0.46836	0.17504	-0.30505	0.016564	-0.62666	-0.30231	-0.03696	-0.56765	-0.30779	0.070092	-0.68567	0.200688	0.070891	0.330486	-0.31274	-0.34199	-0.28348	0.064076	0.120447	0.406581	0.399392	0.413769	-0.0052	-0.25761	0.247202	0.165184	0.035387	0.294981	0.37906	0.126653	0.631466	-0.04869	-0.05588
NT01ZM0479	0.331205	0.260082	0.402328	0.217816	0.423629	0.012003	0.444594	0.096535	0.792652	0.414629	0.28096	0.548297	-0.306701	0.42639	-1.03979	0.5286	-0.369281	1.42649	0.850286	-0.88788	2.58845	0.865268	-0.98009	2.71063	0.835303	-0.79567	2.46628	-0.6001	0.188744	-1.38894	2.08739	2.22106	1.95372	0.645019	0.754882	-0.52898	-0.01707	-1.04089	-0.67122	0.394557	-1.737	1.27354	2.06238	0.484695	1.16015	2.22593	0.094371	1.38693	1.89884
NT01ZM0357	0.163378	-0.07498	0.401734	-0.03005	-0.16931	0.109205	0.356806	0.019349	0.694263	0.417388	0.200934	0.633843	0.21184	0.04036	0.38332	0.00083	-0.366188	0.36784	-0.2413	-0.49734	0.014736	-0.27159	-0.58813	0.044947	-0.21101	-0.40655	-0.01547	0.002285	0.158453	-0.15388	0.358195	0.574649	0.14174	0.558611	0.917608	0.240642	0.297708	0.183575	-0.23607	0.019197	-0.49134	-0.38658	-0.23042	-0.54275	-0.58001	-0.32474	-0.83528	-0.19316	-0.13609
NT01ZM1053	0.385311	0.370013	0.400609	0.327245	0.498053	0.156436	0.443378	0.241973	0.644782	0.135861	-0.12946	0.401179	0.46027	0.25166	0.66888	0.97799	0.61453	1.34145	0.671482	0.548584	0.79438	0.82524	0.734299	0.916181	0.517724	0.362869	0.672578	0.333661	0.723401	-0.05608	0.189716	0.455034	-0.0756	0.490869	0.872248	0.348959	0.552593	0.145325	0.318363	0.894209	-0.25748	-0.85835	-0.46861	-1.24809	-0.91642	-0.34057	-1.49226	-0.80028	-0.59665
NT01ZM0944	0.156602	-0.0867	0.399902	0.305546	0.017216	0.593877	0.007657	-0.19061	0.205926	0.075622	0.017159	0.134085	-0.015552	-0.247365	0.21626	0.05003	0.34155	-0.241492	0.031596	0.485026	-0.42183	-0.00239	0.38114	-0.38591	0.065579	0.588911	-0.45775	-0.27578	-0.20577	-0.34579	-1.25265	-1.19419	-1.31111	-0.69076	-0.73056	-0.03248	0.08256	-0.14752	-0.51908	-0.4941	-0.54406	0.571856	0.641866	0.501846	0.720801	0.745781	0.695821	0.422911	0.537952
NT01ZM0263	0.065545	-0.26769	0.39878	-0.23602	-0.51134	0.039289	0.367113	-0.02405	0.758271	0.425459	0.055739	0.79518	0.15235	0.43662	-0.131907	-0.743141	-0.37942	-1.10686	-0.92467	-0.85593	-0.99341	-0.95384	-0.89582	-1.01186	-0.8955	-0.81604	-0.97496	-0.34369	-0.80077	0.113389	-0.02409	0.345628	-0.39381	0.209093	-0.2229	-0.01046	-0.52546	0.504547	-0.67693	-1.07609	-0.27777	1.05895	0.601872	1.51604	0.757386	0.358226	1.15654	1.36052	0.845517
NT01ZM0812	0.194533	-0.00844	0.397505	-0.09294	-0.30695	0.121069	0.482005	0.290068	0.673941	0.541194	0.637474	0.444914	-0.140535	-0.187107	-0.093963	-0.313043	-0.821275	0.19519	-0.2021	-0.80787	0.403664	-0.2317	-0.98157	0.518178	-0.17251	-0.63417	0.289151	-0.31256	-0.19466	-0.43047	0.781061	0.684781	0.877342	0.408056	0.777925	-0.10959	0.019352	-0.23854	-0.51554	-0.40866	-0.62241	0.321613	0.439522	0.203704	0.034142	0.141015	-0.07273	0.609085	0.73803
NT01ZM0186	0.222033	0.046812	0.397255	0.170497	0.086506	0.254488	0.27357	0.007117	0.540022	-0.46806	-0.45319	-0.48294	-0.181259	0.22611	-0.588626	-0.24027	0.07841	-0.558947	0.311806	0.082453	0.54116	0.682623	0.312606	1.05264	-0.05901	-0.1477	0.029679	-0.12268	-0.38323	0.137868	0.596575	0.5817	0.61145	0.250996	-0.23303	0.052539	-0.29924	0.404321	-0.2979	-0.46722	-0.12858	-0.56055	-0.82111	-0.3	-0.61209	-0.78141	-0.44277	-0.50902	-0.8608
NT01ZM1975	0.276789	0.159436	0.394143	0.180803	0.272961	0.088645	0.372776	0.04591	0.699641	0.529991	0.139121	0.920861	-0.081804	-0.583751	0.42014	0.37026	0.0794	0.66113	0.37346	0.616541	0.13038	0.294852	0.569935	0.01977	0.452068	0.663146	0.240989	-0.89854	-0.59612	-1.20096	-1.68712	-1.29625	-2.07799	-0.8209	-0.29236	-0.78118	-0.68827	-0.87409	-1.01589	-0.50396	-1.52783	0.047783	0.350205	-0.25464	-0.0482	0.463731	-0.56014	0.143769	0.236679
NT01ZM0062	0.007711	-0.37719	0.392616	-0.52472	-0.46545	-0.58399	0.540141	-0.28894	1.36922	-0.11086	-0.3201	0.098374	0.28216	0.8145	-0.250185	0.76155	0.40286	1.12023	0.804894	-0.39605	2.00584	1.1304	-0.38047	2.64126	0.479391	-0.41164	1.37042	-0.79273	-0.02927	-1.55618	0.845715	1.05495	0.636477	0.10604	-0.00973	-0.40782	-0.08854	-0.7271	-1.17763	0.029995	-2.38526	-0.6512	0.112255	-1.41465	-1.18363	0.023998	-2.39125	-0.11877	0.200512
NT01ZM0430	0.067844	-0.254	0.389685	-0.05862	-0.24567	0.128433	0.194307	-0.26232	0.650937	0.234617	-0.40319	0.872425	0.89352	0.46038	1.32665	0.79317	0.6179	0.96843	-0.12051	0.227953	-0.46897	-0.14066	0.298386	-0.57971	-0.10035	0.157519	-0.35822	0.035515	0.705223	-0.63419	-1.33111	-0.6933	-1.96892	-0.23263	0.172967	0.357357	0.892276	-0.17756	-0.28633	0.51817	-1.09082	-0.21323	0.456474	-0.88294	-0.3397	0.464799	-1.14419	-0.08677	0.448148
NT01ZM0475	0.257832	0.127204	0.38846	0.330673	0.106444	0.554901	0.184991	0.147964	0.222019	0.033634	0.151762	-0.08449	-0.193886	-0.568874	0.1811	-0.506363	-0.862453	-0.150274	-0.2368	-0.29548	-0.17812	-0.16112	-0.29738	-0.02486	-0.31248	-0.29358	-0.33138	-0.04219	-0.20739	0.123012	0.240368	0.12224	0.358497	0.384832	0.872218	0.088439	0.01684	0.160039	-0.17282	-0.43162	0.085984	0.328372	0.163171	0.493572	0.401212	0.142411	0.660013	0.255531	0.183931
NT01ZM0736	0.257668	0.129183	0.386154	0.040781	0.019552	0.06201	0.474556	0.238814	0.710299	-0.05695	-0.33804	0.224144	-0.355753	-0.231656	-0.47985	-0.366989	-0.149234	-0.584744	0.254516	0.370849	0.138183	0.520268	0.659276	0.381261	-0.01124	0.082422	-0.10489	0.300528	0.302799	0.298257	0.065591	0.346683	-0.2155	0.32639	0.098489	0.429014	0.324028	0.533999	0.172042	0.28157	0.062514	-0.71254	-0.71027	-0.71481	-0.92943	-0.8199	-1.03895	-0.49565	-0.60064
NT01ZM0700	0.315591	0.24914	0.382043	0.058765	-0.05039	0.167918	0.572418	0.548668	0.596168	0.83702	0.433006	1.24103	-0.128641	-0.270782	0.0135	0.63775	-0.489004	1.7645	0.634086	-0.16039	1.42856	0.501785	-0.10256	1.10613	0.766387	-0.21822	1.751	0.023991	0.320396	-0.27242	1.31654	1.72055	0.912525	1.15891	2.00483	0.090442	0.42955	-0.24867	-0.04246	0.211243	-0.29616	0.032468	0.328874	-0.26394	-0.22436	0.029345	-0.47806	0.289295	0.628402
NT01ZM1716	0.219073	0.056294	0.381852	0.193963	0.200363	0.187563	0.244183	-0.08778	0.576141	0.186303	0.019388	0.353218	0.60012	0.68815	0.51209	0.37719	0.36271	0.39168	-0.19399	-0.37903	-0.00895	-0.16505	-0.43261	0.102507	-0.22293	-0.32544	-0.12042	-0.20457	-0.01437	-0.39478	-0.02471	0.142205	-0.19163	0.015174	-0.03386	-0.04179	-0.02077	-0.06282	-0.36735	-0.00797	-0.72674	-0.32337	-0.13316	-0.51358	-0.34848	0.010909	-0.70787	-0.29826	-0.27723
NT01ZM1260	0.325433	0.270223	0.380644	0.759322	0.931036	0.587608	-0.10846	-0.39059	0.17368	-0.42216	-0.5317	-0.31262	0.2612	-0.239702	0.7621	1.24064	1.3468	1.13447	1.13629	1.65706	0.615521	1.29314	1.72761	0.858673	0.979435	1.5865	0.37237	-0.78123	-0.65587	-0.90659	-1.94812	-1.83858	-2.05766	-1.09994	-0.83678	-0.72602	-0.82758	-0.62445	-0.83644	-0.48416	-1.18872	-0.97277	-0.84741	-1.09812	-0.53888	-0.18659	-0.89116	-1.40665	-1.50822
NT01ZM0239	0.120107	-0.13959	0.379804	0.08978	0.10102	0.07854	0.150434	-0.3802	0.681069	-0.14556	-0.00079	-0.29033	0.67141	0.82307	0.51975	0.17686	0.50856	-0.154832	-0.34656	-0.50422	-0.18889	-0.19856	-0.69393	0.296808	-0.49455	-0.31452	-0.67459	-1.15222	-0.69295	-1.61149	-1.29615	-1.44092	-1.15139	-1.42201	-1.74424	-0.89252	-0.70419	-1.08086	-1.41192	-0.68171	-2.14213	1.23601	1.69528	0.776738	1.20568	1.93589	0.475474	1.26633	1.45467
NT01ZM1392	0.232958	0.087012	0.378904	0.170639	0.069944	0.271335	0.295277	0.104081	0.486474	0.579153	0.348467	0.809839	-0.082499	-0.153925	-0.011072	-0.398809	-0.130768	-0.666851	-0.45825	-0.09904	-0.81746	-0.60019	-0.22123	-0.97914	-0.31631	0.023157	-0.65578	-1.23519	-0.83371	-1.63666	-2.35509	-2.1244	-2.58578	-1.85047	-1.98155	-1.08924	-0.73302	-1.44547	-1.38113	-0.93441	-1.82786	1.0308	1.43227	0.629321	0.968477	1.4152	0.521751	1.09312	1.44934
NT01ZM1874	0.02741	-0.32344	0.378261	-0.146	-0.34115	0.04915	0.200821	-0.30573	0.707372	0.190937	0.104999	0.276874	0.08121	-0.14322	0.30564	-0.214624	0.44089	-0.87014	-0.29089	0.378747	-0.96053	-0.28595	0.173382	-0.74528	-0.29583	0.584111	-1.17578	-0.05796	0.415979	-0.53189	-1.87117	-1.78523	-1.9571	-1.04898	-1.33637	0.292895	0.611129	-0.02534	-0.40881	0.220828	-1.03844	-0.25819	0.215743	-0.73213	-0.4316	0.198033	-1.06124	-0.08478	0.233453
NT01ZM1044	0.292312	0.207892	0.376733	0.145616	0.151634	0.139598	0.439008	0.264149	0.613868	0.309137	0.215184	0.40309	-0.212233	0.06647	-0.490936	-0.46468	-0.335651	-0.593708	-0.18751	-0.37764	0.002617	-0.12258	-0.35316	0.108006	-0.25245	-0.40212	-0.10277	-0.29935	0.046649	-0.64536	-0.2651	-0.17115	-0.35905	-0.45673	-0.72855	-0.21493	0.04063	-0.4705	-0.38377	0.052667	-0.82022	0.415375	0.761377	0.069372	0.268678	0.70512	-0.16776	0.562071	0.817634
NT01ZM0638	0.276861	0.177503	0.376219	0.032073	0.166309	-0.10216	0.521649	0.188697	0.854601	0.351632	0.156557	0.546706	-1.0174	-0.712883	-1.32192	-0.698878	-1.15854	-0.239219	0.403532	-0.42958	1.23665	0.48854	-0.41351	1.3906	0.318523	-0.44565	1.0827	0.112506	0.207928	0.017083	1.68331	1.87839	1.48824	1.16593	1.26935	0.211863	0.073692	0.350035	0.013148	0.342164	-0.31587	1.14352	1.23895	1.0481	0.898737	1.22775	0.56972	1.38831	1.25014
NT01ZM0859	0.255253	0.134742	0.375763	0.044026	-0.05438	0.142436	0.466479	0.323868	0.609091	0.080279	-0.22998	0.390533	0.07512	0.04013	0.1101	-0.21134	-0.053248	-0.369433	-0.09336	0.183547	-0.37026	0.099745	0.460469	-0.26098	-0.28646	-0.09337	-0.47954	0.138954	0.277532	0.000376	-0.55343	-0.24317	-0.86368	-0.09113	-0.1732	0.259465	0.375942	0.142987	0.018443	0.179122	-0.14224	-0.88081	-0.74224	-1.01939	-1.09204	-0.93136	-1.25272	-0.66959	-0.55311
NT01ZM0592	0.33343	0.291212	0.375648	0.222693	0.147786	0.297601	0.444166	0.434639	0.453694	0.444488	0.322391	0.566585	-0.177558	0.02849	-0.383608	-0.0943	-0.330722	0.14212	0.083097	-0.30309	0.469285	0.082936	-0.24697	0.412839	0.083258	-0.35921	0.52573	0.178774	-0.15766	0.515204	1.28758	1.40968	1.16548	0.977328	0.997576	0.220992	-0.08275	0.524732	0.136556	-0.23256	0.505676	0.382831	0.046401	0.719261	0.272094	-0.09703	0.641214	0.493567	0.189827
NT01ZM1337	-0.02536	-0.42532	0.374594	0.264252	-0.16688	0.695388	-0.31498	-0.68376	0.0538	0.542415	-0.31388	1.39871	-0.025575	-0.072036	0.02088	1.01913	0.40954	1.62872	0.616011	0.29664	0.935381	0.187314	0.111703	0.262925	1.04471	0.481578	1.60784	-0.46651	-0.46819	-0.46483	0.173914	1.03021	-0.68238	0.685766	1.12313	-0.06655	-0.03705	-0.09605	-0.86647	-0.89932	-0.83361	-0.04491	-0.04659	-0.04323	0.244709	0.21185	0.277568	-0.33452	-0.30502
NT01ZM1393	0.305728	0.241671	0.369784	0.292598	0.366758	0.218438	0.318857	0.116583	0.521131	0.451005	0.231559	0.670451	0.08322	0.38599	-0.219544	0.1839	0.59553	-0.227718	0.034608	0.152051	-0.08283	-0.03147	0.094563	-0.15749	0.100682	0.209539	-0.00817	-0.57589	-0.1175	-1.03427	-1.26916	-1.04971	-1.4886	-1.17898	-1.65524	-0.51183	-0.19166	-0.832	-0.63995	-0.04334	-1.23655	0.696048	1.15443	0.237664	0.682918	1.27952	0.086317	0.709177	1.02934
NT01ZM1970	0.205817	0.042451	0.369183	0.032955	0.073031	-0.00712	0.378679	0.011872	0.745485	-0.06181	0.116948	-0.24056	0.15913	-0.035415	0.35368	-0.103597	-0.081583	-0.12561	-0.04249	-0.09871	0.013735	0.177757	-0.15124	0.506759	-0.26273	-0.04617	-0.47929	-0.149	-0.09447	-0.20352	-0.09108	-0.26984	0.087675	0.004235	0.119258	0.014368	-0.13455	0.163285	-0.31236	-0.0544	-0.57033	1.65259	1.70711	1.59806	1.47973	1.73769	1.22176	1.82545	1.67653
NT01ZM1052	0.36305	0.359384	0.366717	0.346	0.41255	0.27945	0.3801	0.306217	0.453984	0.034536	0.164708	-0.09564	0.21952	0.21275	0.22629	0.24447	0.24766	0.24128	0.197734	0.10567	0.289798	0.370516	0.176424	0.564608	0.024952	0.034916	0.014989	0.283243	0.602498	-0.03601	0.148115	0.017943	0.278287	0.029101	0.031489	0.286909	0.535948	0.03787	0.279576	0.669048	-0.1099	-0.01566	0.303598	-0.33491	-0.03271	0.356764	-0.42218	0.001392	0.250431
NT01ZM1587	0.193921	0.021725	0.366118	-0.03232	-0.17624	0.111592	0.420165	0.219687	0.620643	0.088534	0.052211	0.124858	-0.002935	0.07528	-0.081155	-0.262723	-0.729971	0.20453	-0.09397	-0.72152	0.533573	0.071843	-0.63778	0.781465	-0.25979	-0.80526	0.28568	-0.37543	-0.23674	-0.51412	0.740974	0.777297	0.70465	0.361506	0.620858	-0.20323	-0.09282	-0.31364	-0.54762	-0.38065	-0.71459	-0.00716	0.131531	-0.14585	-0.2334	-0.06643	-0.40037	0.219086	0.329493
NT01ZM1680	0.201211	0.038769	0.363653	0.286072	0.232096	0.340047	0.11635	-0.15456	0.387259	0.085768	0.037543	0.133992	0.33143	-0.315534	0.9784	0.1557	-0.352658	0.66405	-0.16044	-0.13317	-0.18771	-0.14515	-0.22923	-0.06108	-0.17573	-0.03712	-0.31434	0.445937	0.401941	0.489934	0.435397	0.483622	0.387173	1.00734	1.77755	0.60838	0.455917	0.760842	0.283495	0.347965	0.219025	0.615579	0.571583	0.659575	0.70044	0.76491	0.635969	0.530718	0.378256
NT01ZM1622	0.322791	0.282965	0.362618	0.072964	0.272786	-0.12686	0.572618	0.293143	0.852094	0.313619	0.236574	0.390663	0.3857	-0.032236	0.80364	-0.797165	-1.29062	-0.303708	-1.05337	-1.2301	-0.87664	-0.92387	-1.20182	-0.64592	-1.18287	-1.25839	-1.10735	0.067993	1.1542	-1.01821	-0.66475	-0.5877	-0.74179	-0.35942	0.248178	0.10782	0.954376	-0.73874	0.028167	1.35402	-1.29769	0.101462	1.18767	-0.98474	-0.14837	1.17749	-1.47422	0.351289	1.19785
NT01ZM1867	0.445807	0.52975	0.361865	0.436775	0.599323	0.274226	0.45484	0.460176	0.449504	0.503075	0.21553	0.79062	0.43161	0.03138	0.83183	0.61719	-0.006545	1.24093	0.161472	0.084393	0.23855	0.137354	0.206717	0.067992	0.185589	-0.03793	0.409108	-1.09758	-0.54858	-1.64658	-1.49242	-1.20488	-1.77997	-1.08708	-0.40443	-1.18152	-0.71112	-1.65191	-1.01363	-0.38603	-1.64124	-0.03042	0.518581	-0.57942	-0.03945	0.588154	-0.66706	-0.02139	0.449007
NT01ZM1432	0.18566	0.011807	0.359514	0.281628	0.04741	0.515847	0.089693	-0.0238	0.203181	0.087006	0.280373	-0.10636	-0.022121	0.22658	-0.270822	-0.139274	0.12431	-0.402861	-0.11581	-0.25435	0.022731	-0.11447	-0.40644	0.177502	-0.11715	-0.10227	-0.13204	-0.59345	-0.49811	-0.6888	-0.41172	-0.60508	-0.21835	-0.76096	-1.10248	-0.4196	-0.26389	-0.57531	-0.76731	-0.73233	-0.80229	0.856806	0.95215	0.761462	0.952774	0.987752	0.917796	0.760838	0.916547
NT01ZM0090	0.473852	0.588555	0.35915	0.1517	-0.16722	0.470621	0.796005	1.34433	0.247679	-0.69334	-0.1507	-1.23598	0.50876	1.73814	-0.720623	-1.22684	-0.414876	-2.0388	-0.99093	-1.4055	-0.57635	-0.24626	-0.65798	0.165473	-1.7356	-2.15302	-1.31818	0.608304	-0.26846	1.48507	2.31421	1.77158	2.85685	0.673712	-0.68719	0.493602	0.05046	0.936743	0.723006	-0.58738	2.0334	0.387412	-0.48935	1.26418	0.065259	-1.24513	1.37565	0.709564	0.266423
NT01ZM1000	0.256308	0.155391	0.357225	-0.05641	-0.16727	0.054441	0.569028	0.478048	0.660008	0.481648	0.458628	0.504668	0.00607	-0.130558	0.14269	-0.299418	-0.563211	-0.035624	-0.2618	-0.42294	-0.10065	-0.21811	-0.41323	-0.02298	-0.30549	-0.43265	-0.17832	0.009216	0.673794	-0.65536	-0.33307	-0.31005	-0.35609	-0.30374	-0.0368	0.110133	0.784647	-0.56438	-0.0917	0.56294	-0.74634	-0.61676	0.04782	-1.28134	-0.92948	-0.27484	-1.58412	-0.30404	0.370477
NT01ZM1104	0.301779	0.246723	0.356836	0.080696	-0.04888	0.210273	0.522862	0.542326	0.503398	0.4019	0.442906	0.360893	-0.926201	-0.957722	-0.894679	-0.906848	-1.37921	-0.434492	0.079834	-0.37177	0.53144	0.140315	-0.32206	0.602692	0.019352	-0.42148	0.460187	-0.17414	-0.35	0.001726	0.904938	0.863932	0.945945	0.591056	0.926975	-0.11908	-0.22042	-0.01774	-0.22919	-0.47957	0.02119	2.09671	1.92084	2.27257	1.87562	1.62524	2.12601	2.31779	2.21645
NT01ZM0966	0.219475	0.082411	0.356539	0.161753	-0.02236	0.345868	0.277196	0.187183	0.367209	0.23818	0.151155	0.325206	0.48601	0.86772	0.10431	-0.050239	0.16439	-0.264866	-0.51674	-0.68531	-0.34817	-0.49724	-0.6673	-0.32717	-0.53625	-0.70333	-0.36917	-0.84957	0.205599	-1.90474	-1.5676	-1.48057	-1.65462	-1.84643	-2.24398	-0.71251	0.389714	-1.81473	-0.98663	0.021484	-1.99475	0.250711	1.30588	-0.80446	0.19299	1.20111	-0.81513	0.308433	1.41065
NT01ZM0188	0.295292	0.235628	0.354956	0.149867	-0.19501	0.494743	0.440717	0.666264	0.215169	-0.25571	-0.10387	-0.40755	-0.708608	-0.411364	-1.00585	-2.21419	-1.11237	-3.31601	-1.15736	-0.31594	-1.99879	-0.80915	0.069128	-1.68743	-1.50558	-0.701	-2.31015	-0.31488	-0.18805	-0.44172	-2.12457	-2.27642	-1.97273	-1.93819	-2.8709	-0.25522	0.156829	-0.66727	-0.37455	-0.53292	-0.21617	0.195224	0.32206	0.068389	0.049799	-0.10858	0.208176	0.340649	0.752696
NT01ZM1020	0.202758	0.050901	0.354615	0.192108	0.059983	0.324233	0.213408	0.041819	0.384997	0.09121	-0.18763	0.370048	0.06477	0.11076	0.01878	0.55462	0.55579	0.55345	0.550948	0.559754	0.542141	0.612047	0.674478	0.549615	0.489849	0.445031	0.534667	0.25651	0.174286	0.338734	0.32112	0.599959	0.042282	0.53942	0.507979	0.408367	0.306411	0.510323	0.104653	0.042161	0.167145	-0.9683	-1.05052	-0.88608	-0.97895	-1.04144	-0.91646	-0.95765	-1.05961
NT01ZM0576	0.153058	-0.0458	0.351913	-0.01531	-0.1956	0.164992	0.321421	0.104008	0.538835	0.126943	0.08218	0.171707	-0.423866	-0.310822	-0.536911	-0.412901	-0.49556	-0.330241	0.108204	-0.17382	0.390234	0.205443	-0.16291	0.573798	0.010965	-0.18474	0.206669	-0.19921	0.090844	-0.48927	0.074791	0.119554	0.030028	-0.08628	-0.10653	-0.00036	0.271141	-0.27185	-0.39807	-0.08945	-0.70668	0.467028	0.757084	0.176973	0.298665	0.607278	-0.00995	0.635391	0.906889
NT01ZM1792	0.353862	0.357351	0.350373	0.195829	0.197647	0.19401	0.511896	0.517055	0.506736	-0.16097	0.087878	-0.40982	-1.34942	-0.922774	-1.77607	-1.01952	-1.37421	-0.664839	0.666333	-0.23685	1.56951	1.00277	-0.02226	2.02779	0.3299	-0.45143	1.11123	0.260072	1.12968	-0.60953	1.19683	0.947977	1.44568	0.142653	0.094677	0.256583	1.12786	-0.61469	0.263561	1.13149	-0.60437	-0.50928	0.360322	-1.37889	-0.66732	0.200618	-1.53525	-0.35125	0.520026
NT01ZM1745	0.271934	0.193555	0.350313	0.342451	0.299141	0.385762	0.201417	0.08797	0.314864	0.210585	0.181401	0.239768	-0.057324	0.24151	-0.35616	0.3827	0.22677	0.53862	0.435436	-0.06146	0.932327	0.430852	-0.10817	0.969875	0.440019	-0.01474	0.894779	0.358689	0.180215	0.537162	1.53095	1.56013	1.50176	1.05773	0.962458	0.437068	0.223526	0.65061	0.28031	0.136904	0.423715	0.237161	0.058687	0.415634	0.307678	0.164272	0.451083	0.166644	-0.0469
NT01ZM1926	-0.04289	-0.43594	0.350167	0.230889	-0.26379	0.725566	-0.31666	-0.6081	-0.02523	-0.47426	-0.27163	-0.67689	-0.110019	-0.047668	-0.172369	0.40063	1.18959	-0.388327	0.58945	1.06903	0.109869	0.668248	0.900799	0.435697	0.510652	1.23726	-0.21596	-1.10296	-0.49877	-1.70715	-2.66631	-2.86894	-2.46368	-2.4261	-2.99364	-0.70991	-0.0041	-1.41572	-1.49602	-0.99345	-1.99858	1.26722	1.87141	0.66303	1.54099	2.04356	1.03843	0.993442	1.69925
NT01ZM0836	0.339987	0.332598	0.347376	0.343365	0.656678	0.030052	0.336608	0.008517	0.6647	0.240973	0.602496	-0.12055	0.45916	0.60023	0.31809	-0.073825	0.41175	-0.559402	-0.48517	-0.48547	-0.48486	-0.43735	-0.78246	-0.09224	-0.53298	-0.18848	-0.87749	0.057032	0.984323	-0.87026	-0.86966	-1.23118	-0.50814	-1.09556	-1.51332	0.064421	0.67101	-0.54217	0.049643	1.29764	-1.19835	-0.16939	0.757905	-1.09668	-0.16601	1.08198	-1.414	-0.17277	0.433824
NT01ZM1193	0.223264	0.099276	0.347253	0.071338	0.111623	0.031053	0.375191	0.086929	0.663453	0.094014	-0.21697	0.404998	-0.48995	-0.118445	-0.861454	-0.572536	0.1625	-1.30757	0.058002	0.432898	-0.31689	0.198591	0.584847	-0.18767	-0.08259	0.280948	-0.44612	0.049952	-0.39765	0.497555	-0.25224	0.058748	-0.56322	0.053435	-0.68426	0.17394	-0.43794	0.785817	-0.07404	-0.35737	0.209293	-0.81891	-1.26651	-0.3713	-0.97083	-1.25416	-0.6875	-0.66698	-1.27886
NT01ZM0582	0.278846	0.210917	0.346775	0.270864	-0.09003	0.631756	0.286829	0.511863	0.061795	0.278431	0.430929	0.125934	0.32078	0.55535	0.08621	-0.104024	-0.120206	-0.087843	-0.42061	-0.63509	-0.20612	-0.41641	-0.59463	-0.23819	-0.42481	-0.67556	-0.17405	-0.49996	-1.03609	0.036168	0.465138	0.31264	0.617635	-0.01091	-0.1565	-0.43203	-0.6752	-0.18887	-0.56789	-1.39698	0.261202	0.762021	0.225892	1.29815	0.754039	-0.07505	1.58313	0.770004	0.526838
NT01ZM1282	0.132015	-0.08194	0.345972	0.078394	-0.28208	0.438864	0.185637	0.118193	0.253081	-0.07794	-0.0384	-0.11747	-1.90534	0.12689	-3.93758	-2.05231	-0.669243	-3.43537	-0.01518	-0.71784	0.687484	0.116608	-0.63954	0.87276	-0.14696	-0.79614	0.502207	-0.37259	-0.62201	-0.12318	1.28215	1.24261	1.32168	-0.54499	-2.82186	-0.15864	-0.26154	-0.05573	-0.58655	-0.98248	-0.19062	0.665619	0.416204	0.915035	0.611998	0.216069	1.00793	0.719241	0.616338
NT01ZM0853	0.178813	0.012698	0.344928	-0.03302	-0.20614	0.1401	0.390645	0.231534	0.549756	0.110032	-0.20388	0.42394	0.22632	-0.033835	0.48647	0.41614	-0.127005	0.95929	0.330133	0.124535	0.535732	0.47044	0.342239	0.59864	0.189827	-0.09317	0.472824	0.322481	0.183397	0.461564	0.872761	1.18667	0.558854	1.17144	1.70697	0.488595	0.356516	0.620675	0.156366	0.010279	0.302453	-1.04972	-1.18881	-0.91064	-1.26156	-1.40764	-1.11547	-0.83789	-0.96997
NT01ZM1046	0.356054	0.368367	0.34374	0.348414	0.420949	0.27588	0.363694	0.315786	0.411601	0.343182	0.373572	0.312792	-0.381773	0.30956	-1.07311	-0.91853	-0.302017	-1.53504	-0.5265	-0.64047	-0.41253	-0.51624	-0.66936	-0.36313	-0.53676	-0.61158	-0.46194	-0.8697	-0.72011	-1.01929	-0.79135	-0.82174	-0.76096	-1.33251	-2.2044	-0.88201	-0.79264	-0.97138	-0.85738	-0.64757	-1.06719	2.36807	2.51766	2.21848	2.36043	2.57024	2.15062	2.37571	2.46508
NT01ZM0176	0.233082	0.124124	0.34204	-0.06869	0.093474	-0.23085	0.534851	0.154774	0.914928	0.454134	0.436691	0.471577	0.28202	0.0525	0.51154	0.07456	0.17036	-0.021234	-0.1671	-0.0231	-0.3111	-0.12674	-0.16406	-0.08942	-0.20746	0.117859	-0.53277	-0.97932	-0.32474	-1.63389	-1.92189	-1.90445	-1.93933	-1.53456	-1.44541	-0.87036	-0.4869	-1.25382	-1.08828	-0.16258	-2.01397	0.947904	1.60248	0.29333	0.646136	1.57183	-0.27956	1.24967	1.63313
NT01ZM0701	0.171488	0.001248	0.341728	-0.11383	-0.39246	0.164796	0.456809	0.394959	0.51866	0.77856	0.494912	1.06221	-0.133451	-0.383594	0.11669	0.14592	-0.883986	1.17582	0.118495	-0.55037	0.787359	-0.04238	-0.60035	0.515586	0.27937	-0.50039	1.05913	-0.18371	0.118995	-0.48641	0.851317	1.13497	0.56767	0.781885	1.63525	-0.01347	0.397625	-0.42456	-0.35395	-0.15963	-0.54826	0.057189	0.359892	-0.24551	-0.22813	-0.03382	-0.42245	0.342511	0.753603
NT01ZM1609	0.084384	-0.17268	0.341451	0.049438	0.218419	-0.11954	0.119329	-0.56379	0.802444	0.575792	0.092639	1.05895	0.7171	0.79165	0.64255	1.14542	1.03399	1.25685	0.200091	-0.08587	0.486053	-0.02814	-0.41408	0.357803	0.428322	0.24234	0.614304	-0.95608	0.014001	-1.92615	-1.35423	-0.87107	-1.83738	-1.04476	-1.02018	-0.69901	-0.15498	-1.24304	-1.21314	0.182982	-2.60927	0.744867	1.71494	-0.22521	0.709922	2.10605	-0.6862	0.779813	1.32384
NT01ZM1158	0.363495	0.385558	0.341431	0.30935	0.075493	0.543207	0.417639	0.695624	0.139655	0.361598	0.694019	0.029177	-0.910254	0.14659	-1.9671	-1.11666	-0.19109	-2.04223	-0.17838	-0.33687	-0.01989	-0.15036	-0.33607	0.035349	-0.2064	-0.33768	-0.07513	-0.47033	-1.04576	0.105095	0.42208	0.089659	0.754501	-0.70242	-2.02402	-0.4924	-0.8119	-0.17289	-0.44827	-1.27962	0.38308	1.12041	0.544981	1.69583	1.06626	0.234915	1.89761	1.17455	0.855047
NT01ZM1849	0.097429	-0.14652	0.341379	0.107447	-0.24124	0.456132	0.087411	-0.05181	0.226627	0.168418	0.307756	0.029081	0.42757	0.8767	-0.021559	-0.497208	0.6813	-1.67571	-0.96528	-0.37518	-1.55538	-1.00579	-0.55496	-1.45661	-0.92478	-0.1954	-1.65415	0.263641	0.320371	0.206912	-0.97329	-1.11263	-0.83395	-0.92579	-2.01088	0.507592	0.669056	0.346129	0.019691	-0.02831	0.067695	-0.25322	-0.19649	-0.30995	-0.2432	-0.29121	-0.1952	-0.26324	-0.10178
NT01ZM1521	0.147776	-0.04471	0.340263	0.098275	-0.20971	0.406257	0.197276	0.120284	0.274269	0.526132	0.148677	0.903587	-0.26043	0.47632	-0.997177	0.81394	0.16348	1.4644	0.909944	-0.32703	2.14692	0.745516	-0.34123	1.83226	1.07437	-0.31284	2.46158	0.090162	-0.76391	0.94424	3.41819	3.79565	3.04074	2.37968	2.32216	0.28265	-0.45593	1.02123	-0.10232	-1.0719	0.867247	0.620776	-0.2333	1.47485	0.571275	-0.3983	1.54085	0.670276	-0.06831
NT01ZM0789	0.107471	-0.12492	0.339866	0.112519	0.018742	0.206296	0.102423	-0.26859	0.473436	0.098796	-0.04944	0.247032	0.36156	0.47281	0.25031	0.59359	0.57239	0.61478	0.233839	-0.01	0.477673	0.235653	-0.11957	0.590875	0.232025	0.099578	0.364471	-0.35921	-0.26121	-0.4572	0.030464	0.178701	-0.11777	0.016235	-0.0438	-0.12681	-0.16743	-0.08619	-0.5916	-0.35499	-0.82822	-0.13893	-0.04093	-0.23693	-0.13388	0.102737	-0.3705	-0.14397	-0.18459
NT01ZM0822	0.359285	0.379319	0.339251	0.097836	0.114948	0.080724	0.620734	0.64369	0.597777	0.351745	0.496138	0.207352	0.05307	-0.684729	0.79086	0.10043	-0.533955	0.73481	0.181854	0.22455	0.139158	0.316348	0.298326	0.33437	0.04736	0.150774	-0.05605	-0.528	0.041125	-1.09712	-1.18252	-1.32691	-1.03812	-0.7661	0.148681	-0.54803	0.024013	-1.12008	-0.50796	0.058237	-1.07417	0.181374	0.750498	-0.38775	-0.08007	0.486127	-0.64628	0.442822	1.01487
NT01ZM1367	0.22722	0.115325	0.339115	0.413944	0.261916	0.565973	0.040496	-0.03127	0.112258	-0.20744	-0.12052	-0.29437	0.60198	0.03331	1.17064	0.28868	0.0131	0.56426	-0.18932	0.024416	-0.40306	-0.06535	0.069045	-0.19975	-0.31329	-0.02021	-0.60637	-0.05036	-0.16236	0.061652	-0.36583	-0.45275	-0.27891	0.121747	0.684576	0.06154	-0.01033	0.133414	-0.16225	-0.31439	-0.01011	0.118421	0.006414	0.230428	0.305145	0.153005	0.457286	-0.0683	-0.14018
NT01ZM1368	0.19383	0.048689	0.33897	0.065022	-0.37503	0.505075	0.322637	0.472409	0.172865	0.178825	0.453908	-0.09626	-0.093019	-0.001025	-0.185014	-0.925357	-0.543995	-1.30672	-0.76043	-0.53372	-0.98714	-0.68853	-0.52447	-0.85258	-0.83234	-0.54297	-1.12171	-0.19255	-0.34028	-0.04481	-0.49824	-0.77332	-0.22316	-0.64174	-0.95731	-0.0474	0.099776	-0.19459	-0.33769	-0.78033	0.104959	-0.06738	-0.21511	0.080353	-0.19619	-0.63883	0.246458	0.061428	0.208609
NT01ZM1215	0.301659	0.264693	0.338626	0.164814	-0.0237	0.353325	0.438505	0.553084	0.323926	0.197179	0.393404	0.000955	-0.078979	-0.206326	0.04837	-0.461458	-0.874038	-0.048878	-0.26182	-0.58787	0.06424	-0.14115	-0.50803	0.225725	-0.38248	-0.66771	-0.09725	-0.47254	-0.82655	-0.11854	0.533569	0.337345	0.729794	0.232088	0.59204	-0.43558	-0.63804	-0.23312	-0.50951	-1.01506	-0.00396	0.702608	0.348605	1.05661	0.565762	0.060214	1.07131	0.839453	0.636995
NT01ZM1041	0.052274	-0.23369	0.338241	-0.0901	-0.27766	0.097464	0.194649	-0.18972	0.579018	0.70689	0.043837	1.36994	-0.000608	0.12793	-0.129151	0.48269	-0.351255	1.31663	0.227174	-0.59597	1.05031	-0.02895	-0.71275	0.654852	0.483294	-0.47919	1.44578	-0.3915	-0.62361	-0.15939	1.4869	2.14995	0.823843	1.4226	1.89286	-0.10553	-0.43605	0.224983	-0.67746	-0.81118	-0.54375	0.541343	0.309231	0.773456	0.398969	0.265258	0.532679	0.683718	0.353203
NT01ZM0860	0.078812	-0.17723	0.334851	0.060697	-0.26002	0.381412	0.096927	-0.09444	0.28829	0.120036	-0.1499	0.389977	0.02014	0.24181	-0.201538	-0.300726	0.48419	-1.08564	-0.33242	0.270114	-0.93495	-0.34397	0.297849	-0.98579	-0.32086	0.24238	-0.8841	0.59987	0.428352	0.771389	-0.43367	-0.16373	-0.70361	0.06398	-0.60708	0.855909	0.749066	0.962752	0.343832	0.107637	0.580026	-0.17872	-0.35024	-0.0072	-0.19683	-0.43303	0.039362	-0.1606	-0.26744
NT01ZM1670	0.317665	0.300523	0.334807	0.116167	-0.16577	0.398102	0.519163	0.766814	0.271513	0.287101	0.570623	0.003579	-0.572164	-0.675662	-0.468665	-0.846669	-1.45501	-0.238332	-0.15847	-0.68125	0.3643	-0.04244	-0.58315	0.498267	-0.27451	-0.77934	0.230333	-0.06527	-0.51682	0.386277	1.43183	1.1483	1.71535	0.880744	1.3553	-0.04813	-0.23488	0.138627	-0.08241	-0.79875	0.633928	0.566242	0.114695	1.01779	0.364744	-0.3516	1.08108	0.76774	0.580986
NT01ZM1157	0.301068	0.270104	0.332033	0.222998	-0.21111	0.657103	0.379139	0.751316	0.006962	0.465414	0.877676	0.053153	-0.502136	0.45622	-1.4605	-1.39371	-0.373405	-2.41401	-0.93471	-0.89281	-0.97661	-0.97785	-0.95599	-0.99971	-0.89157	-0.82963	-0.95352	-0.07497	-0.61655	0.4666	0.382796	-0.02947	0.795058	-0.62707	-1.94618	-0.04401	-0.18244	0.094424	-0.10594	-1.05066	0.838777	1.19796	0.65639	1.73954	1.11989	0.175178	2.06461	1.27604	1.1376
NT01ZM0898	0.152031	-0.02712	0.331182	0.110064	0.002915	0.217214	0.193997	-0.05716	0.44515	0.000891	-0.17797	0.179756	0.13024	0.25341	0.00707	0.4288	0.28761	0.56999	0.395109	0.094601	0.695617	0.491662	0.15501	0.828314	0.298556	0.034192	0.56292	0.213777	0.109094	0.31846	0.919476	1.09834	0.740611	0.839984	0.851998	0.392928	0.216244	0.569613	0.034626	0.001945	0.067307	-0.57574	-0.68043	-0.47106	-0.61771	-0.65039	-0.58503	-0.53378	-0.71046
NT01ZM0794	0.214151	0.097498	0.330803	0.157223	0.026528	0.287919	0.271078	0.168468	0.373687	0.352971	0.511801	0.19414	0.27996	0.23147	0.32845	-0.421345	0.14024	-0.982926	-0.74225	-0.2629	-1.2216	-0.7832	-0.43457	-1.13183	-0.70131	-0.09124	-1.31138	-0.28137	0.075712	-0.63846	-1.59716	-1.75599	-1.43833	-1.31695	-1.65901	-0.16472	0.206407	-0.53585	-0.39802	-0.05498	-0.74107	-0.16804	0.189048	-0.52512	-0.22496	0.118077	-0.56801	-0.11111	0.260018
NT01ZM0819	0.140938	-0.04886	0.330733	-0.08215	0.0275	-0.19181	0.36403	-0.12521	0.853273	0.307727	0.171046	0.444407	0.76625	0.68487	0.84764	0.9117	1.44101	0.38238	0.173598	0.608017	-0.26082	0.201749	0.459887	-0.05639	0.145446	0.756147	-0.46525	-0.04863	0.310743	-0.40801	-1.27685	-1.14017	-1.41353	-0.67878	-0.9774	0.141163	0.20109	0.081236	-0.23843	0.420397	-0.89725	-1.13807	-0.7787	-1.49745	-1.36117	-0.70234	-2.01999	-0.91498	-0.85506
NT01ZM1862	0.295844	0.261413	0.330274	0.288373	0.146249	0.430497	0.303315	0.376577	0.230052	0.191809	0.255772	0.127847	-0.329891	-0.368186	-0.291596	-0.402075	-0.293428	-0.510722	-0.01643	0.135161	-0.16802	0.039321	0.195564	-0.11692	-0.07218	0.074758	-0.21913	0.106965	-0.18522	0.399154	0.095969	0.032006	0.159931	0.155498	0.108597	0.141396	-0.0431	0.325891	0.072534	-0.32735	0.472416	0.206459	-0.08573	0.498647	0.198988	-0.20089	0.59887	0.21393	0.029434
NT01ZM1690	0.33217	0.334161	0.330178	-0.1342	0.036496	-0.3049	0.798544	0.631826	0.965261	0.919508	0.659804	1.17921	-0.356977	0.07275	-0.786704	-0.585204	-0.582081	-0.588326	-0.28871	-0.66882	0.091403	-0.34919	-0.68281	-0.01557	-0.22823	-0.65483	0.198378	-0.20266	0.377161	-0.78248	-0.02225	0.237452	-0.28196	-0.33344	-0.622	-0.20465	0.20646	-0.61576	-0.20067	0.547861	-0.94919	-0.21183	0.367992	-0.79164	-0.6782	0.070327	-1.42673	0.254548	0.665657
NT01ZM0368	0.191926	0.054201	0.329651	0.38247	0.203622	0.561319	0.001381	-0.09522	0.097983	0.041035	-0.18386	0.265931	0.16094	0.07997	0.24191	0.49543	0.45332	0.53754	0.314663	0.417669	0.211657	0.294837	0.46199	0.127684	0.33449	0.373349	0.295631	0.102758	0.067018	0.138499	-0.06751	0.157383	-0.29241	0.237267	0.319317	0.240483	0.245866	0.235101	-0.03497	-0.11183	0.041898	-0.75453	-0.79027	-0.71879	-0.56399	-0.64085	-0.48712	-0.94507	-0.93969
NT01ZM0799	0.271346	0.213308	0.329385	0.09641	-0.17392	0.366736	0.446283	0.600532	0.292033	0.469271	0.632565	0.305978	-0.858254	0.18269	-1.8992	-0.679857	-0.573275	-0.78644	0.166903	-0.77198	1.10579	0.155409	-0.788	1.09881	0.178397	-0.75596	1.11276	-0.01136	-0.21154	0.188819	2.06658	1.90329	2.22988	0.586421	-0.1786	0.04668	0.058791	0.03457	-0.0694	-0.48186	0.343069	0.270653	0.070476	0.47083	0.095717	-0.31675	0.508181	0.445589	0.4577
NT01ZM0609	0.338688	0.34841	0.328965	0.17047	0.424658	-0.08372	0.506905	0.272162	0.741648	0.281855	0.386542	0.177167	0.92855	0.07939	1.77772	0.45892	-0.177535	1.09538	-0.35711	-0.31411	-0.4001	-0.24458	-0.3713	-0.11786	-0.46963	-0.25692	-0.68234	-1.3418	-0.42267	-2.26093	-2.34692	-2.45161	-2.24224	-1.74369	-0.75328	-1.35152	-0.67686	-2.02619	-1.33208	-0.16848	-2.49567	0.742559	1.66169	-0.17657	0.574342	1.73794	-0.58925	0.910776	1.58544
NT01ZM0346	0.131659	-0.0656	0.328923	0.122869	0.006767	0.238972	0.14045	-0.13798	0.418875	0.118632	-0.0412	0.278463	0.22568	0.22497	0.22639	0.22596	0.38329	0.06864	0.011193	0.109927	-0.08754	0.022102	0.061539	-0.01734	0.000284	0.158315	-0.15775	-0.07611	0.078698	-0.23091	-0.42838	-0.26855	-0.58821	-0.16272	-0.26713	0.121157	0.194801	0.047512	-0.27337	-0.0374	-0.50934	-0.58364	-0.42884	-0.73845	-0.59243	-0.35647	-0.8284	-0.57485	-0.50121
NT01ZM0857	0.189112	0.049404	0.328821	0.203294	-0.01362	0.420205	0.17493	0.112425	0.237436	-0.05148	-0.31247	0.209515	0.5079	0.40657	0.60923	0.70947	0.3802	1.03875	0.314778	0.186073	0.443483	0.427983	0.398523	0.457444	0.201573	-0.02638	0.429522	0.438836	0.107544	0.770127	1.02754	1.28853	0.766542	1.20412	1.49118	0.578544	0.324455	0.832633	0.299127	-0.10937	0.707621	-0.87067	-1.20196	-0.53937	-0.85648	-1.26498	-0.44799	-0.88485	-1.13894
NT01ZM0461	0.295951	0.263351	0.328552	0.136018	0.316526	-0.04449	0.455884	0.210175	0.701594	-0.28808	-0.2848	-0.29136	-0.203274	-0.780959	0.37441	0.01216	-0.330531	0.35486	0.58742	0.697918	0.476923	0.959403	0.945407	0.973398	0.215438	0.450429	-0.01955	0.005581	0.501499	-0.49034	-0.71133	-0.71461	-0.70806	-0.17282	0.440763	0.038182	0.32099	-0.24463	-0.02702	0.682007	-0.73605	-1.32268	-0.82677	-1.8186	-1.48262	-0.77359	-2.19164	-1.16275	-0.87994
NT01ZM0633	0.277477	0.227939	0.327014	0.128818	0.262373	-0.00474	0.426136	0.193505	0.658767	0.204117	0.309463	0.098772	0.71132	0.60224	0.82041	0.55734	0.76144	0.35324	-0.04297	0.101217	-0.18717	0.068035	0.043238	0.092831	-0.15398	0.159196	-0.46716	0.234389	0.613336	-0.14456	-0.43294	-0.53829	-0.3276	-0.25678	-0.32012	0.283927	0.47978	0.088073	0.184851	0.746892	-0.37719	-0.55178	-0.17283	-0.93073	-0.70044	-0.1384	-1.26248	-0.40312	-0.20727
NT01ZM0501	0.105051	-0.1159	0.326001	0.106192	0.022653	0.189731	0.103911	-0.25445	0.462271	-0.3793	-0.25394	-0.50466	0.74997	-0.125543	1.62549	1.0935	0.14661	2.04038	0.58513	0.271901	0.898359	0.826735	0.271646	1.38182	0.343524	0.272155	0.414893	0.290543	0.614963	-0.03388	0.59258	0.467221	0.717939	1.00332	2.21825	0.511492	0.698502	0.324483	0.069593	0.531424	-0.39224	-0.20546	0.118957	-0.52988	-0.20432	0.257508	-0.66615	-0.2066	-0.01959
NT01ZM1902	0.081527	-0.16194	0.324993	0.110099	-0.2154	0.4356	0.052954	-0.10848	0.214385	0.02938	0.021072	0.037688	-0.032135	0.06512	-0.129393	-0.054642	0.02074	-0.130025	-0.01072	-0.10916	0.087716	0.001067	-0.17393	0.176065	-0.02251	-0.04438	-0.00063	-0.60568	-0.43731	-0.77404	-0.57717	-0.56886	-0.58548	-0.64828	-0.76338	-0.36221	-0.11181	-0.61261	-0.84914	-0.76281	-0.93547	1.03162	1.19998	0.863254	1.06019	1.14652	0.973861	1.00305	1.25345
NT01ZM0662	0.349523	0.374085	0.324962	0.295673	0.29265	0.298695	0.403374	0.455519	0.351228	0.047284	0.198393	-0.10383	-1.1974	-0.685822	-1.70898	-1.00077	-1.064	-0.937551	0.374674	-0.24961	0.998958	0.552719	-0.12105	1.22649	0.196629	-0.37817	0.771432	0.24781	-0.15625	0.651874	1.90044	1.74933	2.05155	1.02508	0.726173	0.223249	-0.15323	0.599729	0.272372	-0.15928	0.70402	0.442626	0.038562	0.84669	0.388775	-0.04287	0.820424	0.496476	0.119996
NT01ZM0155	0.20337	0.082723	0.324017	0.232988	0.196291	0.269684	0.173753	-0.03084	0.378349	0.35102	0.098525	0.603515	0.15573	0.11005	0.20142	0.5435	0.23584	0.85116	0.299132	0.061106	0.537159	0.210498	-0.00358	0.424576	0.387766	0.12579	0.649742	-0.47381	-0.16026	-0.78735	-0.3113	-0.05881	-0.5638	-0.203	0.032564	-0.35316	-0.12356	-0.58276	-0.59445	-0.19696	-0.99195	-0.76438	-0.45083	-1.07793	-0.73476	-0.33727	-1.13226	-0.794	-0.5644
NT01ZM1223	0.197032	0.071218	0.322847	-0.14091	-0.03545	-0.24636	0.53497	0.177885	0.892055	1.09486	0.684993	1.50473	-0.630848	-0.782295	-0.4794	-0.245701	-0.631976	0.14057	0.1052	-0.10324	0.313634	-0.17475	-0.35679	0.007295	0.385146	0.150319	0.619974	-0.85411	-0.72283	-0.98539	-0.56852	-0.15864	-0.97839	-0.21423	0.14425	-0.72829	-0.82828	-0.6283	-0.97992	-0.61737	-1.34247	0.81063	0.941909	0.679352	0.472692	0.835242	0.110143	1.14857	1.04858
NT01ZM0377	0.36202	0.401471	0.322568	0.240185	0.187597	0.292773	0.483855	0.615346	0.352364	0.772937	0.406807	1.13907	-0.52799	-0.545804	-0.510176	0.01569	-0.383591	0.41496	0.399135	0.266483	0.531788	0.254594	0.370752	0.138436	0.543677	0.162214	0.925139	-0.62993	-0.50803	-0.75183	-0.48653	-0.1204	-0.85266	-0.36283	-0.08477	-0.66939	-0.45545	-0.88333	-0.59048	-0.56062	-0.62034	0.481909	0.60381	0.360009	0.360074	0.389935	0.330213	0.603744	0.817684
NT01ZM1034	-0.07135	-0.46362	0.320915	-0.05985	-0.12999	0.010286	-0.08286	-0.79726	0.631544	0.959585	0.132167	1.787	0.57124	1.04104	0.10145	0.30807	1.40388	-0.787736	-0.78439	-0.10187	-1.46692	-1.30561	-0.56658	-2.04464	-0.26317	0.362845	-0.88919	-0.66146	-0.05914	-1.26379	-2.62884	-1.80142	-3.45626	-1.69727	-2.74101	-0.2692	0.010998	-0.54939	-1.05373	-0.12928	-1.97819	0.683133	1.28546	0.080808	0.694636	1.61909	-0.22982	0.671631	0.951824
NT01ZM0175	0.255614	0.190478	0.32075	0.256288	0.390256	0.12232	0.254941	-0.0093	0.519181	0.454903	0.312812	0.596993	-0.155895	-0.487135	0.17535	0.03032	-0.685948	0.74659	0.086237	-0.35987	0.532342	-0.01374	-0.52092	0.493435	0.186218	-0.19881	0.571248	-1.60243	-0.7979	-2.40695	-1.51474	-1.37265	-1.65683	-1.40851	-0.71017	-1.53729	-0.93187	-2.14271	-1.66756	-0.66393	-2.67119	0.727966	1.53249	-0.07656	0.72864	1.73227	-0.27499	0.727293	1.33271
NT01ZM0276	0.326209	0.331914	0.320505	0.541095	0.48279	0.599399	0.111324	0.181038	0.041611	0.259168	0.235307	0.28303	-0.4559	0.01683	-0.928634	-0.073037	-0.150302	0.00423	0.30894	-0.19427	0.812151	0.235018	-0.22141	0.691442	0.382862	-0.16714	0.932861	-0.22684	-0.36124	-0.09244	0.913982	0.937843	0.89012	0.256022	-0.00762	-0.23254	-0.30293	-0.16215	-0.22113	-0.41954	-0.02273	0.020968	-0.11343	0.155367	0.235854	0.037446	0.434261	-0.19392	-0.26431
NT01ZM1904	0.390774	0.461477	0.320071	0.194707	0.250651	0.138763	0.586842	0.672304	0.501379	-0.002	0.107924	-0.11191	-0.064758	-0.357969	0.22845	-1.20793	-1.78815	-0.627703	-0.84875	-1.14799	-0.54951	-0.55433	-0.8658	-0.24286	-1.14317	-1.43018	-0.85616	-1.39997	-0.61812	-2.18183	-1.58335	-1.69327	-1.47343	-1.68914	-1.10685	-1.47068	-0.67406	-2.26729	-1.32927	-0.56217	-2.09637	1.26782	2.04967	0.485961	1.07175	1.83885	0.304652	1.46389	2.2605
NT01ZM1807	0.227279	0.134901	0.319657	0.164855	-0.19484	0.52455	0.289703	0.464642	0.114764	0.184903	0.402932	-0.03313	0.20258	0.51695	-0.111795	0.48651	-0.320177	1.2932	0.336335	-0.80627	1.47894	0.388735	-0.77541	1.55289	0.283935	-0.83712	1.40499	-0.49269	-0.91744	-0.06795	2.21726	1.99923	2.43529	1.04227	1.37048	-0.40032	-0.55774	-0.24289	-0.58507	-1.27713	0.106987	-0.0235	-0.44824	0.401245	-0.08592	-0.77798	0.606138	0.038927	-0.1185
NT01ZM0272	0.36785	0.418815	0.316884	0.342511	0.381191	0.303832	0.393188	0.45644	0.329937	0.469734	0.525546	0.413922	-0.689603	-0.400225	-0.978982	-0.09388	-0.614099	0.42634	0.557451	-0.24843	1.36333	0.519178	-0.28298	1.32133	0.595723	-0.21387	1.40532	-0.14832	-0.4743	0.177672	1.78943	1.73361	1.84524	1.00096	1.15486	-0.19928	-0.51298	0.11442	-0.09735	-0.43562	0.240923	0.029477	-0.29651	0.355464	0.004138	-0.33414	0.342412	0.054815	-0.25889
NT01ZM1812	0.204675	0.092594	0.316757	0.191332	-0.01868	0.401341	0.218019	0.203864	0.232173	0.098593	0.0713	0.125885	-0.417491	-0.139277	-0.695705	-0.503178	-0.957304	-0.049053	-0.02597	-0.75174	0.699796	0.033739	-0.68546	0.75294	-0.08569	-0.81803	0.646652	-0.72276	-0.94282	-0.5027	0.948843	0.976136	0.92155	0.302434	0.419708	-0.61068	-0.73281	-0.48854	-0.83484	-1.15283	-0.51685	1.37556	1.1555	1.59562	1.36221	1.04423	1.6802	1.3889	1.26677
NT01ZM0699	0.226684	0.138609	0.314758	0.043782	-0.15604	0.243607	0.409586	0.433262	0.385909	0.567959	0.45952	0.676399	-0.239294	-0.18252	-0.296068	-0.042451	-0.482629	0.39773	0.117657	-0.31324	0.548552	0.03847	-0.32637	0.403307	0.196843	-0.30011	0.693796	-0.52478	-0.49144	-0.55813	0.303664	0.412103	0.195225	0.042952	0.298555	-0.43671	-0.29161	-0.5818	-0.61286	-0.69126	-0.53445	0.448315	0.48166	0.41497	0.265413	0.187007	0.343819	0.631217	0.776312
NT01ZM0480	0.316051	0.317852	0.31425	0.219181	0.372627	0.065734	0.412922	0.263077	0.562766	0.145446	0.218365	0.072527	-0.193037	-0.079822	-0.306252	-0.267106	-0.253286	-0.280926	0.059669	-0.15111	0.270446	0.193407	-0.12875	0.515565	-0.07407	-0.17346	0.025326	-0.58298	-0.59761	-0.56835	-0.14679	-0.21971	-0.07387	-0.36145	-0.44614	-0.58478	-0.75105	-0.4185	-0.58118	-0.44416	-0.71819	0.324335	0.309704	0.338967	0.227465	0.364479	0.090451	0.421206	0.254929
NT01ZM1291	0.17762	0.041484	0.313756	0.253993	0.248882	0.259105	0.101246	-0.16591	0.368406	0.11255	-0.19047	0.415568	0.59943	0.51901	0.67984	0.30223	0.99872	-0.394266	-0.30285	0.491992	-1.09769	-0.3085	0.504269	-1.12127	-0.2972	0.479715	-1.07411	-0.97737	-0.26057	-1.69417	-3.28385	-2.98083	-3.58687	-2.40928	-2.82	-0.84123	-0.25546	-1.42701	-1.11351	-0.26569	-1.96133	-0.21354	0.503254	-0.93034	-0.13717	0.710652	-0.98499	-0.28992	0.295856
NT01ZM0994	0.168882	0.027306	0.310458	0.000599	0.155087	-0.15389	0.337165	-0.10048	0.774806	0.08394	0.256559	-0.08868	0.45141	0.20435	0.69847	0.12526	0.26288	-0.012362	-0.19954	-0.11999	-0.27909	-0.07293	-0.29851	0.152653	-0.32615	0.05853	-0.71083	0.060402	0.468331	-0.34753	-0.50663	-0.67925	-0.33401	-0.25809	-0.18513	0.201978	0.313843	0.090113	-0.08117	0.622819	-0.78517	-0.54571	-0.13778	-0.95364	-0.71399	-0.01	-1.41799	-0.37743	-0.26556
NT01ZM1746	0.189885	0.069868	0.309903	0.352119	-0.04128	0.745513	0.027652	0.181011	-0.12571	0.113595	0.202267	0.024924	-0.194731	0.25393	-0.643388	-0.031178	0.0357	-0.098058	0.120581	-0.22885	0.470014	0.077609	-0.23948	0.394698	0.163553	-0.21822	0.54533	0.142318	-0.47331	0.757942	1.45681	1.36814	1.54548	0.814514	0.470822	0.262336	-0.07991	0.604582	0.022301	-0.8667	0.911302	0.241471	-0.37415	0.857094	0.403704	-0.4853	1.2927	0.079237	-0.26301
NT01ZM1135	0.067305	-0.17522	0.309827	0.091233	-0.29077	0.473236	0.043378	-0.05966	0.146417	0.275671	0.044137	0.507204	0.42593	0.32306	0.5288	0.52968	0.03455	1.02482	-0.01239	-0.34041	0.315623	-0.12854	-0.39231	0.13523	0.103754	-0.28851	0.496017	0.479775	0.413336	0.546213	1.20224	1.43378	0.970711	1.24085	1.63952	0.722296	0.79534	0.649252	0.237254	0.031333	0.443174	0.47567	0.409232	0.542108	0.499597	0.293676	0.705518	0.451742	0.524787
NT01ZM0893	0.190817	0.071914	0.30972	-0.5211	-1.11359	0.071395	0.90273	1.25742	0.548045	-0.02243	0.262634	-0.3075	-0.502374	-0.481333	-0.523414	-0.882211	-1.73731	-0.027114	0.082745	-0.75858	0.924073	0.545327	-0.26119	1.35185	-0.37984	-1.25597	0.496299	0.537275	-0.23473	1.30928	2.99193	2.70687	3.277	2.10875	2.66479	0.656178	0.357764	0.954592	0.418372	-0.82722	1.66396	-0.49238	-1.26438	0.279627	-1.20429	-2.44988	0.041302	0.219538	-0.07888
NT01ZM1043	0.116753	-0.07488	0.308383	-0.01119	-0.47474	0.452362	0.244697	0.324989	0.164405	0.352306	0.257906	0.446705	-0.380564	0.49176	-1.25289	-0.655152	0.22364	-1.53395	-0.32839	-0.23458	-0.42221	-0.3822	-0.20104	-0.56336	-0.27459	-0.26812	-0.28106	0.118112	-0.54678	0.782999	0.595371	0.68977	0.500972	0.112531	-1.05488	0.309742	-0.08322	0.702706	-0.07352	-1.01033	0.863291	0.519242	-0.14565	1.18413	0.391298	-0.54551	1.32811	0.647186	0.254222
NT01ZM0355	0.188563	0.069337	0.307789	0.003249	-0.33293	0.339426	0.373878	0.471602	0.276153	0.228332	0.193211	0.263453	-0.287706	0.12377	-0.699181	-0.334061	-0.37504	-0.293082	0.026418	-0.35961	0.412449	0.099191	-0.22042	0.418799	-0.04636	-0.49881	0.406099	0.220812	-0.22662	0.668242	1.4403	1.47543	1.40518	0.899473	0.652475	0.340038	0.109559	0.570517	0.101586	-0.5628	0.765966	0.378697	-0.06873	0.826127	0.193382	-0.471	0.857763	0.564011	0.333532
NT01ZM1790	0.126842	-0.05383	0.307509	-0.04176	-0.32548	0.241967	0.295439	0.217828	0.373051	-0.0485	0.049829	-0.14682	-0.390137	0.07626	-0.856534	-0.250145	0.06918	-0.569469	0.31196	0.07692	0.547	0.483927	0.16092	0.806935	0.139993	-0.00708	0.287065	0.287525	-0.07959	0.65464	1.12472	1.0264	1.22304	0.617416	0.093602	0.468192	0.204133	0.732251	0.106858	-0.36331	0.577029	-0.37626	-0.74337	-0.00914	-0.54486	-1.01503	-0.07469	-0.20766	-0.47172
NT01ZM0703	0.307381	0.308912	0.305849	0.255995	0.082936	0.429055	0.358766	0.534889	0.182644	0.855415	0.346578	1.36425	-0.300761	-0.118419	-0.483104	0.64738	-0.37786	1.67261	0.699812	-0.16529	1.56491	0.451488	-0.07113	0.974106	0.948136	-0.25944	2.15571	-0.03581	0.13595	-0.20757	1.52263	2.03147	1.01379	1.10485	1.66678	-0.03734	0.30901	-0.38369	-0.03428	-0.03711	-0.03144	0.442347	0.614105	0.270588	0.390962	0.388129	0.393794	0.493732	0.840082
NT01ZM0711	0.172223	0.038935	0.305511	0.305399	0.203487	0.40731	0.039047	-0.12562	0.203712	0.403824	0.593806	0.213842	-0.040764	0.85998	-0.941508	-0.311631	0.43892	-1.06218	-0.45325	-0.78078	-0.12573	-0.63564	-1.14049	-0.1308	-0.27087	-0.42106	-0.12067	-1.21508	-0.46224	-1.96792	-1.31288	-1.50286	-1.1229	-2.20349	-3.30435	-1.08179	-0.36033	-1.80326	-1.34837	-0.56415	-2.13258	1.22984	1.98268	0.476998	1.36301	2.14723	0.578798	1.09666	1.81813
NT01ZM1259	-0.0511	-0.405	0.30281	0.302938	-0.09599	0.701863	-0.40513	-0.71401	-0.09624	-0.24412	-0.69954	0.211297	0.31711	0.23629	0.39794	0.79112	0.89798	0.68425	0.393497	0.654455	0.13254	0.312995	0.64722	-0.02123	0.474	0.661691	0.28631	-0.04724	0.477804	-0.57228	-1.09419	-0.63877	-1.54961	-0.45976	-0.47712	0.306669	0.876729	-0.26339	-0.40114	0.078879	-0.88116	1.23661	1.76165	0.711573	1.59065	2.07067	1.11063	0.88258	1.45264
NT01ZM0162	0.223471	0.144681	0.302261	0.275992	0.137721	0.414263	0.17095	0.151642	0.190259	-0.42747	-0.35826	-0.49667	-0.695872	-0.070878	-1.32086	-0.761083	-0.135818	-1.38635	0.233997	0.190013	0.27798	0.533205	0.444966	0.621443	-0.06521	-0.06494	-0.06548	0.422368	0.318602	0.526134	0.614101	0.544899	0.683303	0.128418	-0.70509	0.501158	0.456873	0.545443	0.343578	0.180331	0.506826	-1.08313	-1.18689	-0.97936	-1.03061	-1.19385	-0.86736	-1.13565	-1.17993
NT01ZM0811	0.085993	-0.12796	0.299947	-0.03851	-0.29018	0.213158	0.210496	0.034256	0.386736	0.151192	0.152988	0.149395	0.08541	0.21105	-0.040222	0.3085	0.19452	0.42249	0.252744	-0.07589	0.58138	0.282396	-0.13526	0.700051	0.223092	-0.01653	0.462709	0.164077	0.085151	0.243003	0.900276	0.898479	0.902072	0.654978	0.647211	0.378031	0.336819	0.419243	-0.04988	-0.16652	0.066763	-0.43644	-0.51537	-0.35752	-0.56095	-0.67759	-0.44431	-0.31194	-0.35315
NT01ZM0347	0.128548	-0.04232	0.299413	0.089686	0.226892	-0.04752	0.167411	-0.31152	0.646345	-0.05761	-0.11701	0.00178	-0.034208	0.42053	-0.488945	0.08547	0.7528	-0.581863	0.232191	0.235017	0.229364	0.344703	0.13776	0.551647	0.119678	0.332274	-0.09292	-0.48885	0.292938	-1.27063	-1.27629	-1.21689	-1.33568	-1.37832	-2.12636	-0.31798	0.155732	-0.7917	-0.65971	0.430144	-1.74957	-0.86885	-0.08706	-1.65064	-0.90771	0.182143	-1.99757	-0.82999	-0.35627
NT01ZM0271	0.340133	0.382536	0.29773	0.465923	0.390974	0.540872	0.214343	0.374099	0.054587	0.243254	0.364931	0.121576	-0.732042	-0.27532	-1.18876	0.01004	-0.243097	0.26318	0.72763	0.036807	1.41845	0.713175	0.041391	1.38496	0.742085	0.032223	1.45195	-0.25395	-0.53467	0.026781	1.40843	1.28675	1.53011	0.509028	0.373307	-0.29635	-0.45972	-0.13297	-0.21154	-0.60962	0.186537	-0.25941	-0.54014	0.021313	-0.13362	-0.5317	0.264456	-0.3852	-0.54858
NT01ZM0462	0.3155	0.333903	0.297097	0.286613	0.401846	0.17138	0.344386	0.26596	0.422813	-0.4084	-0.41569	-0.40111	-0.177869	-0.668008	0.31227	0.16522	-0.293514	0.62396	0.719483	0.71532	0.723646	1.09587	1.05614	1.13561	0.34309	0.374494	0.311685	-0.13393	0.359697	-0.62755	-0.61923	-0.61194	-0.62652	-0.26424	0.368344	-0.15233	0.244465	-0.54913	-0.11552	0.47493	-0.70598	-1.15295	-0.65933	-1.64658	-1.18184	-0.59138	-1.77229	-1.12406	-0.72727
NT01ZM1789	0.130473	-0.03464	0.295589	-0.20916	-0.9183	0.499978	0.470107	0.849013	0.0912	-0.01697	0.32894	-0.36288	-0.42	0.05571	-0.89571	-0.694546	-0.579685	-0.809407	-0.03101	-0.37536	0.313341	0.212529	-0.11532	0.54038	-0.27455	-0.63539	0.086303	0.443684	-0.64002	1.52738	2.21608	1.87018	2.56199	1.31247	0.918757	0.6088	0.069122	1.14848	0.278568	-1.34916	1.90629	0.027212	-1.05649	1.11091	-0.31242	-1.94015	1.3153	0.366845	-0.17283
NT01ZM1129	0.177225	0.060078	0.294372	0.346908	0.127906	0.56591	0.007541	-0.00775	0.022834	-0.12298	-0.38627	0.140309	0.38698	0.36825	0.40571	0.45814	0.41489	0.5014	0.136425	0.235899	0.036951	0.201686	0.425158	-0.02179	0.071164	0.046639	0.095689	0.213656	0.109767	0.317545	0.118598	0.381887	-0.14469	0.378024	0.419348	0.330803	0.328768	0.332837	0.096508	-0.10924	0.302252	-0.39097	-0.49486	-0.28708	-0.22128	-0.42703	-0.01554	-0.56065	-0.56269
NT01ZM1971	-0.12024	-0.53427	0.293794	-0.30175	-0.60928	0.005766	0.06128	-0.45926	0.581821	0.146973	0.200388	0.093558	0.22912	0.02357	0.43468	0.05064	0.12868	-0.027397	-0.22133	-0.22471	-0.21795	-0.26417	-0.55453	0.026185	-0.17848	0.105116	-0.46208	0.459351	0.484957	0.433744	0.440506	0.387091	0.493921	0.713194	0.798206	0.873382	0.792478	0.954285	0.04532	0.177436	-0.0868	1.15022	1.17582	1.12461	0.968701	1.10082	0.836584	1.33174	1.25083
NT01ZM0878	0.238264	0.182985	0.293543	0.090435	0.142004	0.038865	0.386093	0.223965	0.548221	0.485629	0.68273	0.288527	0.43333	0.30531	0.56134	0.40058	0.02257	0.77858	-0.08252	-0.51212	0.347086	-0.13229	-0.74151	0.476933	-0.03275	-0.28274	0.21724	-1.09999	-0.82172	-1.37827	-0.51906	-0.71616	-0.32196	-0.79747	-0.46013	-1.04471	-0.87329	-1.21614	-1.15527	-0.77015	-1.54039	0.414868	0.693142	0.136593	0.267039	0.652162	-0.11808	0.562697	0.734122
NT01ZM0845	0.122606	-0.045	0.29021	0.113481	-0.12592	0.352886	0.131732	0.035928	0.227535	0.045384	-0.26245	0.353221	-0.030726	0.07783	-0.139284	0.34697	-0.779276	1.47322	0.420873	-0.70792	1.54966	0.464047	-0.55873	1.48682	0.377699	-0.85711	1.61251	0.571825	0.321291	0.822359	3.07994	3.38778	2.77211	2.4922	3.17066	0.739429	0.560696	0.918163	0.404221	0.081886	0.726556	-0.53599	-0.78652	-0.28546	-0.54512	-0.86745	-0.22278	-0.52687	-0.7056
NT01ZM0705	0.047568	-0.19347	0.288611	-0.37323	-0.98774	0.241282	0.468367	0.600794	0.335941	0.155704	0.162301	0.149107	-0.464712	-0.875139	-0.054285	-0.287207	-1.56558	0.99116	0.333837	-0.47119	1.13887	0.490168	-0.25195	1.23228	0.177505	-0.69044	1.04545	-0.02798	-0.33869	0.282723	1.89278	1.88618	1.89938	1.58117	2.70703	0.213061	0.275826	0.150297	-0.26902	-0.9532	0.41515	-0.84373	-1.15444	-0.53303	-1.26453	-1.94871	-0.58036	-0.42294	-0.36017
NT01ZM0559	0.194032	0.099574	0.288489	-0.14484	-0.15192	-0.13776	0.532902	0.351068	0.714735	0.167983	0.330175	0.005791	0.87347	-0.658672	2.4056	-0.475905	-1.66084	0.70903	-1.16691	-0.99172	-1.3421	-0.98445	-0.98128	-0.98763	-1.34937	-1.00217	-1.69657	-0.33136	0.431158	-1.09387	-1.44424	-1.60643	-1.28205	-0.35354	1.45784	-0.2369	0.43824	-0.91203	-0.42581	0.424075	-1.2757	0.435434	1.19795	-0.32708	0.096564	0.946453	-0.75332	0.774304	1.44944
NT01ZM0698	0.202867	0.117759	0.287974	0.007264	0.000292	0.014236	0.398469	0.235227	0.561711	0.5935	0.309904	0.877096	0.10392	0.0297	0.17813	0.05944	-0.35305	0.47193	-0.14199	-0.42009	0.13611	-0.23951	-0.45743	-0.02158	-0.04447	-0.38275	0.293803	-0.60347	-0.75486	-0.45207	0.104127	0.387723	-0.17947	0.211682	0.536154	-0.51836	-0.74789	-0.28883	-0.68858	-0.76184	-0.61531	0.766298	0.614902	0.917695	0.570696	0.497435	0.643957	0.961901	0.732369
NT01ZM1090	0.170761	0.054002	0.287521	0.157813	0.11465	0.200976	0.18371	-0.00665	0.374065	0.542844	0.178019	0.90767	0.324	0.15951	0.48848	0.3122	-0.058407	0.68281	-0.19136	-0.31025	-0.07248	-0.37093	-0.40258	-0.33928	-0.0118	-0.21792	0.194324	-0.35515	-0.40367	-0.30663	-0.06886	0.295967	-0.43368	0.268211	0.624939	-0.23839	-0.3605	-0.11627	-0.47191	-0.44683	-0.49698	0.365818	0.317299	0.414338	0.35287	0.377946	0.327793	0.378766	0.256651
NT01ZM0016	0.101286	-0.08428	0.286856	-0.06139	-0.01105	-0.11173	0.26396	-0.15752	0.685441	0.078065	0.06074	0.095389	0.50529	-0.097819	1.10839	0.43597	0.16679	0.70516	0.023634	0.155477	-0.10821	0.116582	0.046346	0.186818	-0.06931	0.264608	-0.40323	-0.45486	-0.2064	-0.70331	-0.96699	-0.94967	-0.98432	-0.32499	0.256542	-0.26929	-0.25674	-0.28183	-0.64043	-0.15606	-1.12479	1.23534	1.48379	0.986884	1.07266	1.55703	0.588299	1.39801	1.41056
NT01ZM0488	0.251421	0.21662	0.286221	-0.03836	-0.29641	0.219694	0.541198	0.729647	0.352748	0.592079	0.400247	0.783912	-0.272671	-0.015205	-0.530136	-0.078836	-0.596848	0.43918	0.168394	-0.41694	0.75373	0.142953	-0.25224	0.538148	0.193834	-0.58164	0.969312	-0.11162	-0.14228	-0.08095	1.08972	1.28155	0.897886	0.592922	0.766619	-0.07682	0.115772	-0.2694	-0.14642	-0.40033	0.107495	0.488716	0.458054	0.519378	0.198939	-0.05497	0.45285	0.778493	0.971081
NT01ZM1687	0.288868	0.291603	0.286133	0.342731	0.46932	0.216142	0.235005	0.113886	0.356124	-0.39334	-0.42402	-0.36266	0.11898	0.01677	0.22119	0.11493	0.13075	0.09912	0.310124	0.382928	0.237319	0.624297	0.651882	0.596712	-0.00405	0.113973	-0.12207	0.442175	0.389733	0.494617	0.349009	0.379691	0.318328	0.526511	0.584107	0.43944	0.263144	0.615736	0.44491	0.516321	0.373499	-0.76259	-0.81503	-0.71014	-0.70872	-0.63731	-0.78013	-0.81645	-0.99275
NT01ZM1011	0.049605	-0.18684	0.286045	0.48776	0.391015	0.584504	-0.38855	-0.76469	-0.01241	0.003304	-0.40916	0.415768	0.38012	0.78809	-0.027864	0.87932	2.03614	-0.277495	0.303279	1.07028	-0.46372	0.107352	0.892516	-0.67781	0.499206	1.24804	-0.24963	-0.66437	-0.51202	-0.81672	-2.35072	-1.93826	-2.76319	-1.71102	-2.75422	-0.42793	-0.41527	-0.44058	-0.90081	-0.60876	-1.19286	-0.05895	0.093404	-0.2113	0.379207	0.671255	0.087158	-0.4971	-0.48445
NT01ZM1887	0.304905	0.323805	0.286005	0.41202	0.718995	0.105045	0.19779	-0.07139	0.466965	0.971309	0.487263	1.45535	-0.256968	0.25494	-0.768876	0.82392	0.51849	1.12934	0.694125	-0.01577	1.40402	0.307366	-0.29509	0.909827	1.08089	0.263553	1.89822	-1.34382	-0.27569	-2.41195	-0.99216	-0.50811	-1.47621	-1.39427	-1.53193	-1.36272	-0.58267	-2.14278	-1.32492	0.031284	-2.68113	0.895162	1.96329	-0.17297	1.00228	2.35848	-0.35393	0.788047	1.5681
NT01ZM0975	0.121989	-0.04027	0.284252	0.148485	0.112984	0.183985	0.095493	-0.19353	0.384518	0.711809	0.167384	1.25623	0.44986	-0.240662	1.14038	0.4901	0.06759	0.91261	-0.26792	0.127791	-0.66362	-0.57607	-0.05267	-1.09948	0.040242	0.308249	-0.22776	-1.15337	-0.91965	-1.3871	-2.17851	-1.63409	-2.72294	-0.99507	-0.25305	-0.99111	-0.88415	-1.09808	-1.31564	-0.95515	-1.67613	0.621838	0.855565	0.388111	0.648334	1.00882	0.287845	0.595342	0.702306
NT01ZM0164	0.148418	0.012596	0.284241	0.173591	0.04039	0.306793	0.123245	-0.0152	0.26169	-0.63705	-0.63358	-0.64052	-0.639807	0.09614	-1.37575	-0.75372	0.17242	-1.67986	0.266234	0.38547	0.146998	0.646381	0.694661	0.598101	-0.11391	0.076279	-0.30411	0.402528	0.271181	0.533875	0.295402	0.291933	0.298871	-0.0719	-1.17995	0.53835	0.404382	0.672319	0.266705	0.137979	0.39543	-1.35104	-1.48239	-1.2197	-1.32587	-1.4546	-1.19715	-1.37622	-1.51018
NT01ZM0306	0.370931	0.457871	0.28399	0.490207	0.910021	0.070393	0.251655	0.005722	0.497587	0.192546	-0.14008	0.52517	0.53208	-0.030092	1.09426	1.07708	0.65617	1.49799	0.574551	0.75916	0.389941	0.604105	0.83206	0.37615	0.544996	0.68626	0.403732	-0.32444	0.884715	-1.53359	-1.90281	-1.57018	-2.23543	-1.10122	-0.44583	-0.41138	0.464901	-1.28765	-0.2375	1.30453	-1.77952	-0.51321	0.695945	-1.72236	-0.39393	1.14809	-1.93595	-0.63248	0.243795
NT01ZM1813	0.109765	-0.06434	0.283871	0.196957	-0.1538	0.547714	0.022574	0.02512	0.020028	0.142507	0.278138	0.006876	0.10392	-0.089775	0.29761	-0.037913	-0.273689	0.19786	-0.2018	-0.31042	-0.09317	-0.26176	-0.43693	-0.0866	-0.14183	-0.18391	-0.09975	-0.37142	-0.67704	-0.06581	0.151439	0.015807	0.28707	0.11688	0.403192	-0.19732	-0.32628	-0.06836	-0.54553	-1.02779	-0.06327	0.459416	0.153805	0.765027	0.546607	0.064344	1.02887	0.372224	0.243265
NT01ZM0504	0.246844	0.210025	0.283664	0.065144	-0.08513	0.215416	0.428545	0.505178	0.351911	0.3284	0.354616	0.302185	-0.462575	-0.106041	-0.81911	-0.214524	-0.250915	-0.178134	0.298123	-0.06959	0.665839	0.348195	0.005688	0.690702	0.248051	-0.14487	0.640975	-0.37829	-0.60011	-0.15647	0.578963	0.552748	0.605179	0.053108	-0.16032	-0.34147	-0.44984	-0.2331	-0.41511	-0.75038	-0.07983	0.466978	0.245159	0.688798	0.285278	-0.04999	0.62055	0.648679	0.540312
NT01ZM0946	0.204561	0.126723	0.282398	0.009866	-0.21317	0.232903	0.399256	0.466618	0.331894	0.209613	0.24779	0.171436	0.2274	-0.041497	0.4963	-0.268012	-0.282883	-0.253141	-0.40059	-0.13197	-0.66921	-0.30577	-0.02256	-0.58898	-0.49541	-0.24139	-0.74944	0.426316	-0.03004	0.882667	0.345432	0.307255	0.383609	0.655869	0.845048	0.504153	0.193001	0.815305	0.348478	-0.25307	0.950029	1.00041	0.544063	1.45677	0.805719	0.204168	1.40727	1.19511	0.883957
NT01ZM0366	0.126281	-0.02909	0.281649	-0.2279	-0.52772	0.07191	0.480466	0.469544	0.491389	0.355432	0.533141	0.177722	-0.346588	-0.444544	-0.248632	-0.329651	-0.851789	0.19249	0.079455	-0.43904	0.597953	0.141972	-0.47084	0.754786	0.016937	-0.40724	0.441119	-0.15803	-0.0943	-0.22176	0.815231	0.637521	0.992941	0.420037	0.833434	-0.00266	0.205515	-0.21084	-0.3134	-0.39411	-0.23269	-0.00675	0.05698	-0.07049	-0.36094	-0.44165	-0.28023	0.347432	0.555611
NT01ZM1132	0.246443	0.211775	0.281111	0.015321	-0.10331	0.133952	0.477565	0.52686	0.42827	0.420788	0.137057	0.704518	-0.054892	0.20022	-0.309999	0.27971	-0.369537	0.92896	0.362992	-0.37485	1.10084	0.391381	-0.17995	0.962713	0.334604	-0.56975	1.23896	0.469513	0.313025	0.626002	2.10169	2.38542	1.81796	1.61244	1.87521	0.504181	0.431656	0.576707	0.434845	0.194394	0.675296	0.143839	-0.01265	0.300328	-0.08728	-0.32773	0.153169	0.374961	0.302436
NT01ZM1866	0.306218	0.333823	0.278614	0.39931	0.471154	0.327465	0.213127	0.196492	0.229762	0.182501	0.158436	0.206565	0.27908	-0.270389	0.82854	0.30968	-0.22974	0.8491	0.045918	0.059677	0.032159	0.061231	0.078705	0.043757	0.030605	0.040649	0.02056	-1.26429	-0.67852	-1.85006	-1.87758	-1.85351	-1.90164	-1.48051	-0.75458	-1.2919	-0.75037	-1.83342	-1.23669	-0.60668	-1.86669	0.309609	0.895379	-0.27616	0.402701	1.03271	-0.22731	0.216518	0.758048
NT01ZM0270	0.303512	0.32896	0.278063	0.345538	0.159813	0.531263	0.261485	0.498107	0.024863	0.388658	0.487858	0.289458	-0.872627	-0.216497	-1.52876	-0.272694	-0.649551	0.10416	0.536347	-0.42793	1.50062	0.47276	-0.42281	1.36833	0.599933	-0.43305	1.63292	-0.11029	-0.45731	0.236719	2.16527	2.06607	2.26447	0.939993	0.753812	-0.13574	-0.27158	9.769e-05	-0.08484	-0.64303	0.473341	-0.37381	-0.72082	-0.0268	-0.33178	-0.88997	0.226402	-0.41584	-0.55168
NT01ZM1386	0.049446	-0.17879	0.277686	-0.18149	-0.57197	0.208993	0.280382	0.214385	0.346379	0.492371	0.151004	0.833739	0.43667	-0.428678	1.30201	-0.013466	-0.836364	0.80943	-0.55613	-0.37599	-0.73626	-0.66212	-0.3443	-0.97994	-0.45013	-0.40769	-0.49258	0.533297	0.55117	0.515424	0.15516	0.496527	-0.18621	1.10172	2.22722	0.761537	0.941653	0.581421	0.305057	0.160687	0.449427	-0.51034	-0.49247	-0.52822	-0.74128	-0.88565	-0.59691	-0.27941	-0.09929
NT01ZM1836	-0.30759	-0.8928	0.277625	0.075575	-0.61872	0.769866	-0.69075	-1.16688	-0.21462	0.044358	-0.10657	0.195286	-0.667957	0.49401	-1.82993	-0.173598	1.6207	-1.96789	0.126806	0.59653	-0.34292	-0.24075	0.066376	-0.54787	0.494359	1.12668	-0.13797	-0.35308	0.066881	-0.77304	-1.71249	-1.56156	-1.86342	-1.91466	-3.8855	0.232132	0.761172	-0.29691	-0.93829	-0.62741	-1.24917	-0.45155	-0.03159	-0.87151	-0.06839	0.242492	-0.37927	-0.83471	-0.30567
NT01ZM1224	0.231801	0.186338	0.277263	0.005494	-0.07102	0.082005	0.458107	0.443694	0.472521	0.247771	0.163611	0.331931	1.01405	0.2724	1.75569	0.46573	-0.36466	1.29613	-0.44315	-0.49702	-0.38927	-0.33798	-0.35698	-0.31898	-0.54831	-0.63706	-0.45956	-0.15048	0.048345	-0.3493	-0.24154	-0.15738	-0.32571	0.277878	1.3259	-0.10501	0.124856	-0.33488	-0.19594	-0.02817	-0.36371	-0.35805	-0.15923	-0.55687	-0.58436	-0.41658	-0.75213	-0.13174	0.098127
NT01ZM1779	0.217859	0.158539	0.27718	0.090539	-0.03886	0.219933	0.34518	0.355932	0.334427	0.395344	0.493379	0.29731	0.15716	0.05205	0.26227	-0.651402	-1.14776	-0.155049	-0.83364	-1.26853	-0.39876	-0.85872	-1.33725	-0.3802	-0.80856	-1.1998	-0.41732	-0.29198	-0.14569	-0.43826	0.431504	0.333469	0.529538	0.142715	0.543692	-0.23266	-0.0163	-0.44902	-0.3513	-0.27509	-0.42751	0.883564	1.02985	0.73728	0.756244	0.832454	0.680033	1.01088	1.22724
NT01ZM0211	0.159788	0.042503	0.277073	0.302497	0.024018	0.580976	0.017079	0.060987	-0.02683	-0.31481	-0.25312	-0.37651	-0.326887	0.28921	-0.942981	-0.176199	0.49779	-0.850185	0.316634	0.365635	0.267634	0.482581	0.522691	0.442472	0.150687	0.208579	0.092795	0.07919	-0.55529	0.713668	0.615667	0.553976	0.677358	0.181841	-0.67821	0.196475	-0.27681	0.66976	-0.0381	-0.83377	0.757577	0.628305	-0.00617	1.26278	0.771014	-0.02466	1.56669	0.485595	0.012311
NT01ZM0869	0.363867	0.45079	0.276944	0.4465	0.863568	0.029431	0.281234	0.038011	0.524457	0.374614	-0.06131	0.81054	0.5125	-0.265817	1.29081	0.53127	0.10722	0.95532	-0.02792	0.422694	-0.47853	-0.07461	0.472356	-0.62157	0.01877	0.373032	-0.33549	-0.31019	-0.29603	-0.32435	-1.22557	-0.78965	-1.6615	-0.0346	0.766985	-0.39711	-0.7131	-0.08112	-0.22326	0.121041	-0.56757	0.085647	0.099807	0.071488	0.16828	0.512585	-0.17602	0.003015	-0.31297
NT01ZM0876	0.288013	0.299242	0.276784	0.272268	-0.09995	0.644487	0.303758	0.698436	-0.09092	0.371682	0.342242	0.401122	-0.707172	-0.732022	-0.682321	-1.29991	-1.78852	-0.811299	-0.6267	-0.8784	-0.375	-0.66066	-0.7003	-0.62102	-0.59274	-1.05649	-0.12898	-0.22464	-0.69124	0.24196	0.745357	0.774797	0.715917	0.482192	0.824498	-0.23587	-0.31902	-0.15272	-0.21341	-1.06346	0.636638	0.978797	0.512198	1.4454	0.963052	0.113004	1.8131	0.994543	0.911392
NT01ZM0683	0.275413	0.274472	0.276354	0.333151	0.505589	0.160712	0.217675	0.043355	0.391995	0.503485	0.314417	0.692553	0.46275	-0.160259	1.08576	0.67093	0.21476	1.12711	0.06528	0.239484	-0.10892	-0.07762	0.103953	-0.2592	0.208185	0.375015	0.041355	-0.24007	-0.37822	-0.10191	-0.45032	-0.26125	-0.63939	0.265306	0.984764	-0.23913	-0.55066	0.072407	-0.24101	-0.20578	-0.27623	0.599715	0.461562	0.737869	0.657453	0.692679	0.622227	0.541977	0.230444
NT01ZM1508	0.164038	0.053039	0.275037	0.296463	0.455536	0.137389	0.031613	-0.34946	0.412685	0.419177	-0.00019	0.838546	0.70759	0.62807	0.78711	0.58772	0.82932	0.34611	-0.31365	0.026618	-0.65392	-0.50744	-0.14802	-0.86685	-0.11987	0.201251	-0.44099	-0.94109	-0.31143	-1.57074	-2.25128	-1.83191	-2.67065	-1.56482	-1.67287	-0.83009	-0.4705	-1.18967	-1.05208	-0.15236	-1.95181	1.11665	1.74631	0.487001	1.24908	2.1488	0.349353	0.98423	1.34381
NT01ZM1429	0.301448	0.328123	0.274773	0.306672	0.398826	0.214519	0.296224	0.257421	0.335027	0.436289	0.218648	0.65393	-0.013697	-0.219274	0.19188	0.22897	-0.224506	0.68246	0.172639	0.014155	0.331124	0.102607	0.033541	0.171672	0.242672	-0.00523	0.490575	-0.76177	-0.35348	-1.17005	-0.85308	-0.63544	-1.07072	-0.66366	-0.22429	-0.78844	-0.44563	-1.13125	-0.73509	-0.26133	-1.20885	0.296048	0.704333	-0.11224	0.301273	0.775036	-0.17249	0.290824	0.633631
NT01ZM0320	0.034414	-0.20543	0.274256	0.289397	0.482366	0.096428	-0.22057	-0.89322	0.452083	0.273588	-0.25081	0.797983	-0.123488	-0.00815	-0.238826	0.5266	0.80231	0.25089	0.403009	0.489249	0.316769	0.155931	0.168043	0.143819	0.650087	0.810456	0.489719	-0.92539	-0.76643	-1.08436	-1.25684	-0.73244	-1.78123	-0.70242	-0.96312	-0.68555	-0.9594	-0.4117	-1.16523	-0.57346	-1.75701	0.679051	0.838016	0.520087	0.934034	1.52581	0.342259	0.424068	0.150223
NT01ZM1263	0.148651	0.023329	0.273973	0.405917	0.123283	0.688551	-0.10862	-0.07663	-0.14061	-0.22314	-0.02432	-0.42196	-0.478424	0.00909	-0.965942	-0.156737	0.49993	-0.813409	0.37895	0.464689	0.293211	0.436214	0.438538	0.433889	0.321686	0.490839	0.152533	0.052032	-0.2474	0.351468	0.179991	-0.01883	0.37881	-0.23107	-0.99386	0.177354	0.035229	0.319478	-0.07329	-0.53004	0.383458	0.62469	0.325254	0.924127	0.881957	0.425208	1.33871	0.367424	0.225299
NT01ZM0644	0.123608	-0.02558	0.272798	-0.15225	-0.40509	0.100595	0.39946	0.353919	0.445002	0.571506	0.309076	0.833936	0.44739	-0.308486	1.20326	0.40863	-0.6829	1.50017	-0.12478	-0.35199	0.102442	-0.2108	-0.32957	-0.09203	-0.03875	-0.37441	0.296909	0.907192	0.913294	0.901091	1.35553	1.61796	1.09309	1.8981	3.1297	1.05638	1.16613	0.946632	0.758002	0.660454	0.855549	0.393554	0.399656	0.387452	0.117701	0.020154	0.215249	0.669407	0.779158
NT01ZM0242	0.409998	0.547494	0.272502	0.65081	0.761961	0.539659	0.169186	0.333026	0.005346	0.088793	0.191705	-0.01412	-0.377027	0.06556	-0.81961	-0.183591	0.36869	-0.735876	0.233632	0.373798	0.093466	0.273828	0.444459	0.103198	0.193436	0.303137	0.083734	-0.2067	-0.26484	-0.14857	-0.4289	-0.53181	-0.32599	-0.75373	-1.41698	-0.3442	-0.37599	-0.31241	-0.06921	-0.15369	0.01527	0.380014	0.32188	0.438148	0.620826	0.536347	0.705305	0.139202	0.107412
NT01ZM0656	0.092891	-0.0865	0.272282	-0.12398	-0.45681	0.208842	0.309766	0.28381	0.335722	0.51714	0.356222	0.678058	-0.641268	-0.314547	-0.967989	-0.580732	-1.1812	0.01974	-0.04315	-0.90286	0.816561	-0.14684	-0.93907	0.645394	0.060536	-0.86666	0.987729	-0.17913	-0.53457	0.176302	1.89573	2.05664	1.73481	1.2207	1.4032	0.000257	-0.20174	0.202258	-0.35852	-0.86739	0.150346	1.14784	0.792409	1.50328	0.93097	0.422099	1.43984	1.36472	1.16272
NT01ZM1726	0.054436	-0.16337	0.272239	0.12966	0.09883	0.160489	-0.02079	-0.42556	0.383989	-0.12487	-0.33624	0.0865	-0.068495	0.32035	-0.457336	0.42583	0.58137	0.27029	0.546365	0.216362	0.876368	0.598406	0.171698	1.02511	0.494324	0.261025	0.727623	-0.37531	-0.66467	-0.08594	0.574065	0.785434	0.362697	0.370673	0.007751	-0.1575	-0.63384	0.318835	-0.59311	-0.6955	-0.49072	0.714059	0.424694	1.00342	0.789283	0.686891	0.891674	0.638836	0.162497
NT01ZM1396	0.136297	0.000543	0.272052	0.181389	0.266909	0.095869	0.091205	-0.26582	0.448234	0.303664	0.197803	0.409525	-0.499153	-0.112069	-0.886237	0.31311	0.91425	-0.288018	0.706038	0.794503	0.617573	0.599809	0.56269	0.636928	0.812268	1.02632	0.598219	-0.23083	0.208171	-0.66984	-0.84677	-0.74091	-0.95263	-0.85626	-1.51508	-0.09508	0.122651	-0.31281	-0.36659	0.293691	-1.02687	0.054712	0.493717	-0.38429	0.099804	0.760083	-0.56048	0.00962	0.227351
NT01ZM1796	0.18807	0.105184	0.270955	0.009545	0.119229	-0.10014	0.366594	0.091139	0.642049	0.458159	0.291642	0.624675	-0.813694	-0.875175	-0.752212	-1.21393	-1.29834	-1.12952	-0.44602	-0.52341	-0.36862	-0.4918	-0.62367	-0.35994	-0.40024	-0.42316	-0.37731	-0.04682	0.401973	-0.49562	-0.34083	-0.17431	-0.50734	-0.14861	-0.05135	0.036063	0.292289	-0.22016	-0.12971	0.511657	-0.77107	-0.18102	0.267772	-0.62982	-0.35955	0.281817	-1.00091	-0.0025	0.253727
NT01ZM1671	0.112749	-0.0449	0.270401	0.231451	0.118205	0.344696	-0.00595	-0.20801	0.196106	0.35195	0.154166	0.549734	-0.098601	0.12282	-0.320025	0.18217	-0.038884	0.40323	0.101823	-0.3428	0.546441	-0.07713	-0.52388	0.369627	0.280774	-0.16171	0.723255	-0.82541	-1.03718	-0.61365	0.27559	0.473374	0.077806	0.03077	0.030525	-0.66776	-0.92393	-0.41159	-0.98306	-1.15042	-0.81571	1.46785	1.25609	1.67962	1.58656	1.4192	1.75391	1.34915	1.09298
NT01ZM1065	0.313493	0.356757	0.270228	0.050225	-0.18884	0.28929	0.57676	0.902354	0.251166	0.551746	0.216179	0.887313	-0.938956	0.34861	-2.22652	-1.17168	-0.835481	-1.50788	-0.22022	-0.84101	0.400574	-0.20771	-0.49792	0.082501	-0.23272	-1.18409	0.718648	0.271611	-0.20633	0.749553	1.99113	2.3267	1.65556	0.834074	-0.24844	0.228347	0.032735	0.423958	0.314876	-0.4454	1.07515	0.608169	0.130228	1.08611	0.344902	-0.41537	1.10517	0.871437	0.675825
NT01ZM0671	0.283061	0.296194	0.269928	0.022645	-0.07394	0.11923	0.543477	0.666328	0.420626	0.741976	0.400256	1.0837	0.54823	-0.548773	1.64523	-0.049352	-1.35529	1.25659	-0.69683	-0.67348	-0.72018	-0.79608	-0.54045	-1.05172	-0.59758	-0.80652	-0.38865	0.11554	0.225301	0.005779	-0.04092	0.300797	-0.38264	0.892843	2.4948	0.102407	0.321886	-0.11707	0.128673	0.128717	0.12863	-0.10223	0.007527	-0.212	-0.36265	-0.36261	-0.36269	0.158182	0.37766
NT01ZM1190	0.163597	0.057298	0.269897	-0.18742	-0.34445	-0.03039	0.514618	0.459048	0.570187	0.107465	-0.06744	0.282372	-0.013037	0.11798	-0.144051	0.35427	0.1571	0.55145	0.570886	0.302364	0.839408	0.774463	0.565609	0.983316	0.36731	0.039119	0.695501	0.7243	0.509313	0.939287	1.47633	1.65124	1.30143	1.3451	1.38921	0.8306	0.666343	0.994857	0.618	0.352283	0.883718	-1.47578	-1.69077	-1.2608	-1.8268	-2.09252	-1.56109	-1.12476	-1.28902
NT01ZM0820	0.223744	0.178365	0.269123	0.078793	0.020961	0.136626	0.368695	0.335769	0.401621	0.227274	0.436768	0.017781	-0.092795	-0.75034	0.56475	-0.034367	-0.527546	0.45881	0.129138	0.172294	0.085982	0.199848	0.121795	0.277902	0.058428	0.222794	-0.10594	-0.54566	-0.13218	-0.95914	-1.04546	-1.25495	-0.83596	-0.70701	0.060142	-0.50028	-0.07435	-0.92622	-0.59104	-0.19002	-0.99207	0.096044	0.509524	-0.31744	-0.04891	0.35212	-0.44993	0.240995	0.666928
NT01ZM1842	0.238661	0.208982	0.268339	0.144491	0.315086	-0.0261	0.332831	0.102878	0.562783	0.431253	0.034496	0.82801	0.13487	-0.418791	0.68853	0.44964	-0.891297	1.79057	0.265558	-0.43832	0.969431	0.216346	-0.40412	0.836817	0.314769	-0.47251	1.10204	-0.76056	0.20323	-1.72434	-0.3166	0.08016	-0.71335	-0.07558	1.18748	-0.73088	0.032635	-1.49439	-0.79023	0.373825	-1.9543	0.334486	1.29827	-0.6293	0.240317	1.40438	-0.92374	0.428656	1.19217
NT01ZM1330	0.374561	0.481343	0.267778	0.118124	0.183715	0.052532	0.630998	0.77897	0.483025	0.062809	0.034184	0.091435	-0.188817	-0.034954	-0.34268	-0.906981	-0.953281	-0.860681	-0.43407	-0.54593	-0.32221	-0.14998	-0.17354	-0.12641	-0.71816	-0.91833	-0.518	0.027804	0.261351	-0.20574	0.017986	0.046612	-0.01064	-0.18941	-0.26111	-0.07898	0.195759	-0.35372	0.134586	0.326943	-0.05777	-0.1537	0.079843	-0.38725	-0.41014	-0.21778	-0.6025	0.102733	0.377471
NT01ZM0874	0.17465	0.08155	0.26775	0.02037	0.192562	-0.15182	0.32893	-0.02946	0.687323	0.180838	-0.09721	0.458889	0.4178	-0.632522	1.46813	0.40094	-0.445503	1.24738	0.057179	0.220894	-0.10654	0.131225	0.254768	0.007682	-0.01687	0.187019	-0.22075	-0.91151	-1.08847	-0.73455	-1.06198	-0.78393	-1.34003	0.052211	1.31672	-0.81841	-1.26067	-0.37616	-1.00461	-0.91628	-1.09294	-0.12148	-0.29844	0.055478	-0.27576	-0.18743	-0.36409	0.032797	-0.40946
NT01ZM0985	0.189986	0.113092	0.26688	0.259526	0.349479	0.169573	0.120446	-0.12329	0.364187	0.295756	0.14712	0.444391	-0.035827	-0.248911	0.17726	-0.014083	-0.49335	0.46518	-0.06591	-0.37965	0.247825	-0.15357	-0.51485	0.207722	0.021744	-0.24444	0.287927	-0.42536	-0.3757	-0.47502	0.152447	0.301082	0.003812	0.265683	0.727251	-0.34847	-0.46565	-0.23128	-0.50225	-0.28574	-0.71876	0.588808	0.638472	0.539144	0.658348	0.874858	0.441837	0.519268	0.402085
NT01ZM1492	0.14596	0.026065	0.265854	0.016885	-0.59128	0.625054	0.275034	0.643415	-0.09335	0.204485	0.255386	0.153583	-0.475969	-0.234395	-0.717544	-0.255455	-0.554602	0.04369	0.255789	-0.12619	0.637771	0.291064	0.067821	0.514306	0.220514	-0.32021	0.761236	-0.12812	-0.7952	0.538971	1.30293	1.25203	1.35384	0.730503	0.768885	-0.00822	-0.18703	0.17059	-0.24801	-1.40337	0.907352	0.621282	-0.0458	1.28837	0.492207	-0.66315	1.64757	0.750357	0.571545
NT01ZM1353	0.190351	0.114961	0.26574	0.226001	-0.26364	0.715642	0.1547	0.493562	-0.18416	0.238488	0.155842	0.321135	0.43943	0.05052	0.82834	0.71677	-0.478742	1.91229	0.235451	-0.3604	0.831305	0.193557	-0.19154	0.578657	0.277345	-0.52926	1.08395	-0.18861	-0.1198	-0.25742	0.934285	1.01693	0.851639	0.738465	1.79475	-0.11322	0.369837	-0.59628	-0.264	-0.60945	0.08144	-0.43529	-0.36648	-0.5041	-0.39964	-0.74508	-0.0542	-0.47094	0.012118
NT01ZM0329	0.14801	0.030386	0.265635	-0.04942	-0.20286	0.104028	0.345438	0.263632	0.427243	0.083463	0.023742	0.143184	0.40186	0.02932	0.7744	0.13893	-0.156153	0.43401	-0.13194	-0.06553	-0.19836	-0.00096	0.054418	-0.05633	-0.26293	-0.18547	-0.34039	0.233315	-0.05407	0.520703	0.387872	0.447593	0.328151	0.747592	1.19267	0.350939	0.099371	0.602508	0.11569	-0.20752	0.438898	-0.72353	-1.01092	-0.43614	-0.92096	-1.24417	-0.59775	-0.52611	-0.77767
NT01ZM1323	0.058256	-0.1489	0.26541	0.108141	0.333448	-0.11717	0.008371	-0.63125	0.647987	-0.26096	-0.43157	-0.09036	1.05983	0.76793	1.35173	0.70977	0.66853	0.75101	-0.21539	-0.19923	-0.23154	-0.08072	-0.29907	0.137632	-0.35006	-0.0994	-0.60072	-0.63473	0.241564	-1.51103	-1.54333	-1.37273	-1.71394	-1.01102	-0.78893	-0.42758	0.016257	-0.87141	-0.84189	0.466871	-2.15064	-0.28756	0.588731	-1.16386	-0.23768	1.07108	-1.54644	-0.33745	0.106384
NT01ZM1597	-0.0093	-0.28366	0.265071	-0.01382	-0.08486	0.057218	-0.00477	-0.48247	0.472924	0.03982	-0.11148	0.191117	0.48185	0.41331	0.5504	0.60341	0.65739	0.54942	0.099257	0.05859	0.139924	0.076962	-0.1269	0.280827	0.121553	0.244085	-0.00098	0.080796	0.320844	-0.15925	-0.07792	0.073378	-0.22922	0.200764	0.210472	0.355162	0.391882	0.318442	-0.19357	0.249806	-0.63695	-0.49191	-0.25186	-0.73195	-0.49643	-0.05305	-0.93981	-0.48738	-0.45066
NT01ZM1488	0.206008	0.147119	0.264898	0.197861	-0.02445	0.420174	0.214156	0.31869	0.109622	-0.23879	0.024358	-0.50194	-0.595765	-0.825807	-0.365723	-0.113567	-0.391694	0.16456	0.708671	0.581279	0.836063	0.935144	0.728446	1.14184	0.482198	0.434113	0.530283	0.335844	0.304661	0.367026	0.62181	0.358662	0.884957	0.479967	0.818746	0.394733	0.526973	0.262492	0.276955	0.082348	0.471561	-1.10055	-1.13173	-1.06937	-1.1087	-1.3033	-0.91409	-1.0924	-0.96016
NT01ZM0954	0.265319	0.265968	0.26467	0.14554	0.231606	0.059474	0.385098	0.30033	0.469866	0.318987	0.254047	0.383927	0.71993	-0.393363	1.83323	0.49212	-0.740269	1.72452	-0.19475	-0.32376	-0.06575	-0.1617	-0.30062	-0.02278	-0.22781	-0.34691	-0.10872	-0.21992	-0.00629	-0.43356	-0.17554	-0.1106	-0.24048	0.552204	2.116	-0.22057	-0.09236	-0.34879	-0.21928	0.079773	-0.51832	0.704354	0.917986	0.490723	0.584575	0.883624	0.285527	0.824134	0.952349
NT01ZM0584	0.315941	0.367455	0.264428	0.184885	0.549126	-0.17936	0.446998	0.185784	0.708211	0.286184	0.37152	0.200848	0.36213	-0.140909	0.86517	0.2373	-0.1981	0.6727	-0.04442	-0.15006	0.061215	0.035984	-0.24293	0.314896	-0.12483	-0.05719	-0.19247	-0.39161	0.232747	-1.01597	-0.8047	-0.89003	-0.71936	-0.50958	0.116042	-0.44313	-0.13149	-0.75476	-0.3401	0.596988	-1.27719	-0.06293	0.561433	-0.68729	-0.19398	0.743104	-1.13107	0.06813	0.379762
NT01ZM0681	0.155434	0.047534	0.263335	0.144521	0.095744	0.193298	0.166347	-0.00068	0.333372	0.451103	0.263982	0.638224	0.23841	-0.206173	0.68299	0.29569	-0.189654	0.78103	-0.0851	-0.11581	-0.05438	-0.22747	-0.24814	-0.20681	0.057281	0.016519	0.098043	0.047349	0.040475	0.054224	0.115651	0.302772	-0.07147	0.571986	1.19194	0.15525	0.089252	0.221248	-0.06055	-0.0083	-0.1128	-0.12581	-0.13269	-0.11894	-0.13672	-0.08448	-0.18897	-0.1149	-0.1809
NT01ZM0762	-0.13417	-0.53127	0.262923	-0.11849	-0.66813	0.431141	-0.14986	-0.39442	0.094705	0.070888	0.245118	-0.10334	-0.597602	0.50455	-1.69976	-1.14141	-0.121026	-2.1618	-0.65418	-0.94535	-0.36301	-0.76455	-1.26512	-0.26399	-0.54381	-0.62558	-0.46204	-0.18974	-0.72275	0.343269	0.925604	0.751374	1.09983	-0.03791	-1.45294	0.207357	-0.17312	0.58783	-0.58684	-1.27239	0.098708	1.58071	1.0477	2.11372	1.59639	0.910839	2.28193	1.56502	1.18455
NT01ZM1182	-0.02358	-0.30987	0.262716	0.091858	0.045483	0.138232	-0.13901	-0.66523	0.387199	-0.26454	-0.58967	0.060589	-0.572983	-0.084609	-1.06136	-0.030035	-0.242855	0.18279	0.605711	-0.19602	1.40745	0.668474	-0.2338	1.57075	0.542948	-0.15825	1.24414	-0.21763	-0.6929	0.257643	1.86111	2.18624	1.53598	1.3932	1.2095	0.068666	-0.64653	0.783856	-0.50392	-0.73927	-0.26857	-0.18566	-0.66094	0.289606	-0.07023	-0.30558	0.165123	-0.3011	-1.01629
NT01ZM1514	0.142891	0.023462	0.26232	0.15613	0.194569	0.117691	0.129653	-0.14764	0.40695	0.303298	0.256971	0.349626	0.25199	0.23773	0.26624	0.39475	0.50019	0.28932	0.055945	0.060145	0.051745	-0.03088	-0.14216	0.080407	0.142768	0.262453	0.023083	-0.70815	-0.91509	-0.50121	-0.50961	-0.46328	-0.55594	-0.37399	-0.43478	-0.58872	-0.95353	-0.22391	-0.82758	-0.87666	-0.77851	0.372691	0.165749	0.579633	0.38593	0.336856	0.435004	0.359452	-0.00536
NT01ZM0313	0.416581	0.571016	0.262145	0.212922	0.312276	0.113568	0.620239	0.829756	0.410722	0.125389	0.417664	-0.16689	0.25307	-0.501243	1.00738	-0.32473	-1.12414	0.47468	-0.33037	-0.41685	-0.24389	-0.08295	-0.21081	0.044911	-0.5778	-0.6229	-0.5327	0.217542	0.206427	0.228657	0.401617	0.109342	0.693892	0.582148	1.61796	0.063106	0.107073	0.01914	0.371977	0.305781	0.438174	0.24371	0.232595	0.254825	0.040051	-0.02615	0.106248	0.447368	0.491335
NT01ZM1159	0.295085	0.328116	0.262055	0.320125	0.086297	0.553954	0.270045	0.569934	-0.02984	0.246079	0.65065	-0.15849	-1.46171	-0.181981	-2.74145	-1.46471	-0.383802	-2.54563	0.008982	-0.24218	0.260142	0.020965	-0.28254	0.324467	-0.003	-0.20182	0.195818	-0.60229	-1.09475	-0.10983	0.392489	-0.01208	0.79706	-0.99778	-2.57155	-0.63532	-0.86092	-0.40972	-0.56926	-1.32857	0.190056	1.18383	0.691371	1.67629	1.20887	0.449553	1.96818	1.15879	0.93319
NT01ZM0485	0.331634	0.401559	0.26171	0.266601	0.49463	0.038573	0.396667	0.308488	0.484847	0.14205	0.41125	-0.12715	0.10494	0.45581	-0.245933	0.70132	0.6925	0.71015	0.723695	0.185308	1.26208	0.851004	0.133927	1.56808	0.596387	0.236689	0.956085	0.635987	0.952584	0.319389	1.39616	1.12696	1.66536	0.653252	0.425224	0.566062	0.724555	0.407569	0.705911	1.18061	0.23121	-1.14437	-0.82777	-1.46096	-1.2094	-0.7347	-1.6841	-1.07933	-0.92084
NT01ZM0441	0.068084	-0.12518	0.261348	0.307709	0.449407	0.166011	-0.17154	-0.69977	0.356686	-0.66273	-0.59048	-0.73499	0.19307	1.04329	-0.657151	-0.268663	1.37075	-1.90808	-0.21614	0.272818	-0.70509	0.029461	0.218175	-0.15925	-0.46173	0.327461	-1.25093	-0.57782	0.191075	-1.34672	-2.32463	-2.39689	-2.25238	-2.43757	-4.09733	-0.38456	0.049377	-0.8185	-0.77109	0.332773	-1.87495	-0.32959	0.43931	-1.09849	-0.08997	1.0139	-1.19383	-0.56921	-0.13528
NT01ZM1870	0.418063	0.574994	0.261132	0.578454	1.02847	0.128439	0.257672	0.121519	0.393824	0.180351	0.336779	0.023924	-0.495171	-0.187475	-0.802867	-1.27983	-0.675305	-1.88436	-0.746	-0.59546	-0.89654	-0.70734	-0.70309	-0.71159	-0.78466	-0.48783	-1.08149	-0.81165	0.418888	-2.04219	-2.34327	-2.4997	-2.18684	-2.50694	-3.11509	-0.96858	-0.03113	-1.90604	-0.65472	0.868903	-2.17834	-0.07613	1.15441	-1.30667	0.084258	1.60788	-1.43937	-0.23652	0.700931
NT01ZM0171	0.144229	0.028265	0.260194	0.318005	0.303177	0.332832	-0.02955	-0.24665	0.187555	-0.0466	0.220217	-0.31342	-0.025685	0.36049	-0.411857	0.04548	0.63278	-0.541828	0.079688	0.03886	0.120516	0.088215	-0.19457	0.371003	0.071161	0.272293	-0.12997	-0.89109	-0.3672	-1.41498	-1.33333	-1.60015	-1.06651	-1.72351	-2.37249	-0.77513	-0.35237	-1.19788	-1.00705	-0.38202	-1.63209	0.447587	0.971481	-0.07631	0.621362	1.24639	-0.00367	0.273811	0.696568
NT01ZM0194	0.022157	-0.21571	0.260027	0.149999	-0.05786	0.357859	-0.10569	-0.37357	0.162196	-0.23466	-0.16759	-0.30173	0.60035	0.15746	1.04325	0.20875	0.17679	0.24071	-0.32712	-0.08366	-0.57057	-0.26263	-0.18665	-0.33861	-0.3916	0.019329	-0.80253	-0.33333	-0.25943	-0.40723	-0.89414	-0.96121	-0.82707	-0.392	-0.07543	-0.09546	-0.05157	-0.13935	-0.5712	-0.46729	-0.67511	-0.05985	0.014051	-0.13375	0.067994	0.171906	-0.03592	-0.18769	-0.1438
NT01ZM0438	-0.02404	-0.30556	0.257476	-0.28603	-0.28126	-0.29079	0.237938	-0.32987	0.805744	0.203197	0.125356	0.281038	0.77025	0.30971	1.23079	0.31086	-0.244142	0.86586	-0.44202	-0.78146	-0.10257	-0.42465	-1.00907	0.159781	-0.45939	-0.55385	-0.36493	-0.52461	0.061889	-1.1111	-0.43221	-0.35437	-0.51005	-0.11032	0.566706	-0.24309	0.057123	-0.5433	-0.80613	0.066655	-1.67891	-0.21414	0.372355	-0.80064	-0.47612	0.39666	-1.34891	0.047841	0.348051
NT01ZM0967	0.207112	0.156775	0.257449	-0.10733	-0.04769	-0.16696	0.52155	0.361245	0.681856	0.340082	0.54247	0.137693	0.38656	-0.103701	0.87683	-0.357364	-0.404005	-0.310723	-0.65319	-0.39092	-0.91547	-0.56246	-0.48153	-0.64339	-0.74393	-0.3003	-1.18755	-0.31269	0.04027	-0.66565	-1.1902	-1.39259	-0.98781	-0.77	-0.41206	-0.26235	-0.01936	-0.50534	-0.36302	0.099901	-0.82595	-0.19123	0.161724	-0.54419	-0.50567	-0.04275	-0.9686	0.123204	0.366193
NT01ZM1134	0.410828	0.5647	0.256956	0.141935	0.301865	-0.018	0.679721	0.827535	0.531907	0.397646	0.315929	0.479364	-0.42086	-0.178837	-0.662884	-0.449794	-0.825299	-0.074289	0.112104	-0.39066	0.614867	0.253141	-0.13486	0.641138	-0.02893	-0.64646	0.588595	-0.39161	-0.4447	-0.33852	0.667001	0.748719	0.585284	0.175684	0.264672	-0.54548	-0.60463	-0.48634	-0.23774	-0.28477	-0.19071	0.664008	0.610921	0.717095	0.395115	0.348087	0.442143	0.932901	0.873756
NT01ZM1252	0.039805	-0.17683	0.256443	0.011653	-0.10583	0.129139	0.067956	-0.24783	0.383746	0.282412	0.37691	0.187915	-0.26775	-0.666368	0.13087	-0.347939	-0.712615	0.01674	-0.18742	-0.35862	-0.01621	-0.29465	-0.67099	0.081701	-0.08019	-0.04625	-0.11413	-1.69028	-0.91634	-2.46422	-2.12181	-2.21631	-2.02731	-1.92794	-1.41907	-1.47364	-0.79885	-2.14843	-1.90691	-1.03382	-2.78001	0.891553	1.66549	0.117613	0.863402	1.73649	-0.00969	0.919705	1.59449
NT01ZM1546	0.128996	0.001594	0.256397	0.246062	0.090056	0.402068	0.01193	-0.08687	0.110727	0.493358	0.30051	0.686206	0.12612	0.34856	-0.096314	-0.210775	-0.040939	-0.380611	-0.57761	-0.58318	-0.57204	-0.81832	-0.77687	-0.85978	-0.3369	-0.38949	-0.2843	-0.63721	-0.59198	-0.68244	-0.67129	-0.47844	-0.86414	-0.6618	-0.92331	-0.50981	-0.43597	-0.58364	-0.76461	-0.74798	-0.78123	1.16675	1.21198	1.12152	1.28381	1.30044	1.26719	1.04968	1.12352
NT01ZM0269	0.265732	0.275112	0.256353	0.251645	0.048374	0.454915	0.27982	0.501849	0.05779	0.420506	0.421505	0.419507	-0.56706	-0.477147	-0.656974	-0.542825	-1.0123	-0.073353	-0.04611	-0.49498	0.402762	-0.11645	-0.45481	0.221903	0.024235	-0.53515	0.58362	-0.07441	-0.90442	0.75559	1.65333	1.65233	1.65433	1.21947	1.4725	-0.08379	-0.70115	0.53356	-0.06504	-1.10769	0.977619	0.492712	-0.33729	1.32272	0.478625	-0.56403	1.52128	0.5068	-0.11055
NT01ZM1591	0.194593	0.133708	0.255477	-0.16275	-0.19381	-0.1317	0.551939	0.461222	0.642656	0.30953	0.312705	0.306354	-0.111245	-0.062889	-0.159602	-0.676457	-0.653603	-0.69931	-0.44401	-0.51646	-0.37156	-0.3228	-0.4422	-0.20341	-0.56521	-0.59071	-0.53971	-0.02695	-0.2263	0.172398	0.317295	0.31412	0.320471	0.264881	0.217407	0.033934	-0.19525	0.263115	-0.08783	-0.25735	0.081681	-0.27021	-0.46956	-0.07087	-0.62756	-0.79708	-0.45805	0.087132	-0.14205
NT01ZM1658	0.22881	0.202758	0.254861	0.183586	0.02493	0.342242	0.274033	0.380586	0.16748	0.084795	0.174137	-0.00455	-0.074318	-0.071786	-0.076849	0.06752	-0.160381	0.29542	0.236454	0.014629	0.458278	0.331073	0.117854	0.544292	0.141835	-0.08859	0.372265	0.253979	-0.13702	0.644977	1.08863	0.999284	1.17797	0.843977	0.994221	0.28003	0.021636	0.538424	0.227927	-0.29568	0.75153	-0.41907	-0.81007	-0.02808	-0.4643	-0.9879	0.059305	-0.37385	-0.63225
NT01ZM1669	0.329487	0.404259	0.254714	0.210582	0.208751	0.212414	0.448391	0.599768	0.297014	0.430545	0.365104	0.495985	0.50363	-0.502441	1.50971	0.25895	-1.05486	1.57276	-0.23576	-0.43509	-0.03643	-0.22684	-0.31776	-0.13592	-0.24468	-0.55242	0.063056	-0.26328	-0.34773	-0.17884	0.219824	0.285265	0.154383	0.75082	2.29741	-0.33806	-0.3459	-0.33021	-0.18851	-0.34956	-0.02746	0.312823	0.228378	0.397268	0.193919	0.032869	0.354968	0.431727	0.423886
NT01ZM1559	0.261967	0.27127	0.252664	-0.13439	-0.09168	-0.1771	0.65832	0.634217	0.682424	-0.04959	0.147512	-0.24668	0.18582	0.19708	0.17457	0.53664	-0.120603	1.19388	0.704767	-0.07433	1.48386	1.05872	0.169025	1.94842	0.350814	-0.31768	1.01931	-0.05772	0.482476	-0.59791	0.960281	0.763183	1.15738	0.310019	0.740676	-0.06702	0.439766	-0.5738	-0.04841	0.525187	-0.62201	-1.46594	-0.92575	-2.00613	-1.86229	-1.28869	-2.43589	-1.06958	-0.5628
NT01ZM1040	0.217469	0.182763	0.252176	0.019148	0.06501	-0.02671	0.41579	0.300515	0.531065	0.332644	0.303453	0.361835	-0.449502	-0.296584	-0.60242	-0.070148	-0.33054	0.19024	0.420927	-0.03542	0.877279	0.4625	-0.03689	0.961894	0.379354	-0.03396	0.792664	0.35216	0.416902	0.287418	1.20012	1.22931	1.17093	0.851828	0.923477	0.386867	0.37104	0.402693	0.317454	0.462764	0.172144	-0.55496	-0.49022	-0.6197	-0.75328	-0.60797	-0.89859	-0.35664	-0.37247
NT01ZM0503	0.411764	0.5746	0.248928	-0.03053	-0.16228	0.101214	0.85406	1.31148	0.396641	0.748114	0.965267	0.530961	-0.440881	-0.811224	-0.070538	-1.41611	-1.3236	-1.50862	-0.92226	-0.33927	-1.50524	-0.86929	-0.16617	-1.5724	-0.97523	-0.51238	-1.43808	0.177569	-0.38066	0.735797	-0.43017	-0.64733	-0.21302	-0.09186	0.09336	0.014733	-0.24891	0.278377	0.340405	-0.51241	1.19322	-0.10642	-0.66465	0.451807	-0.54872	-1.40153	0.304094	0.335876	0.072232
NT01ZM1440	0.318304	0.388725	0.247883	0.610508	0.86794	0.353076	0.0261	-0.09049	0.14269	0.167398	0.049607	0.28519	-0.475489	-0.504223	-0.446755	-0.14835	-0.131051	-0.165649	0.25649	0.303124	0.209857	0.185841	0.233076	0.138606	0.327139	0.373172	0.281107	-0.39756	-0.14178	-0.65333	-0.7466	-0.62881	-0.86439	-0.57897	-0.57134	-0.46798	-0.39921	-0.53675	-0.32713	0.115655	-0.76992	1.72944	1.98522	1.47366	2.02164	2.46443	1.57885	1.43723	1.506
NT01ZM0675	0.154182	0.060488	0.247875	0.181882	0.293982	0.069783	0.126481	-0.17301	0.425968	0.24616	0.260271	0.23205	0.61956	0.35404	0.88508	0.45381	0.4246	0.48303	-0.22558	-0.14607	-0.30509	-0.28542	-0.36271	-0.20813	-0.16574	0.070564	-0.40205	-0.44236	0.043115	-0.92783	-1.08685	-1.10096	-1.07274	-0.76641	-0.56992	-0.34867	-0.06898	-0.62835	-0.53605	0.155215	-1.22732	0.059552	0.545026	-0.42592	0.087253	0.77852	-0.60401	0.031852	0.311533
NT01ZM1178	0.091622	-0.06456	0.247807	0.174127	-0.01381	0.36206	0.009117	-0.11532	0.133554	0.016515	0.199283	-0.16625	-0.130186	-0.237633	-0.02274	-0.307279	-0.068619	-0.54594	-0.18079	0.011712	-0.3733	-0.18449	-0.14559	-0.22339	-0.17709	0.169013	-0.5232	-0.36191	-0.08224	-0.64158	-1.02659	-1.20935	-0.84382	-0.90699	-0.99446	-0.20573	0.10569	-0.51714	-0.51809	-0.27018	-0.76601	0.818473	1.09814	0.538806	0.900978	1.1489	0.653059	0.735968	1.04738
NT01ZM1478	0.199829	0.15235	0.247307	0.280803	0.293486	0.268119	0.118855	0.011214	0.226495	0.163751	0.264587	0.062915	0.07943	0.02881	0.13005	0.06378	0.10659	0.02096	-0.0381	-0.04891	-0.0273	-0.06055	-0.1756	0.054492	-0.01566	0.077776	-0.10909	-0.33959	-0.11547	-0.56371	-0.54209	-0.64293	-0.44126	-0.5469	-0.54169	-0.29211	-0.12815	-0.45607	-0.38707	-0.10279	-0.67135	0.601984	0.826102	0.377866	0.682958	0.967239	0.398678	0.52101	0.684966
NT01ZM0325	0.536988	0.828353	0.245623	0.693699	0.744731	0.642667	0.380277	0.911974	-0.15142	-0.00335	0.310005	-0.3167	-1.05771	0.2136	-2.32903	-1.91555	-0.315339	-3.51575	-0.66602	-0.22796	-1.10408	-0.47421	0.073028	-1.02144	-0.85783	-0.52894	-1.18672	-0.12489	-0.33029	0.080506	-0.79562	-1.10897	-0.48227	-1.73726	-3.6516	-0.41626	-0.38132	-0.45119	0.166473	-0.27926	0.612203	1.68371	1.47831	1.8891	1.84041	1.39468	2.28615	1.52699	1.56193
NT01ZM1634	0.252596	0.259681	0.245512	-0.26009	0.002211	-0.52238	0.765279	0.517151	1.01341	0.385939	-0.05668	0.828559	-0.646227	-0.608005	-0.684448	-0.602101	-0.568071	-0.63613	0.233796	0.32685	0.140742	0.423466	0.613766	0.233165	0.044126	0.039934	0.048318	0.66526	1.20745	0.123066	-0.06304	0.379578	-0.50566	0.351302	0.303135	0.658175	0.945157	0.371194	0.672344	1.46975	-0.12506	-1.02569	-0.4835	-1.56788	-1.53837	-0.74096	-2.33578	-0.51301	-0.22603
NT01ZM1773	0.05693	-0.13115	0.245006	-0.07975	-0.00196	-0.15754	0.193608	-0.26034	0.647553	0.242759	0.24236	0.243158	-0.291034	-0.131235	-0.450833	-0.410698	0.27492	-1.09632	-0.14424	0.154811	-0.44329	-0.16882	-0.09654	-0.24109	-0.11966	0.40616	-0.64549	-0.45094	0.044262	-0.94614	-1.54424	-1.54384	-1.54464	-1.29983	-1.86344	-0.26286	-0.03353	-0.4922	-0.63902	0.122054	-1.40009	0.61795	1.11315	0.122748	0.481272	1.24234	-0.2798	0.754629	0.983962
NT01ZM1553	0.230317	0.217299	0.243334	0.038921	-0.20201	0.279849	0.421713	0.636606	0.20682	0.465724	0.401156	0.530293	-0.108147	-0.568794	0.3525	-0.242459	-0.831345	0.34643	-0.15632	-0.14483	-0.16781	-0.17832	-0.0271	-0.32955	-0.13431	-0.26255	-0.00607	-0.05849	-0.51711	0.40013	0.377148	0.441717	0.312579	0.663321	1.36301	-0.04547	-0.27618	0.185237	-0.07151	-0.75804	0.615023	0.175308	-0.28331	0.633928	-0.01609	-0.70262	0.670443	0.366704	0.135993
NT01ZM1234	0.268025	0.293846	0.242204	0.283141	0.201208	0.365075	0.252909	0.386485	0.119334	0.491667	0.104702	0.878633	-0.609931	-0.590712	-0.629151	-0.371941	-1.48963	0.74575	0.118611	-0.75802	0.995246	-0.00077	-0.61713	0.615597	0.23799	-0.89892	1.3749	0.247232	-0.02503	0.519494	2.27277	2.65973	1.8858	1.88898	2.62129	0.221411	0.056903	0.385919	0.273053	-0.10696	0.65307	1.17381	0.901546	1.44607	1.18892	0.808907	1.56894	1.15869	0.994185
NT01ZM1345	0.219451	0.197234	0.241668	0.292592	-0.1774	0.762584	0.146311	0.57187	-0.27925	0.164087	0.253345	0.074828	-1.25118	-0.838423	-1.66393	-1.36503	-1.41918	-1.31088	-0.12274	-0.42149	0.176014	-0.13163	-0.26223	-0.00102	-0.11385	-0.58076	0.353053	-0.19927	-1.34464	0.946101	1.54361	1.45435	1.63287	0.867911	0.628842	-0.17705	-0.87464	0.520541	-0.22149	-1.81463	1.37166	1.60352	0.458146	2.74888	1.67666	0.08351	3.2698	1.53038	0.832782
NT01ZM1423	0.172885	0.104354	0.241416	0.052521	0.183509	-0.07847	0.29325	0.0252	0.561299	-0.04844	-0.02273	-0.07416	-0.172734	-0.18555	-0.159918	-0.237915	-0.13573	-0.340101	0.105665	0.073783	0.137547	0.276512	0.097747	0.455277	-0.06518	0.04982	-0.18018	-0.7198	-0.59991	-0.83969	-0.77592	-0.80164	-0.7502	-0.71643	-0.77601	-0.65127	-0.7309	-0.57164	-0.78833	-0.46892	-1.10773	0.246238	0.366126	0.12635	0.125874	0.44528	-0.19353	0.366602	0.286972
NT01ZM0895	-0.02344	-0.28802	0.241138	-0.05778	-0.27761	0.162052	0.010899	-0.29843	0.320224	0.242705	-0.01106	0.496471	0.57612	-0.095812	1.24805	0.78734	0.28351	1.29117	0.095322	0.23564	-0.045	-0.02058	0.091958	-0.13312	0.211224	0.379322	0.043127	0.202357	-0.18467	0.589379	0.308743	0.56251	0.054976	1.12253	1.90637	0.466934	0.035163	0.898705	-0.06222	-0.4045	0.280054	-0.21725	-0.60427	0.169774	-0.25159	-0.59386	0.090688	-0.18291	-0.61468
NT01ZM0690	0.223161	0.205203	0.241119	0.017429	-0.23005	0.264906	0.428894	0.640454	0.217333	0.379107	0.354802	0.403411	-0.339665	-0.567703	-0.111627	-0.750968	-1.49455	-0.007382	-0.38641	-0.78403	0.011206	-0.36152	-0.6412	-0.08183	-0.4113	-0.92685	0.104245	-0.0762	0.002529	-0.15493	0.640302	0.664607	0.615997	0.472933	1.12068	-0.05824	0.250006	-0.36649	-0.09416	-0.24495	0.056632	0.719323	0.798052	0.640594	0.513591	0.362801	0.66438	0.925055	1.2333
NT01ZM1721	0.054543	-0.13184	0.240928	0.155713	-0.04591	0.357333	-0.04663	-0.21778	0.124524	-0.03785	0.111959	-0.18767	0.34873	0.35853	0.33893	0.26384	0.41253	0.11514	-0.08928	-0.11087	-0.06769	-0.09366	-0.27573	0.088408	-0.08489	0.054004	-0.22378	-0.90231	-1.09353	-0.71109	-0.66792	-0.81773	-0.5181	-0.73167	-0.83733	-0.71592	-0.89191	-0.53994	-1.0887	-1.29515	-0.88225	0.781472	0.590256	0.972689	0.882643	0.676192	1.08909	0.680302	0.50432
NT01ZM0318	-0.11292	-0.46677	0.240927	0.349003	0.382671	0.315335	-0.57485	-1.31622	0.166518	-0.60414	-0.82267	-0.38562	0.5469	0.96021	0.13358	0.91666	1.42626	0.40706	0.38441	0.219272	0.549547	0.399056	-0.0275	0.825615	0.369763	0.466047	0.27348	-0.97253	-0.96226	-0.9828	-0.65253	-0.434	-0.87106	-0.64536	-1.26063	-0.61868	-0.99593	-0.24143	-1.32638	-0.92859	-1.72417	0.885185	0.895458	0.874913	1.34711	1.7449	0.949321	0.423258	0.046012
NT01ZM1515	0.093553	-0.05228	0.239383	0.08316	0.121993	0.044328	0.103946	-0.22655	0.434438	0.486843	0.302277	0.671409	0.32329	0.46743	0.17915	0.4158	0.22523	0.60636	-0.09894	-0.50661	0.308729	-0.29039	-0.77102	0.190244	0.092507	-0.2422	0.427215	-0.70556	-0.51198	-0.89913	-0.08379	0.100775	-0.26836	-0.21846	-0.18751	-0.55973	-0.55081	-0.56864	-0.85139	-0.47315	-1.22962	0.375688	0.569265	0.182111	0.365295	0.743534	-0.01294	0.386081	0.394995
NT01ZM1407	0.182993	0.126671	0.239314	-0.04623	0.135719	-0.22818	0.412217	0.117624	0.70681	0.581835	0.440838	0.722833	-0.118927	-0.304823	0.06697	0.89109	0.36307	1.41911	0.925205	0.506284	1.34413	0.840396	0.344677	1.33611	1.01001	0.667891	1.35214	-0.9316	-0.39036	-1.47283	-0.63499	-0.49399	-0.77599	-0.59815	-0.1222	-0.87527	-0.57231	-1.17824	-0.98792	-0.20841	-1.76743	-0.04641	0.49483	-0.58765	-0.27563	0.503878	-1.05514	0.182816	0.485782
NT01ZM0741	0.021452	-0.19554	0.238441	0.066628	-0.05052	0.183776	-0.02372	-0.34055	0.293106	-0.19563	-0.0133	-0.37796	0.50024	-0.06166	1.06213	-0.072473	0.33777	-0.482715	-0.48676	0.235801	-1.20932	-0.40081	0.072172	-0.87378	-0.57271	0.399429	-1.54485	0.005587	0.0484	-0.03722	-1.48234	-1.66467	-1.30001	-0.64198	-0.54088	0.222576	0.165548	0.279605	-0.2114	-0.06875	-0.35405	0.27727	0.320083	0.234458	0.322446	0.465099	0.179793	0.232095	0.175066
NT01ZM0256	0.305807	0.373816	0.237798	0.187461	0.119699	0.255224	0.424153	0.627934	0.220372	0.46358	0.62415	0.303011	-0.93875	-0.198362	-1.67914	-0.857704	-0.947065	-0.768344	0.061332	-0.74681	0.869475	0.041619	-0.74492	0.828156	0.081046	-0.7487	0.910794	-0.12175	-0.3195	0.076006	1.69229	1.53172	1.85286	0.484965	0.050947	-0.18976	-0.25174	-0.12777	-0.05374	-0.38726	0.279787	0.39489	0.197136	0.592644	0.276544	-0.05698	0.61007	0.513236	0.451254
NT01ZM1649	0.301591	0.365892	0.237289	0.368289	0.733999	0.002579	0.234892	-0.00222	0.471999	0.273856	0.650976	-0.10326	1.5261	0.67418	2.37802	0.55251	0.20593	0.8991	-0.99307	-0.79485	-1.19128	-1.01255	-1.12145	-0.90365	-0.97359	-0.46826	-1.47892	-1.68827	-0.29391	-3.08263	-3.47906	-3.85618	-3.10194	-2.95135	-2.15235	-1.75257	-0.65962	-2.84553	-1.62397	0.071799	-3.31974	1.0902	2.48456	-0.30416	1.1569	2.85267	-0.53887	1.0235	2.11646
NT01ZM1455	0.281547	0.326933	0.236162	0.10848	0.499255	-0.2823	0.454615	0.154612	0.754619	0.51197	0.345859	0.678081	0.24265	-0.085229	0.57053	-0.02779	-0.647016	0.59144	-0.29912	-0.65741	0.059176	-0.3278	-0.75303	0.097444	-0.27044	-0.56179	0.020907	-0.63416	-0.37795	-0.89037	-0.17378	-0.00767	-0.33989	0.016684	0.648088	-0.67955	-0.76873	-0.59037	-0.58878	0.01282	-1.19037	0.257581	0.513788	0.001374	0.084513	0.68611	-0.51708	0.430649	0.341467
NT01ZM1911	0.255424	0.274858	0.23599	0.168201	0.018327	0.318076	0.342647	0.531389	0.153905	0.023724	0.09603	-0.04858	0.16671	0.55055	-0.217136	0.2779	0.6879	-0.13209	0.270654	0.35502	0.186288	0.430115	0.5727	0.287531	0.111193	0.13734	0.085046	-0.05166	-0.21681	0.113486	-0.05525	-0.12755	0.01706	-0.36602	-0.89524	-0.0711	-0.06694	-0.07526	-0.03223	-0.36669	0.302229	0.26799	0.102841	0.433139	0.180767	-0.15369	0.515224	0.355212	0.359372
NT01ZM0610	0.214046	0.192612	0.235481	0.154837	0.066245	0.24343	0.273255	0.318978	0.227532	0.382199	0.497998	0.266401	0.19832	0.20901	0.18764	0.0515	-0.097761	0.20076	-0.20129	-0.39628	-0.00631	-0.25577	-0.48579	-0.02574	-0.14682	-0.30677	0.013127	-0.52991	-0.55279	-0.50703	-0.11705	-0.23285	-0.00125	-0.34661	-0.25422	-0.50847	-0.4642	-0.55275	-0.55134	-0.64138	-0.4613	0.599145	0.576263	0.622027	0.539936	0.449896	0.629975	0.658353	0.702629
NT01ZM1331	0.384714	0.53412	0.235307	0.136632	0.194225	0.079039	0.632796	0.874016	0.391576	0.045355	0.050286	0.040425	-0.058404	0.12194	-0.238749	-0.815037	-0.907301	-0.722773	-0.46291	-0.61738	-0.30845	-0.16919	-0.20551	-0.13287	-0.75663	-1.02924	-0.48402	-0.11686	0.17274	-0.40647	-0.09754	-0.10247	-0.09261	-0.40444	-0.46316	-0.26627	0.115147	-0.64769	0.032543	0.230333	-0.16525	-0.34314	-0.05353	-0.63274	-0.59122	-0.39343	-0.78901	-0.09506	0.286363
NT01ZM0294	0.041811	-0.15121	0.234835	-0.04145	-0.15677	0.073881	0.125069	-0.14565	0.395788	0.218259	-0.07217	0.508688	-0.103111	-0.176704	-0.029518	0.06077	0.00354	0.118	0.117282	0.1435	0.091063	0.070687	0.10676	0.034613	0.163877	0.180241	0.147513	0.138378	0.445664	-0.16891	-0.22135	0.069083	-0.51177	0.129054	0.216269	0.331402	0.560992	0.101811	-0.05465	0.330336	-0.43963	-0.58267	-0.27538	-0.88995	-0.66592	-0.28094	-1.05091	-0.49941	-0.26982
NT01ZM1204	0.190217	0.145916	0.234519	-0.00927	0.203502	-0.22204	0.389704	0.08833	0.691077	0.550357	0.066161	1.03455	0.383	0.10664	0.65936	0.34582	-0.203293	0.89494	-0.1175	-0.29885	0.063843	-0.19783	-0.28776	-0.1079	-0.03718	-0.30993	0.23558	-0.622	-0.30942	-0.93458	-0.57189	-0.0877	-1.05609	-0.0853	0.465021	-0.5777	-0.52219	-0.63321	-0.6663	-0.09665	-1.23596	0.485903	0.798486	0.17332	0.286417	0.856072	-0.28324	0.685389	0.7409
NT01ZM1487	0.14757	0.06105	0.234091	0.14396	-0.01535	0.303273	0.151181	0.137451	0.16491	0.070638	0.166279	-0.025	0.07714	-0.394295	0.54857	-0.059276	-0.269284	0.15073	-0.09614	0.110597	-0.30288	-0.05587	0.096183	-0.20792	-0.13641	0.125011	-0.39783	-0.25762	-0.40409	-0.11116	-0.52463	-0.62027	-0.42899	-0.13171	0.322587	-0.1711	-0.24478	-0.09743	-0.34414	-0.5634	-0.12489	-0.41385	-0.56031	-0.26738	-0.41746	-0.63671	-0.1982	-0.41024	-0.48391
NT01ZM1445	-0.05258	-0.3388	0.233649	0.077089	0.095299	0.058878	-0.18224	-0.77291	0.40842	-0.67258	-0.58149	-0.76367	0.24725	0.21219	0.28231	-0.000627	0.27292	-0.274171	-0.00271	-0.03498	0.029564	0.24246	-0.13069	0.615609	-0.24788	0.06073	-0.55648	0.356481	0.719923	-0.00696	0.057582	-0.03351	0.148672	0.195603	0.036614	0.642708	0.701713	0.583703	0.070254	0.738133	-0.59763	-0.14725	0.21619	-0.51069	-0.01759	0.650293	-0.68547	-0.27692	-0.21791
NT01ZM1072	0.19566	0.15854	0.232779	0.782642	0.936902	0.628381	-0.39132	-0.61982	-0.16282	-0.02292	-0.32102	0.275168	1.18421	0.07232	2.29611	1.17342	0.77902	1.56782	-0.19499	0.557296	-0.94728	-0.37919	0.407894	-1.16628	-0.0108	0.706698	-0.72829	-1.44884	-1.19223	-1.70544	-3.21002	-2.91193	-3.50812	-1.69234	-0.68814	-1.41172	-1.34649	-1.47694	-1.48596	-1.03797	-1.93394	0.599808	0.856415	0.343202	1.18679	1.63478	0.738803	0.012826	0.078053
NT01ZM1633	0.365515	0.498457	0.232572	-0.07237	0.359155	-0.5039	0.803403	0.63776	0.969046	0.389176	-0.1264	0.90475	-0.831216	-0.224138	-1.43829	-0.717142	-0.225003	-1.20928	0.321188	0.381215	0.26116	0.528301	0.763294	0.293308	0.114074	-0.00086	0.229013	1.09377	1.57113	0.616406	0.496351	1.01193	-0.01922	0.530582	-0.20223	0.960826	1.1396	0.782049	1.22671	2.00266	0.450763	-1.31672	-0.83936	-1.79408	-1.75461	-0.97866	-2.53056	-0.87883	-0.70006
NT01ZM1529	0.032635	-0.16717	0.232439	-0.10418	-0.85337	0.645	0.169455	0.519033	-0.18012	0.723314	0.061201	1.38543	-0.413949	0.11866	-0.946561	0.89553	-0.382235	2.17329	1.03255	-0.27198	2.33708	0.755617	-0.04307	1.5543	1.30948	-0.5009	3.11985	0.326999	0.035836	0.618161	3.22722	3.88933	2.5651	2.32734	2.82411	0.526802	0.785021	0.268583	0.127195	-0.71335	0.967738	-0.8915	-1.18266	-0.60034	-1.02832	-1.86886	-0.18778	-0.75468	-0.49646
NT01ZM1595	0.119077	0.006688	0.231467	0.255915	-0.30579	0.81762	-0.01776	0.319165	-0.35469	0.288047	0.074854	0.50124	-1.10584	0.13136	-2.34305	0.2705	0.78733	-0.24634	1.22344	0.778127	1.66875	1.07054	0.900282	1.24079	1.37634	0.655971	2.09671	0.27161	-0.43737	0.980588	1.87121	2.08441	1.65802	0.779352	-0.39001	0.383999	0.124336	0.643663	0.159221	-0.99907	1.31751	-1.10629	-1.81527	-0.39731	-0.96945	-2.12775	0.188839	-1.24313	-1.50279
NT01ZM1932	0.06902	-0.09291	0.23095	-0.28214	-0.3342	-0.23009	0.420185	0.148377	0.691993	0.543056	0.300796	0.785315	-0.641889	0.21462	-1.49839	-1.48798	-0.79578	-2.18018	-0.90752	-1.08661	-0.72844	-0.96896	-1.16282	-0.7751	-0.84609	-1.0104	-0.68178	-0.22731	0.200997	-0.65562	-0.29746	-0.0552	-0.53972	-0.73574	-1.76821	-0.06538	0.253049	-0.38382	-0.38924	0.148944	-0.92743	0.070297	0.498607	-0.35801	-0.28087	0.25732	-0.81906	0.421462	0.739894
NT01ZM0904	0.256345	0.281949	0.230742	0.154473	0.083943	0.225003	0.358217	0.479954	0.23648	0.158156	0.362072	-0.04576	-0.528943	-0.264403	-0.793482	-0.797394	-0.392943	-1.20185	-0.16842	-0.0696	-0.26724	-0.06839	-0.01066	-0.12612	-0.26845	-0.12854	-0.40836	-0.59979	-0.42982	-0.76977	-0.96741	-1.17133	-0.7635	-1.25441	-1.70041	-0.6254	-0.35929	-0.8915	-0.57419	-0.50035	-0.64803	0.368357	0.538332	0.198382	0.266485	0.340326	0.192643	0.470228	0.736337
NT01ZM1764	0.153133	0.075784	0.230482	0.073687	-0.09582	0.243196	0.232579	0.247389	0.217768	-0.34934	-0.22346	-0.47523	0.05614	0.20566	-0.093377	0.08349	0.4754	-0.308424	0.318306	0.50516	0.131452	0.609267	0.740582	0.477952	0.027345	0.269738	-0.21505	0.329792	0.184241	0.475343	0.101635	-0.02425	0.227523	0.037664	-0.32329	0.407141	0.353749	0.460533	0.252443	0.014732	0.490153	-1.13111	-1.27666	-0.98556	-1.21056	-1.44827	-0.97285	-1.05167	-1.10506
NT01ZM1794	0.186778	0.143434	0.230122	-0.03678	0.041893	-0.11546	0.410341	0.244975	0.575706	0.263268	0.217895	0.308641	-0.738327	-0.967256	-0.509398	-0.458482	-0.967548	0.05058	0.353381	0.013248	0.693515	0.426918	0.026788	0.827048	0.279845	-0.00029	0.559982	0.380427	0.929379	-0.16852	0.511743	0.557116	0.46637	0.522977	1.01497	0.423771	0.850702	-0.00316	0.337084	1.00806	-0.33389	-0.73533	-0.18637	-1.28428	-0.95889	-0.28791	-1.62986	-0.51176	-0.08483
NT01ZM1705	0.139857	0.050548	0.229167	0.18098	0.337576	0.024383	0.098735	-0.23648	0.433951	0.02615	0.079214	-0.02691	-0.726547	-0.761201	-0.691893	-0.155477	-0.988217	0.67726	0.607362	-0.38486	1.59959	0.643655	-0.54271	1.83002	0.57107	-0.22702	1.36915	-0.70706	0.257502	-1.67162	0.312829	0.259764	0.365893	-0.24919	0.329073	-0.61775	0.100906	-1.33641	-0.79637	0.414099	-2.00684	0.696381	1.66094	-0.26818	0.737503	1.94797	-0.47297	0.655258	1.37391
NT01ZM0428	0.073535	-0.08171	0.228781	-0.17497	-0.19731	-0.15262	0.322039	0.033893	0.610185	0.033833	-0.1948	0.262465	0.81715	0.12502	1.50928	0.58807	0.32501	0.85113	-0.08498	0.314338	-0.48429	0.059128	0.428684	-0.31043	-0.22908	0.199992	-0.65815	0.422334	1.18916	-0.34449	-1.14312	-0.91448	-1.37175	-0.16702	0.469772	0.57758	1.2115	-0.05634	0.267089	1.16681	-0.63264	0.812883	1.57971	0.04606	0.564379	1.4641	-0.33534	1.06139	1.69531
NT01ZM0922	0.473242	0.717788	0.228696	0.080223	0.002632	0.157813	0.866261	1.43294	0.299578	0.258782	0.489863	0.027701	-0.182928	0.51239	-0.878246	0.01477	0.32439	-0.29485	0.501436	0.283537	0.719335	0.805175	0.755077	0.855274	0.197696	-0.188	0.583396	-0.03078	-0.52205	0.460494	0.896293	0.665211	1.12737	-0.05547	-0.72543	-0.27533	-0.44446	-0.10619	0.213766	-0.59965	1.02718	-1.28162	-1.7729	-0.79035	-1.67464	-2.48805	-0.86123	-0.88861	-1.05774
NT01ZM0345	-0.06783	-0.36371	0.228057	-0.10333	-0.0847	-0.12197	-0.03232	-0.64272	0.57808	-0.05002	-0.02877	-0.07128	0.9809	0.65997	1.30184	0.74908	1.26312	0.23504	-0.22297	0.296176	-0.74212	-0.21412	-0.0108	-0.41744	-0.23182	0.603153	-1.0668	-0.46792	0.071181	-1.00703	-2.04533	-2.06658	-2.02407	-1.29598	-1.42472	-0.17204	0.052547	-0.39663	-0.76381	0.089816	-1.61743	-1.44516	-0.90606	-1.98427	-1.48067	-0.62705	-2.33429	-1.40966	-1.18507
NT01ZM1491	0.206774	0.186553	0.226996	0.343624	-0.2111	0.898344	0.069924	0.584202	-0.44435	0.126333	0.252533	0.000132	-0.066335	0.33317	-0.465837	0.08322	0.3769	-0.210455	0.121351	0.209563	0.033139	0.093147	0.375398	-0.1891	0.149555	0.043729	0.255382	-0.69684	-1.82785	0.434175	0.257751	0.13155	0.383951	-0.20534	-0.66745	-0.67662	-1.27313	-0.0801	-0.71706	-2.38257	0.948453	0.766964	-0.36405	1.89798	0.903814	-0.7617	2.56933	0.630114	0.033599
NT01ZM1637	0.091757	-0.04328	0.22679	0.193068	0.274472	0.111664	-0.00956	-0.36103	0.341915	0.238419	0.334763	0.142075	-0.565142	0.1426	-1.27288	-0.87763	0.38081	-2.13607	-0.43648	-0.10968	-0.76327	-0.56046	-0.45758	-0.66335	-0.31249	0.238213	-0.86319	-1.21589	-0.43456	-1.99723	-2.65082	-2.74716	-2.55447	-2.85185	-4.16264	-1.08086	-0.51596	-1.64576	-1.35093	-0.35316	-2.3487	1.37722	2.15856	0.595888	1.47853	2.4763	0.480763	1.27591	1.84081
NT01ZM0692	0.187353	0.148538	0.226168	0.161939	0.17396	0.149919	0.212767	0.123116	0.302418	0.360298	0.005244	0.715352	-0.276799	-0.155757	-0.397842	0.0045	0.10558	-0.096572	0.207537	0.32027	0.094803	0.133772	0.379207	-0.11166	0.281302	0.261334	0.30127	-0.2951	-0.36017	-0.23004	-0.45551	-0.10046	-0.81056	-0.19446	-0.34254	-0.25629	-0.37219	-0.14039	-0.33392	-0.34815	-0.31969	-0.12979	-0.19485	-0.06473	-0.15521	-0.16943	-0.14098	-0.10438	-0.22028
NT01ZM0522	0.278728	0.331427	0.22603	0.291667	0.327098	0.256236	0.265789	0.335755	0.195824	0.122386	-0.03371	0.278486	-0.164573	0.07931	-0.408453	0.37165	0.23626	0.50704	0.607924	0.341689	0.87416	0.679626	0.526423	0.832829	0.536223	0.156955	0.915491	1.067	0.990657	1.14335	1.67582	1.83193	1.51973	1.41649	1.34416	1.01431	0.955225	1.07339	1.1197	1.02609	1.21332	-0.75426	-0.83061	-0.67792	-0.74133	-0.83494	-0.64771	-0.7672	-0.82628
NT01ZM1136	0.046423	-0.1329	0.225748	-0.02655	0.017128	-0.07022	0.119393	-0.28293	0.521715	0.404184	0.221599	0.586769	0.32976	0.16736	0.49217	-0.069937	-0.035657	-0.104218	-0.5421	-0.45528	-0.62892	-0.68449	-0.70754	-0.66144	-0.3997	-0.20301	-0.59639	-0.0491	0.29998	-0.39818	-0.57182	-0.38923	-0.7544	-0.14983	-0.06442	0.130225	0.256306	0.004144	-0.22842	0.343653	-0.8005	1.45346	1.80254	1.10438	1.38049	1.95257	0.808417	1.52643	1.65251
NT01ZM1525	0.298248	0.372213	0.224283	0.453049	0.366039	0.540058	0.143448	0.378387	-0.09149	0.113841	0.271987	-0.0443	-1.05254	-0.224882	-1.88019	0.48505	0.58977	0.38033	1.55239	0.867849	2.23693	1.56719	0.921049	2.21333	1.53758	0.814648	2.26052	-0.30571	-0.70036	0.088941	1.45802	1.29987	1.61617	0.266147	-0.35543	-0.37967	-0.61335	-0.146	-0.23174	-0.78737	0.323881	1.35964	0.964994	1.75429	1.51444	0.95882	2.07007	1.20484	0.971168
NT01ZM0169	-0.00384	-0.23051	0.222835	0.337926	0.33638	0.339473	-0.3456	-0.7974	0.106196	-0.48194	-0.97379	0.009907	-0.201144	0.57305	-0.975341	-0.215451	0.98312	-1.41402	0.053863	0.498264	-0.39054	0.122032	0.586458	-0.34239	-0.01431	0.41007	-0.43868	-0.07176	0.47929	-0.6228	-1.5116	-1.01976	-2.00345	-1.25297	-2.56815	0.154917	0.480837	-0.171	-0.29843	0.477744	-1.0746	0.214143	0.765189	-0.3369	0.555908	1.33208	-0.22026	-0.12762	0.198298
NT01ZM0620	0.276332	0.330057	0.222607	0.225322	0.186464	0.264181	0.327341	0.473649	0.181032	0.230759	0.303168	0.15835	-0.274377	-0.711056	0.1623	-0.433433	-0.613024	-0.253841	-0.11076	0.183273	-0.4048	-0.06247	0.268513	-0.39346	-0.15906	0.098032	-0.41614	0.356784	0.658485	0.055084	-0.53299	-0.6054	-0.46058	-0.14289	0.267959	0.303059	0.697343	-0.09122	0.410509	0.619627	0.201392	0.405672	0.707373	0.103971	0.354663	0.56378	0.145546	0.456681	0.850965
NT01ZM0203	0.218009	0.214179	0.22184	0.109611	0.309714	-0.09049	0.326407	0.118644	0.53417	0.079523	0.419929	-0.26088	0.6806	0.21997	1.14123	0.20982	0.47447	-0.054833	-0.34734	0.103857	-0.79854	-0.2239	-0.04679	-0.40101	-0.47078	0.254499	-1.19607	0.156018	1.06073	-0.7487	-1.6511	-1.9915	-1.31069	-1.20089	-1.07024	0.159848	0.860632	-0.54094	0.152187	1.26084	-0.95646	-1.73285	-0.82814	-2.63757	-1.84125	-0.7326	-2.9499	-1.62445	-0.92367
NT01ZM1160	0.073099	-0.07524	0.221443	0.018911	-0.00676	0.044578	0.127287	-0.14373	0.398309	0.150357	0.161135	0.139579	-0.76971	-0.281472	-1.25795	-0.422834	-0.5405	-0.305168	0.335341	-0.41146	1.08214	0.323806	-0.5639	1.21151	0.346876	-0.25903	0.95278	-0.20168	-0.84012	0.43676	1.93037	1.91959	1.94115	1.19016	0.943113	-0.05334	-0.81445	0.707781	-0.35002	-0.86579	0.165739	1.3351	0.696664	1.97354	1.28092	0.765154	1.79668	1.38929	0.628175
NT01ZM0934	0.32512	0.429013	0.221227	0.23739	0.28386	0.190919	0.412849	0.574165	0.251534	0.389376	0.225551	0.553202	-0.172754	-0.175597	-0.169912	-0.115117	-0.336761	0.10653	0.069374	0.013143	0.125606	0.081111	0.18745	-0.02523	0.057638	-0.16116	0.27644	0.449908	0.310895	0.588921	0.701384	0.86521	0.537559	0.721237	0.870894	0.346015	0.264424	0.427606	0.553801	0.357366	0.750236	0.358942	0.219929	0.497955	0.271212	0.074777	0.467647	0.446672	0.365081
NT01ZM0781	0.096063	-0.02909	0.221218	0.202067	0.16728	0.236853	-0.00994	-0.22546	0.205582	0.071847	0.087658	0.056036	-0.211357	-0.616109	0.1934	0.25109	-0.411369	0.91355	0.421554	0.04818	0.794928	0.38066	-0.10838	0.8697	0.462448	0.20474	0.720155	-0.33402	-0.19688	-0.47117	0.275577	0.259766	0.291388	0.357796	1.06927	-0.20887	-0.16209	-0.25565	-0.45918	-0.23166	-0.68669	-0.26113	-0.12398	-0.39827	-0.15512	0.072392	-0.38264	-0.36713	-0.32035
NT01ZM0225	0.132225	0.043338	0.221113	0.187592	0.389331	-0.01415	0.076859	-0.30265	0.456372	0.086694	-0.16498	0.338366	0.44088	0.66913	0.21264	0.54175	0.66457	0.41892	0.095948	-0.07339	0.265291	0.091031	-0.14223	0.324294	0.100865	-0.00456	0.206287	-0.18659	-0.26404	-0.10915	0.229531	0.481203	-0.02214	0.258758	0.024712	-0.09771	-0.46577	0.270359	-0.27548	-0.0623	-0.48867	0.295414	0.217973	0.372854	0.35078	0.563966	0.137595	0.240047	-0.12802
NT01ZM1271	0.007098	-0.20649	0.220691	-0.21219	-0.18348	-0.2409	0.226384	-0.22951	0.682277	-0.12399	-0.16218	-0.0858	0.88509	0.40662	1.36355	0.58421	0.57104	0.59739	-0.12569	0.130748	-0.38212	0.049498	0.097082	0.001915	-0.30087	0.164415	-0.76616	-0.38508	0.043813	-0.81397	-1.32684	-1.28865	-1.36503	-0.65948	-0.33172	-0.17149	0.015105	-0.35808	-0.59867	0.07252	-1.26986	-0.77164	-0.34275	-1.20053	-0.99092	-0.31973	-1.66211	-0.55235	-0.36576
NT01ZM1928	0.12893	0.037605	0.220256	-0.06141	-0.15019	0.02736	0.319275	0.225398	0.413152	0.286469	0.185919	0.38702	-0.348472	0.25253	-0.949478	0.02616	0.33899	-0.286673	0.391033	0.106194	0.675871	0.407436	0.125934	0.688938	0.37463	0.086455	0.662805	-0.77505	-1.25172	-0.29837	0.271304	0.371854	0.170753	-0.22093	-0.83016	-0.68372	-1.16295	-0.2045	-0.86637	-1.3405	-0.39225	1.10377	0.627094	1.58044	0.913423	0.439301	1.38755	1.29411	0.814887
NT01ZM1500	0.128515	0.037241	0.219788	0.115876	0.088797	0.142956	0.141153	-0.01431	0.29662	-0.06034	-0.06893	-0.05175	0.03198	-0.003079	0.06704	-0.470666	0.18749	-1.12882	-0.4019	0.21788	-1.02168	-0.30115	0.245187	-0.8475	-0.50265	0.190573	-1.19587	-0.36326	0.024991	-0.75152	-1.99108	-1.98249	-1.99967	-1.49697	-1.91237	-0.27199	0.05207	-0.59605	-0.45454	-0.00209	-0.90698	-0.60342	-0.21517	-0.99167	-0.61606	-0.16361	-1.0685	-0.59078	-0.26672
NT01ZM1522	0.059217	-0.1009	0.219336	0.062945	-0.36728	0.493166	0.055489	0.165471	-0.05449	0.143524	-0.14994	0.43699	-0.516587	0.24228	-1.27545	-0.139192	-0.67743	0.39905	0.333378	-0.762	1.42876	0.28936	-0.6043	1.18302	0.377395	-0.91971	1.6745	-0.15096	-0.75931	0.457386	2.64815	2.94162	2.35468	1.57097	1.42388	0.009156	-0.32909	0.347403	-0.31108	-1.18953	0.567368	0.826017	0.217668	1.43436	0.829745	-0.04871	1.70819	0.822289	0.484042
NT01ZM0547	0.102595	-0.01399	0.219183	-0.02668	-0.07797	0.024622	0.231867	0.04999	0.413743	-0.3839	-0.34642	-0.42137	0.18471	0.04943	0.31999	-0.054915	0.26861	-0.378439	0.068257	0.417384	-0.28087	0.376139	0.61559	0.136688	-0.23963	0.219179	-0.69843	0.635973	0.983628	0.288319	-0.40994	-0.44741	-0.37246	-0.05136	-0.17685	0.752561	1.03493	0.470195	0.519386	0.93233	0.106442	-1.85775	-1.5101	-2.20541	-1.98702	-1.57408	-2.39997	-1.72848	-1.44611
NT01ZM0583	0.310168	0.401264	0.219072	-0.01977	-0.00938	-0.03016	0.640104	0.811907	0.468301	0.427677	0.416311	0.439043	-0.100389	-0.152774	-0.048003	0.12363	-0.091355	0.33861	0.330231	0.259217	0.401244	0.436444	0.457016	0.415873	0.224017	0.061419	0.386615	-0.05183	-0.19858	0.094922	0.236949	0.248315	0.225582	0.17484	0.353087	-0.14292	-0.20897	-0.07688	0.039267	-0.18819	0.266725	-0.03934	-0.18609	0.107415	-0.36927	-0.59673	-0.14181	0.290601	0.224557
NT01ZM0251	0.324168	0.429614	0.218722	0.546813	0.402358	0.691268	0.101523	0.45687	-0.25382	0.031346	0.198848	-0.13616	-0.939038	-0.099008	-1.77907	-0.989685	-0.362037	-1.61733	-0.01556	-0.13402	0.102901	0.01953	-0.00501	0.044067	-0.05065	-0.26303	0.161735	0.239122	-0.16178	0.640027	0.876946	0.709444	1.04445	0.007836	-0.97062	0.133676	-0.01733	0.28468	0.344568	-0.30624	0.995375	-0.05582	-0.45672	0.34509	0.16683	-0.48398	0.817637	-0.27846	-0.42946
NT01ZM1222	0.171147	0.124599	0.217694	0.25164	0.061491	0.441789	0.090654	0.187707	-0.0064	0.224506	0.04203	0.406982	0.28896	-0.09334	0.67126	-0.039064	-0.158408	0.08028	-0.39495	0.007771	-0.79767	-0.46188	0.08061	-1.00436	-0.32803	-0.06507	-0.59098	-0.37475	-0.81488	0.065386	-0.74006	-0.55758	-0.92254	-0.12741	0.20702	-0.3282	-0.62473	-0.03167	-0.42129	-1.00503	0.162439	0.518853	0.078721	0.958985	0.599346	0.015613	1.18308	0.438359	0.141829
NT01ZM1738	0.043357	-0.13068	0.217399	0.259052	0.293376	0.224727	-0.17234	-0.55475	0.21007	-0.07497	-0.33037	0.18042	0.55956	0.81523	0.3039	0.69467	1.07533	0.31401	0.086425	0.147914	0.024935	0.037742	0.035724	0.039761	0.135107	0.260104	0.01011	-0.16951	-0.06863	-0.2704	-0.39338	-0.13798	-0.64877	-0.2251	-0.64932	0.004529	-0.10295	0.112009	-0.34355	-0.0343	-0.65281	-0.36125	-0.26037	-0.46214	-0.14556	0.163693	-0.45481	-0.57695	-0.68443
NT01ZM1608	0.091182	-0.03473	0.217093	0.090381	0.009496	0.171266	0.091983	-0.07895	0.262919	-0.02056	-0.05184	0.010721	0.67848	0.157	1.19997	0.18692	0.25466	0.11918	-0.43529	0.084098	-0.95468	-0.37902	0.070541	-0.82858	-0.49156	0.097655	-1.08078	-0.03154	-0.09624	0.03317	-1.00561	-0.97433	-1.03689	-0.23386	0.068632	0.094374	-0.01536	0.204106	-0.15745	-0.17713	-0.13777	-0.47546	-0.54017	-0.41076	-0.47626	-0.49594	-0.45658	-0.47466	-0.58439
NT01ZM0560	0.279126	0.341593	0.216658	0.421127	0.498447	0.343806	0.137125	0.18474	0.089511	0.279907	0.590917	-0.0311	-0.451739	-1.21117	0.30769	-1.04183	-1.57368	-0.509982	-0.66148	-0.5656	-0.75737	-0.73287	-0.76869	-0.69706	-0.59009	-0.36251	-0.81767	-0.19031	0.087463	-0.46808	-0.65984	-0.97085	-0.34883	-0.31285	0.548006	-0.25278	0.010142	-0.51569	-0.12784	0.164784	-0.42047	0.473905	0.751676	0.196133	0.615905	0.90853	0.323281	0.331904	0.594822
NT01ZM1277	0.105348	-0.00594	0.216641	-0.04462	-0.02165	-0.06758	0.255315	0.009763	0.500867	-0.08707	-0.10822	-0.06592	0.23351	-0.033464	0.50048	-0.36381	0.0536	-0.781223	-0.42613	0.146059	-0.99831	-0.25493	0.205052	-0.71491	-0.59732	0.087067	-1.28171	-0.27849	0.040496	-0.59748	-1.74185	-1.7207	-1.763	-1.08646	-1.18675	-0.1672	0.01753	-0.35193	-0.38978	0.063462	-0.84303	-0.39035	-0.07136	-0.70933	-0.54031	-0.08707	-0.99356	-0.24038	-0.05565
NT01ZM0561	0.342159	0.468235	0.216083	0.369877	0.281354	0.4584	0.314441	0.655115	-0.02623	0.306401	0.480996	0.131807	-0.600021	-0.441528	-0.758514	-0.863009	-0.723414	-1.0026	-0.25897	-0.19483	-0.32311	-0.25495	-0.10777	-0.40213	-0.26299	-0.28189	-0.24409	-0.06092	-0.35528	0.23345	0.105166	-0.06943	0.279761	-0.18769	-0.38641	-0.18699	-0.26676	-0.10722	0.06516	-0.4438	0.574125	0.662077	0.367712	0.956443	0.689795	0.180831	1.19876	0.634359	0.554592
NT01ZM0369	0.218646	0.221287	0.216006	0.063425	-0.09867	0.225522	0.373867	0.541245	0.20649	0.4671	0.17189	0.76231	-0.248913	-0.359405	-0.138421	-0.041333	-0.588813	0.50615	0.160963	-0.04473	0.366657	0.114347	0.139947	0.088747	0.20758	-0.22941	0.644567	0.168638	-0.06495	0.40223	0.813617	1.10883	0.518408	0.891164	1.32981	0.165998	0.097143	0.234852	0.171279	-0.22705	0.569608	0.080299	-0.15329	0.313892	-0.07492	-0.47325	0.323408	0.235521	0.166666
NT01ZM0484	0.179274	0.143024	0.215524	0.25749	0.379323	0.135657	0.101058	-0.09327	0.295391	-0.08341	0.182209	-0.34904	0.30354	0.61988	-0.012808	0.778	0.771	0.78501	0.566704	0.013376	1.12003	0.65894	-0.12437	1.44224	0.474467	0.151118	0.797816	0.602723	0.839124	0.366322	1.47298	1.20735	1.7386	0.78089	0.574663	0.638973	0.717292	0.560655	0.566473	0.960957	0.17199	-0.52252	-0.28612	-0.75892	-0.4443	-0.04982	-0.83879	-0.60074	-0.52242
NT01ZM1175	0.053403	-0.10857	0.215378	0.119313	0.000231	0.238395	-0.01251	-0.21737	0.192361	-0.29305	-0.33085	-0.25526	0.77991	0.62004	0.93979	0.4944	0.81359	0.17521	-0.14524	0.25029	-0.54077	-0.00497	0.307026	-0.31696	-0.28551	0.193553	-0.76458	0.096421	0.200729	-0.00789	-0.79895	-0.76115	-0.83674	-0.33519	-0.4414	0.258396	0.319811	0.19698	-0.06555	0.081647	-0.21275	-1.07713	-0.97282	-1.18144	-1.01122	-0.86402	-1.15842	-1.14304	-1.08162
NT01ZM1869	0.068939	-0.07716	0.215036	-0.03849	-0.48506	0.408076	0.176371	0.330747	0.021996	0.226019	0.185253	0.266786	-0.025076	-0.610617	0.56046	-0.44232	-1.35284	0.4682	-0.44207	-0.66948	-0.21466	-0.46689	-0.59673	-0.33705	-0.41724	-0.74223	-0.09226	0.091561	-0.77716	0.960286	1.41511	1.45587	1.37434	1.62958	2.62696	0.237658	-0.33059	0.805911	-0.05454	-1.22373	1.11466	2.00699	1.13827	2.87572	1.89956	0.730363	3.06876	2.11443	1.54617
NT01ZM0858	0.177749	0.141153	0.214345	0.008021	0.026361	-0.01032	0.347477	0.255945	0.43901	0.138213	-0.18105	0.457479	0.26369	0.13669	0.39069	0.24447	-0.068264	0.55721	0.085415	0.013546	0.157284	0.190047	0.232045	0.14805	-0.01922	-0.20495	0.166519	0.505386	0.49586	0.514912	0.65865	0.977915	0.339384	0.938758	1.23191	0.541982	0.477519	0.606445	0.46879	0.5142	0.423379	-0.95785	-0.96738	-0.94833	-1.12758	-1.08217	-1.17299	-0.78813	-0.85259
NT01ZM0667	0.210171	0.206544	0.213798	0.112313	-0.01448	0.239104	0.30803	0.427567	0.188493	0.284778	0.295015	0.274542	-0.454674	-0.108579	-0.800769	-0.438321	-0.96873	0.09209	0.027979	-0.79387	0.849832	0.039605	-0.7276	0.806808	0.016353	-0.86015	0.892857	-0.3375	-0.76592	0.090912	1.73462	1.72438	1.74486	0.909316	1.03219	-0.33388	-0.63913	-0.02863	-0.34113	-0.89271	0.210449	0.815062	0.386648	1.24348	0.717204	0.165625	1.26878	0.912921	0.607671
NT01ZM1720	0.104017	-0.00467	0.212704	0.13551	0.234924	0.036096	0.072525	-0.24426	0.389312	-0.16841	-0.07159	-0.26524	0.7567	0.42815	1.08525	0.30505	0.86348	-0.253385	-0.33118	0.34899	-1.01135	-0.21071	0.262654	-0.68408	-0.45165	0.435327	-1.33863	-0.76876	-0.11872	-1.4188	-2.77915	-2.87597	-2.68232	-2.06562	-2.21888	-0.66007	-0.21813	-1.10201	-0.87745	-0.0193	-1.73559	0.403533	1.05358	-0.24651	0.435026	1.29317	-0.42312	0.372041	0.813982
NT01ZM0726	0.127051	0.041636	0.212466	0.220144	0.015622	0.424667	0.033957	0.067649	0.000265	0.170058	-0.02646	0.366573	-0.006606	0.35284	-0.366052	0.34852	0.47817	0.21888	0.28708	0.172378	0.401781	0.219029	0.219431	0.218627	0.35513	0.125325	0.584935	-0.03721	-0.35667	0.28226	0.511662	0.708177	0.315148	0.315343	-0.01072	0.04821	-0.15215	0.248568	-0.12262	-0.56119	0.315952	-0.27986	-0.59932	0.039609	-0.18676	-0.62533	0.25181	-0.37295	-0.57331
NT01ZM1891	-0.09326	-0.39839	0.21187	0.043592	-0.02151	0.108693	-0.23011	-0.77527	0.315046	0.092941	0.03543	0.150452	0.10356	-0.330572	0.53769	1.3941	1.84756	0.94063	1.12901	1.77279	0.485238	0.967484	1.36743	0.567535	1.29054	2.17814	0.402941	-0.41888	-0.34137	-0.49638	-1.78392	-1.72641	-1.84144	-0.84526	-0.85815	-0.11375	-0.27627	0.048783	-0.72401	-0.40648	-1.04154	-0.11867	-0.04116	-0.19617	0.018187	0.335717	-0.29934	-0.25552	-0.41805
NT01ZM1631	0.072206	-0.06603	0.210438	0.378127	0.476273	0.279981	-0.23371	-0.60833	0.140895	-0.72981	-1.10072	-0.3589	0.35595	0.67506	0.03684	0.69576	1.14219	0.24932	0.587857	0.713329	0.462385	0.835904	0.959526	0.712282	0.33981	0.467132	0.212489	0.449319	0.773469	0.125169	-0.12577	0.245137	-0.49669	0.117276	-0.39309	0.587551	0.675323	0.49978	0.311087	0.871615	-0.24944	-0.16642	0.15773	-0.49057	0.139501	0.700029	-0.42103	-0.47234	-0.38457
NT01ZM0332	0.125085	0.040516	0.209654	0.155621	-0.15159	0.462829	0.094549	0.232619	-0.04352	0.433449	0.570879	0.296019	-0.13495	0.44988	-0.719782	-0.507927	-0.265904	-0.749951	-0.54243	-0.88492	-0.19994	-0.71188	-1.05405	-0.36971	-0.37298	-0.71579	-0.03017	-0.41563	-0.6361	-0.19515	0.489827	0.352398	0.627257	-0.26603	-0.81727	-0.33106	-0.3289	-0.33322	-0.5002	-0.94331	-0.05708	1.16991	0.949434	1.39039	1.20045	0.757331	1.64356	1.13938	1.14154
NT01ZM0634	0.216347	0.223077	0.209618	0.207566	0.363915	0.051217	0.225129	0.082239	0.36802	-0.05874	-0.11532	-0.00215	0.30637	0.47369	0.13905	0.4658	0.66216	0.26944	0.301365	0.287255	0.315474	0.443298	0.386036	0.500559	0.159432	0.188473	0.13039	0.461329	0.618468	0.304189	0.332409	0.388996	0.275821	0.29681	0.054354	0.454599	0.462119	0.44708	0.468058	0.774817	0.161299	-0.13029	0.026852	-0.28743	-0.13907	0.16769	-0.44583	-0.12151	-0.11399
NT01ZM1704	0.087691	-0.03398	0.209366	0.005044	-0.01922	0.029313	0.170339	-0.04874	0.389419	0.111222	0.147861	0.074583	0.00605	0.06019	-0.048081	0.50498	0.16413	0.84584	0.528489	0.005641	1.05134	0.558047	-0.09266	1.20875	0.49893	0.103942	0.893918	-0.74925	-0.06928	-1.42921	-0.38352	-0.42016	-0.34688	-0.71957	-0.52842	-0.62757	-0.04501	-1.21013	-0.87092	-0.09355	-1.64829	0.457226	1.13719	-0.22274	0.374578	1.15195	-0.4028	0.539873	1.12244
NT01ZM1638	0.115217	0.021364	0.20907	0.263065	0.560678	-0.03455	-0.03263	-0.51795	0.452689	0.236952	0.184218	0.289686	-0.973866	-0.06438	-1.88335	-0.822979	0.39546	-2.04142	0.016096	0.10876	-0.07657	-0.1187	-0.24232	0.004934	0.150887	0.459844	-0.15807	-0.9509	-0.27603	-1.62578	-1.8111	-1.75837	-1.86384	-2.15872	-3.57734	-0.85705	-0.57364	-1.14046	-1.04475	0.021586	-2.11109	1.0523	1.72717	0.377424	1.20015	2.26649	0.133806	0.90445	1.18786
NT01ZM1635	0.148134	0.087614	0.208654	-0.10013	0.154227	-0.35449	0.3964	0.021	0.7718	0.128371	0.269951	-0.01321	-0.748687	-0.44703	-1.05035	-1.09644	-0.620769	-1.57211	-0.21374	-0.29821	-0.12926	-0.07972	-0.42269	0.263247	-0.34775	-0.17374	-0.52176	-0.78324	-0.35904	-1.20745	-1.0385	-1.18008	-0.89692	-1.26517	-1.78339	-0.72272	-0.6134	-0.83205	-0.84376	-0.10468	-1.58285	0.597703	1.02191	0.173493	0.349436	1.08853	-0.38965	0.845969	0.955299
NT01ZM0655	-0.05838	-0.32439	0.207627	-0.20503	-0.86991	0.459839	0.088273	0.221131	-0.04459	0.366254	0.430726	0.301782	0.03351	0.04204	0.02498	-0.175875	-0.618707	0.26696	-0.34838	-0.76555	0.068788	-0.48737	-0.87034	-0.1044	-0.20939	-0.66075	0.241972	-0.09768	-0.56204	0.366676	1.20101	1.13654	1.26548	0.829947	1.11948	0.168323	0.102828	0.233818	-0.36369	-1.22692	0.499534	0.762097	0.297737	1.22646	0.615444	-0.24778	1.47867	0.90875	0.843255
NT01ZM0227	0.205017	0.203404	0.206629	0.018606	-0.09424	0.131448	0.391428	0.501045	0.28181	-0.10078	0.093286	-0.29484	-0.238932	-0.277637	-0.200226	-1.84173	-1.99424	-1.68922	-1.35669	-1.51272	-1.20067	-1.11059	-1.30884	-0.91234	-1.6028	-1.7166	-1.48899	-0.01254	-0.26602	0.240944	0.552999	0.358934	0.747063	0.308869	0.436346	-0.01093	-0.15318	0.131326	-0.01415	-0.37887	0.350562	1.92806	1.67457	2.18154	1.74165	1.37693	2.10636	2.11447	1.97221
NT01ZM1641	0.072623	-0.06123	0.206473	0.111496	0.080893	0.142098	0.03375	-0.20335	0.270848	0.390623	0.059595	0.72165	-1.70593	-0.490751	-2.92112	-1.71421	-0.466329	-2.9621	-0.18671	-0.10705	-0.26638	-0.36515	-0.23852	-0.49178	-0.00828	0.024422	-0.04098	-0.81766	-0.47714	-1.15817	-1.3175	-0.98647	-1.64853	-1.7748	-3.41684	-0.68381	-0.44654	-0.92107	-0.95151	-0.50774	-1.39527	0.892636	1.23315	0.55212	0.931508	1.37527	0.487745	0.853763	1.09103
NT01ZM0437	0.212236	0.218118	0.206354	0.346902	0.594262	0.099543	0.077569	-0.15803	0.313165	-0.43455	-0.43604	-0.43307	0.22139	0.16614	0.27664	0.24733	0.41556	0.07909	0.281997	0.388427	0.175567	0.538058	0.527433	0.548682	0.025936	0.249421	-0.19755	0.373187	0.42724	0.319135	0.106275	0.107761	0.104789	0.293585	0.218262	0.367305	0.17988	0.55473	0.379069	0.6746	0.083539	-0.79119	-0.73713	-0.84524	-0.65652	-0.36099	-0.95205	-0.92585	-1.11328
NT01ZM0535	0.064277	-0.07744	0.205996	0.077783	-0.03516	0.190726	0.050771	-0.11972	0.221267	-0.14248	-0.04574	-0.23922	0.43391	0.00229	0.86553	0.38636	0.27959	0.49313	0.049079	0.240311	-0.14215	0.145707	0.20332	0.088094	-0.04755	0.277301	-0.3724	0.388398	0.183786	0.59301	0.210548	0.113808	0.307288	0.61812	0.977048	0.530118	0.29673	0.763506	0.246679	0.070843	0.422515	-0.82325	-1.02786	-0.61863	-0.80974	-0.98558	-0.6339	-0.83675	-1.07014
NT01ZM0825	0.063406	-0.07871	0.205524	0.031673	0.089128	-0.02578	0.095138	-0.24655	0.436831	0.238125	-0.16119	0.637437	0.46436	0.04658	0.88213	0.36435	0.39942	0.32927	-0.1715	0.310151	-0.65316	-0.243	0.267468	-0.75346	-0.10001	0.352834	-0.55286	0.032443	0.296348	-0.23146	-1.19477	-0.79546	-1.59408	-0.21505	0.040087	0.174562	0.238893	0.11023	-0.10968	0.353804	-0.57315	-0.86492	-0.60101	-1.12882	-0.89665	-0.43317	-1.36013	-0.83319	-0.76885
NT01ZM0575	0.103771	0.0022	0.205342	-0.08195	-0.30621	0.1423	0.289494	0.310605	0.268383	0.135859	0.322154	-0.05044	0.32251	-0.1348	0.77982	-0.330848	-0.508221	-0.153476	-0.57654	-0.3792	-0.77389	-0.49972	-0.38497	-0.61448	-0.65336	-0.37342	-0.9333	-0.06504	-0.14191	0.011832	-0.38286	-0.56915	-0.19656	-0.07766	0.345467	0.036532	0.082342	-0.00928	-0.16661	-0.36616	0.032943	0.253747	0.176876	0.330619	0.068024	-0.13153	0.267577	0.439471	0.485281
NT01ZM2071	0.027806	-0.14969	0.205303	-0.2018	-0.25733	-0.14627	0.257414	-0.04205	0.556879	0.236586	-0.06558	0.538748	-0.877246	0.23353	-1.98802	0.93106	0.44224	1.41988	1.81872	0.220467	3.41697	1.82913	0.23223	3.42604	1.80831	0.208704	3.40791	-0.22894	-0.52104	0.063164	3.25967	3.56183	2.95751	1.75491	1.34028	-0.05144	-0.46551	0.362629	-0.40643	-0.57656	-0.2363	0.62905	0.336949	0.92115	0.399442	0.22931	0.569574	0.858658	0.444589
NT01ZM0804	0.063827	-0.0767	0.204354	-0.00163	-0.1098	0.106534	0.129287	-0.0436	0.302173	-0.09893	-0.32521	0.127355	0.43517	0.46445	0.40588	0.20628	-0.063408	0.47597	-0.11478	-0.38705	0.157496	-0.00067	-0.24625	0.244905	-0.22889	-0.52786	0.070087	0.536033	0.591892	0.480173	1.02472	1.251	0.798439	1.03217	1.19244	0.676559	0.700059	0.653059	0.395506	0.483724	0.307287	-0.98187	-0.92601	-1.03773	-1.04733	-0.95911	-1.13555	-0.91641	-0.89291
NT01ZM1808	0.132118	0.061935	0.202301	0.318925	0.087077	0.550774	-0.05469	0.036793	-0.14617	0.000524	0.023599	-0.02255	-0.15493	0.06723	-0.377092	-0.17525	-0.250018	-0.100482	-0.04793	-0.31065	0.214799	-0.07553	-0.30406	0.152988	-0.02032	-0.31725	0.27661	-0.40233	-0.58956	-0.21509	0.310358	0.287283	0.333432	-0.05878	-0.15704	-0.33214	-0.35771	-0.30658	-0.47251	-0.82141	-0.12361	0.994723	0.807491	1.18195	1.18153	0.832633	1.53043	0.807915	0.782349
NT01ZM1800	0.1221	0.04219	0.20201	0.214391	0.377235	0.051546	0.029809	-0.29286	0.352474	-0.20683	0.188758	-0.60241	0.86486	0.00692	1.7228	0.33413	-0.525382	1.19364	-0.41242	-0.77311	-0.05172	-0.2941	-1.01392	0.425722	-0.53073	-0.53231	-0.52916	-0.92472	-0.33567	-1.51378	-0.79238	-1.18797	-0.3968	-0.61706	0.527907	-0.84481	-0.49851	-1.19111	-1.00463	-0.17282	-1.83644	1.38775	1.97681	0.798695	1.48004	2.31185	0.648231	1.29546	1.64176
NT01ZM1442	0.185548	0.169266	0.201831	0.270677	0.216756	0.324599	0.100419	0.121776	0.079063	0.388298	0.20326	0.573337	-0.382728	-0.529369	-0.236087	-0.766541	-1.03369	-0.49939	-0.52775	-0.54507	-0.51044	-0.67169	-0.58581	-0.75758	-0.38381	-0.50432	-0.2633	-0.71689	-0.44909	-0.9847	-0.95007	-0.76503	-1.13511	-0.74761	-0.47175	-0.70061	-0.39516	-1.00605	-0.73317	-0.50301	-0.96334	2.03131	2.29912	1.76351	2.11644	2.34661	1.88628	1.94618	2.25163
NT01ZM0433	0.066209	-0.06842	0.200843	0.103321	0.1857	0.020943	0.029097	-0.32255	0.380744	-0.03915	-0.46017	0.381864	0.50785	0.32204	0.69367	0.95576	0.76086	1.15066	0.48203	0.50763	0.45643	0.516154	0.576439	0.45587	0.447906	0.438821	0.45699	-0.05001	0.200342	-0.30037	-0.35157	0.069447	-0.77258	0.187269	0.44108	0.084621	0.117964	0.051279	-0.18465	0.282721	-0.65201	-0.70054	-0.45018	-0.95089	-0.66342	-0.19606	-1.13079	-0.73765	-0.70431
NT01ZM0855	0.051634	-0.09752	0.200785	-0.01139	-0.06474	0.041974	0.114654	-0.13029	0.359597	-0.05565	-0.26099	0.149693	0.23498	0.17664	0.29332	0.33753	0.09267	0.58239	0.187698	-0.01862	0.394016	0.272849	0.046731	0.498968	0.102547	-0.08397	0.289065	0.466002	0.600631	0.331372	0.744008	0.949349	0.538667	0.8639	1.06604	0.615152	0.653991	0.576314	0.316851	0.547272	0.08643	-0.85174	-0.71711	-0.98637	-0.91476	-0.68434	-1.14518	-0.78872	-0.74988
NT01ZM0465	0.368246	0.537733	0.198759	0.110439	0.057245	0.163632	0.626053	1.01822	0.233886	-0.00092	0.494154	-0.496	0.13177	-0.472572	0.7361	-0.057205	-0.955477	0.84107	0.124516	-0.22087	0.469906	0.438003	0.04116	0.834846	-0.18897	-0.48291	0.104965	-0.604	-0.77462	-0.43337	0.257404	-0.23767	0.752479	-0.03074	0.971004	-0.77348	-0.72143	-0.82554	-0.43451	-0.82781	-0.04121	0.382657	0.212034	0.553281	0.12485	-0.26845	0.518153	0.640465	0.692522
NT01ZM1890	-0.00765	-0.21329	0.197994	-0.29199	0.015751	-0.59972	0.276695	-0.44232	0.995712	0.322423	-0.15229	0.797136	-0.198081	0.19944	-0.5956	0.26519	0.83071	-0.300326	0.440409	0.486256	0.394562	0.417545	0.34124	0.49385	0.463273	0.631271	0.295274	0.005105	0.44028	-0.43007	-0.52176	-0.04705	-0.99648	-0.20006	-0.84209	0.210745	0.132542	0.288947	-0.20053	0.748017	-1.14909	-0.80876	-0.37359	-1.24394	-1.0931	-0.14455	-2.04166	-0.52442	-0.60263
NT01ZM0467	0.166178	0.134567	0.197789	0.091154	0.0415	0.140808	0.241202	0.227634	0.25477	-0.22775	-0.35474	-0.10076	-0.141523	0.26752	-0.550563	0.25526	0.20863	0.30189	0.631263	0.232305	1.03022	0.86574	0.523493	1.20799	0.396785	-0.05888	0.852454	0.493587	0.008959	0.978216	1.77613	1.90312	1.64914	1.32665	1.08504	0.525199	0.058613	0.991784	0.461976	-0.04069	0.964648	-0.27613	-0.76076	0.208501	-0.35115	-0.85382	0.15152	-0.2011	-0.66769
NT01ZM1019	0.090807	-0.01615	0.197766	0.108755	-0.1425	0.360009	0.072859	0.110195	0.035523	0.328848	0.323332	0.334363	-0.313602	-0.439205	-0.187999	-0.025434	-0.429036	0.37817	0.160174	-0.0964	0.416746	0.032179	-0.20297	0.267326	0.288168	0.010169	0.566167	0.278713	-0.03901	0.59644	1.10959	1.1151	1.10407	1.0135	1.36631	0.385672	0.21224	0.559104	0.171754	-0.29027	0.633776	-0.40794	-0.72567	-0.09022	-0.39	-0.85202	0.072025	-0.42589	-0.59932
NT01ZM0984	0.279006	0.360502	0.19751	0.360157	0.32088	0.399434	0.197854	0.400123	-0.00441	-0.0993	0.348859	-0.54745	0.07116	-0.137577	0.2799	-0.409523	-0.56606	-0.252985	-0.33211	-0.40285	-0.26137	-0.18353	-0.37722	0.01015	-0.48069	-0.42848	-0.53289	-0.701	-0.37947	-1.02254	-0.88106	-1.32921	-0.4329	-1.15525	-0.91173	-0.7825	-0.34019	-1.22481	-0.61951	-0.41875	-0.82027	0.44114	0.762676	0.119605	0.522292	0.723054	0.321529	0.359989	0.802297
NT01ZM1169	0.108589	0.019976	0.197202	0.102304	0.186544	0.018063	0.114874	-0.14659	0.37634	-0.07661	0.035984	-0.1892	0.21744	0.31615	0.11873	0.26646	0.64777	-0.114839	0.144765	0.240328	0.049203	0.240507	0.14904	0.331975	0.049023	0.331616	-0.23357	-0.40294	-0.31858	-0.4873	-0.67842	-0.79101	-0.56583	-0.66843	-0.98843	-0.31433	-0.40282	-0.22583	-0.49155	-0.23434	-0.74876	0.037873	0.122229	-0.04648	0.031587	0.288797	-0.22562	0.044158	-0.04434
NT01ZM0887	0.186485	0.175849	0.19712	0.159674	0.272018	0.047329	0.213296	0.079681	0.346911	-0.17081	0.174263	-0.51589	0.67675	0.28509	1.06841	0.18444	0.17561	0.19326	-0.30026	-0.15677	-0.44375	-0.10821	-0.20406	-0.01235	-0.49232	-0.10948	-0.87515	-0.90661	-0.87357	-0.93966	-1.22664	-1.57172	-0.88156	-1.05539	-0.7884	-0.89598	-0.98591	-0.80605	-0.91725	-0.76122	-1.07328	1.24843	1.28147	1.21538	1.22162	1.37764	1.06559	1.27524	1.18531
NT01ZM0920	0.24195	0.28716	0.196741	0.207037	0.159015	0.255058	0.276864	0.415304	0.138424	0.594811	0.484038	0.705584	-0.715586	-0.727021	-0.704151	-0.690412	-1.04222	-0.338604	-0.1338	-0.34956	0.081966	-0.29277	-0.38393	-0.20161	0.025174	-0.3152	0.365546	-0.41646	-0.87085	0.037932	0.469462	0.580236	0.358689	0.360945	0.603106	-0.46167	-0.82283	-0.10051	-0.37125	-0.91887	0.176372	0.718741	0.26435	1.17313	0.683827	0.136205	1.23145	0.753655	0.392494
NT01ZM1459	0.262815	0.329721	0.19591	0.506429	0.656717	0.356141	0.019201	0.002724	0.035679	0.167219	0.234305	0.100133	-0.313153	-0.028532	-0.597774	0.03747	-0.644631	0.71957	0.276613	-0.73189	1.28511	0.202604	-0.84768	1.25289	0.350622	-0.6161	1.31734	0.297172	0.587414	0.00693	2.02393	1.95685	2.09102	1.12262	1.38761	0.230266	0.437126	0.023407	0.364077	0.737702	-0.00955	2.31326	2.60351	2.02302	2.55688	2.9305	2.18325	2.06965	2.27651
NT01ZM1676	0.250977	0.307086	0.194868	0.341343	0.134539	0.548146	0.160611	0.479633	-0.15841	0.489862	0.293653	0.686071	0.10015	0.52846	-0.328158	-0.238487	-0.021565	-0.455409	-0.50326	-0.45704	-0.54949	-0.66789	-0.36405	-0.97173	-0.33864	-0.55003	-0.12725	-0.29018	-0.81087	0.230506	0.13805	0.334259	-0.05816	-0.09221	-0.52236	-0.34629	-0.60407	-0.08852	-0.23407	-1.01768	0.549528	0.824905	0.304216	1.34559	0.915271	0.13167	1.69887	0.734539	0.476763
NT01ZM0323	0.141232	0.088438	0.194026	0.277546	0.012161	0.54293	0.004918	0.164714	-0.15488	0.025077	-0.01153	0.061684	-0.561	-0.011246	-1.11075	-0.966805	-0.267775	-1.66583	-0.41588	-0.16841	-0.66336	-0.42596	-0.08029	-0.77164	-0.4058	-0.25653	-0.55508	-0.46465	-0.84581	-0.08349	-0.57844	-0.54184	-0.61505	-0.80882	-1.64135	-0.41185	-0.58042	-0.24329	-0.51744	-1.11119	0.076305	0.286316	-0.09484	0.667474	0.42263	-0.17112	1.01638	0.150002	-0.01857
NT01ZM0591	0.340117	0.48658	0.193655	0.159111	-0.12458	0.442797	0.521124	1.09773	-0.05549	0.34373	0.506701	0.18076	-0.166536	0.0321	-0.36517	-0.828201	-1.43913	-0.217274	-0.57297	-1.17571	0.029773	-0.48427	-0.88019	-0.08835	-0.66167	-1.47123	0.147897	-0.24083	-0.64032	0.15866	1.36414	1.20117	1.52711	0.529042	0.803905	-0.38729	-0.35663	-0.41795	-0.09437	-0.924	0.73527	0.840341	0.440853	1.23983	0.659335	-0.1703	1.48897	1.02135	1.05201
NT01ZM0145	0.114661	0.035916	0.193406	0.167764	0.139974	0.195554	0.061557	-0.06814	0.191258	-0.3774	-0.27442	-0.48038	0.136	0.06717	0.20483	0.29348	0.55284	0.03413	0.376962	0.588808	0.165116	0.59644	0.691947	0.500933	0.157484	0.485669	-0.1707	0.251438	0.098179	0.404697	-0.01899	-0.12197	0.083983	0.142705	0.01569	0.330184	0.125969	0.534398	0.172693	0.070389	0.274997	-1.00261	-1.15587	-0.84935	-0.94951	-1.05181	-0.8472	-1.05571	-1.25993
NT01ZM1846	0.133987	0.07463	0.193345	-0.06346	0.057505	-0.18443	0.331437	0.091754	0.571119	-0.03171	0.417796	-0.48122	0.43312	0.0482	0.81804	-0.172324	-0.519443	0.1748	-0.42387	-0.73066	-0.11707	-0.24229	-0.89368	0.4091	-0.60544	-0.56764	-0.64324	0.044902	0.536601	-0.4468	0.166796	-0.28271	0.616304	-0.0009	0.487123	0.104259	0.415634	-0.20712	-0.01446	0.657569	-0.68648	-0.28406	0.207642	-0.77576	-0.48151	0.190517	-1.15353	-0.08661	0.224767
NT01ZM0727	0.139733	0.087003	0.192464	0.20019	0.287275	0.113105	0.079277	-0.11327	0.271822	-0.29551	-0.40703	-0.18399	0.64086	0.26229	1.01942	0.84955	0.72547	0.97363	0.396088	0.610059	0.182117	0.583482	0.75694	0.410025	0.208694	0.463179	-0.04579	0.164397	0.390405	-0.06161	-0.48955	-0.37804	-0.60107	0.043996	0.37909	0.217127	0.30332	0.130934	0.111667	0.47749	-0.25416	-1.29759	-1.07158	-1.5236	-1.23714	-0.87131	-1.60296	-1.35805	-1.27186
NT01ZM1254	0.048531	-0.09468	0.191739	0.071717	0.237357	-0.09392	0.025345	-0.42671	0.477402	-0.17349	-0.26563	-0.08134	-0.302385	0.34909	-0.953864	-0.253173	0.48431	-0.990657	0.148627	0.054678	0.242577	0.248043	-0.02586	0.521946	0.049212	0.135217	-0.03679	-0.42964	0.032167	-0.89144	-0.70354	-0.61139	-0.79569	-0.98838	-1.91435	-0.28643	-0.13347	-0.43938	-0.57285	0.197808	-1.3435	0.278141	0.739945	-0.18366	0.301327	1.07198	-0.46933	0.254955	0.40791
NT01ZM1355	0.31032	0.430144	0.190495	0.056686	0.214971	-0.1016	0.563953	0.645318	0.482589	0.387861	0.710055	0.065666	0.41381	0.60816	0.21947	-0.248317	-0.319301	-0.177334	-0.57408	-0.95983	-0.18834	-0.48604	-0.99219	0.020122	-0.66213	-0.92746	-0.3968	-0.25858	0.078832	-0.59599	0.175493	-0.1467	0.497688	-0.45315	-0.53539	-0.37841	-0.07945	-0.67736	-0.13876	0.237117	-0.51463	0.858913	1.19633	0.521501	0.605279	0.981152	0.229407	1.11255	1.4115
NT01ZM0352	0.082786	-0.02487	0.19044	0.138213	0.098348	0.178079	0.027359	-0.14808	0.202802	-0.59903	-0.14878	-1.04927	-0.685468	-1.11636	-0.254574	-0.77042	-0.640257	-0.900583	0.228241	0.476455	-0.01997	0.541434	0.476806	0.606063	-0.08495	0.476105	-0.64601	0.359849	0.965874	-0.24618	-0.7426	-1.19285	-0.29236	-0.53155	-0.33106	0.467503	1.00574	-0.07073	0.252195	0.926009	-0.42162	-0.06351	0.54251	-0.66954	-0.00809	0.665726	-0.6819	-0.11894	0.419294
NT01ZM0464	0.347846	0.505446	0.190245	0.088823	-0.14112	0.318767	0.606868	1.15201	0.061722	0.178668	0.535018	-0.17768	-0.713568	-0.569259	-0.857877	-1.20288	-1.97239	-0.43336	-0.27521	-1.09464	0.54422	-0.06111	-0.78614	0.663922	-0.48931	-1.40313	0.424518	-0.0293	-0.25721	0.198617	1.83747	1.48112	2.19382	0.775699	1.1925	-0.1869	-0.02727	-0.34653	0.128304	-0.48715	0.743763	0.039458	-0.18846	0.267371	-0.21956	-0.83502	0.395894	0.29848	0.458111
NT01ZM0569	0.101182	0.012596	0.189767	-0.30376	-0.66455	0.057023	0.506126	0.68974	0.322512	0.522107	0.448677	0.595537	0.24797	0.22604	0.2699	-0.407234	-1.31937	0.5049	-0.66319	-1.42487	0.098485	-0.67119	-1.30434	-0.03803	-0.6552	-1.54541	0.234997	-0.22771	-0.29439	-0.16103	1.36233	1.43576	1.2889	0.856912	1.47962	-0.13913	0.066392	-0.34465	-0.3163	-0.65518	0.022583	0.281979	0.215298	0.348659	-0.12297	-0.46185	0.215915	0.686923	0.892442
NT01ZM0997	0.059581	-0.07059	0.18975	0.203008	-0.10986	0.515877	-0.08385	-0.03132	-0.13638	-0.27623	-0.26128	-0.29117	0.50473	0.53996	0.46951	0.15749	0.05973	0.25525	-0.25106	-0.36525	-0.13687	-0.15487	-0.25026	-0.05947	-0.34725	-0.48023	-0.21426	0.29315	0.055007	0.531293	0.759673	0.744728	0.774618	0.632592	0.674285	0.423319	0.367875	0.478763	0.162981	-0.25786	0.583823	-0.49647	-0.73461	-0.25832	-0.35304	-0.77388	0.067804	-0.63989	-0.69534
NT01ZM1793	0.164985	0.140436	0.189534	-0.25984	-0.00359	-0.5161	0.589814	0.284458	0.895169	0.0598	0.211891	-0.09229	-1.21827	-1.39006	-1.04649	-0.369636	-1.31568	0.57641	1.11365	0.110663	2.11663	1.37865	0.146946	2.61036	0.848639	0.074379	1.6229	0.468403	1.62545	-0.68864	1.31732	1.16523	1.46941	0.763583	1.5088	0.492952	1.36919	-0.38329	0.443854	1.88171	-0.994	-1.38242	-0.22538	-2.53947	-1.80725	-0.3694	-3.2451	-0.95759	-0.08135
NT01ZM0202	0.067765	-0.05383	0.189362	0.105245	0.116299	0.094192	0.030285	-0.22396	0.284533	-0.22841	-0.44204	-0.01478	0.11583	0.19393	0.03774	0.39018	0.22729	0.55306	0.403689	0.142404	0.664974	0.533036	0.251443	0.814629	0.274342	0.033364	0.51532	0.516067	0.655715	0.376419	0.89899	1.11262	0.685357	0.89991	0.956438	0.637664	0.644662	0.630667	0.39447	0.666769	0.122171	-0.80078	-0.66113	-0.94042	-0.76329	-0.491	-1.03559	-0.83826	-0.83126
NT01ZM1602	0.054618	-0.07875	0.187983	0.324723	0.222852	0.426595	-0.21549	-0.38035	-0.05063	-0.04242	0.084215	-0.16905	-0.231476	0.35777	-0.820721	-0.432587	0.77414	-1.63932	-0.28764	0.184095	-0.75938	-0.37418	-0.04819	-0.70017	-0.20111	0.416374	-0.8186	0.150975	0.282029	0.019921	-0.92356	-1.05019	-0.79692	-1.03136	-2.22868	0.28434	0.3839	0.184779	0.01761	0.180157	-0.14494	-0.35756	-0.22651	-0.48861	-0.08746	0.075092	-0.25	-0.62767	-0.52811
NT01ZM1536	0.135156	0.082425	0.187886	0.216146	-0.424	0.856289	0.054165	0.588847	-0.48052	0.041203	0.161377	-0.07897	-1.26421	-0.052943	-2.47547	-1.10361	-0.410407	-1.79681	0.16708	-0.14373	0.47789	0.173561	0.070006	0.277116	0.160599	-0.35746	0.678663	0.718803	-0.23951	1.67711	2.29873	2.17856	2.41891	1.02567	-0.24397	0.771533	0.400635	1.14243	0.666073	-0.87965	2.2118	-0.04652	-1.00484	0.911787	0.034467	-1.51126	1.58019	-0.12751	-0.49841
NT01ZM1703	0.083173	-0.02152	0.187871	0.222129	0.364001	0.080256	-0.05578	-0.40705	0.295485	0.237176	-0.02095	0.495302	0.59987	0.46776	0.73197	1.03938	1.02915	1.04961	0.293037	0.368341	0.217733	0.146559	0.175292	0.117825	0.439516	0.56139	0.317641	-0.39859	0.162221	-0.9594	-1.11001	-0.85188	-1.36814	-0.68257	-0.58768	-0.29389	0.020348	-0.60814	-0.50329	0.304093	-1.31067	0.094901	0.655713	-0.46591	0.233856	1.04124	-0.57353	-0.04405	0.270188
NT01ZM1319	0.231705	0.275958	0.187451	-0.00656	0.281697	-0.29482	0.469971	0.270219	0.669723	0.023142	0.171349	-0.12507	0.787	-0.244287	1.81829	0.29809	-0.601871	1.19804	-0.2655	-0.30815	-0.22285	-0.04208	-0.25871	0.174545	-0.48891	-0.35758	-0.62024	-0.64742	0.165742	-1.46058	-1.37528	-1.52349	-1.22708	-0.74841	0.539083	-0.69167	-0.12252	-1.26083	-0.60317	0.454001	-1.66033	-0.02939	0.783773	-0.84255	-0.26766	0.789512	-1.32482	0.208877	0.778034
NT01ZM1549	0.268418	0.349599	0.187236	0.104325	0.240042	-0.03139	0.432511	0.459157	0.405865	0.404404	0.250563	0.558245	-0.847312	-0.406245	-1.28838	-1.84242	-1.20084	-2.484	-0.98106	-0.6903	-1.27181	-0.967	-0.58601	-1.348	-0.99511	-0.7946	-1.19562	0.315641	0.678692	-0.04741	-0.62892	-0.47508	-0.78276	-0.63545	-1.35721	0.234459	0.542975	-0.07406	0.396822	0.81441	-0.02077	-0.47809	-0.11504	-0.84114	-0.64218	-0.2246	-1.05977	-0.314	-0.00548
NT01ZM0843	0.188572	0.19072	0.186425	-0.06508	-0.26372	0.133563	0.442224	0.645161	0.239286	0.256097	0.318803	0.193391	-0.428883	-0.066926	-0.790839	-0.816577	-1.39758	-0.235576	-0.29463	-1.16747	0.578211	-0.20157	-1.00429	0.601159	-0.38769	-1.33065	0.555263	-0.64555	-1.39572	0.104623	1.85031	1.7876	1.91301	0.917658	1.06369	-0.6477	-1.19708	-0.09831	-0.6434	-1.59437	0.307561	2.06573	1.31556	2.81591	1.81208	0.861117	2.76304	2.31938	1.77
NT01ZM1399	0.003153	-0.17866	0.184965	-0.00477	-0.08895	0.079408	0.011078	-0.26837	0.290522	-0.24644	-0.21575	-0.27713	0.13842	0.05059	0.22625	0.25046	0.15597	0.34495	0.240798	0.079077	0.40252	0.369557	0.05277	0.686345	0.112039	0.105384	0.118695	0.027335	0.033964	0.020705	0.344149	0.313461	0.374836	0.367579	0.489126	0.209147	0.118144	0.30015	-0.15448	-0.05022	-0.25874	-0.5719	-0.56528	-0.57853	-0.57983	-0.47557	-0.68409	-0.56398	-0.65498
NT01ZM0841	0.13946	0.094064	0.184856	0.080604	-0.07799	0.239198	0.198316	0.266119	0.130514	-0.07593	-0.16659	0.014735	-0.090983	-0.040831	-0.141135	0.45343	0.21883	0.68803	0.681534	0.476013	0.887056	0.818657	0.692368	0.944945	0.544411	0.259657	0.829166	0.252375	-0.0504	0.55515	0.966193	1.05686	0.87553	0.833586	0.956553	0.297771	0.108194	0.487348	0.206979	-0.20899	0.622952	-1.46254	-1.76531	-1.15976	-1.52139	-1.93737	-1.10542	-1.40368	-1.59326
NT01ZM1451	0.335046	0.485407	0.184686	0.182954	0.219599	0.146309	0.487139	0.751214	0.223063	0.507228	0.539622	0.474835	0.18745	-0.486777	0.86167	-0.094008	-0.669068	0.48105	-0.2915	-0.07649	-0.5065	-0.30154	0.029302	-0.63239	-0.28145	-0.18229	-0.38062	0.525563	0.636373	0.414753	-0.01525	-0.04765	0.01714	0.467942	1.3008	0.375203	0.599728	0.150677	0.675923	0.673018	0.678828	-0.0855	0.025311	-0.19631	-0.23759	-0.2405	-0.23469	0.066593	0.291118
NT01ZM0793	0.172725	0.160838	0.184612	-0.02735	-0.04018	-0.01453	0.372803	0.361854	0.383751	0.737072	0.472855	1.00129	0.04019	-0.399804	0.48019	-0.380781	-0.708473	-0.053088	-0.60311	-0.36417	-0.84205	-0.78524	-0.41967	-1.15082	-0.42097	-0.30867	-0.53328	-0.0604	-0.00678	-0.11403	-0.5919	-0.32769	-0.85612	0.040515	0.552308	-0.04852	0.006044	-0.10308	-0.07229	-0.01961	-0.12497	-0.51508	-0.46146	-0.5687	-0.71516	-0.66248	-0.76784	-0.315	-0.26044
NT01ZM0999	0.13871	0.093872	0.183547	-0.2011	-0.29637	-0.10583	0.478518	0.484112	0.472925	0.696865	0.601253	0.792476	0.39469	-0.258171	1.04756	0.18247	-0.649643	1.01458	-0.3214	-0.45004	-0.19275	-0.43057	-0.50861	-0.35253	-0.21223	-0.39147	-0.03298	0.138526	0.594761	-0.31771	-0.06042	0.03519	-0.15603	0.350936	1.34092	0.183364	0.69003	-0.3233	0.093689	0.499493	-0.31212	-0.70226	-0.24602	-1.15849	-1.04207	-0.63626	-1.44787	-0.36245	0.144216
NT01ZM0773	0.160638	0.13804	0.183236	0.420122	0.512422	0.327821	-0.09885	-0.23634	0.038651	-0.11118	-0.05937	-0.16299	0.24707	0.60926	-0.115118	-0.015606	1.18797	-1.21918	-0.25651	0.490219	-1.00324	-0.25034	0.401734	-0.90242	-0.26268	0.578705	-1.10406	-0.83428	-0.1742	-1.49435	-2.98781	-3.03962	-2.93601	-2.72016	-3.764	-0.81168	-0.26651	-1.35686	-0.85688	-0.0819	-1.63185	0.143529	0.803603	-0.51655	0.403013	1.17799	-0.37196	-0.11595	0.429221
NT01ZM0682	0.134926	0.086686	0.183165	0.415883	0.441672	0.390094	-0.14603	-0.2683	-0.02376	0.238288	0.425739	0.050836	1.10096	0.39939	1.80254	1.54561	1.10844	1.98278	0.252488	0.362035	0.142942	0.060328	0.015015	0.105642	0.444648	0.709054	0.180242	-0.86322	-0.71863	-1.00782	-1.22691	-1.41436	-1.03946	-0.77037	-0.01121	-0.81498	-0.74442	-0.88555	-0.91146	-0.69284	-1.13008	0.928598	1.07319	0.784006	1.20956	1.42818	0.990935	0.64764	0.718204
NT01ZM0220	0.109786	0.036687	0.182886	0.278094	-0.09471	0.650899	-0.05852	0.168084	-0.28513	0.072448	0.204566	-0.05967	-0.444168	-0.67931	-0.209026	-0.490164	-0.883039	-0.097289	-0.11148	-0.22197	-0.00099	-0.17697	-0.24021	-0.11372	-0.046	-0.20373	0.111737	-0.1811	-0.69953	0.337338	0.558316	0.426197	0.690435	0.477803	0.896481	-0.108	-0.32673	0.110732	-0.2542	-1.07234	0.563944	0.496006	-0.02243	1.01444	0.664314	-0.15383	1.48245	0.327698	0.108969
NT01ZM0197	0.046128	-0.0906	0.182853	0.133545	-0.08223	0.349322	-0.04129	-0.09896	0.016383	0.315246	0.33317	0.297322	-0.340904	-0.277214	-0.404594	-0.373073	-0.067415	-0.678731	-0.21044	-0.00627	-0.41461	-0.3887	-0.22233	-0.55508	-0.03217	0.209799	-0.27414	-0.33913	-0.83776	0.159502	-0.24884	-0.26676	-0.23091	-0.14791	-0.39414	-0.2024	-0.62198	0.217175	-0.47585	-1.05354	0.10183	0.439597	-0.05904	0.938228	0.527014	-0.05067	1.1047	0.352179	-0.0674
NT01ZM0872	0.072505	-0.03647	0.181478	-0.17374	-0.05454	-0.29294	0.318746	-0.0184	0.655891	0.390458	0.138427	0.642488	0.63796	0.0361	1.23981	-0.07237	-0.294067	0.14933	-0.74618	-0.40858	-1.08378	-0.78204	-0.487	-1.07708	-0.71033	-0.33017	-1.09048	-0.27479	0.065415	-0.61499	-1.29019	-1.03816	-1.54222	-0.38349	0.165546	-0.16582	-0.05379	-0.27785	-0.38376	0.184615	-0.95214	-0.3681	-0.0279	-0.7083	-0.61434	-0.04596	-1.18272	-0.12186	-0.00983
NT01ZM1179	0.028179	-0.12488	0.181239	0.196662	-0.08371	0.477038	-0.1403	-0.16605	-0.11456	-0.3848	-0.42324	-0.34635	0.34912	-0.18485	0.88308	0.72908	0.60377	0.85439	0.502211	0.917215	0.087206	0.624458	1.04581	0.203102	0.379964	0.788617	-0.02869	0.644202	0.576218	0.712186	-0.11782	-0.07938	-0.15627	0.549037	0.988557	0.797262	0.856594	0.73793	0.491142	0.295842	0.686443	-0.98085	-1.04883	-0.91287	-0.81237	-1.00767	-0.61707	-1.14933	-1.09
NT01ZM0268	0.225788	0.270414	0.181162	0.180765	0.184519	0.177011	0.27081	0.356309	0.185312	0.076131	0.222297	-0.07003	0.23165	0.25089	0.2124	0.03028	-0.042476	0.10304	-0.10402	-0.22636	0.018316	-0.00668	-0.15936	0.145989	-0.20136	-0.29337	-0.10936	-0.08353	-0.36109	0.194018	0.438696	0.29253	0.584862	0.218363	0.254039	-0.12816	-0.36484	0.10852	-0.03891	-0.35733	0.279516	0.38872	0.111167	0.666273	0.343697	0.025272	0.662122	0.433743	0.197062
NT01ZM1554	0.061697	-0.05734	0.180737	-0.2287	-0.44601	-0.01139	0.352093	0.331322	0.372864	0.545047	0.201395	0.888699	0.08753	-0.481395	0.65645	-0.119009	-0.83482	0.5968	-0.30301	-0.28846	-0.31756	-0.39949	-0.2235	-0.57548	-0.20653	-0.35343	-0.05964	0.366598	0.311219	0.421977	0.392876	0.736528	0.049224	1.01788	1.87437	0.485638	0.528529	0.442747	0.247558	0.09391	0.401206	-0.42894	-0.48432	-0.37356	-0.71933	-0.87298	-0.56569	-0.13854	-0.09565
NT01ZM1057	0.176642	0.17372	0.179564	-0.37803	-0.38846	-0.3676	0.731318	0.735903	0.726732	0.320324	0.361067	0.279581	-0.311778	-0.722502	0.09895	-1.55693	-2.0709	-1.04297	-1.03966	-1.16097	-0.91834	-0.83416	-0.97356	-0.69476	-1.24515	-1.34839	-1.14191	0.37484	0.877476	-0.1278	0.114839	0.074096	0.155583	0.279086	0.895545	0.377761	0.887905	-0.13238	0.371918	0.867046	-0.12321	0.065795	0.568431	-0.43684	-0.48888	0.006248	-0.98401	0.62047	1.13061
NT01ZM1953	0.148822	0.118271	0.179372	0.043269	0.197416	-0.11088	0.254374	0.039127	0.469622	-0.10235	-0.14534	-0.05937	-1.97595	-0.962831	-2.98907	-1.63491	-1.36942	-1.9004	0.519407	-0.31436	1.35317	0.697771	-0.22212	1.61767	0.341043	-0.40659	1.08867	-1.26354	-0.26235	-2.26474	-0.59721	-0.55423	-0.64019	-1.72807	-2.58047	-1.23299	-0.4165	-2.04949	-1.29409	-0.10821	-2.47998	1.65073	2.65192	0.649536	1.54518	2.73107	0.359286	1.75628	2.57278
NT01ZM1452	0.084718	-0.00993	0.17937	0.197182	-0.09301	0.487372	-0.02775	0.07314	-0.12863	-0.30278	-0.09831	-0.50725	0.10749	-0.080527	0.29552	-0.028651	-0.04672	-0.010583	0.001371	0.119534	-0.11679	0.138888	0.205261	0.072515	-0.13615	0.033807	-0.3061	0.216087	-0.15217	0.584346	0.34802	0.143554	0.552486	0.382203	0.519596	0.310738	0.138018	0.483459	0.121435	-0.44236	0.685232	-0.05828	-0.42654	0.309981	0.054186	-0.50961	0.617983	-0.17074	-0.34346
NT01ZM0928	0.255231	0.332331	0.178132	0.350275	0.441149	0.259401	0.160188	0.223513	0.096862	-0.07246	0.141959	-0.28688	0.51762	0.65286	0.38238	0.19024	0.37049	0.00998	-0.21106	-0.24159	-0.18053	-0.09473	-0.20081	0.011348	-0.32738	-0.28237	-0.3724	-0.49708	-0.17398	-0.82018	-0.75912	-0.97354	-0.54469	-1.03369	-1.24402	-0.57418	-0.26485	-0.88351	-0.41998	-0.0831	-0.75685	0.247131	0.570232	-0.07597	0.342175	0.67905	0.005299	0.152087	0.461414
NT01ZM1284	0.112158	0.046359	0.177957	0.482172	0.525862	0.438481	-0.25786	-0.43314	-0.08257	-0.39696	-0.3791	-0.41483	-0.13935	0.07259	-0.351289	-0.126487	0.14124	-0.394214	0.082416	0.041629	0.123204	0.151969	0.014605	0.289334	0.012864	0.068653	-0.04293	-0.07407	-0.08552	-0.06262	0.018959	0.001094	0.036825	-0.10301	-0.42278	-0.00827	-0.12921	0.112672	-0.13986	-0.04183	-0.2379	0.371464	0.360014	0.382914	0.741478	0.839517	0.643438	0.00145	-0.11949
NT01ZM1747	0.00981	-0.15812	0.177742	-0.12181	0.014813	-0.25843	0.141426	-0.33106	0.613909	0.295141	0.349593	0.240689	0.12435	0.0085	0.2402	-0.200158	-0.005019	-0.395296	-0.40137	-0.35385	-0.44888	-0.47822	-0.69417	-0.26227	-0.32451	-0.01352	-0.63549	-0.53885	0.209433	-1.28713	-1.38217	-1.43662	-1.32771	-1.15206	-1.20492	-0.37092	0.072814	-0.81465	-0.70678	0.346052	-1.75961	-0.19042	0.557862	-0.9387	-0.32204	0.730797	-1.37487	-0.0588	0.384928
NT01ZM0177	0.311831	0.44613	0.177532	0.294886	0.579135	0.010637	0.328776	0.313124	0.344427	0.049152	0.353654	-0.25535	0.19112	0.12579	0.25645	-0.273457	-0.453178	-0.093736	-0.32476	-0.59923	-0.05029	-0.18495	-0.6195	0.249594	-0.46458	-0.57897	-0.35018	-0.40201	-0.0332	-0.77082	-0.22188	-0.52638	0.082621	-0.55909	-0.39573	-0.53631	-0.31745	-0.75517	-0.26771	0.251048	-0.78647	-0.05529	0.313521	-0.4241	-0.07223	0.446526	-0.59099	-0.03834	0.180516
NT01ZM1471	0.114413	0.05138	0.177445	0.308753	0.118496	0.499011	-0.07993	-0.01574	-0.14412	-0.02343	0.197117	-0.24397	-0.145905	0.20578	-0.497587	0.17145	0.22296	0.11994	0.289104	-0.08924	0.66745	0.260853	-0.19567	0.717374	0.317354	0.017184	0.617525	0.445277	-0.1116	1.00215	1.75884	1.5383	1.97938	1.10373	0.834933	0.50831	0.078661	0.937958	0.382245	-0.30185	1.06634	0.280392	-0.27648	0.837265	0.474733	-0.20937	1.15883	0.086051	-0.3436
NT01ZM0172	0.033455	-0.11017	0.17708	0.089066	0.169515	0.008617	-0.02216	-0.38985	0.345542	-0.04458	-0.03546	-0.0537	0.25085	0.65825	-0.156549	0.04323	0.5922	-0.505744	-0.19641	-0.24324	-0.14957	-0.1852	-0.42044	0.050048	-0.20762	-0.06605	-0.34919	-0.28102	-0.18658	-0.37547	-0.2818	-0.29092	-0.27268	-0.46814	-1.10572	-0.1374	-0.26703	-0.00777	-0.42465	-0.10613	-0.74317	0.788316	0.88276	0.693871	0.843926	1.16244	0.525408	0.732705	0.603077
NT01ZM0452	0.217103	0.257424	0.176783	0.237101	0.03026	0.443943	0.197105	0.484588	-0.09038	0.098709	0.073695	0.123723	0.6018	-0.080762	1.28437	0.25401	-0.061523	0.56955	-0.29859	0.224686	-0.82187	-0.2494	0.430132	-0.92892	-0.34779	0.019239	-0.71482	0.44005	-0.0867	0.966798	-0.07976	-0.05475	-0.10478	0.644983	1.31038	0.399729	0.120143	0.679315	0.48037	-0.29354	1.25428	-0.46741	-0.99416	0.059334	-0.44742	-1.22133	0.326495	-0.48741	-0.767
NT01ZM1685	0.221064	0.265388	0.17674	0.118102	0.155845	0.080359	0.324026	0.37493	0.273122	0.012335	-0.04219	0.066858	-0.347793	-0.201847	-0.493739	-0.209754	0.14175	-0.561258	0.293885	0.552157	0.035613	0.449731	0.760717	0.138745	0.138039	0.343598	-0.06752	0.296132	0.306847	0.285418	-0.23113	-0.1766	-0.28565	-0.13686	-0.4685	0.251808	0.269104	0.234513	0.340456	0.34459	0.336322	-0.69212	-0.6814	-0.70283	-0.79508	-0.79095	-0.79921	-0.58916	-0.57186
NT01ZM1586	0.141061	0.105667	0.176455	0.035246	0.051808	0.018683	0.246877	0.159525	0.334228	-0.2007	-0.14853	-0.25287	-0.24827	-0.241411	-0.25513	-0.555874	-0.810927	-0.30082	-0.08381	-0.41549	0.247862	0.139975	-0.26146	0.541413	-0.3076	-0.56952	-0.04569	-0.20086	-0.26719	-0.13453	0.528819	0.476645	0.580992	0.297463	0.462926	-0.16547	-0.28375	-0.04718	-0.23626	-0.25063	-0.22188	0.20912	0.142791	0.275449	0.103304	0.088932	0.117677	0.314935	0.196649
NT01ZM0797	0.20091	0.225763	0.176058	0.357952	0.414446	0.301457	0.043868	0.037079	0.050658	-0.0062	-0.07969	0.067286	0.03455	0.15522	-0.086131	0.11664	0.25635	-0.023072	0.107126	0.159508	0.054745	0.132163	0.217895	0.046431	0.08209	0.101122	0.063059	0.190327	0.109235	0.271418	0.166654	0.240144	0.093164	0.172381	-0.00121	0.165474	0.052741	0.278208	0.215179	0.16573	0.264628	-0.03796	-0.11905	0.043129	0.11908	0.06963	0.168529	-0.195	-0.30774
NT01ZM0802	0.060206	-0.05545	0.175862	-0.02414	0.020932	-0.06921	0.144548	-0.13183	0.420929	-0.10568	-0.37165	0.160285	0.65619	0.43101	0.88136	0.38873	0.16777	0.6097	-0.14234	-0.14334	-0.14134	-0.01722	-0.02343	-0.01102	-0.26745	-0.26324	-0.27167	0.20477	0.440978	-0.03144	-0.02944	0.236521	-0.29541	0.389444	0.686868	0.320426	0.395909	0.244944	0.089114	0.486047	-0.30782	-0.77935	-0.54314	-1.01556	-0.86369	-0.46676	-1.26063	-0.69501	-0.61953
NT01ZM0605	-0.02375	-0.2233	0.175801	0.026094	-0.3627	0.41489	-0.07359	-0.0839	-0.06329	-0.03619	-0.1021	0.029713	0.31524	0.10879	0.52169	0.5579	0.17324	0.94256	0.223957	0.073546	0.374369	0.205258	0.082648	0.327868	0.242657	0.064443	0.42087	0.423676	-0.24106	1.08841	1.38923	1.45514	1.32333	1.47396	1.86803	0.623226	0.147736	1.09872	0.224126	-0.62986	1.07811	0.004411	-0.66033	0.669147	0.054254	-0.79973	0.908237	-0.04543	-0.52092
NT01ZM1125	0.11547	0.056338	0.174602	-0.04591	0.047755	-0.13958	0.276852	0.064921	0.488784	0.273468	0.230704	0.316233	0.04566	-0.393724	0.48503	-0.840576	-1.14145	-0.5397	-0.88454	-0.83062	-0.93846	-0.88285	-0.91351	-0.85218	-0.88623	-0.74773	-1.02473	-0.6704	-0.40652	-0.93428	-1.04212	-0.99936	-1.08489	-0.6141	-0.1206	-0.61127	-0.50019	-0.72235	-0.72953	-0.31285	-1.14621	1.23116	1.49504	0.967276	1.06977	1.48645	0.653094	1.39254	1.50362
NT01ZM1613	-0.12463	-0.42322	0.173958	-0.13102	-0.42968	0.167635	-0.11824	-0.41676	0.180281	0.129303	-0.05948	0.318087	0.32458	0.11799	0.53116	0.80755	0.51623	1.09888	0.359208	0.219604	0.498812	0.235438	0.040967	0.429908	0.482978	0.398242	0.567715	-0.0423	-0.17907	0.094475	0.373682	0.562467	0.184898	0.643701	0.975642	0.256289	0.119584	0.392994	-0.34089	-0.47773	-0.20404	-0.83813	-0.9749	-0.70135	-0.84452	-0.98136	-0.70768	-0.83173	-0.96844
NT01ZM1035	0.130555	0.087504	0.173606	0.276104	0.120003	0.432205	-0.015	0.055004	-0.08499	0.135867	0.052278	0.219456	0.06319	-0.0323	0.15868	-0.028735	0.04934	-0.106812	-0.16736	0.083004	-0.41772	-0.24279	0.084367	-0.56994	-0.09193	0.081641	-0.26549	0.0375	-0.07714	0.152144	-0.34858	-0.26499	-0.43217	-0.08562	-0.07401	0.080551	0.078957	0.082145	-0.00555	-0.23325	0.222143	0.524256	0.409612	0.6389	0.669805	0.442111	0.8975	0.378706	0.377113
NT01ZM1766	0.173075	0.173864	0.172286	0.068074	0.531022	-0.39487	0.278077	-0.18329	0.739447	-0.26026	-0.20876	-0.31177	0.46997	-0.072031	1.01197	0.00979	0.22586	-0.206276	-0.19101	0.310628	-0.69264	0.078165	0.323361	-0.16703	-0.46018	0.297895	-1.21824	-0.60112	0.147285	-1.34953	-2.35279	-2.4043	-2.30129	-1.53758	-1.3203	-0.60191	-0.31566	-0.88816	-0.60033	0.610233	-1.8109	-0.00145	0.746953	-0.74986	-0.10645	1.10411	-1.31702	0.103549	0.389795
NT01ZM1523	-0.1455	-0.463	0.171996	0.012691	-0.40457	0.429954	-0.3037	-0.52143	-0.08596	-0.00824	-0.48148	0.465004	-0.027568	0.8554	-0.910536	0.41315	0.36488	0.46141	0.292983	-0.51049	1.09646	0.145252	-0.53047	0.820977	0.440714	-0.49052	1.37194	-0.13528	-0.76449	0.493925	2.10088	2.57412	1.62764	1.36465	0.808184	0.182216	-0.34723	0.711661	-0.45278	-1.18175	0.27619	0.557193	-0.07201	1.1864	0.715388	-0.01358	1.44436	0.398999	-0.13045
NT01ZM1526	0.289603	0.407789	0.171416	-0.12924	-0.23573	-0.02274	0.708442	1.05131	0.365573	0.599837	0.60062	0.599053	-0.847425	-0.73286	-0.96199	-0.632142	-1.72217	0.45788	0.269586	-0.76396	1.30313	0.323888	-0.53862	1.18639	0.215283	-0.98931	1.41987	0.602819	0.295293	0.910344	2.97744	2.97666	2.97823	2.09722	2.74753	0.484632	0.401789	0.567475	0.721006	0.188798	1.25321	-1.19168	-1.4992	-0.88415	-1.61052	-2.14272	-1.07831	-0.77284	-0.85568
NT01ZM1099	0.004974	-0.16115	0.1711	0.097865	0.335534	-0.1398	-0.08792	-0.65784	0.482004	0.043426	-0.10358	0.190434	0.24086	0.96141	-0.479679	0.20487	1.48222	-1.07248	-0.10166	0.243687	-0.44701	-0.16734	-0.03344	-0.30123	-0.03599	0.520816	-0.5928	-0.42308	0.291825	-1.13799	-1.82869	-1.68168	-1.9757	-1.79084	-3.12277	-0.25696	0.054157	-0.56807	-0.58921	0.529493	-1.70791	0.485357	1.20026	-0.22955	0.578248	1.69695	-0.54045	0.392465	0.703577
NT01ZM1314	-0.13878	-0.44853	0.170967	0.036474	-0.04638	0.119333	-0.31404	-0.85068	0.222601	-0.05494	-0.40475	0.294872	0.21291	0.70694	-0.281114	0.34297	0.92183	-0.235888	0.000512	-0.00807	0.00909	-0.12904	-0.23103	-0.02705	0.130062	0.214899	0.045226	-0.58784	-0.77733	-0.39836	-0.3812	-0.03139	-0.73101	-0.30419	-1.01944	-0.2781	-0.69447	0.13828	-0.89759	-0.86019	-0.935	0.770305	0.58082	0.95979	0.945561	0.982966	0.908156	0.595049	0.178674
NT01ZM1795	0.1536	0.137136	0.170065	0.164075	0.131793	0.196358	0.143125	0.142479	0.143771	0.014426	0.108675	-0.07982	-0.383703	-0.437355	-0.330051	0.33408	-0.255867	0.92403	0.782132	0.19839	1.36587	0.846482	0.215292	1.47767	0.717782	0.181488	1.25408	0.484389	0.902112	0.066666	1.23415	1.1399	1.3284	0.81814	1.24721	0.500853	0.934395	0.067312	0.467925	0.869829	0.06602	-0.65077	-0.23304	-1.06849	-0.64029	-0.23839	-1.0422	-0.66124	-0.2277
NT01ZM1535	0.188466	0.206884	0.170048	0.21824	-0.18276	0.619238	0.158692	0.596527	-0.27914	-0.05151	0.063975	-0.167	-1.02622	0.24262	-2.29506	-0.880181	-0.671487	-1.08888	0.25114	-0.64783	1.15011	0.356242	-0.38156	1.09404	0.146038	-0.91411	1.20618	0.738799	-0.25776	1.73536	3.5333	3.41781	3.64879	1.86516	0.880133	0.72038	0.143239	1.29752	0.757217	-0.65876	2.17319	1.03401	0.037451	2.03057	1.06378	-0.35219	2.47976	1.00423	0.427094
NT01ZM0937	0.197496	0.226053	0.16894	-0.10137	-0.41854	0.215787	0.496367	0.870641	0.122093	0.301191	0.210399	0.391984	-0.687105	-0.369773	-1.00444	-0.790328	-1.28889	-0.29176	-0.00564	-0.589	0.577731	0.091953	-0.25888	0.442785	-0.10322	-0.91912	0.712676	0.283045	-0.96113	1.52722	2.69395	2.78474	2.60316	2.02926	2.15008	0.254489	-0.64397	1.15294	0.311601	-1.27829	1.90149	0.739141	-0.50503	1.98331	0.440271	-1.14962	2.03016	1.03801	0.139557
NT01ZM1880	0.234111	0.299762	0.168459	0.107723	0.34923	-0.13378	0.360498	0.250294	0.470702	-0.17961	-0.01813	-0.34109	-0.950987	-0.175998	-1.72598	-0.368212	0.03466	-0.771082	0.852828	0.344868	1.36079	1.12288	0.479079	1.76668	0.582775	0.210657	0.954893	0.586247	0.834741	0.337753	1.35367	1.19219	1.51515	0.427456	-0.35778	0.520596	0.593234	0.447957	0.651899	1.07625	0.227549	-1.55825	-1.30976	-1.80674	-1.68464	-1.26029	-2.10899	-1.43186	-1.35922
NT01ZM0943	0.043502	-0.08112	0.168127	-0.1035	-0.08179	-0.12521	0.190501	-0.08046	0.46146	-0.03528	-0.12458	0.054032	0.27344	-0.681516	1.2284	0.09146	-0.36166	0.54459	-0.06909	0.341919	-0.4801	0.043796	0.363982	-0.27639	-0.18198	0.319855	-0.68382	0.000218	0.908525	-0.90809	-1.73011	-1.6408	-1.81942	-0.66961	0.269117	0.124843	0.886816	-0.63713	-0.12441	0.930234	-1.17905	-0.72393	0.184375	-1.63224	-0.87093	0.183709	-1.92557	-0.57693	0.18504
NT01ZM1701	0.05346	-0.06097	0.167885	0.074135	0.011874	0.136396	0.032784	-0.1338	0.199373	0.208536	0.111811	0.30526	-0.003214	-0.245202	0.23877	0.34662	0.09145	0.60178	0.261954	0.213844	0.310064	0.174078	0.091036	0.25712	0.34983	0.336651	0.363008	0.393041	0.743037	0.043044	0.139265	0.235989	0.04254	0.388529	0.719965	0.507466	0.805299	0.209633	0.278616	0.680776	-0.12354	-0.23212	0.117873	-0.58212	-0.21145	0.190712	-0.61361	-0.2528	0.045034
NT01ZM0327	0.19506	0.222589	0.167532	0.060006	-0.12288	0.242895	0.330115	0.56806	0.09217	0.374541	0.573013	0.176069	-0.442032	-0.105024	-0.779039	-0.422374	-0.91292	0.06817	-0.00256	-0.81037	0.805262	-0.02477	-0.81285	0.763313	0.019658	-0.8079	0.847212	0.059548	-0.0024	0.121497	1.73713	1.53866	1.9356	0.762285	0.864645	0.03202	0.180488	-0.11645	0.087076	-0.18529	0.359442	-0.33333	-0.39528	-0.27138	-0.46839	-0.74075	-0.19602	-0.19828	-0.04981
NT01ZM0156	0.070028	-0.02744	0.167496	0.091914	0.008548	0.17528	0.048142	-0.06343	0.159713	0.435785	0.151874	0.719697	-0.100475	-0.511625	0.31068	0.40542	-0.364235	1.17507	0.312068	0.039738	0.584398	0.118247	-0.06791	0.304407	0.50589	0.147389	0.86439	-0.14171	0.165801	-0.44922	0.095445	0.379356	-0.18847	0.414456	1.20166	-0.04424	0.249167	-0.33764	-0.23918	0.082436	-0.56079	-0.78696	-0.47945	-1.09447	-0.76508	-0.44346	-1.08669	-0.80885	-0.51544
NT01ZM1606	-0.05138	-0.27009	0.167331	0.013685	0.102945	-0.07558	-0.11645	-0.64313	0.410237	0.021321	-0.22158	0.264218	0.26149	0.18733	0.33564	0.53779	0.75706	0.31851	0.207416	0.358954	0.055879	0.138533	0.148177	0.128889	0.2763	0.56973	-0.01713	-0.00726	0.100254	-0.11477	-0.41785	-0.17495	-0.66074	0.070107	-0.02664	0.211452	0.010994	0.41191	-0.22597	0.189514	-0.64146	-0.37704	-0.26952	-0.48455	-0.31197	0.103516	-0.72746	-0.4421	-0.64256
NT01ZM1777	0.175324	0.184143	0.166505	0.235241	0.229632	0.240851	0.115407	0.138654	0.09216	0.127569	0.174644	0.080494	-0.752895	0.01508	-1.52087	-0.542255	-0.281479	-0.803032	0.204559	-0.31455	0.723668	0.198478	-0.33254	0.729501	0.21064	-0.29655	0.717835	0.176554	-0.3086	0.66171	1.69993	1.65285	1.747	0.802741	0.116909	0.167735	-0.30299	0.638463	0.185373	-0.31421	0.684957	1.35809	0.872937	1.84325	1.41801	0.918425	1.91759	1.29818	0.827448
NT01ZM1888	0.146243	0.126031	0.166455	0.265598	0.114317	0.416878	0.026889	0.137746	-0.08397	0.034159	0.106719	-0.0384	0.24448	0.20423	0.28473	0.29449	0.13716	0.45181	0.046373	-0.05156	0.144302	0.042738	-0.03604	0.121518	0.050008	-0.06707	0.167086	0.001282	-0.1391	0.141662	0.33752	0.264961	0.41008	0.213741	0.345458	0.021494	0.012183	0.030806	-0.01893	-0.29038	0.252519	0.481962	0.341582	0.622342	0.601317	0.329868	0.872766	0.362608	0.353297
NT01ZM1765	0.057399	-0.05157	0.166367	0.02536	0.018799	0.031922	0.089437	-0.12194	0.300812	0.351278	0.419869	0.282687	0.15564	0.41914	-0.107862	0.34806	0.31591	0.38022	0.061502	-0.37414	0.49714	-0.06942	-0.64504	0.506203	0.192422	-0.10323	0.488077	-0.46401	-0.43665	-0.49137	0.379909	0.311318	0.4485	-0.06145	-0.21569	-0.35504	-0.43009	-0.27999	-0.57298	-0.44322	-0.70274	0.620115	0.647471	0.592758	0.588076	0.71784	0.458313	0.652153	0.577102
NT01ZM1693	0.30588	0.445417	0.166344	0.436768	0.550018	0.323519	0.174992	0.340816	0.009169	-0.14226	0.16719	-0.45171	-0.437158	0.54067	-1.41498	-0.080475	0.81105	-0.972002	0.51531	0.357197	0.673423	0.673937	0.444009	0.903865	0.356683	0.270384	0.442981	0.438089	0.480949	0.39523	0.711457	0.402004	1.02091	-0.30741	-1.55365	0.298553	0.367699	0.229407	0.577626	0.594198	0.561053	0.501971	0.54483	0.459112	0.632859	0.649432	0.616287	0.371083	0.440229
NT01ZM0341	0.191566	0.216874	0.166258	-0.0803	0.050523	-0.21113	0.463435	0.383226	0.543644	0.560294	0.42983	0.690757	0.15247	-0.182147	0.48709	0.32846	0.09659	0.56032	0.127554	0.255438	-0.00033	0.079125	0.232136	-0.07389	0.175984	0.27874	0.073227	0.033748	0.060364	0.007133	-0.24863	-0.11817	-0.3791	0.173414	0.551071	0.008441	-0.07046	0.087342	0.059056	0.191189	-0.07308	0.015246	0.041861	-0.01137	-0.25662	-0.12449	-0.38876	0.287114	0.208213
NT01ZM1845	0.280339	0.394429	0.166249	0.183716	0.255276	0.112155	0.376962	0.533582	0.220342	0.283319	0.483317	0.083321	-0.132485	-0.045062	-0.219908	-0.195604	-0.589827	0.19862	-0.0163	-0.51963	0.487037	0.030524	-0.4945	0.555548	-0.06312	-0.54476	0.418527	0.442306	0.56051	0.324102	1.33077	1.13077	1.53077	0.751395	0.955929	0.328216	0.48895	0.167482	0.556397	0.632071	0.480722	-0.2931	-0.1749	-0.41131	-0.38972	-0.31405	-0.4654	-0.19648	-0.03574
NT01ZM0780	0.21406	0.261896	0.166224	0.307484	0.218213	0.396754	0.120637	0.305579	-0.06431	0.050036	0.172283	-0.07221	-0.300293	-0.548806	-0.05178	-0.166199	-0.876836	0.54444	0.169394	-0.26138	0.60017	0.204694	-0.19473	0.604122	0.134094	-0.32803	0.596217	-0.34413	-0.72002	0.031764	0.893315	0.771068	1.01556	0.628661	1.26809	-0.39196	-0.63075	-0.15318	-0.29629	-0.80929	0.216706	0.093419	-0.28247	0.46931	0.186842	-0.32616	0.69984	-4.86e-06	-0.23879
NT01ZM1086	0.148296	0.130972	0.16562	0.148831	0.319112	-0.02145	0.147761	-0.05717	0.352691	-0.13732	0.047745	-0.32239	0.20337	-0.38654	0.79327	0.16145	0.02661	0.29628	0.100621	0.36069	-0.15945	0.243164	0.308233	0.178095	-0.04192	0.413147	-0.49699	-0.82101	-0.70872	-0.9333	-1.45344	-1.63851	-1.26837	-0.94186	-0.45869	-0.80369	-0.879	-0.72837	-0.83833	-0.53844	-1.13823	0.479861	0.592151	0.36757	0.480395	0.780291	0.1805	0.479326	0.404011
NT01ZM0478	0.172503	0.179559	0.165446	0.160113	0.000794	0.319432	0.184892	0.358325	0.01146	0.111444	0.237382	-0.01449	0.18956	-0.090482	0.46959	-0.422146	-0.508386	-0.335906	-0.57498	-0.35743	-0.79252	-0.53825	-0.29696	-0.77955	-0.6117	-0.4179	-0.8055	-0.15685	-0.29751	-0.01619	-0.45128	-0.57722	-0.32535	-0.26133	-0.01715	-0.16391	-0.13819	-0.18963	-0.1498	-0.45683	0.157239	0.247985	0.107326	0.388643	0.235595	-0.07144	0.542629	0.260375	0.286092
NT01ZM1889	0.090695	0.017198	0.164192	0.080937	-0.1674	0.329273	0.100452	0.201795	-0.00089	0.259132	0.525912	-0.00765	0.35936	0.61801	0.1007	0.12652	0.35051	-0.097465	-0.31217	-0.42956	-0.19479	-0.39151	-0.59161	-0.19141	-0.23283	-0.2675	-0.19817	0.212265	-0.37287	0.797396	1.03216	0.765384	1.29895	0.569837	0.248073	0.285762	-0.12453	0.696053	0.138768	-0.6212	0.898738	-0.45828	-1.04341	0.126847	-0.46804	-1.22801	0.291928	-0.44853	-0.85882
NT01ZM0697	0.101654	0.039663	0.163645	0.104804	0.08562	0.123987	0.098504	-0.00629	0.203302	0.403819	0.204674	0.602965	0.07244	0.10309	0.04179	0.2159	0.24765	0.18416	-0.0092	0.039073	-0.05747	-0.16185	-0.06641	-0.2573	0.143461	0.144557	0.142365	-0.36949	-0.58085	-0.15813	-0.25467	-0.05552	-0.45381	-0.07522	-0.11682	-0.3075	-0.56166	-0.05333	-0.43148	-0.60003	-0.26292	0.286548	0.075189	0.497908	0.289698	0.121146	0.458251	0.283398	0.029232
NT01ZM1783	-0.0895	-0.34256	0.163571	0.328484	0.380728	0.276239	-0.50748	-1.06586	0.050903	0.01588	-0.18878	0.220537	0.83044	0.16773	1.49316	1.98888	1.82648	2.15127	0.896755	1.22021	0.573299	0.635077	0.781671	0.488482	1.15843	1.65875	0.658116	-1.38053	-0.95385	-1.80721	-2.45412	-2.24946	-2.65878	-1.47411	-0.92404	-1.12746	-1.0061	-1.24883	-1.6336	-0.90161	-2.36559	0.84252	1.2692	0.415841	1.2605	1.99249	0.528509	0.42454	0.545908
NT01ZM0723	0.261935	0.360767	0.163103	0.015048	0.218015	-0.18792	0.508822	0.503519	0.514125	0.234744	0.347704	0.121784	-0.25892	-0.101439	-0.4164	-0.435092	-0.545912	-0.324273	-0.03913	-0.36657	0.288298	0.097905	-0.28866	0.484468	-0.17617	-0.44447	0.092128	0.191238	0.477522	-0.09505	0.559818	0.446858	0.672778	0.163003	0.131896	0.092406	0.274555	-0.08974	0.29007	0.680489	-0.10035	-0.24954	0.036747	-0.53582	-0.49642	-0.10601	-0.88684	-0.00265	0.179499
NT01ZM1816	0.020954	-0.11971	0.161622	0.037424	-0.07324	0.148089	0.004484	-0.16619	0.175155	0.284746	-0.07857	0.648065	0.20655	0.32559	0.08751	-0.01104	0.36134	-0.383421	-0.35772	-0.00806	-0.70738	-0.49785	-0.05187	-0.94384	-0.21759	0.035747	-0.47093	-0.68488	-0.86834	-0.50143	-1.20075	-0.83743	-1.56407	-0.7479	-1.07552	-0.54422	-0.75768	-0.33076	-0.82555	-0.97901	-0.6721	0.478257	0.2948	0.661713	0.494726	0.341273	0.64818	0.461787	0.248328
NT01ZM1448	-0.00618	-0.17327	0.160904	-0.21425	-0.0192	-0.40931	0.201891	-0.32733	0.731114	-0.00656	-0.10062	0.087495	0.41211	0.22485	0.59938	0.21997	0.00016	0.43978	-0.08792	-0.33805	0.16221	0.016305	-0.45141	0.484019	-0.19215	-0.2247	-0.1596	-0.46918	-0.35561	-0.58276	-0.0825	0.011561	-0.17655	0.114705	0.386088	-0.3021	-0.55066	-0.05353	-0.63627	-0.16056	-1.11198	-0.2683	-0.15472	-0.38187	-0.47637	-0.00066	-0.95208	-0.06023	-0.30879
NT01ZM0419	0.264326	0.368198	0.160455	0.21026	-0.04662	0.46714	0.318393	0.783016	-0.14623	0.36108	0.836476	-0.11432	-1.36583	-1.24339	-1.48827	-1.63353	-1.69134	-1.57573	-0.28904	-0.47468	-0.10341	-0.31039	-0.50141	-0.11937	-0.2677	-0.44795	-0.08746	0.306913	0.369042	0.244785	0.616048	0.140652	1.09144	-0.06114	-0.10423	0.203042	0.625922	-0.21984	0.410785	0.112162	0.709408	0.044344	0.106472	-0.01778	-0.00972	-0.30835	0.288901	0.09841	0.52129
NT01ZM0659	0.334531	0.509285	0.159778	0.396563	0.422844	0.370283	0.272499	0.595726	-0.05073	-0.04488	0.265216	-0.35497	0.07133	-0.504315	0.64698	-0.333402	-0.949911	0.28311	-0.24605	-0.28034	-0.21175	-0.08736	-0.11509	-0.05963	-0.40473	-0.4456	-0.36387	-0.26157	-0.55799	0.034842	0.103433	-0.20666	0.413529	0.149862	0.944633	-0.43633	-0.58427	-0.28838	-0.08682	-0.53171	0.358069	0.747691	0.451275	1.04411	0.809723	0.364833	1.25461	0.685658	0.537716
NT01ZM1394	0.12014	0.080517	0.159763	0.083085	0.093868	0.072301	0.157196	0.067167	0.247226	0.212559	0.115473	0.309646	0.31601	0.38591	0.24612	0.43709	0.76865	0.10554	0.093398	0.35858	-0.17178	0.065716	0.334427	-0.20299	0.12108	0.382733	-0.14057	-0.21075	-0.12352	-0.29799	-0.82836	-0.73127	-0.92544	-0.60343	-0.87107	-0.17113	-0.1343	-0.20796	-0.25038	-0.11273	-0.38802	0.38943	0.476668	0.302191	0.352374	0.490019	0.214729	0.426486	0.463318
NT01ZM1120	0.259215	0.358812	0.159619	0.045617	0.064122	0.027112	0.472814	0.653502	0.292125	0.686216	0.639335	0.733097	-0.784398	-0.801622	-0.767175	-1.38432	-1.75425	-1.0144	-0.70663	-0.94555	-0.46771	-0.81333	-0.93846	-0.68819	-0.59993	-0.95263	-0.24722	-0.0093	0.175691	-0.1943	0.283542	0.330423	0.236661	0.106769	0.36487	-0.1089	0.157186	-0.37499	0.090293	0.194196	-0.01361	1.11888	1.30387	0.933884	0.90528	1.00918	0.801377	1.33248	1.59856
NT01ZM1876	0.072052	-0.01538	0.159486	0.099676	0.003953	0.195399	0.044429	-0.03472	0.123573	0.061147	0.082689	0.039606	0.0505	0.00391	0.0971	0.249	0.25977	0.23823	0.190138	0.19716	0.183117	0.181779	0.138458	0.2251	0.198498	0.255862	0.141133	-0.12726	-0.39917	0.144654	0.130611	0.10907	0.152153	0.178374	0.202255	-0.03982	-0.30344	0.223799	-0.21469	-0.49489	0.06551	-0.53289	-0.8048	-0.26098	-0.50527	-0.78547	-0.22507	-0.56051	-0.82413
NT01ZM1390	0.086279	0.013346	0.159213	0.378988	0.558349	0.199626	-0.20643	-0.53166	0.1188	0.073052	-0.06503	0.211138	-0.867764	-0.500253	-1.23527	-1.13014	-0.032779	-2.22751	-0.40212	0.234162	-1.0384	-0.54186	0.00085	-1.08457	-0.26238	0.467474	-0.99223	-0.9952	-0.3536	-1.6368	-2.90937	-2.77128	-3.04745	-2.52972	-3.5063	-0.92227	-0.53296	-1.31157	-1.06814	-0.17424	-1.96203	1.03664	1.67824	0.395043	1.32935	2.22325	0.435456	0.743935	1.13324
NT01ZM0119	0.084888	0.010715	0.159061	-0.0329	0.156073	-0.22187	0.202677	-0.13464	0.539996	-0.31921	-0.34509	-0.29333	-0.07519	0.12012	-0.270505	0.13835	0.68399	-0.407286	0.474485	0.669087	0.279883	0.735429	0.774311	0.696547	0.213541	0.563863	-0.13678	0.065541	0.349825	-0.21874	-0.60795	-0.58207	-0.63383	-0.47873	-0.9727	0.139714	0.160852	0.118576	-0.00863	0.538799	-0.55606	-1.14742	-0.86313	-1.4317	-1.26521	-0.71778	-1.81264	-1.02963	-1.00849
NT01ZM0827	0.032701	-0.09351	0.158916	0.136772	0.315421	-0.04188	-0.07137	-0.50245	0.359708	-0.19146	-0.18834	-0.19458	1.14113	0.33303	1.94924	1.0135	0.72048	1.30653	-0.06759	0.230395	-0.36556	-0.00754	0.073339	-0.08842	-0.12763	0.38745	-0.64271	-0.48322	-0.01727	-0.94916	-1.54512	-1.54824	-1.542	-0.66612	0.067968	-0.357	-0.19592	-0.51808	-0.60943	0.161378	-1.38024	-0.86551	-0.39957	-1.33145	-0.76144	0.009369	-1.53225	-0.96958	-0.8085
NT01ZM0193	-0.04764	-0.25264	0.157355	0.003292	-0.17576	0.182346	-0.09858	-0.32952	0.132364	-0.16023	-0.11539	-0.20507	-0.030743	0.1954	-0.256884	-0.310681	-0.090994	-0.530369	-0.24911	-0.39345	-0.10477	-0.21829	-0.50052	0.063945	-0.27994	-0.28639	-0.27349	-0.48263	-0.3309	-0.63436	-0.34567	-0.39051	-0.30083	-0.54557	-0.84279	-0.27763	-0.15185	-0.40342	-0.68763	-0.50996	-0.8653	0.316272	0.467999	0.164545	0.367206	0.544876	0.189536	0.265338	0.391121
NT01ZM1709	0.102619	0.047925	0.157313	0.555765	0.51754	0.593991	-0.35053	-0.42169	-0.27937	-0.09562	-0.00015	-0.19109	-0.677665	-0.347408	-1.00792	0.11806	0.35561	-0.119498	0.668269	0.492252	0.844287	0.540816	0.281482	0.80015	0.795722	0.703021	0.888423	-0.17621	-0.78406	0.431647	0.783682	0.688212	0.879152	0.40624	0.027698	-0.12151	-0.74584	0.502809	-0.2309	-0.82229	0.360485	1.58738	0.979528	2.19524	2.04053	1.44914	2.63191	1.13424	0.509913
NT01ZM0848	0.004815	-0.14738	0.15701	-0.0012	-0.09821	0.095799	0.010834	-0.19655	0.218221	-0.03318	-0.24582	0.17947	0.5599	0.32051	0.79929	0.18959	-0.009325	0.38851	-0.3483	-0.3052	-0.3914	-0.3263	-0.28057	-0.37203	-0.37031	-0.32984	-0.41078	0.262212	0.37121	0.153213	0.067012	0.279658	-0.14563	0.466231	0.758435	0.414406	0.468213	0.3606	0.110017	0.274208	-0.05417	-0.61871	-0.50971	-0.72771	-0.62473	-0.46054	-0.78892	-0.61269	-0.55888
NT01ZM0830	0.096634	0.037861	0.155408	0.093428	0.176695	0.010161	0.099841	-0.10097	0.300656	0.096436	0.221647	-0.02878	0.41352	0.76015	0.06688	0.41842	0.78826	0.04858	0.006604	-0.1332	0.14641	0.008306	-0.29451	0.311126	0.004901	0.028108	-0.01831	0.317186	0.560617	0.073755	0.353367	0.228156	0.478579	0.012537	-0.46511	0.37596	0.47735	0.274569	0.258412	0.643884	-0.12706	-0.56771	-0.32427	-0.81114	-0.57091	-0.18544	-0.95638	-0.5645	-0.46311
NT01ZM0826	-0.05433	-0.26397	0.155321	0.072527	0.07981	0.065245	-0.18118	-0.60776	0.245398	-0.07955	-0.3422	0.183094	0.70872	0.61794	0.79949	0.6351	0.47671	0.79348	-0.12443	-0.274	0.025142	-0.17524	-0.40678	0.056294	-0.07362	-0.14122	-0.00601	-0.54729	-0.16275	-0.93183	-0.63269	-0.37004	-0.89533	-0.35459	-0.18848	-0.33764	-0.17003	-0.50525	-0.75694	-0.15547	-1.35841	-0.04873	0.335808	-0.43327	0.078122	0.679592	-0.52335	-0.17559	-0.00798
NT01ZM1903	0.13079	0.106617	0.154962	0.124335	0.219894	0.028775	0.137245	-0.00666	0.281149	-0.04464	0.145588	-0.23487	0.49768	-0.001505	0.99687	-0.280332	-0.352548	-0.208116	-0.68707	-0.42717	-0.94697	-0.59613	-0.50329	-0.68897	-0.77801	-0.35104	-1.20498	-1.03992	-0.39122	-1.68863	-2.20843	-2.39866	-2.01821	-1.78123	-1.40029	-1.01575	-0.48678	-1.54472	-1.0641	-0.29566	-1.83253	0.978418	1.62712	0.329714	0.971963	1.7404	0.203527	0.984873	1.51385
NT01ZM0232	0.103195	0.051621	0.154769	0.345867	0.295554	0.39618	-0.13948	-0.19231	-0.08664	-0.03006	0.167459	-0.22757	0.05953	-0.08392	0.20298	0.14857	0.09941	0.19773	0.034333	0.003446	0.065221	-0.02038	-0.17644	0.135685	0.089044	0.183331	-0.00524	-0.44183	-0.19654	-0.68712	-0.62535	-0.82286	-0.42783	-0.66437	-0.53596	-0.39025	-0.14622	-0.63429	-0.4934	-0.24685	-0.73995	0.980831	1.22612	0.735539	1.2235	1.47006	0.97695	0.738159	0.982191
NT01ZM0837	0.255815	0.357214	0.154416	0.254071	0.324518	0.183625	0.257559	0.389911	0.125207	0.125733	0.334968	-0.0835	0.12739	0.13361	0.12116	-0.108263	0.04372	-0.26025	-0.16973	-0.06242	-0.27705	-0.10382	-0.03495	-0.1727	-0.23565	-0.08989	-0.38141	0.180966	0.192518	0.169414	-0.04522	-0.25446	0.164015	-0.16143	-0.26691	0.079567	0.122072	0.037062	0.282365	0.262965	0.301766	0.178388	0.18994	0.166835	0.176643	0.157243	0.196044	0.180132	0.222636
NT01ZM0574	0.045436	-0.0635	0.15437	-0.17292	-0.04845	-0.29738	0.263787	-0.07854	0.606117	0.13535	-0.09479	0.36549	0.24745	-0.249079	0.74398	0.13474	-0.154797	0.42428	-0.04849	0.102405	-0.19939	0.015727	0.110529	-0.07907	-0.11271	0.094282	-0.3197	-0.00229	0.241123	-0.2457	-0.54749	-0.31735	-0.77763	0.151666	0.675713	0.106648	0.116661	0.096634	-0.11122	0.365584	-0.58802	-0.64424	-0.40083	-0.88765	-0.86259	-0.38578	-1.33939	-0.42589	-0.41587
NT01ZM1264	-0.10391	-0.36205	0.154235	-0.14171	-0.62056	0.337141	-0.06611	-0.10355	-0.02867	0.082432	0.002553	0.16231	0.11533	0.13416	0.09649	0.27699	0.40377	0.15022	0.087394	0.216553	-0.04176	0.013122	0.1635	-0.13726	0.161666	0.269606	0.053726	0.365725	-0.26075	0.992199	0.733882	0.813761	0.654003	0.873165	0.776093	0.62387	0.218099	1.02964	0.10758	-0.7396	0.954758	-0.04263	-0.66911	0.583843	-0.08043	-0.92761	0.76675	-0.00483	-0.4106
NT01ZM0252	0.107792	0.06181	0.153773	-0.42161	-0.24105	-0.60218	0.637194	0.364668	0.909721	0.077831	0.262197	-0.10653	0.01379	0.52203	-0.494451	-0.603948	-0.164606	-1.04329	-0.33805	-0.6354	-0.04071	-0.05837	-0.58416	0.467416	-0.61773	-0.68663	-0.54884	0.030763	0.633026	-0.5715	0.023183	-0.16118	0.207549	-0.54594	-1.17766	0.076744	0.452462	-0.29897	-0.01522	0.81359	-0.84403	-0.74774	-0.14547	-1.35	-1.27714	-0.44833	-2.10595	-0.21833	0.157383
NT01ZM0856	0.093495	0.033225	0.153764	-0.00314	-0.1317	0.125418	0.190132	0.198153	0.18211	-0.41397	-0.44449	-0.38345	0.15702	0.44431	-0.130272	0.56718	0.26727	0.86708	0.712208	0.144285	1.28013	1.01426	0.465606	1.56291	0.410159	-0.17704	0.997353	0.96548	0.58183	1.34913	2.48497	2.5155	2.45445	1.93251	1.94092	1.02575	0.71039	1.34111	0.90521	0.45327	1.35715	-1.24234	-1.62599	-0.85869	-1.33898	-1.79092	-0.88704	-1.1457	-1.46106
NT01ZM1446	0.024597	-0.10452	0.153711	0.075684	-0.01335	0.164719	-0.02649	-0.19568	0.142704	-0.18103	-0.22824	-0.13383	0.16968	0.33768	0.00169	0.17258	0.31079	0.03438	0.080172	-0.01061	0.170958	0.157444	0.005664	0.309224	0.002899	-0.02689	0.032692	0.038394	0.051096	0.025693	0.207265	0.254471	0.16006	0.122613	-0.08152	0.167509	0.140131	0.194886	-0.09072	-0.03794	-0.1435	-0.17766	-0.16496	-0.19036	-0.12657	-0.07379	-0.17935	-0.22874	-0.25612
NT01ZM0365	0.149893	0.146669	0.153118	-0.05857	-0.28685	0.169716	0.358353	0.580186	0.136521	0.399872	0.296473	0.503272	0.21085	0.18829	0.23342	0.00388	-0.044578	0.05233	-0.22774	-0.09101	-0.36446	-0.2485	0.050844	-0.54784	-0.20698	-0.23287	-0.18108	0.282937	-0.16565	0.731526	0.458079	0.561478	0.35468	0.559259	0.606604	0.286162	0.06263	0.509694	0.279712	-0.39393	0.953359	-0.22741	-0.676	0.221178	-0.43587	-1.10952	0.237776	-0.01895	-0.24248
NT01ZM1229	0.23927	0.3262	0.15234	0.727606	0.755975	0.699237	-0.24907	-0.10358	-0.39456	0.356021	0.023645	0.688398	-0.455991	-0.207523	-0.704459	-0.181221	-0.541349	0.17891	-0.02777	-0.39744	0.341888	-0.33032	-0.46105	-0.19959	0.27477	-0.33383	0.883365	-0.01362	0.146958	-0.1742	0.565124	0.897501	0.232748	0.326125	0.400565	-0.10055	0.118589	-0.31969	0.073309	0.175327	-0.02871	1.52614	1.68671	1.36556	2.01447	2.11649	1.91246	1.0378	1.25694
NT01ZM0425	0.183193	0.214203	0.152184	0.107705	-0.02181	0.237221	0.258681	0.450216	0.067147	0.245599	0.608685	-0.11749	-0.299354	-0.42569	-0.173019	-0.295131	-0.361847	-0.228415	0.010765	-0.01539	0.036922	0.017306	-0.09463	0.12924	0.004223	0.063843	-0.0554	0.057028	0.031428	0.082627	0.134941	-0.22815	0.498028	-0.10418	0.024524	0.026018	0.160943	-0.10891	0.088037	-0.09809	0.274161	-0.09986	-0.12546	-0.07426	-0.17534	-0.36147	0.010781	-0.02437	0.110557
NT01ZM0375	0.216097	0.280838	0.151357	-0.05285	0.008689	-0.1144	0.485049	0.552987	0.41711	0.285845	0.371036	0.200655	-0.673311	-0.607152	-0.739471	-1.05813	-0.885863	-1.23039	-0.28521	-0.18774	-0.38269	-0.18561	-0.09676	-0.27446	-0.38481	-0.27871	-0.49092	-0.71571	-0.62818	-0.80324	-0.9982	-1.08339	-0.91301	-1.05676	-1.21571	-0.78045	-0.68973	-0.87118	-0.65097	-0.56664	-0.7353	0.887331	0.97486	0.799801	0.618379	0.702711	0.534048	1.15628	1.24701
NT01ZM1449	0.006797	-0.13687	0.15046	-0.26953	-0.11748	-0.42159	0.283126	-0.15625	0.722507	0.119045	0.040471	0.19762	0.74885	0.39641	1.10129	0.54334	0.2289	0.85777	-0.12348	-0.26588	0.018925	-0.04143	-0.36424	0.281368	-0.20552	-0.16751	-0.24352	-0.64361	-0.30269	-0.98453	-0.69973	-0.62116	-0.77831	-0.36086	0.083724	-0.49995	-0.45475	-0.54515	-0.78728	-0.15064	-1.42391	-0.61291	-0.27199	-0.95383	-0.88924	-0.2526	-1.52587	-0.33658	-0.29138
NT01ZM0407	0.263529	0.378291	0.148767	0.314716	0.220583	0.408849	0.212342	0.535999	-0.11131	0.261294	0.310965	0.211623	-0.527117	-0.525564	-0.528671	-0.381635	-1.15855	0.39528	0.121006	-0.52047	0.762484	0.096531	-0.40795	0.601016	0.145482	-0.63299	0.923953	-0.47255	-0.74986	-0.19524	1.08772	1.03805	1.13739	0.518029	1.03494	-0.58731	-0.65573	-0.5189	-0.35779	-0.84399	0.128417	1.00094	0.723629	1.27825	1.05213	0.565921	1.53833	0.949753	0.881337
NT01ZM0563	0.234736	0.321095	0.148378	0.357967	0.272362	0.443572	0.111506	0.369829	-0.14682	0.297011	0.300016	0.294007	0.49645	-0.390872	1.38378	-0.622011	-0.864332	-0.37969	-1.21122	-0.43855	-1.98388	-1.30397	-0.40365	-2.20429	-1.11846	-0.47346	-1.76346	-0.77524	-1.14169	-0.40879	-1.95411	-1.95712	-1.95111	-0.93557	-0.18247	-0.8616	-1.05608	-0.66711	-0.68888	-1.22729	-0.15047	1.19406	0.827611	1.56051	1.31729	0.778878	1.8557	1.07083	0.876345
NT01ZM0919	0.051103	-0.04608	0.148284	0.208441	0.20195	0.214933	-0.10623	-0.2941	0.081635	0.292599	0.116653	0.468545	0.77425	0.11312	1.43539	0.75122	0.38737	1.11507	-0.22245	0.068878	-0.51378	-0.42187	-0.1365	-0.70723	-0.02303	0.274257	-0.32032	-1.09808	-0.68227	-1.5139	-2.09656	-1.92061	-2.2725	-1.28166	-0.59834	-1.0009	-0.67577	-1.32603	-1.19526	-0.68876	-1.70177	0.443018	0.858836	0.0272	0.600356	1.10686	0.093849	0.28568	0.610809
NT01ZM0435	0.075475	0.00314	0.147809	0.291743	0.360324	0.223162	-0.14079	-0.35404	0.072457	-0.02973	0.06025	-0.1197	0.44014	0.54587	0.3344	1.3416	1.16807	1.51513	0.84593	0.415058	1.2768	0.790397	0.207911	1.37288	0.901463	0.622204	1.18072	-0.06039	-0.56083	0.440047	1.30179	1.21181	1.39177	0.955154	1.00035	0.011942	-0.62941	0.653297	-0.13273	-0.49225	0.226796	0.646226	0.145787	1.14667	0.862494	0.50297	1.22202	0.429958	-0.2114
NT01ZM0971	0.19356	0.239534	0.147586	0.149422	0.326369	-0.02752	0.237697	0.152699	0.322696	0.764444	0.522429	1.00646	-0.259038	-0.403652	-0.114425	0.5763	-0.514282	1.66688	0.571964	-0.2955	1.43942	0.308591	-0.48036	1.09754	0.835337	-0.11063	1.7813	-1.03337	-0.03997	-2.02676	-0.29184	-0.04983	-0.53385	-0.58406	0.239402	-1.07934	-0.21692	-1.94176	-0.98739	0.136972	-2.11176	0.034736	1.02813	-0.95866	-0.0094	1.11496	-1.13377	0.078874	0.941294
NT01ZM1935	-0.04671	-0.24096	0.147552	0.131525	-0.15584	0.418892	-0.22494	-0.32608	-0.12379	-0.05386	-0.11919	0.011479	-0.508298	0.53043	-1.54703	-0.262776	0.63867	-1.16423	0.159982	0.004795	0.315169	0.074442	-0.09865	0.247536	0.245522	0.108242	0.382802	-0.7159	-0.73518	-0.69662	-0.38624	-0.32091	-0.45158	-1.10492	-2.39837	-0.52164	-0.44781	-0.59547	-0.91016	-1.02255	-0.79777	2.12198	2.1027	2.14127	2.30021	2.18782	2.41261	1.94375	2.01758
NT01ZM0431	-0.07446	-0.29632	0.147392	-0.12326	-0.32326	0.076742	-0.02567	-0.26937	0.218043	-0.13344	-0.57151	0.304626	0.533	0.21643	0.84958	0.61288	0.46555	0.76021	0.133764	0.400193	-0.13266	0.187653	0.551263	-0.17596	0.079874	0.249122	-0.08937	0.173082	0.467928	-0.12176	-0.65462	-0.21655	-1.09269	0.107331	0.4166	0.394938	0.667931	0.121945	-0.04877	0.267924	-0.36547	-0.26624	0.028606	-0.56108	-0.31504	0.001661	-0.63173	-0.21744	0.055552
NT01ZM1557	0.109614	0.072654	0.146575	-0.05561	-0.1996	0.08837	0.274841	0.344903	0.20478	-0.0652	0.157743	-0.28815	-0.082535	-0.697563	0.53249	-0.48896	-1.03672	0.05881	-0.2364	-0.24558	-0.22722	-0.06638	-0.152	0.019244	-0.40642	-0.33916	-0.47369	0.460526	0.866198	0.054854	0.073213	-0.14973	0.296161	0.305127	1.08032	0.497486	1.01018	-0.01521	0.423566	0.722216	0.124915	-0.71975	-0.31408	-1.12542	-0.88498	-0.58633	-1.18363	-0.55452	-0.04183
NT01ZM0779	0.166059	0.186651	0.145467	0.130304	0.017	0.243607	0.201814	0.356301	0.047327	0.005702	-0.01978	0.031181	-0.434117	-0.885746	0.01751	-0.485586	-1.37632	0.40515	0.046587	-0.30254	0.395713	0.144643	-0.1145	0.403786	-0.05147	-0.49058	0.387639	-0.07028	-0.32811	0.187539	0.88579	0.911269	0.860311	0.919616	1.81453	-0.09088	-0.2148	0.033052	-0.04969	-0.44141	0.342026	-0.17783	-0.43565	0.079996	-0.21358	-0.6053	0.178136	-0.14207	-0.266
NT01ZM0989	0.306839	0.468264	0.145413	0.397291	0.423215	0.371367	0.216386	0.513314	-0.08054	-0.0319	0.215478	-0.27927	0.32376	1.39978	-0.75225	-0.134424	1.34682	-1.61567	-0.33404	0.095964	-0.76405	-0.2099	0.244882	-0.66469	-0.45819	-0.05295	-0.86342	0.034076	-0.33527	0.40342	-0.4566	-0.70397	-0.20922	-1.15116	-2.856	-0.12735	-0.36119	0.106492	0.195502	-0.30934	0.700347	-0.0272	-0.39654	0.342142	0.063252	-0.44159	0.568097	-0.11765	-0.35149
NT01ZM0992	0.08123	0.017089	0.14537	-0.04616	-0.10086	0.008539	0.20862	0.135039	0.282201	0.300257	0.284936	0.315579	-0.292441	0.28802	-0.8729	-0.165588	0.25739	-0.588565	0.081034	-0.10558	0.267646	0.035215	-0.18053	0.250957	0.126853	-0.03063	0.284335	0.284985	0.584207	-0.01424	0.358987	0.374308	0.343665	-0.11765	-0.78661	0.349126	0.638907	0.059344	0.220845	0.529507	-0.08782	-0.3432	-0.04398	-0.64242	-0.47059	-0.16193	-0.77925	-0.21581	0.073974
NT01ZM1304	0.110931	0.076506	0.145356	0.004364	-0.03645	0.045174	0.217497	0.189458	0.245537	0.012434	-0.06062	0.085489	0.03227	-0.27161	0.33615	0.05807	-0.290018	0.40616	0.128336	0.106631	0.150042	0.230868	0.23167	0.230066	0.025805	-0.01841	0.070018	0.28726	0.418104	0.156416	0.199828	0.272882	0.126773	0.445992	0.880638	0.321685	0.458914	0.184456	0.252835	0.377294	0.128377	-0.26724	-0.1364	-0.39808	-0.37381	-0.24935	-0.49826	-0.16067	-0.02344
NT01ZM0621	0.159227	0.173146	0.145308	-0.12678	-0.13457	-0.11899	0.445234	0.480864	0.409604	0.628608	0.687416	0.5698	-0.457823	-1.45863	0.54299	-0.499113	-1.3099	0.31167	-0.13298	0.045461	-0.31142	-0.22466	-0.05781	-0.39151	-0.04129	0.148737	-0.23132	0.656453	1.07079	0.242117	-0.11476	-0.17357	-0.05595	0.620324	1.82805	0.642534	1.07858	0.206487	0.670372	1.063	0.277747	0.513531	0.927867	0.099195	0.227525	0.620149	-0.1651	0.799538	1.23558
NT01ZM1257	0.141414	0.138298	0.144529	-0.35115	-0.20651	-0.4958	0.633979	0.483104	0.784854	0.443648	0.420978	0.466319	-0.424754	-0.30089	-0.548618	0.67348	0.04422	1.30273	1.1934	0.376175	2.01062	1.28856	0.407239	2.16989	1.09823	0.345112	1.85135	0.49685	1.19656	-0.20286	1.43159	1.45426	1.40892	0.869602	1.20653	0.499966	1.05191	-0.05198	0.493735	1.3412	-0.35373	-1.89826	-1.19855	-2.59796	-2.39082	-1.54335	-3.23829	-1.40569	-0.85374
NT01ZM1110	0.019832	-0.10458	0.144247	0.040027	-0.19622	0.276269	-0.00036	-0.01295	0.012225	0.14224	-0.22506	0.509544	0.40877	0.20583	0.61172	0.30621	0.29726	0.31517	-0.17386	0.197486	-0.54521	-0.24516	0.303542	-0.79387	-0.10256	0.09143	-0.29655	0.492044	0.257127	0.72696	-0.01573	0.351571	-0.38304	0.616192	0.757456	0.616459	0.493369	0.739548	0.367628	0.020884	0.714373	-0.49649	-0.73141	-0.26157	-0.47629	-0.82304	-0.12955	-0.51668	-0.63977
NT01ZM0755	0.137739	0.131478	0.144	0.100271	0.544311	-0.34377	0.175207	-0.28136	0.631769	0.060423	-0.10481	0.225652	0.58727	0.35607	0.81848	0.58523	0.48849	0.68197	0.055347	0.044148	0.066546	0.112739	-0.04413	0.269605	-0.00205	0.132422	-0.13651	-1.18545	-0.45438	-1.91652	-1.89412	-1.72889	-2.05935	-1.48511	-1.26648	-1.17919	-0.89842	-1.45996	-1.19171	-0.01033	-2.37308	0.19716	0.928233	-0.53391	0.159692	1.34107	-1.02168	0.234628	0.515399
NT01ZM0896	-0.01977	-0.18299	0.143441	-0.2008	-0.12921	-0.27239	0.161255	-0.23677	0.559275	0.29879	-0.07353	0.671114	0.50831	-0.035316	1.05194	0.75311	0.24605	1.26017	0.176027	0.199747	0.152306	0.107259	0.118131	0.096387	0.244794	0.281363	0.208225	0.18187	0.49408	-0.13034	-0.17778	0.194542	-0.5501	0.581342	1.2818	0.345084	0.422487	0.267681	0.018657	0.565673	-0.52836	-0.64373	-0.33152	-0.95594	-0.82476	-0.27774	-1.37177	-0.4627	-0.3853
NT01ZM0170	-0.12785	-0.39911	0.143419	-0.04374	-0.16109	0.073601	-0.21195	-0.63713	0.213238	0.059732	-0.14604	0.265505	-0.214246	0.17591	-0.604399	-0.947054	0.23887	-2.13298	-0.86865	-0.18258	-1.55471	-1.00449	-0.42813	-1.58085	-0.73281	0.062963	-1.52858	0.004893	0.448264	-0.43848	-1.81061	-1.60484	-2.01638	-1.33443	-2.38514	0.276158	0.56561	-0.01329	-0.26637	0.330918	-0.86366	0.494651	0.938022	0.051279	0.578751	1.17604	-0.01854	0.41055	0.700002
NT01ZM1366	0.054199	-0.03447	0.142868	0.16433	0.146334	0.182326	-0.05593	-0.21527	0.103409	-0.21803	0.046369	-0.48243	0.93683	0.1295	1.74416	0.61125	0.16867	1.05383	-0.24453	-0.09165	-0.39742	-0.16349	-0.22248	-0.1045	-0.32558	0.039168	-0.69034	-0.45131	-0.83104	-0.07157	-0.37733	-0.64173	-0.11293	0.139658	0.972932	-0.36264	-0.81305	0.087773	-0.53997	-0.84904	-0.23091	0.692444	0.312707	1.07218	0.802575	0.493511	1.11164	0.582312	0.131903
NT01ZM0615	0.075457	0.008057	0.142857	-0.12816	-0.18751	-0.06881	0.279073	0.203626	0.35452	0.42913	0.241821	0.616439	0.05285	-0.690686	0.79639	-0.030271	-0.814422	0.75388	-0.15815	-0.14283	-0.17347	-0.23318	-0.16193	-0.30443	-0.08312	-0.12374	-0.04251	-0.16918	0.080968	-0.41934	-0.44997	-0.26266	-0.63728	0.205952	1.22441	-0.10178	0.140321	-0.34389	-0.23658	0.021616	-0.49478	-0.46215	-0.212	-0.71231	-0.66577	-0.40757	-0.92397	-0.25854	-0.01643
NT01ZM1850	0.103755	0.065075	0.142435	0.097706	-0.00805	0.203465	0.109804	0.138204	0.081405	-0.04326	-0.10799	0.021455	0.48975	0.51303	0.46647	0.60202	0.60177	0.60227	0.188804	0.211834	0.165774	0.265338	0.334928	0.195749	0.112269	0.088739	0.135799	0.444964	0.119862	0.770066	0.724006	0.788726	0.659286	0.75752	0.742168	0.483643	0.225621	0.741666	0.406284	0.014102	0.798465	-0.61127	-0.93637	-0.28617	-0.61732	-1.0095	-0.22514	-0.60522	-0.86324
NT01ZM0185	0.233913	0.325489	0.142337	0.415909	0.324148	0.507669	0.051917	0.326829	-0.22299	0.03863	0.143602	-0.06634	0.05218	-0.063554	0.16791	0.16901	0.11319	0.22484	0.123478	0.268359	-0.0214	0.130121	0.359972	-0.09973	0.116834	0.176745	0.056923	0.265673	0.043283	0.488062	0.1983	0.093327	0.303272	0.210424	0.324794	0.174097	0.135044	0.21315	0.357248	-0.04848	0.762974	-0.22974	-0.45213	-0.00735	-0.04775	-0.45347	0.357978	-0.41174	-0.45079
NT01ZM0414	0.031812	-0.07832	0.141945	0.409493	0.146292	0.672694	-0.34587	-0.30293	-0.3888	-0.7081	-0.65057	-0.76563	0.24731	0.53137	-0.036752	-0.004033	0.60287	-0.610933	-0.07023	0.245311	-0.38577	0.110887	0.419128	-0.19735	-0.25134	0.071495	-0.57418	-0.03861	-0.55737	0.480148	-0.15093	-0.20846	-0.0934	-0.18261	-0.77659	0.071524	-0.29416	0.437212	-0.14874	-0.82057	0.523084	0.871082	0.352325	1.38984	1.24876	0.576937	1.92059	0.493402	0.127713
NT01ZM0589	-0.09044	-0.32239	0.141518	0.124252	0.200862	0.047641	-0.30513	-0.84565	0.235394	0.073828	-0.01452	0.162182	0.46205	-0.483498	1.40761	-0.714845	-0.886288	-0.543401	-1.36638	-0.81835	-1.9144	-1.55586	-1.23392	-1.87779	-1.1769	-0.40279	-1.95101	-1.08631	-0.34728	-1.82534	-2.92139	-2.83303	-3.00974	-1.68659	-0.94193	-0.85435	-0.42389	-1.28482	-1.31827	-0.27067	-2.36586	-0.48985	0.249177	-1.22888	-0.27516	0.772434	-1.32276	-0.70454	-0.27408
NT01ZM1925	0.068816	-0.00319	0.140821	0.172617	-0.09395	0.439183	-0.03498	0.087572	-0.15754	-0.04491	0.068773	-0.15859	-0.191183	0.47892	-0.861284	-0.291024	0.3836	-0.965649	-0.09488	-0.08592	-0.10384	-0.08992	-0.07652	-0.10331	-0.09984	-0.09532	-0.10437	-0.47473	-0.43079	-0.51868	-0.5366	-0.65029	-0.42292	-1.09401	-1.99049	-0.40273	-0.16422	-0.64124	-0.54674	-0.69735	-0.39613	1.40381	1.44776	1.35986	1.50761	1.357	1.65823	1.30001	1.53852
NT01ZM0740	0.045947	-0.04838	0.140275	0.346585	0.203915	0.489255	-0.25469	-0.30067	-0.20871	-0.41192	-0.20382	-0.62002	-0.152523	-0.212754	-0.092293	-0.190119	0.58478	-0.96502	0.041021	0.749111	-0.66707	0.119637	0.700685	-0.46141	-0.0376	0.797537	-0.87273	0.148773	-0.16503	0.46258	-0.9536	-1.1617	-0.7455	-0.56479	-1.04124	0.2431	-0.02236	0.508564	0.054446	-0.3077	0.416595	0.094484	-0.21932	0.408291	0.395121	0.032972	0.757271	-0.20615	-0.47162
NT01ZM0133	0.09331	0.04664	0.13998	0.173009	0.401772	-0.05575	0.013612	-0.30849	0.335715	-0.16374	-0.42888	0.101405	0.43362	0.61678	0.25045	0.77497	0.90561	0.64433	0.43003	0.349025	0.511036	0.518705	0.409218	0.628191	0.341356	0.288831	0.393881	-0.13569	-0.04011	-0.23126	-0.06925	0.195889	-0.33439	0.03876	-0.17045	-0.08902	-0.26887	0.090839	-0.18236	0.188653	-0.55337	-0.5973	-0.50173	-0.69288	-0.51761	-0.1466	-0.88862	-0.677	-0.85686
NT01ZM0539	0.070985	0.002711	0.13926	0.119969	0.110589	0.129348	0.022002	-0.10517	0.149173	-0.25112	-0.23349	-0.26875	0.39307	-0.092963	0.8791	0.28714	0.14661	0.42766	0.030629	0.303734	-0.24248	0.16719	0.367895	-0.03352	-0.10593	0.239573	-0.45144	0.501306	0.406943	0.595668	0.049459	0.031831	0.067088	0.586186	1.00389	0.569581	0.416323	0.722839	0.433031	0.397564	0.468497	-0.97517	-1.06953	-0.8808	-0.92618	-0.96165	-0.89072	-1.02415	-1.17741
NT01ZM1363	0.069475	0.000212	0.138738	-0.02203	0.215789	-0.25986	0.160984	-0.21537	0.537333	-0.44874	-0.51142	-0.38606	1.01723	0.23834	1.79613	0.5313	0.29056	0.77203	-0.18107	0.200257	-0.56241	0.123787	0.348285	-0.10071	-0.48594	0.052228	-1.0241	-0.39056	0.21803	-0.99915	-1.76181	-1.69913	-1.82449	-0.82109	-0.14133	-0.3213	-0.01979	-0.6228	-0.45982	0.455853	-1.3755	-0.14269	0.465903	-0.75127	-0.23419	0.68148	-1.14987	-0.05118	0.250325
NT01ZM1309	0.11267	0.086651	0.138688	0.276623	0.188097	0.365149	-0.05128	-0.01479	-0.08777	0.087494	0.075246	0.099741	-0.134006	0.03846	-0.306476	-0.085664	0.01256	-0.183892	-0.02105	-0.07092	0.028827	-0.09043	-0.11594	-0.06493	0.048343	-0.0259	0.122584	0.086103	-0.1083	0.280506	0.380252	0.3925	0.368004	0.228026	0.047562	0.112122	-0.01977	0.244017	0.060085	-0.19683	0.316996	0.080333	-0.11407	0.274736	0.244287	-0.01262	0.501197	-0.08362	-0.21552
NT01ZM1002	-0.03523	-0.20912	0.138668	0.050613	-0.12077	0.221992	-0.12107	-0.29748	0.055343	0.101129	0.060205	0.142054	0.01515	-0.202757	0.23306	0.36743	0.24238	0.49249	0.241183	0.266298	0.216068	0.130085	0.087458	0.172713	0.352281	0.445138	0.259424	0.59262	0.622257	0.562983	0.512752	0.553677	0.471828	0.760856	0.989498	0.766514	0.793636	0.739392	0.418725	0.450877	0.386573	-1.03345	-1.00381	-1.06308	-0.94761	-0.91545	-0.97976	-1.11929	-1.09216
NT01ZM1171	0.134105	0.130164	0.138046	0.31111	0.049495	0.572725	-0.0429	0.210832	-0.29663	-0.08016	-0.06037	-0.09995	-0.398453	-0.015162	-0.781744	-0.37119	-0.39156	-0.350821	0.045893	-0.2408	0.332583	0.064523	-0.1052	0.234242	0.027263	-0.3764	0.430923	-0.62111	-0.92914	-0.31308	0.260301	0.24051	0.280091	-0.28412	-0.52607	-0.61717	-0.66752	-0.56681	-0.62505	-1.19075	-0.05935	1.44077	1.13274	1.7488	1.61777	1.05207	2.18348	1.26376	1.21341
NT01ZM1242	0.097884	0.057984	0.137785	-0.07354	0.17791	-0.32498	0.269305	-0.06194	0.600553	0.423531	0.299799	0.547264	0.2586	0.35263	0.16457	0.83942	0.62453	1.05432	0.503708	0.091027	0.916388	0.426595	-0.08984	0.943032	0.580821	0.271898	0.889744	0.124425	0.63843	-0.38958	0.43578	0.559513	0.312047	0.290878	0.371453	0.164325	0.386983	-0.05833	0.084524	0.889877	-0.72083	-0.28153	0.232478	-0.79553	-0.45295	0.352404	-1.2583	-0.11011	0.112551
NT01ZM1938	-0.12905	-0.3957	0.137608	0.105736	0.359849	-0.14838	-0.36383	-1.15126	0.423593	0.005455	-0.23792	0.248829	-2.35068	-0.139863	-4.56149	0.49073	0.65523	0.32624	2.65677	0.338423	4.97512	2.47213	-0.11825	5.0625	2.84141	0.795092	4.88773	-2.22758	-0.03412	-4.42104	0.215654	0.459029	-0.02772	-2.37906	-3.9626	-1.96092	-0.28824	-3.63361	-2.49424	0.21999	-5.20846	0.392712	2.58617	-1.80075	0.627496	3.34172	-2.08673	0.157928	1.83062
NT01ZM0507	0.148355	0.159311	0.137398	-0.10549	0.170045	-0.38102	0.402199	0.148576	0.655821	0.471908	0.448284	0.495532	0.38458	-0.345359	1.11451	-0.358964	-0.806673	0.08874	-0.7784	-0.61117	-0.94562	-0.81325	-0.76102	-0.86548	-0.74354	-0.46131	-1.02577	-0.68739	-0.17252	-1.20226	-1.53672	-1.51309	-1.56034	-0.83832	-0.05322	-0.69835	-0.44805	-0.94864	-0.67643	0.103015	-1.45588	0.321602	0.836473	-0.19327	0.067758	0.847207	-0.71169	0.575446	0.825739
NT01ZM0737	0.10062	0.063933	0.137307	0.351217	0.190141	0.512292	-0.14998	-0.06228	-0.23768	-0.31012	-0.31765	-0.30258	-0.052623	0.10377	-0.209019	-0.155504	-0.191201	-0.119807	-0.02281	-0.16729	0.121665	0.05726	-0.0396	0.154118	-0.10288	-0.29497	0.089212	0.22991	-0.00628	0.466096	0.755047	0.76258	0.747514	0.530254	0.449788	0.266597	0.154799	0.378395	0.193222	-0.16735	0.553796	0.600386	0.3642	0.836573	0.850983	0.490409	1.21156	0.34979	0.237992
NT01ZM0182	0.023321	-0.09065	0.137291	0.006917	0.120871	-0.10704	0.039724	-0.30217	0.381619	0.18052	0.325894	0.035147	0.03518	-0.159371	0.22973	-0.254104	-0.188269	-0.319939	-0.35968	-0.34293	-0.37643	-0.43008	-0.65696	-0.2032	-0.28928	-0.0289	-0.54967	-1.24169	-0.91177	-1.57162	-1.60512	-1.75049	-1.45975	-1.4472	-1.36139	-1.12772	-1.02572	-1.22972	-1.35566	-0.79781	-1.91351	0.403941	0.733865	0.074016	0.387537	0.945386	-0.17031	0.420344	0.522344
NT01ZM0806	0.133948	0.13154	0.136356	0.111877	0.20726	0.016493	0.156019	0.05582	0.256218	-0.40677	-0.44589	-0.36765	0.80392	0.23626	1.37159	0.56605	0.46641	0.66568	0.043517	0.481009	-0.39397	0.324911	0.731866	-0.08204	-0.23788	0.230152	-0.70591	0.173569	0.293462	0.053676	-0.82131	-0.78218	-0.86043	-0.09172	0.353149	0.175977	0.198078	0.153875	0.171161	0.388845	-0.04652	-1.44731	-1.32741	-1.5672	-1.46938	-1.25169	-1.68706	-1.42523	-1.40313
NT01ZM1137	-0.024	-0.18394	0.135946	0.004699	-0.04884	0.058238	-0.05269	-0.31903	0.213653	0.074326	-0.16618	0.31483	0.11369	0.4633	-0.235926	0.59648	0.689	0.50396	0.41928	0.149266	0.689295	0.355773	0.07284	0.638706	0.482788	0.225693	0.739883	0.122838	0.190225	0.055451	0.595479	0.835983	0.354975	0.43151	0.136753	0.282779	0.243764	0.321793	-0.0371	0.136686	-0.21089	-0.52578	-0.4584	-0.59317	-0.49709	-0.3233	-0.67088	-0.55448	-0.59349
NT01ZM1723	0.19119	0.247163	0.135217	0.182536	0.1599	0.205172	0.199845	0.334426	0.065263	0.239594	0.317986	0.161202	0.01334	-0.091167	0.11785	-0.060075	-0.196081	0.07593	-0.09329	-0.09669	-0.08989	-0.11317	-0.08847	-0.13786	-0.07342	-0.10491	-0.04192	-0.01918	0.089227	-0.12759	-0.12079	-0.19919	-0.0424	-0.15051	0.009836	-0.07516	0.111863	-0.26218	0.036789	0.066591	0.006988	-0.02996	0.078449	-0.13837	-0.03862	-0.00881	-0.06842	-0.02131	0.165713
NT01ZM1839	0.279867	0.425241	0.134492	-0.06513	0.296768	-0.42703	0.624864	0.553715	0.696014	0.10236	0.15019	0.054529	-0.75714	-1.21107	-0.303209	-0.260548	-0.769065	0.24797	0.757845	0.643769	0.87192	1.0191	0.845531	1.19266	0.496592	0.442007	0.551178	0.660028	0.939439	0.380617	0.608768	0.560937	0.656598	0.827168	1.4688	0.514653	0.57754	0.451766	0.805402	1.30134	0.309467	-1.70316	-1.42375	-1.98258	-2.04816	-1.55223	-2.5441	-1.35817	-1.29528
NT01ZM1328	0.195034	0.255658	0.13441	-0.03633	0.089526	-0.16218	0.426393	0.421789	0.430997	0.503054	0.267094	0.739015	-0.069242	-0.110525	-0.027959	-0.050627	-0.419316	0.31806	-0.01972	-0.23144	0.192012	-0.05805	-0.1541	0.038004	0.018615	-0.30879	0.346021	0.224898	0.290072	0.159723	0.583179	0.819139	0.347219	0.628391	0.901706	0.164274	0.16422	0.164327	0.285521	0.415923	0.15512	-0.10034	-0.03516	-0.16551	-0.3317	-0.2013	-0.4621	0.131021	0.130967
NT01ZM1207	0.117557	0.101008	0.134106	0.319755	0.114767	0.524743	-0.08464	0.087249	-0.25653	0.12585	0.140929	0.110771	-0.065796	-0.268666	0.13707	-0.133124	-0.040198	-0.226049	-0.17257	0.201628	-0.54677	-0.27782	0.174787	-0.73043	-0.06733	0.228468	-0.36312	-0.76786	-1.28662	-0.2491	-0.9975	-1.01258	-0.98242	-0.68013	-0.60684	-0.75131	-1.08163	-0.42099	-0.78441	-1.49161	-0.07721	1.35448	0.83572	1.87324	1.55668	0.849479	2.26388	1.15228	0.821961
NT01ZM0803	-0.02528	-0.18447	0.133916	0.024138	-0.03839	0.086664	-0.07469	-0.33055	0.181168	-0.30539	-0.50002	-0.11077	0.42826	0.4703	0.38622	0.28801	0.17305	0.40296	-0.0249	-0.21252	0.16271	0.090446	-0.12779	0.308677	-0.14025	-0.29725	0.016743	0.401252	0.590741	0.211763	0.586992	0.781619	0.392365	0.648926	0.697535	0.560446	0.653267	0.467624	0.242059	0.528215	-0.0441	-0.74143	-0.55194	-0.93092	-0.69201	-0.40586	-0.97817	-0.79084	-0.69802
NT01ZM0815	0.009493	-0.11477	0.133753	0.003948	-0.0911	0.098999	0.015038	-0.13843	0.168506	-0.18042	-0.24115	-0.11968	0.41095	0.26338	0.55851	0.51717	0.35328	0.68106	0.203953	0.141261	0.266644	0.30168	0.192621	0.410738	0.106226	0.089901	0.12255	0.189068	-0.05431	0.432451	0.557835	0.61857	0.497099	0.706063	0.913698	0.313329	0.040737	0.58592	0.064808	-0.14937	0.278982	-0.81839	-1.06178	-0.57501	-0.82394	-1.03811	-0.60976	-0.81285	-1.08544
NT01ZM0476	0.229978	0.326753	0.133202	0.354178	0.471471	0.236885	0.105778	0.182035	0.02952	0.351644	0.28702	0.416268	0.55343	0.78389	0.32298	0.30983	0.42458	0.19508	-0.36654	-0.4118	-0.32127	-0.48947	-0.46429	-0.51465	-0.2436	-0.35931	-0.1279	-0.52004	-0.60011	-0.43997	-0.34944	-0.28482	-0.41406	-0.51559	-0.74573	-0.61681	-0.7174	-0.51623	-0.42326	-0.48281	-0.36371	0.7669	0.68683	0.846969	0.8911	0.831548	0.950651	0.642699	0.542113
NT01ZM1753	0.026637	-0.0796	0.132878	0.116589	0.040728	0.192451	-0.06332	-0.19994	0.073305	-0.21666	-0.22282	-0.21049	0.42171	0.22645	0.61696	0.31894	0.49971	0.13818	-0.02609	0.284705	-0.33689	0.050578	0.29615	-0.19499	-0.10276	0.27326	-0.47879	0.088958	0.017583	0.160333	-0.46126	-0.45509	-0.46743	-0.07424	-0.06458	0.195199	0.093444	0.296953	-0.01728	-0.05828	0.023712	-0.33748	-0.40886	-0.26611	-0.24753	-0.28852	-0.20653	-0.42743	-0.52919
NT01ZM1656	-0.09954	-0.33126	0.132169	-0.10702	-0.17078	-0.04326	-0.09207	-0.49174	0.307598	-0.03365	-0.2019	0.134602	0.16376	-0.615052	0.94257	-0.052373	-0.175401	0.07066	-0.24534	0.294732	-0.78542	-0.27455	0.149814	-0.69892	-0.21613	0.439651	-0.87192	-0.02364	0.115179	-0.16247	-1.24262	-1.07437	-1.41087	-0.11797	0.483259	0.208069	0.178937	0.237202	-0.25536	0.051422	-0.56214	0.444817	0.58364	0.305994	0.437343	0.744122	0.130564	0.452291	0.423158
NT01ZM1725	0.207488	0.284224	0.130752	0.156557	0.46163	-0.14852	0.258419	0.106819	0.410019	-0.16357	-0.20363	-0.1235	0.79628	0.43326	1.1593	1.16798	0.93161	1.40435	0.582692	0.653574	0.51181	0.793684	0.808799	0.77857	0.3717	0.498348	0.245051	-0.3168	-0.6824	0.048806	-0.09296	-0.05289	-0.13302	0.273557	0.673154	-0.39353	-0.98748	0.200407	-0.24006	-0.37733	-0.10279	-1.11388	-1.47948	-0.74828	-1.16481	-1.30208	-1.02754	-1.06295	-1.65689
NT01ZM1750	0.028649	-0.07294	0.130238	0.295336	0.287405	0.303268	-0.23804	-0.43328	-0.04279	-0.20089	-0.27426	-0.12752	0.59971	0.20828	0.99114	0.6651	0.65693	0.67327	0.046816	0.369141	-0.27551	0.028243	0.28963	-0.23314	0.065389	0.448651	-0.31787	-0.44665	0.061366	-0.95467	-1.59932	-1.52595	-1.67269	-1.00949	-0.74309	-0.34506	0.069298	-0.75943	-0.54824	0.053435	-1.14992	-0.19521	0.312812	-0.70323	0.071479	0.673156	-0.5302	-0.46189	-0.04753
NT01ZM1939	-0.03931	-0.20837	0.129749	-0.06201	0.027953	-0.15198	-0.01661	-0.44469	0.411476	-0.04321	0.037289	-0.12371	-2.28018	-0.542265	-4.01809	-3.0279	-0.872234	-5.18357	-0.73443	-0.57096	-0.89789	-0.72113	-0.81195	-0.6303	-0.74772	-0.32997	-1.16548	-0.747	-0.37268	-1.12131	-1.44824	-1.52874	-1.36775	-2.40884	-5.00456	-0.57794	-0.46264	-0.69323	-0.91606	-0.28271	-1.5494	0.79987	1.17419	0.425553	0.777168	1.41051	0.143825	0.822572	0.937864
NT01ZM1684	0.255826	0.382001	0.129652	0.216638	0.081784	0.351491	0.295015	0.682218	-0.09219	0.117956	0.343446	-0.10753	0.0499	0.26409	-0.164295	-0.130755	-0.05869	-0.202819	-0.09212	-0.15339	-0.03085	-0.00359	0.015994	-0.02318	-0.18065	-0.32278	-0.03852	0.30365	0.062644	0.544657	0.667198	0.441708	0.892688	0.204162	0.013325	0.177476	0.197497	0.157454	0.429825	-0.07221	0.931859	0.006419	-0.23459	0.247426	-0.03277	-0.5348	0.469265	0.045608	0.065629
NT01ZM1877	0.107024	0.084695	0.129353	0.058237	0.120279	-0.0038	0.155811	0.049111	0.262511	-0.46363	-0.48711	-0.44014	-0.570997	-0.333863	-0.808131	-0.142907	-0.006204	-0.27961	0.737809	0.595772	0.879846	1.04753	0.863884	1.23117	0.42809	0.32766	0.528521	0.175124	0.183985	0.166264	0.450338	0.473826	0.42685	0.248783	-0.00044	0.197454	0.121943	0.272964	0.152795	0.246026	0.059564	-1.44491	-1.43605	-1.45378	-1.4937	-1.40047	-1.58693	-1.39613	-1.47164
NT01ZM0299	0.099937	0.070652	0.129221	0.071249	0.241077	-0.09858	0.128625	-0.09977	0.357022	0.132635	0.268291	-0.00302	0.66074	0.33145	0.99004	1.07652	1.13916	1.01388	0.413772	0.623682	0.203862	0.411767	0.43965	0.383884	0.415778	0.807714	0.023841	-0.59613	-0.46764	-0.72462	-1.14444	-1.2801	-1.00879	-0.79928	-0.62151	-0.56685	-0.63747	-0.49623	-0.62541	-0.29781	-0.95302	0.570784	0.699277	0.442291	0.542096	0.869702	0.21449	0.599472	0.528852
NT01ZM1303	0.122715	0.116584	0.128847	0.027557	-0.04423	0.099346	0.217873	0.2774	0.158347	0.045336	-0.0299	0.120577	-0.334072	-0.596069	-0.072075	-0.181543	-0.549748	0.18666	0.238797	0.199973	0.277621	0.325065	0.353625	0.296506	0.152529	0.046321	0.258736	0.574684	0.710671	0.438697	0.516344	0.591585	0.441104	0.695445	1.11558	0.580815	0.78246	0.37917	0.568553	0.638882	0.498223	-0.65699	-0.521	-0.79298	-0.75215	-0.68182	-0.82248	-0.56183	-0.36019
NT01ZM1133	0.14302	0.157439	0.128601	-0.23443	-0.57579	0.106941	0.520466	0.890671	0.150261	0.236298	0.242536	0.23006	-0.277379	0.0596	-0.614357	-0.23529	-1.00155	0.53098	0.184173	-0.73709	1.10543	0.326257	-0.41302	1.06553	0.042089	-1.06115	1.14533	0.548893	0.443162	0.654624	2.49714	2.49091	2.50338	1.53076	1.81695	0.534474	0.784528	0.28442	0.563312	0.101795	1.02483	-0.1114	-0.21713	-0.00567	-0.48884	-0.95036	-0.02733	0.266047	0.516102
NT01ZM1729	-0.02337	-0.17505	0.128298	0.095607	-0.10049	0.291708	-0.14236	-0.2496	-0.03511	-0.32776	-0.5887	-0.06682	0.11577	0.3009	-0.069348	-0.059722	0.59258	-0.71202	-0.08279	0.46123	-0.62682	0.009908	0.630781	-0.61096	-0.1755	0.29168	-0.64267	0.04482	-0.41537	0.50501	-0.58304	-0.3221	-0.84398	-0.13406	-0.69234	0.196492	-0.21927	0.612253	-0.10685	-0.61147	0.397767	-0.57506	-1.03525	-0.11487	-0.45608	-0.96069	0.048544	-0.69404	-1.1098
NT01ZM1358	0.201199	0.274945	0.127452	0.329166	0.470385	0.187948	0.073231	0.079505	0.066957	0.113812	0.28045	-0.05283	0.07775	-0.059216	0.21471	0.5094	-0.085082	1.10388	0.411363	-0.12634	0.949066	0.391073	-0.22681	1.00896	0.431654	-0.02587	0.889174	-0.13987	-0.18865	-0.09109	0.984309	0.817672	1.15095	0.603967	1.0916	-0.21362	-0.32987	-0.09737	-0.06612	-0.04743	-0.08482	0.925119	0.876343	0.973895	1.05309	1.07178	1.03439	0.797151	0.680903
NT01ZM1235	0.139643	0.151931	0.127355	0.092933	0.173285	0.012581	0.186354	0.130577	0.24213	0.299557	0.205859	0.393256	-0.394752	-0.63766	-0.151845	-0.724705	-1.06199	-0.387417	-0.38655	-0.46197	-0.31114	-0.44316	-0.49961	-0.3867	-0.32995	-0.42433	-0.23557	0.320639	0.249219	0.392058	0.542896	0.636595	0.449198	0.735613	1.12241	0.308351	0.168867	0.447835	0.332926	0.329571	0.336281	-0.01657	-0.08799	0.054849	-0.06328	-0.06664	-0.05993	0.03014	-0.10934
NT01ZM1614	0.055513	-0.0163	0.127322	0.171209	0.026172	0.316247	-0.06018	-0.05876	-0.0616	0.403031	0.193178	0.612884	0.24618	0.30871	0.18366	0.17815	0.14528	0.21102	-0.29964	-0.28939	-0.30988	-0.53124	-0.41536	-0.64712	-0.06803	-0.16342	0.027367	0.0085	-0.18379	0.200788	0.180305	0.390158	-0.02955	0.284878	0.265109	0.080309	-0.03875	0.199368	-0.06331	-0.32882	0.202207	0.083061	-0.10923	0.275348	0.198758	-0.06676	0.464273	-0.03264	-0.15169
NT01ZM1127	-0.01784	-0.16259	0.126913	0.301328	0.306763	0.295893	-0.337	-0.63194	-0.04207	-0.56415	-0.49733	-0.63097	0.65581	0.70177	0.60984	0.75856	1.2375	0.27962	0.216322	0.468421	-0.03578	0.329895	0.401115	0.258674	0.102748	0.535726	-0.33023	-0.06641	-0.20145	0.068624	-0.43557	-0.5024	-0.36875	-0.24439	-0.59432	0.078339	-0.20688	0.36356	-0.21116	-0.19601	-0.22631	-0.16365	-0.29869	-0.02862	0.155514	0.170665	0.140364	-0.48282	-0.76804
NT01ZM1592	0.070251	0.014323	0.126178	-0.28529	-0.34165	-0.22893	0.425794	0.370299	0.48129	0.399999	0.268016	0.531981	-0.521537	-0.138253	-0.90482	-0.731459	-0.623381	-0.839537	-0.19702	-0.43399	0.039938	-0.18413	-0.38285	0.014592	-0.20992	-0.48513	0.065284	-0.08286	-0.27932	0.113594	0.587518	0.719501	0.455536	0.280508	-0.04707	-0.02693	-0.22296	0.169089	-0.13879	-0.33568	0.058099	-0.34852	-0.54497	-0.15206	-0.70406	-0.90095	-0.50717	0.007028	-0.18899
NT01ZM1524	-0.20658	-0.53867	0.125497	0.273024	-0.20708	0.753126	-0.68619	-0.87025	-0.50213	-0.44385	-1.08381	0.19612	-0.016482	1.21066	-1.24362	0.30431	0.9657	-0.357081	0.199618	-0.13818	0.537413	0.078445	-0.0314	0.188287	0.320791	-0.24496	0.886539	-0.02111	-1.34406	1.30183	1.97742	2.61739	1.33746	1.42213	0.163113	0.310966	-0.86396	1.48589	-0.3532	-1.82416	1.11777	0.938136	-0.38481	2.26108	1.41775	-0.05322	2.88871	0.458527	-0.7164
NT01ZM0939	0.197667	0.270869	0.124465	0.129647	0.111283	0.14801	0.265688	0.430455	0.10092	0.614215	0.336846	0.891583	-0.740929	-0.597146	-0.884711	-0.567067	-0.942014	-0.19212	-0.0004	-0.29806	0.29726	-0.17467	-0.25126	-0.09807	0.173862	-0.34487	0.692591	-0.03295	-0.39329	0.327393	0.922715	1.20008	0.645347	0.758409	0.912519	-0.10615	-0.37493	0.162625	0.040252	-0.41166	0.49216	0.525646	0.165303	0.885988	0.457625	0.005717	0.909534	0.593666	0.324889
NT01ZM0254	0.065132	0.006565	0.123699	0.139268	0.294405	-0.01587	-0.009	-0.28127	0.263267	4.544e-06	-0.1452	0.14521	0.87344	0.24009	1.50679	0.82436	0.94689	0.70183	-0.05358	0.638766	-0.74594	-0.05809	0.570729	-0.68691	-0.04908	0.706803	-0.80496	-0.18396	-0.34748	-0.02043	-1.40514	-1.25993	-1.55034	-0.33377	0.006775	-0.12539	-0.50261	0.251836	-0.24252	-0.19234	-0.2927	0.199684	0.036164	0.363205	0.27382	0.324003	0.223637	0.125548	-0.25168
NT01ZM0578	0.019556	-0.08457	0.123679	0.222377	0.04605	0.398703	-0.18327	-0.21519	-0.15134	0.072792	-0.06071	0.206294	-0.617516	0.30376	-1.53879	-0.801172	-0.195659	-1.40668	-0.31168	-0.57666	-0.04671	-0.43971	-0.6539	-0.22553	-0.18366	-0.49942	0.132109	-0.49243	-1.01332	0.028451	0.5584	0.691902	0.424898	-0.13279	-1.15065	-0.38831	-0.83699	0.060372	-0.59656	-1.18964	-0.00347	0.953997	0.433112	1.47488	1.15682	0.56373	1.74991	0.751176	0.302495
NT01ZM0221	-0.18583	-0.49511	0.123456	0.031735	-0.11438	0.177852	-0.40339	-0.87583	0.06906	0.642855	0.261068	1.02464	1.00052	0.37588	1.62516	1.57375	1.27718	1.87032	0.050107	0.332849	-0.23264	-0.47301	-0.2356	-0.71043	0.573228	0.9013	0.245156	-1.22025	-0.76295	-1.67754	-2.24303	-1.86124	-2.62481	-1.2261	-0.61196	-0.91096	-0.61683	-1.2051	-1.52953	-0.90907	-2.14999	0.874055	1.33135	0.416759	1.09162	1.71208	0.471155	0.656494	0.950625
NT01ZM0151	0.075808	0.028259	0.123356	0.10201	-0.03814	0.242161	0.049605	0.09466	0.00455	-0.09845	-0.14012	-0.05679	-0.193485	0.02701	-0.413976	0.03571	-0.06233	0.13375	0.303226	0.028054	0.578398	0.377255	0.145445	0.609066	0.229197	-0.08934	0.547731	0.163108	-0.27035	0.596563	1.14691	1.18857	1.10524	0.829225	0.747592	0.210656	-0.1302	0.551508	0.11556	-0.4105	0.641618	-0.26261	-0.69607	0.17084	-0.23641	-0.76247	0.289646	-0.28882	-0.62967
NT01ZM0586	0.290835	0.45853	0.123141	0.253308	0.444961	0.061655	0.328363	0.472099	0.184627	0.518997	0.463389	0.574604	0.09249	-0.007221	0.19221	0.13555	-0.511205	0.7823	-0.05227	-0.49963	0.395097	-0.14758	-0.49527	0.200109	0.043051	-0.50398	0.590086	-0.44868	-0.02415	-0.87322	0.021511	0.077118	-0.0341	-0.22109	0.27655	-0.61638	-0.2158	-1.01695	-0.28099	0.167504	-0.72948	0.355242	0.779776	-0.06929	0.317715	0.766207	-0.13078	0.39277	0.793345
NT01ZM0160	0.021433	-0.08018	0.123047	-0.08247	-0.07962	-0.08533	0.12534	-0.08074	0.331421	-0.37456	-0.3363	-0.41282	-0.401852	-0.569592	-0.234112	0.23647	-0.327844	0.80079	0.888275	0.369529	1.40702	1.13823	0.49731	1.77914	0.638324	0.241748	1.0349	0.868323	1.17884	0.557811	1.5953	1.55704	1.63356	1.40449	1.89252	0.969937	1.17598	0.763893	0.766709	1.18169	0.351729	-1.76189	-1.45137	-2.0724	-1.86579	-1.45081	-2.28077	-1.65798	-1.45193
NT01ZM1552	0.17677	0.230767	0.122773	0.216764	-0.03223	0.465755	0.136776	0.493761	-0.22021	0.091298	0.220015	-0.03742	-0.578392	-0.401164	-0.755621	-0.381044	-0.300261	-0.461827	0.220088	0.237776	0.2024	0.242827	0.374649	0.111006	0.197348	0.100902	0.293794	0.063597	-0.47343	0.600627	0.565252	0.436535	0.693969	0.254085	0.082077	0.0096	-0.22444	0.243642	0.117595	-0.72242	0.957612	-0.23183	-0.76886	0.305197	-0.19184	-1.03186	0.648178	-0.27183	-0.50587
NT01ZM0322	0.082728	0.042735	0.122721	0.104538	0.132637	0.076438	0.060919	-0.04717	0.169005	0.59323	0.337507	0.848954	-0.438585	-0.123436	-0.753734	-0.561074	-0.250795	-0.871353	-0.38864	-0.3197	-0.45759	-0.6548	-0.51203	-0.79757	-0.12249	-0.12736	-0.11762	-0.27446	0.00127	-0.55019	-0.68809	-0.43236	-0.94381	-0.64571	-1.06266	-0.23447	-0.02683	-0.4421	-0.31445	0.029369	-0.65828	0.058255	0.333984	-0.21747	0.080065	0.423887	-0.26376	0.036446	0.244082
NT01ZM0567	0.051693	-0.01908	0.122465	-0.14307	-0.1515	-0.13464	0.24646	0.113346	0.379574	0.02054	0.144928	-0.10385	-0.354597	0.05518	-0.764377	-1.33256	-0.451195	-2.21392	-0.865	-0.52217	-1.20784	-0.75204	-0.53796	-0.96612	-0.97796	-0.50638	-1.44955	-0.27949	0.202083	-0.76107	-1.44673	-1.57112	-1.32234	-1.52992	-2.39068	-0.20872	0.210512	-0.62795	-0.35026	0.193653	-0.89418	0.053895	0.535469	-0.42768	-0.14087	0.403045	-0.68479	0.248661	0.667893
NT01ZM1590	0.104704	0.08769	0.121718	0.139326	0.1689	0.109751	0.070082	0.00648	0.133684	-0.05552	0.062378	-0.17341	-0.523443	0.02514	-1.07203	-0.424373	-0.554174	-0.294572	0.16187	-0.60726	0.931004	0.22467	-0.63521	1.08455	0.09907	-0.57932	0.777455	-0.3862	0.108646	-0.88104	0.657225	0.539329	0.77512	-0.27865	-0.55784	-0.36919	0.079071	-0.81744	-0.40321	0.13822	-0.94465	0.177898	0.672743	-0.31695	0.21252	0.753954	-0.32891	0.143277	0.591533
NT01ZM1479	0.073956	0.02632	0.121591	0.040718	-0.02878	0.110213	0.107193	0.081417	0.132968	0.048717	-0.11132	0.20875	-0.079806	-0.026074	-0.133538	0.48648	0.2966	0.67635	0.595522	0.419045	0.771999	0.62476	0.515412	0.734108	0.566284	0.322678	0.80989	0.25766	0.087594	0.427726	0.780679	0.940712	0.620646	0.742487	0.833249	0.305295	0.157089	0.453501	0.210025	0.018099	0.40195	-1.21581	-1.38588	-1.04575	-1.24905	-1.44098	-1.05713	-1.18258	-1.33078
NT01ZM0758	0.206285	0.291634	0.120937	0.199699	0.390747	0.008652	0.212871	0.192521	0.233222	-0.07274	0.007931	-0.15341	-0.125734	0.27527	-0.52674	-0.052715	0.46007	-0.565503	0.215825	0.277095	0.154555	0.358631	0.36939	0.347873	0.073018	0.1848	-0.03876	-0.12081	0.018115	-0.25973	-0.38227	-0.46294	-0.3016	-0.65576	-1.26495	-0.20615	-0.17293	-0.23938	-0.03546	0.209162	-0.28008	-0.05531	0.083616	-0.19423	-0.06189	0.182729	-0.30651	-0.04872	-0.0155
NT01ZM1533	0.048469	-0.02384	0.120776	0.098712	-0.24097	0.438395	-0.00177	0.193295	-0.19684	0.349638	0.238286	0.46099	-0.626891	-0.787263	-0.466519	-0.728577	-1.00991	-0.447242	-0.27739	-0.24515	-0.30964	-0.4531	-0.26764	-0.63856	-0.10169	-0.22265	0.019278	-0.20995	-0.8983	0.47841	0.413916	0.525268	0.302564	0.55154	0.846011	-0.13764	-0.55862	0.283341	-0.28225	-1.23799	0.673479	1.38176	0.693398	2.07011	1.432	0.476265	2.38773	1.33151	0.910532
NT01ZM0572	0.233452	0.346311	0.120593	0.386582	0.444616	0.328548	0.080322	0.248006	-0.08736	0.006083	-0.1732	0.185363	0.32745	0.25301	0.40189	0.13893	0.10649	0.17137	-0.1514	0.064081	-0.36688	-0.11428	0.274683	-0.50325	-0.18852	-0.14652	-0.23052	0.077906	-0.44132	0.597127	0.166162	0.345442	-0.01312	0.423071	0.494328	-0.03495	-0.49935	0.429443	0.190765	-0.38328	0.764812	0.208921	-0.3103	0.728143	0.362051	-0.212	0.936098	0.055791	-0.40861
NT01ZM1054	0.003266	-0.11385	0.120381	0.120205	-0.03307	0.273477	-0.11367	-0.19463	-0.03272	0.053258	-0.16734	0.273854	1.00184	0.84985	1.15383	1.60977	1.31573	1.9038	0.524462	0.45223	0.596694	0.440997	0.438584	0.44341	0.607928	0.465877	0.749979	0.485212	0.205508	0.764915	0.909379	1.12997	0.688784	1.1366	1.43395	0.602326	0.35878	0.845873	0.368097	0.052236	0.683958	-0.99116	-1.27086	-0.71145	-0.87422	-1.19008	-0.55836	-1.1081	-1.35164
NT01ZM0494	-0.02092	-0.16223	0.120379	0.077992	0.2964	-0.14042	-0.11984	-0.62085	0.381174	-0.09926	-0.57282	0.374292	0.13751	0.12892	0.14611	1.0993	0.69469	1.50392	0.951502	0.541754	1.36125	0.941213	0.517736	1.36469	0.96179	0.565772	1.35781	-0.18145	0.373125	-0.73603	0.083464	0.557018	-0.39009	0.298735	0.574206	-0.04015	0.154717	-0.23502	-0.32276	0.591533	-1.23705	-0.60221	-0.04763	-1.15679	-0.5033	0.410992	-1.41759	-0.70113	-0.50626
NT01ZM1347	0.127515	0.134659	0.120371	0.122372	-0.10007	0.344814	0.132657	0.369387	-0.10407	0.20797	0.294572	0.121368	-1.127	-0.532421	-1.72158	-0.945518	-1.05284	-0.838194	0.143829	-0.48301	0.77067	0.106172	-0.44561	0.657949	0.181485	-0.52042	0.883391	0.505734	-0.22098	1.23244	2.48613	2.39953	2.57273	1.5352	1.21036	0.49859	0.001466	0.995714	0.512878	-0.44342	1.46917	0.625818	-0.10089	1.35253	0.620676	-0.33562	1.57697	0.630961	0.133837
NT01ZM1621	-0.24686	-0.61395	0.120227	-0.09922	-0.32763	0.129181	-0.3945	-0.90028	0.111273	-0.07079	-0.48434	0.342763	-0.2278	0.10027	-0.555874	-0.145977	-0.297451	0.0055	-0.08003	-0.6057	0.445626	-0.24189	-0.81367	0.329882	0.081823	-0.39772	0.561371	0.50103	1.18621	-0.18415	0.867175	1.28072	0.453624	0.74231	0.624578	0.86812	1.41461	0.321629	0.13394	0.957805	-0.68993	0.113182	0.798361	-0.572	0.260823	1.08469	-0.56304	-0.03446	0.512033
NT01ZM0333	-0.10631	-0.33203	0.119409	0.200518	0.265915	0.135121	-0.41314	-0.92998	0.103698	-0.40547	-0.7228	-0.08813	0.57572	0.57079	0.58066	0.77835	1.14828	0.40843	0.198791	0.473901	-0.07632	0.194954	0.370313	0.019595	0.202629	0.577489	-0.17223	0.134655	0.090436	0.178874	-0.37135	-0.05401	-0.68868	0.19919	-0.04413	0.360376	0.025039	0.695712	-0.09107	0.155834	-0.33796	-0.17551	-0.21973	-0.13129	0.131322	0.378221	-0.11558	-0.48234	-0.81767
NT01ZM1668	0.037279	-0.04458	0.119142	-0.14397	-0.20849	-0.07945	0.218529	0.119324	0.317734	0.290572	-0.03189	0.613032	0.59532	-0.156247	1.34689	0.43275	0.22383	0.64167	-0.19859	0.455683	-0.85286	-0.23461	0.531289	-1.00051	-0.16257	0.380077	-0.70522	0.538177	0.794122	0.282233	-1.02631	-0.70385	-1.34877	0.158956	0.799284	0.620041	0.858644	0.381438	0.456314	0.7296	0.183028	-1.21401	-0.95806	-1.46995	-1.39526	-1.12197	-1.66854	-1.03276	-0.79415
NT01ZM0717	0.30852	0.49793	0.119109	0.169595	0.1067	0.232491	0.447444	0.88916	0.005727	0.066612	0.44596	-0.31274	-1.16194	0.25174	-2.57561	-1.41378	-0.602674	-2.22489	-0.06143	-0.63281	0.509956	0.128988	-0.41121	0.669187	-0.25184	-0.85441	0.350724	-0.40876	-0.68346	-0.13406	1.00871	0.629363	1.38806	-0.7148	-2.19799	-0.59817	-0.62056	-0.57577	-0.21935	-0.74635	0.307659	0.535526	0.260827	0.810225	0.396602	-0.1304	0.923607	0.67445	0.652058
NT01ZM0296	-0.09691	-0.31288	0.119058	0.023749	-0.24805	0.295545	-0.21757	-0.37771	-0.05743	0.149335	-0.06453	0.363202	-0.1232	0.77943	-1.02583	-0.746519	1.35536	-2.8484	-0.80677	0.419342	-2.03288	-0.99022	0.262756	-2.2432	-0.62332	0.575929	-1.82257	0.212515	0.470161	-0.04513	-2.49736	-2.28349	-2.71122	-2.08574	-4.08874	0.428482	0.741957	0.115008	-0.00345	0.198366	-0.20527	-0.36946	-0.11182	-0.62711	-0.24881	-0.04699	-0.45062	-0.49012	-0.17665
NT01ZM0490	0.061238	0.00366	0.118816	0.173948	0.2762	0.071696	-0.05147	-0.26888	0.165936	0.127687	-0.19786	0.453233	-0.018802	-0.147622	0.11002	0.36887	0.23537	0.50238	0.298094	0.347477	0.248712	0.208515	0.311966	0.105064	0.387674	0.382987	0.392361	-0.62352	-0.55925	-0.6878	-0.78656	-0.46102	-1.11211	-0.37826	-0.20338	-0.56595	-0.6615	-0.47039	-0.6811	-0.457	-0.90521	-0.12613	-0.06186	-0.19041	-0.01343	0.210681	-0.23753	-0.23884	-0.3344
NT01ZM0429	-0.08185	-0.28228	0.118576	-0.21702	-0.2495	-0.18454	0.053314	-0.31506	0.42169	-0.10561	-0.47165	0.260441	0.51669	-0.126814	1.1602	0.43082	0.22569	0.63594	-0.00641	0.430798	-0.44363	0.073046	0.509095	-0.363	-0.08588	0.352502	-0.52425	0.617068	1.15889	0.075249	-0.79918	-0.43313	-1.16522	0.288126	0.853881	0.817496	1.19137	0.443625	0.416641	1.12641	-0.29313	0.087822	0.629641	-0.454	-0.04734	0.662424	-0.75711	0.222988	0.596859
NT01ZM0363	0.072908	0.02832	0.117495	0.159663	0.046057	0.27327	-0.01385	0.010583	-0.03828	0.240929	0.239679	0.24218	0.11486	0.0618	0.16792	0.03109	-0.010747	0.07292	-0.21116	-0.18709	-0.23523	-0.33855	-0.30164	-0.37546	-0.08377	-0.07254	-0.095	-0.04751	-0.66955	0.57454	0.526405	0.527656	0.525155	0.570514	0.633778	-0.00292	-0.55594	0.550109	-0.09209	-0.78316	0.598971	0.591932	-0.03011	1.21398	0.678688	-0.01238	1.36975	0.505176	-0.04785
NT01ZM1497	0.229321	0.341589	0.117054	0.143356	0.237474	0.049238	0.315287	0.445704	0.18487	-0.04989	0.068507	-0.1683	-0.179265	0.16672	-0.525251	0.13576	-0.176165	0.44769	0.49762	-0.15429	1.14953	0.680211	0.034312	1.32611	0.31503	-0.34289	0.972945	-0.53561	-0.53246	-0.53876	0.765056	0.646655	0.883457	-0.02261	-0.04532	-0.64788	-0.62657	-0.66918	-0.42334	-0.43834	-0.40834	1.00579	1.00894	1.00264	0.919828	0.90483	0.934826	1.09176	1.11306
NT01ZM0510	0.281725	0.446496	0.116954	-0.00933	0.021427	-0.04008	0.572778	0.871565	0.273991	0.705486	0.835904	0.575069	-0.300437	-0.205654	-0.395221	-0.728108	-1.13409	-0.32213	-0.49403	-0.9106	-0.07745	-0.56038	-0.89277	-0.22799	-0.42767	-0.92843	0.073091	0.094018	0.025695	0.16234	0.995495	0.865077	1.12591	0.468047	0.67551	-0.07075	-0.00506	-0.13645	0.258789	0.05645	0.461127	-0.39285	-0.46118	-0.32453	-0.68391	-0.88625	-0.48157	-0.1018	-0.03611
NT01ZM0956	0.141106	0.165322	0.11689	0.138615	0.149723	0.127507	0.143597	0.180921	0.106273	0.202013	0.143951	0.260075	0.68833	0.39586	0.9808	0.76255	0.0562	1.4689	0.045009	-0.32118	0.411192	0.015801	-0.30269	0.334292	0.074217	-0.33966	0.488093	0.025257	-0.65668	0.707189	1.43956	1.49762	1.38149	1.41668	2.08257	0.001041	-0.66778	0.669866	0.049473	-0.64557	0.744513	0.877307	0.195374	1.55924	0.874816	0.179776	1.56986	0.879798	0.210973
NT01ZM0487	-0.01159	-0.14006	0.116884	-0.06581	-0.39816	0.266537	0.04263	0.11803	-0.03277	0.119787	0.260036	-0.02046	-0.296308	-0.476491	-0.116125	-0.302661	-0.885463	0.28014	-0.04493	-0.47997	0.390112	-0.08351	-0.55098	0.383958	-0.00635	-0.40897	0.396266	0.291837	0.024569	0.559106	1.42919	1.28894	1.56944	1.14065	1.64931	0.420311	0.356916	0.483706	0.163364	-0.30778	0.634506	1.17009	0.902816	1.43735	1.11587	0.644722	1.58701	1.2243	1.16091
NT01ZM0672	0.105908	0.094999	0.116817	-0.23987	-0.60983	0.130086	0.451688	0.799827	0.103549	0.183278	0.320959	0.045597	0.00125	-0.864923	0.86742	-1.31556	-1.96601	-0.665119	-1.18261	-0.86165	-1.50357	-1.0484	-0.62222	-1.47459	-1.31681	-1.10109	-1.53254	0.515745	0.483169	0.548321	-0.09359	-0.23127	0.044087	0.489993	1.50107	0.526654	0.853126	0.200182	0.504836	0.113212	0.89646	0.071235	0.038659	0.103811	-0.27454	-0.66617	0.117079	0.417015	0.743487
NT01ZM1189	0.205684	0.295691	0.115677	0.178297	0.084489	0.272105	0.233071	0.506892	-0.04075	-0.10911	-0.01927	-0.19895	0.01746	0.21068	-0.175759	0.20801	-0.007767	0.42379	0.361641	0.044632	0.678651	0.532732	0.307713	0.757752	0.19055	-0.21845	0.599549	0.778346	0.335992	1.2207	1.85472	1.76488	1.94456	1.3634	1.37844	0.688339	0.4298	0.946878	0.868352	0.242184	1.49452	-0.64424	-1.0866	-0.20189	-0.67163	-1.2978	-0.04546	-0.61686	-0.8754
NT01ZM0293	-0.01356	-0.14265	0.115527	-0.00619	-0.04198	0.029602	-0.02093	-0.24332	0.201453	0.230356	-0.13637	0.597084	0.31645	0.25183	0.38107	0.37205	0.44116	0.30294	-0.07004	0.135856	-0.27594	-0.19569	0.082382	-0.47376	0.055601	0.18933	-0.07813	0.460991	0.659415	0.262567	-0.14923	0.217494	-0.51596	0.349728	0.346736	0.590079	0.695204	0.484954	0.331904	0.623627	0.040181	-0.93308	-0.73466	-1.13151	-0.92571	-0.63399	-1.21743	-0.94046	-0.83533
NT01ZM0132	0.043836	-0.02748	0.115149	-0.07674	0.023325	-0.1768	0.164408	-0.07828	0.407096	0.311149	0.320844	0.301454	0.04843	0.14505	-0.048195	-0.157582	0.46819	-0.78336	-0.27938	0.123585	-0.68234	-0.35275	-0.07598	-0.62952	-0.20601	0.323147	-0.73516	-0.84218	-0.11786	-1.56651	-2.37244	-2.38213	-2.36274	-2.09378	-2.57537	-0.77087	-0.21792	-1.32382	-0.9135	-0.0178	-1.8092	-0.12463	0.599695	-0.84895	-0.2452	0.650497	-1.1409	-0.00406	0.548892
NT01ZM0694	-0.01026	-0.13503	0.114512	-0.15249	-0.14023	-0.16474	0.131972	-0.12982	0.393765	0.104531	-0.13074	0.339804	0.09572	-0.503142	0.69458	0.61067	0.24642	0.97492	0.528669	0.750024	0.307315	0.54239	0.750484	0.334296	0.514949	0.749564	0.280334	-0.4732	-0.62059	-0.32581	-0.76852	-0.53324	-1.00379	0.022409	0.664483	-0.34843	-0.63284	-0.06401	-0.59797	-0.60833	-0.5876	-1.19424	-1.34162	-1.04685	-1.33646	-1.34683	-1.3261	-1.05201	-1.33642
NT01ZM0334	0.123459	0.132677	0.114241	0.169239	0.117153	0.221326	0.077678	0.148201	0.007156	-0.27042	0.142259	-0.6831	0.26009	-0.272413	0.7926	0.04633	-0.147802	0.24047	-0.03971	0.127582	-0.207	0.134339	0.130553	0.138125	-0.21376	0.124611	-0.55213	0.093047	0.074396	0.111698	-0.22289	-0.63557	0.189792	-0.05498	0.429445	0.083829	0.126483	0.041175	0.102265	0.02231	0.18222	-1.07292	-1.09157	-1.05426	-1.02713	-1.10709	-0.94718	-1.1187	-1.07604
NT01ZM0405	0.551501	0.989208	0.113794	0.654314	1.00817	0.300456	0.448688	0.970245	-0.07287	0.28058	0.385596	0.175564	-1.21702	-2.48848	0.05443	-1.26313	-2.38768	-0.138582	0.037947	0.393122	-0.31723	0.122001	0.685446	-0.44144	-0.04611	0.100798	-0.19301	0.119152	0.35598	-0.11768	-0.82803	-0.93304	-0.72301	0.01253	1.60987	-0.31856	0.002122	-0.63923	0.556859	0.709837	0.40388	1.73116	1.96799	1.49433	1.83397	1.98695	1.68099	1.62835	1.94902
NT01ZM0879	-0.05974	-0.23317	0.113683	0.179569	-0.00574	0.364876	-0.29906	-0.4606	-0.13751	0.057711	0.013976	0.101447	0.16002	-0.128198	0.44823	0.1558	-0.07113	0.38272	-0.1826	-0.18022	-0.18499	-0.36099	-0.41751	-0.30446	-0.00422	0.057067	-0.06551	0.145411	-0.10704	0.397864	0.393098	0.436834	0.349363	0.669835	1.01326	0.318837	0.078266	0.559409	-0.02801	-0.29235	0.236318	-0.28947	-0.54193	-0.03702	-0.05016	-0.31449	0.214172	-0.52879	-0.76936
NT01ZM1249	-0.01977	-0.15295	0.11341	-0.15401	-0.56547	0.257445	0.11447	0.259567	-0.03063	0.283414	0.280942	0.285886	-0.565964	-0.379951	-0.751977	-0.187952	-0.543977	0.16807	0.29354	-0.17471	0.761794	0.209069	-0.1854	0.603539	0.378012	-0.16403	0.92005	0.572085	0.458025	0.686145	1.62265	1.62512	1.62018	1.13976	1.2531	0.705265	0.869482	0.541049	0.438904	0.046567	0.831241	-0.04153	-0.15559	0.072527	-0.17577	-0.56811	0.216562	0.092708	0.256924
NT01ZM1221	0.063173	0.012998	0.113349	0.133368	0.002518	0.264217	-0.00702	0.023479	-0.03752	0.40739	0.137362	0.677419	0.14389	0.06553	0.22224	0.4291	0.35954	0.49866	0.078004	0.237059	-0.08105	-0.1292	0.180117	-0.43852	0.28521	0.294001	0.276419	0.017035	-0.36563	0.399704	0.081595	0.351623	-0.18843	0.409718	0.508326	0.06721	-0.23478	0.369205	-0.03314	-0.49648	0.430203	0.209158	-0.17351	0.591826	0.279352	-0.18399	0.742694	0.138964	-0.16303
NT01ZM1205	0.050398	-0.01225	0.113042	0.032074	0.057762	0.006386	0.068722	-0.08225	0.219699	0.620975	0.197815	1.04414	0.12662	0.16486	0.08839	0.27167	0.14924	0.39409	-0.13108	-0.15565	-0.10651	-0.40721	-0.29569	-0.51873	0.145044	-0.01562	0.305706	-0.20581	-0.27942	-0.1322	-0.08306	0.340096	-0.50622	0.2075	0.26363	-0.14317	-0.30511	0.018772	-0.26846	-0.25373	-0.28318	0.60098	0.527371	0.674589	0.582656	0.597379	0.567933	0.619304	0.457363
NT01ZM1220	0.180577	0.249126	0.112029	0.283288	0.387406	0.17917	0.077867	0.110846	0.044887	0.449263	0.278002	0.620523	0.96125	0.1684	1.75409	1.12701	-0.054006	2.30802	-0.01994	-0.30599	0.266109	-0.20564	-0.38957	-0.02171	0.165758	-0.22241	0.553928	-0.54358	-0.33018	-0.75698	-0.18488	-0.01362	-0.35615	0.25616	1.57207	-0.61213	-0.4343	-0.78996	-0.47503	-0.22606	-0.724	1.05441	1.26782	0.841011	1.15712	1.4061	0.908152	0.951702	1.12954
NT01ZM1588	-0.00132	-0.1145	0.111867	-0.02987	-0.10295	0.043206	0.027237	-0.12605	0.180528	-0.30591	-0.52164	-0.09017	0.20586	0.45799	-0.046274	0.18953	-0.150685	0.52974	0.150238	-0.41088	0.71136	0.31681	-0.21309	0.846709	-0.01633	-0.60868	0.576011	0.430319	0.546864	0.313774	1.43602	1.65176	1.22028	1.08877	1.14749	0.543503	0.619942	0.467064	0.317135	0.473786	0.160483	-0.51242	-0.39588	-0.62897	-0.54098	-0.38433	-0.69763	-0.48387	-0.40743
NT01ZM1734	-0.06671	-0.24511	0.111681	0.139725	0.015502	0.263949	-0.27315	-0.50571	-0.04059	-0.36894	-0.25538	-0.48249	0.7018	0.26015	1.14345	0.38877	0.47058	0.30696	-0.26514	0.085265	-0.61554	-0.21725	-0.0399	-0.39459	-0.31303	0.210433	-0.8365	0.023586	0.009067	0.038106	-0.6627	-0.77626	-0.54914	-0.13285	0.107041	0.20198	0.13329	0.270669	-0.15481	-0.11516	-0.19446	-0.19814	-0.21266	-0.18362	0.008297	0.047946	-0.03135	-0.40458	-0.47327
NT01ZM1362	0.134429	0.157217	0.111641	0.145453	-0.1271	0.418002	0.123405	0.44153	-0.19472	0.593938	0.5334	0.654475	-0.36652	-0.066817	-0.666224	-0.522502	-0.882194	-0.162811	-0.39125	-0.86131	0.078816	-0.62651	-0.90725	-0.34578	-0.15598	-0.81538	0.503413	-0.54938	-1.1748	0.076044	1.01617	1.07671	0.955634	0.43731	0.477302	-0.57217	-0.90225	-0.24208	-0.52659	-1.44735	0.394168	1.80396	1.17854	2.42938	1.81498	0.894225	2.73574	1.79293	1.46285
NT01ZM1519	0.223176	0.334915	0.111437	0.321253	0.383984	0.258522	0.125099	0.285847	-0.03565	0.051916	-0.25693	0.360765	-0.398768	0.22829	-1.02582	-0.797052	-0.850453	-0.743652	-0.36169	-0.80735	0.083966	-0.3251	-0.53596	-0.11424	-0.39828	-1.07874	0.282173	-0.0025	-0.25523	0.250231	1.14155	1.4504	0.832702	0.578722	0.196285	-0.11424	-0.31796	0.089483	0.109238	-0.1925	0.410979	0.113511	-0.13922	0.366243	0.211588	-0.09015	0.513328	0.015434	-0.18829
NT01ZM1200	0.168046	0.2247	0.111391	0.074896	-0.13647	0.286263	0.261195	0.585871	-0.06348	0.51953	0.227288	0.811772	-0.410309	-0.032874	-0.787743	0.30288	-0.473573	1.07934	0.584023	-0.26141	1.42945	0.454856	-0.08211	0.991827	0.71319	-0.4407	1.86708	0.537679	-0.25295	1.32831	3.01917	3.31141	2.72692	2.29053	2.55654	0.481024	-0.04158	1.00363	0.594333	-0.46431	1.65298	-0.04815	-0.83878	0.742474	-0.1413	-1.19995	0.917346	0.044997	-0.47761
NT01ZM0473	0.167594	0.224045	0.111143	0.200584	0.307731	0.093437	0.134605	0.14036	0.12885	-0.14811	0.185502	-0.48172	0.1757	-0.466413	0.81782	-0.319356	-0.54304	-0.095671	-0.3537	-0.0992	-0.6082	-0.21235	-0.12177	-0.30292	-0.49506	-0.07663	-0.91349	-0.58113	-0.06104	-1.10121	-1.61022	-1.94383	-1.27661	-1.2368	-0.6596	-0.63758	-0.16818	-1.10697	-0.52467	0.046111	-1.09546	-0.17542	0.344665	-0.69551	-0.14243	0.428351	-0.71322	-0.20841	0.26098
NT01ZM0618	0.096789	0.082691	0.110888	-0.01683	-0.19573	0.16206	0.210412	0.361107	0.059716	0.330557	0.279398	0.381715	-0.559806	-0.550149	-0.569462	-0.673823	-1.45193	0.10428	-0.17409	-0.86092	0.512744	-0.23416	-0.82007	0.351744	-0.11402	-0.90178	0.673743	-0.31957	-0.86444	0.225295	1.59896	1.65012	1.5478	1.11851	1.63081	-0.30548	-0.68555	0.074599	-0.33367	-1.04334	0.37599	1.09932	0.554449	1.64419	0.985696	0.276033	1.69536	1.21294	0.832866
NT01ZM0300	0.259005	0.407751	0.110259	0.212757	0.187565	0.237949	0.305253	0.627937	-0.01743	0.182567	0.33718	0.027954	-0.856572	-0.673475	-1.03967	-0.560562	-0.449077	-0.672046	0.357354	0.369777	0.34493	0.418697	0.515156	0.322237	0.296011	0.224398	0.367623	0.104146	-0.20391	0.4122	0.387353	0.23274	0.541965	0.062934	-0.13345	-0.0446	-0.17872	0.089515	0.252892	-0.2291	0.734884	-0.32056	-0.62861	-0.0125	-0.3668	-0.8488	0.115188	-0.27431	-0.40842
NT01ZM0228	0.165727	0.222334	0.10912	0.31085	0.041865	0.579835	0.020603	0.402802	-0.36159	0.289512	0.291178	0.287847	-0.533827	0.04869	-1.11634	-0.500076	-0.34627	-0.653881	-0.1007	-0.33915	0.137742	-0.23516	-0.28334	-0.18698	0.033752	-0.39496	0.462463	-0.14944	-0.30264	0.003754	0.480642	0.478977	0.482308	-0.19517	-0.68606	-0.20605	-0.03365	-0.37844	-0.09284	-0.57162	0.385952	0.762483	0.609287	0.915679	0.907607	0.428819	1.38639	0.61736	0.789755
NT01ZM1528	0.115483	0.121864	0.109102	-0.02056	-0.39346	0.352331	0.25153	0.637186	-0.13413	-0.04659	0.189663	-0.28284	0.5853	0.16973	1.00088	-0.136249	-0.41315	0.14065	-0.57249	-0.35912	-0.78587	-0.42344	-0.13536	-0.71151	-0.72155	-0.58288	-0.86023	0.726318	0.22349	1.22915	0.802394	0.566142	1.03865	0.935641	1.39729	0.719937	0.596384	0.84349	0.732699	-0.14941	1.6148	-0.06496	-0.56779	0.437865	-0.20101	-1.08311	0.681094	0.071083	-0.05247
NT01ZM0391	0.448913	0.788734	0.109092	0.611701	1.01042	0.212977	0.286125	0.567043	0.005207	0.222908	0.509305	-0.06349	-0.420055	-1.13801	0.2979	-0.809037	-1.57793	-0.040142	-0.35737	-0.41105	-0.3037	-0.32576	-0.38218	-0.26935	-0.38898	-0.43992	-0.33805	-0.29101	0.29441	-0.87643	-0.76908	-1.05548	-0.48268	-0.6108	0.380441	-0.63083	-0.10431	-1.15735	0.04881	0.693134	-0.59551	1.93107	2.51649	1.34565	2.09386	2.73819	1.44954	1.76829	2.2948
NT01ZM0240	0.106264	0.103444	0.109084	0.100761	0.215143	-0.01362	0.111766	-0.00826	0.231787	-0.17377	-0.19573	-0.1518	-0.11153	0.27564	-0.498696	0.28507	0.29516	0.27498	0.539364	0.113259	0.965469	0.682129	0.206995	1.15726	0.396598	0.019522	0.773675	0.462066	0.46584	0.458291	1.3105	1.33247	1.28854	0.822971	0.558134	0.464886	0.351458	0.578313	0.459246	0.580222	0.33827	-1.00252	-0.99875	-1.00629	-1.00802	-0.88705	-1.129	-0.99702	-1.11045
NT01ZM1603	0.062168	0.015593	0.108743	0.184785	0.514912	-0.14534	-0.06045	-0.48373	0.362826	-0.2278	-0.52286	0.067256	0.19999	0.00463	0.39535	0.71559	0.71525	0.71594	0.599281	0.730184	0.468377	0.682958	0.749753	0.616163	0.515604	0.710615	0.320592	-0.01315	0.423285	-0.44958	-0.71139	-0.41633	-1.00645	-0.15608	-0.02561	0.033428	0.093159	-0.0263	-0.05972	0.753411	-0.87285	-0.13106	0.305376	-0.56749	-0.00844	0.804694	-0.82157	-0.25367	-0.19394
NT01ZM0851	0.079649	0.0511	0.108198	-0.16461	-0.27642	-0.05281	0.323912	0.378616	0.269208	0.156975	0.140912	0.173037	0.678	-0.025061	1.38106	0.08241	-0.533955	0.69877	-0.51212	-0.39004	-0.6342	-0.42865	-0.27119	-0.58612	-0.59559	-0.50889	-0.68229	0.556255	0.482601	0.62991	0.385749	0.401812	0.369686	0.928317	1.80793	0.584804	0.594403	0.575206	0.527706	0.370799	0.684614	-0.54852	-0.62218	-0.47487	-0.79279	-0.94969	-0.63588	-0.30426	-0.29466
NT01ZM1038	-0.04524	-0.19867	0.108198	0.074043	0.125367	0.022719	-0.16452	-0.52271	0.193678	-0.2677	-0.37214	-0.16326	0.64804	0.24214	1.05394	0.28203	0.82074	-0.256683	-0.31442	0.503311	-1.13215	-0.26283	0.428024	-0.95368	-0.36601	0.578598	-1.31062	0.048174	0.216002	-0.11965	-1.75512	-1.65068	-1.85956	-0.75034	-0.83888	0.20161	0.164678	0.238541	-0.10526	0.267327	-0.47785	-1.21732	-1.04949	-1.38515	-1.09804	-0.72545	-1.47063	-1.3366	-1.37353
NT01ZM0297	0.132049	0.156576	0.107521	-0.34009	-0.06963	-0.61055	0.604185	0.382782	0.825588	0.394135	0.502777	0.285493	-0.682389	-0.186119	-1.17866	-0.780644	-0.549181	-1.01211	0.00677	-0.42306	0.436599	0.111795	-0.48306	0.706647	-0.09826	-0.36306	0.166552	-0.275	0.185471	-0.73547	0.124187	0.015545	0.232828	-0.49184	-0.977	-0.29953	-0.08499	-0.51407	-0.25047	0.455929	-0.95687	-0.25765	0.202818	-0.71812	-0.72979	-0.02339	-1.43619	0.214483	0.429024
NT01ZM1698	0.165545	0.223798	0.107291	-0.29763	-0.4481	-0.14716	0.628719	0.895694	0.361744	0.470123	0.321712	0.618534	-0.233308	0.06606	-0.532678	-0.54272	-0.044427	-1.04101	-0.23011	0.176502	-0.63673	-0.15082	0.463493	-0.76512	-0.30941	-0.11049	-0.50834	0.513308	0.713995	0.312621	-0.50061	-0.3522	-0.64902	-0.41916	-0.95094	0.455055	0.864464	0.045646	0.571561	0.563527	0.579596	-1.92078	-1.7201	-2.12147	-2.38396	-2.39199	-2.37592	-1.45761	-1.0482
NT01ZM0606	0.168265	0.229902	0.106628	0.122923	0.134396	0.11145	0.213607	0.325408	0.101806	0.395609	0.447001	0.344218	-0.185212	0.15189	-0.522314	-0.094288	-0.288137	0.09956	-7.79e-05	-0.50082	0.500668	-0.09108	-0.56162	0.379462	0.090923	-0.44003	0.621874	0.137424	-0.14309	0.417934	1.41943	1.36803	1.47082	0.789332	0.693831	0.075787	-0.15456	0.306133	0.199061	-0.13161	0.529735	1.31746	1.03695	1.59797	1.27212	0.941443	1.60279	1.3628	1.13245
NT01ZM1343	0.029859	-0.04647	0.106184	0.134769	-0.02359	0.293132	-0.07505	-0.06934	-0.08076	-0.07448	-0.07788	-0.07109	-0.104408	-0.144716	-0.0641	0.02	0.08539	-0.045385	0.124126	0.234375	0.013876	0.123842	0.238647	0.009038	0.124409	0.230104	0.018715	-0.16156	-0.41931	0.096192	-0.12431	-0.12091	-0.1277	-0.02358	-0.04029	-0.08523	-0.26095	0.090479	-0.23788	-0.57767	0.101905	0.272952	0.015201	0.530703	0.377861	0.038072	0.71765	0.168043	-0.00767
NT01ZM0877	-0.18066	-0.4672	0.105889	-0.16117	-0.69768	0.375342	-0.20015	-0.23673	-0.16356	0.251232	0.194263	0.308201	-1.22863	-0.49131	-1.96595	-1.99994	-0.831412	-3.16847	-0.997	-0.5556	-1.4384	-1.22269	-0.7711	-1.67428	-0.77131	-0.3401	-1.20251	-0.24054	-0.58541	0.10434	-0.77846	-0.72149	-0.83543	-0.92557	-2.19613	0.04601	-0.0489	0.140924	-0.52708	-1.12192	0.067756	1.32013	0.975252	1.66501	1.33962	0.74478	1.93446	1.30064	1.20572
NT01ZM1055	0.108251	0.111227	0.105275	0.217091	0.105014	0.329168	-0.00059	0.11744	-0.11862	0.037349	0.000325	0.074373	0.53535	0.51662	0.55408	1.05184	0.72665	1.37703	0.497521	0.268589	0.726454	0.478552	0.327146	0.629959	0.51649	0.210031	0.822949	0.521342	0.295142	0.747541	1.20541	1.24243	1.16838	1.05061	1.27989	0.518366	0.407219	0.629512	0.524318	0.183065	0.86557	-0.65269	-0.87889	-0.42649	-0.54385	-0.8851	-0.2026	-0.76153	-0.87268
NT01ZM1227	0.020825	-0.06313	0.104784	0.025756	-0.1714	0.222908	0.015894	0.045129	-0.01334	0.247713	-0.01331	0.508737	0.14376	-0.112005	0.39952	0.56088	-0.175383	1.29715	0.301217	-0.03416	0.636591	0.185308	-0.00494	0.375553	0.417126	-0.06338	0.89763	-0.12735	-0.14462	-0.11008	0.560664	0.821688	0.299639	0.671859	1.33321	-0.04339	0.052534	-0.13932	-0.21131	-0.34177	-0.08085	1.14485	1.12759	1.16212	1.14978	1.01933	1.28024	1.13992	1.23585
NT01ZM1213	0.060126	0.015706	0.104546	0.120382	0.145146	0.095619	-0.00013	-0.11373	0.113474	0.37421	0.308411	0.440009	0.36345	-0.155748	0.88264	0.05293	-0.259582	0.36544	-0.49769	-0.31491	-0.68047	-0.68486	-0.52598	-0.84374	-0.31052	-0.10383	-0.5172	-0.81404	-0.91415	-0.71393	-1.0795	-1.0137	-1.1453	-0.52978	0.024691	-0.76962	-0.93892	-0.60033	-0.85846	-0.88939	-0.82753	1.04374	0.943631	1.14386	1.104	1.07307	1.13493	0.983487	0.814192
NT01ZM0229	0.189601	0.27517	0.104032	0.164776	-0.26016	0.589708	0.214426	0.810495	-0.38164	-0.10243	0.080225	-0.28508	-0.933047	-0.750401	-1.11569	-1.0407	-1.43377	-0.647621	0.050777	-0.31824	0.419791	0.209204	0.046899	0.371509	-0.10765	-0.68337	0.468072	-0.01811	-0.54193	0.505703	1.24373	1.06108	1.42638	0.555498	0.695784	-0.10368	-0.117	-0.09037	0.067456	-0.96686	1.10177	1.60066	1.07684	2.12448	1.57584	0.541518	2.61015	1.62548	1.61217
NT01ZM0993	0.099791	0.09566	0.103921	0.017893	-0.01294	0.048723	0.181689	0.204257	0.15912	-0.09685	-0.03267	-0.16104	-0.219427	0.20898	-0.647834	-0.523719	0.09756	-1.145	-0.16502	0.007045	-0.33709	-0.02575	0.125508	-0.17701	-0.30429	-0.11142	-0.49717	0.303504	0.485254	0.121755	-0.22238	-0.28656	-0.15819	-0.44359	-1.14338	0.307635	0.516084	0.099186	0.299374	0.454424	0.144324	-0.00962	0.172126	-0.19137	-0.09152	0.063529	-0.24657	0.072275	0.280723
NT01ZM1239	-0.01405	-0.1317	0.103605	-0.00566	-0.02765	0.016324	-0.02243	-0.23575	0.190887	-0.11645	-0.41709	0.1842	0.23867	0.36003	0.1173	0.49973	0.57168	0.42778	0.308071	0.302322	0.31382	0.355079	0.392994	0.317163	0.261064	0.211651	0.310477	0.389349	0.319592	0.459107	0.470605	0.771252	0.169957	0.657398	0.528517	0.507003	0.34158	0.672426	0.271696	0.297604	0.245788	-0.84	-0.90975	-0.77024	-0.83161	-0.8057	-0.85752	-0.84838	-1.0138
NT01ZM0191	0.011756	-0.08007	0.103587	-0.20063	-0.29801	-0.10326	0.224145	0.13786	0.310431	0.289775	0.160365	0.419185	-0.162076	-0.170883	-0.153268	0.21951	-0.088993	0.52802	0.348773	0.070638	0.626909	0.315958	0.059385	0.572532	0.381588	0.08189	0.681286	0.276832	0.112817	0.440847	0.997119	1.12653	0.867709	0.932602	1.14414	0.368663	0.210192	0.527133	0.185002	0.015442	0.354562	-0.73229	-0.89631	-0.56828	-0.94468	-1.11424	-0.77512	-0.51991	-0.67838
NT01ZM1003	0.042644	-0.01829	0.103579	0.008263	-0.05398	0.070505	0.077025	0.017396	0.136653	0.137808	0.018451	0.257166	-0.042627	-0.207968	0.12271	-0.082841	-0.377926	0.21224	-0.07061	-0.17049	0.029274	-0.101	-0.17101	-0.03098	-0.04021	-0.16996	0.08953	0.488553	0.603366	0.37374	0.573499	0.692857	0.454142	0.716588	1.02354	0.549489	0.665609	0.433369	0.427618	0.541124	0.314111	-0.90801	-0.79319	-1.02282	-0.94239	-0.82888	-1.05589	-0.87362	-0.7575
NT01ZM1032	0.054572	0.006558	0.102586	-0.17917	-0.87535	0.517005	0.288315	0.888464	-0.31183	0.582474	0.433236	0.731711	-0.795336	-0.470576	-1.1201	-1.64194	-1.54025	-1.74363	-0.99369	-0.84206	-1.14531	-1.14076	-0.61445	-1.66708	-0.84661	-1.06967	-0.62354	0.809216	-0.49185	2.11029	1.80704	1.95627	1.6578	1.59106	1.30675	0.85723	0.204322	1.51014	0.761202	-1.18803	2.71043	0.643603	-0.65747	1.94467	0.40986	-1.53937	2.35909	0.877346	0.224438
NT01ZM1406	0.134893	0.167339	0.102446	0.277182	0.210497	0.343866	-0.0074	0.124181	-0.13897	0.048064	0.458599	-0.36247	-0.13527	-0.480816	0.21028	0.29876	0.0734	0.52412	0.406301	0.387009	0.425592	0.37857	0.2198	0.53734	0.434031	0.554217	0.313844	-0.78701	-0.42223	-1.15179	-1.1132	-1.52374	-0.70267	-1.21325	-0.83265	-0.81945	-0.35554	-1.28337	-0.75456	-0.48891	-1.02021	0.313623	0.678403	-0.05116	0.455913	0.721561	0.190264	0.171334	0.635245
NT01ZM1076	0.073423	0.044865	0.101981	0.596954	0.739506	0.454401	-0.45011	-0.64978	-0.25044	0.060694	0.155602	-0.03421	-0.253518	-0.601802	0.09477	0.32566	0.51733	0.13398	0.323774	0.716448	-0.0689	0.068374	0.31376	-0.17701	0.579174	1.11914	0.039212	-1.76863	-0.60198	-2.93528	-3.72063	-3.81554	-3.62572	-3.22337	-3.11897	-1.74007	-0.74454	-2.73561	-1.79719	-0.45943	-3.13495	0.5376	1.70425	-0.62905	1.06113	2.39889	-0.27663	0.01407	1.00961
NT01ZM0493	0.019713	-0.06196	0.101383	0.023411	0.325725	-0.2789	0.016016	-0.44964	0.48167	-0.15894	-0.36629	0.048412	0.96281	0.37376	1.55186	1.1366	0.61451	1.65868	0.261266	0.199083	0.323449	0.348744	0.157409	0.540078	0.173788	0.240756	0.10682	-0.86655	-0.38393	-1.34917	-1.22481	-1.01745	-1.43216	-0.58011	0.160653	-0.78488	-0.68624	-0.88352	-0.94822	-0.08161	-1.81483	-0.08343	0.39919	-0.56605	-0.07973	0.786872	-0.94634	-0.08713	0.011508
NT01ZM0219	0.066973	0.032732	0.101215	0.112135	0.142329	0.081941	0.021812	-0.07687	0.120488	-0.02709	0.133677	-0.18785	0.3262	0.35129	0.30111	0.33518	0.56277	0.1076	0.033435	0.106209	-0.03934	0.057885	0.000938	0.114831	0.008986	0.21148	-0.19351	-0.06274	0.233041	-0.35852	-0.50407	-0.66483	-0.3433	-0.54656	-0.71501	-0.0285	0.202847	-0.25984	-0.09698	0.263236	-0.4572	0.059708	0.355488	-0.23607	0.10487	0.465085	-0.25535	0.014546	0.245891
NT01ZM0774	0.097048	0.092899	0.101196	0.132371	0.151399	0.113344	0.061724	0.0344	0.089048	0.336593	0.122	0.551186	0.76887	1.10609	0.43165	0.7493	0.95763	0.54096	-0.15701	-0.19225	-0.12176	-0.29444	-0.23605	-0.35283	-0.01957	-0.14845	0.109308	0.036791	-0.07917	0.152749	0.223241	0.437834	0.008648	0.127103	-0.2366	0.040939	-0.09819	0.180073	0.032643	-0.06014	0.125425	0.140825	0.024867	0.256783	0.176148	0.083366	0.26893	0.105501	-0.03363
NT01ZM0131	0.099063	0.096943	0.101183	-0.05012	-0.02531	-0.07493	0.248248	0.2192	0.277295	0.290722	0.180343	0.4011	-0.032446	-0.002689	-0.062203	-0.365966	-0.349915	-0.382017	-0.35476	-0.3278	-0.38172	-0.37599	-0.30837	-0.44362	-0.33352	-0.34723	-0.31981	-0.11953	0.04714	-0.28621	-0.34013	-0.22975	-0.4505	-0.25872	-0.28926	-0.11741	0.022333	-0.25716	-0.12165	0.071947	-0.31526	-0.16019	0.006479	-0.32687	-0.30938	-0.11578	-0.50298	-0.01101	0.128737
NT01ZM1016	0.120458	0.139945	0.100972	0.198844	0.067193	0.330494	0.042073	0.212697	-0.12855	0.01154	0.247147	-0.22407	-0.184045	-0.025314	-0.342776	-0.142523	-0.012864	-0.272183	0.056788	-0.00477	0.118351	0.072055	-0.022	0.16611	0.041522	0.012451	0.070593	-0.28846	-0.59869	0.021772	0.144898	-0.09071	0.380505	-0.21591	-0.40817	-0.30795	-0.46704	-0.14885	-0.26897	-0.73034	0.192396	0.624322	0.31409	0.934554	0.702708	0.241338	1.16408	0.545937	0.386842
NT01ZM0316	0.087399	0.073857	0.100941	0.237877	0.138138	0.337615	-0.06308	0.009576	-0.13573	0.037201	0.044438	0.029963	-0.055194	-0.059341	-0.051046	0.02754	-0.014641	0.06972	0.032594	0.027268	0.03792	-0.01755	0.009837	-0.04493	0.082734	0.044699	0.120768	-0.0515	-0.02759	-0.0754	-0.06475	-0.07199	-0.05751	-0.09458	-0.0637	-0.03796	0.072144	-0.14806	-0.06504	-0.12733	-0.00275	0.394747	0.418652	0.370842	0.545225	0.482933	0.607517	0.244269	0.35437
NT01ZM1972	-0.1873	-0.47536	0.100766	-0.28549	-0.55078	-0.0202	-0.08911	-0.39994	0.22173	0.031719	0.018252	0.045186	-0.152432	-0.095959	-0.208905	0.21133	-0.117553	0.54021	0.303349	-0.23069	0.83739	0.242937	-0.43979	0.925662	0.363762	-0.02159	0.749118	-0.00464	0.248213	-0.2575	0.810584	0.824051	0.797117	0.529498	0.711105	0.283421	0.513505	0.053338	-0.29271	-0.01708	-0.56833	1.45285	1.7057	1.19999	1.35465	1.63028	1.07903	1.55104	1.78112
NT01ZM0668	0.117389	0.134141	0.100637	0.039964	0.095809	-0.01588	0.194814	0.172473	0.217155	0.346715	0.264782	0.428648	-0.332033	-0.468524	-0.195543	-1.02409	-1.08852	-0.959659	-0.76801	-0.66615	-0.86986	-0.84396	-0.7123	-0.97561	-0.69205	-0.61999	-0.76412	-0.61715	-0.79307	-0.44122	-0.64494	-0.56301	-0.72687	-0.42397	-0.29003	-0.6339	-0.84892	-0.41888	-0.6004	-0.73723	-0.46357	1.11618	0.940253	1.2921	1.03875	0.901921	1.17559	1.1936	0.978585
NT01ZM0906	-0.00861	-0.11732	0.100107	0.071092	-0.21725	0.359429	-0.0883	-0.01739	-0.15921	0.446294	-0.14258	1.03517	0.27269	0.32796	0.21743	0.36524	-0.169841	0.90031	-0.17476	-0.43521	0.085695	-0.44205	-0.37261	-0.5115	0.092543	-0.4978	0.682886	-0.71291	-0.95127	-0.47455	0.04635	0.635223	-0.54252	0.204816	0.524689	-0.6042	-0.66293	-0.54546	-0.82162	-1.23961	-0.40364	0.878487	0.640128	1.11685	0.958184	0.540201	1.37617	0.798789	0.740054
NT01ZM1017	0.080799	0.062312	0.099286	0.120606	-0.06526	0.306471	0.040992	0.189882	-0.1079	0.04567	0.125112	-0.03377	0.41974	0.59092	0.24856	0.3219	0.47008	0.17371	-0.10018	-0.08846	-0.11191	-0.10252	-0.05607	-0.14898	-0.09785	-0.12084	-0.07485	0.186575	-0.0176	0.390753	0.367295	0.287854	0.446737	0.158404	-0.05451	0.205062	0.168263	0.241862	0.168088	-0.20347	0.539643	-0.49811	-0.70229	-0.29393	-0.4583	-0.82986	-0.08675	-0.53792	-0.57472
NT01ZM1180	-0.11618	-0.33144	0.099083	-0.00664	-0.50162	0.488336	-0.22571	-0.16126	-0.29017	-0.41331	-0.32728	-0.49934	0.48183	-0.244957	1.20863	0.72958	0.44863	1.01053	0.341543	0.776599	-0.09351	0.43534	0.859611	0.01107	0.247745	0.693587	-0.1981	0.760103	0.958787	0.561419	-0.30869	-0.39472	-0.22267	0.387034	1.05886	0.975365	1.45377	0.496963	0.544842	0.463808	0.625876	-1.24595	-1.04727	-1.44464	-1.13642	-1.21745	-1.05539	-1.35549	-0.87709
NT01ZM0264	-0.01078	-0.12058	0.099019	0.018997	-0.24915	0.287143	-0.04056	0.007994	-0.08911	-0.09073	-0.21711	0.035656	0.0902	0.5954	-0.414992	0.27601	0.30898	0.24305	0.210896	-0.17387	0.595659	0.235981	-0.06132	0.533278	0.185811	-0.28642	0.65804	0.166102	-0.33393	0.666132	1.43566	1.56204	1.30928	0.910424	0.551649	0.275901	-0.06578	0.617582	0.056304	-0.60207	0.714682	0.096385	-0.40364	0.596415	0.126161	-0.53222	0.784539	0.066609	-0.27507
NT01ZM0918	-0.07967	-0.25835	0.099007	-0.06616	-0.14581	0.013478	-0.09317	-0.37089	0.184536	0.081025	-0.11985	0.281899	0.62853	0.91968	0.33738	0.66057	0.98002	0.34112	-0.05506	-0.06518	-0.04494	-0.14216	-0.1907	-0.09362	0.032038	0.060335	0.003742	-0.05207	0.016723	-0.12086	-0.10062	0.100258	-0.30149	-0.07498	-0.48204	0.126608	0.096366	0.156851	-0.23075	-0.06292	-0.39857	0.359625	0.428416	0.290833	0.37313	0.540956	0.205303	0.346119	0.315877
NT01ZM0533	-0.00492	-0.10805	0.098207	0.049952	-0.06769	0.167592	-0.0598	-0.14842	0.028823	-0.32257	-0.02658	-0.61856	0.5786	-0.008378	1.16558	0.51823	0.29459	0.74187	0.071008	0.242043	-0.10003	0.202393	0.181123	0.223662	-0.06038	0.302963	-0.42372	0.596616	0.679241	0.513992	0.171921	-0.12407	0.46791	0.509479	1.04989	0.699747	0.796881	0.602613	0.493486	0.561602	0.42537	-1.41507	-1.33244	-1.49769	-1.36019	-1.29208	-1.42831	-1.46994	-1.37281
NT01ZM0277	0.217042	0.335934	0.098149	0.39137	0.749414	0.033325	0.042714	-0.07755	0.162973	0.204002	0.240441	0.167564	-0.533083	-0.935324	-0.130843	-0.033307	-0.632241	0.56563	0.419132	0.144089	0.694174	0.338487	-0.0149	0.691879	0.499776	0.303083	0.696469	-0.23998	-0.00038	-0.47959	0.070499	0.034061	0.106938	0.171093	0.838542	-0.35887	-0.35842	-0.35933	-0.12109	0.357668	-0.59984	0.099563	0.339167	-0.14004	0.273891	0.752648	-0.20487	-0.07477	-0.07431
NT01ZM1873	-0.286	-0.6694	0.097399	-0.1208	-0.44883	0.207228	-0.4512	-0.88998	-0.01243	0.242349	-0.30974	0.79444	0.56395	0.04978	1.07812	0.59587	1.00234	0.1894	-0.31485	0.662453	-1.29216	-0.66163	0.372336	-1.69559	0.031925	0.952569	-0.88872	0.200297	0.03273	0.367863	-1.58674	-1.03465	-2.13884	-0.07811	-0.00631	0.583698	0.360761	0.806636	-0.1831	-0.2953	-0.07091	-0.08539	-0.25296	0.082174	0.079808	-0.03239	0.192003	-0.25059	-0.47353
NT01ZM0733	-0.06864	-0.2346	0.097323	0.017745	-0.21881	0.254297	-0.15502	-0.25039	-0.05965	-0.05797	0.022369	-0.13831	0.86485	0.336	1.39371	0.34567	0.29859	0.39274	-0.56771	-0.17379	-0.96164	-0.61624	-0.31017	-0.92231	-0.51919	-0.03741	-1.00096	0.173995	-0.02648	0.374467	-0.41338	-0.49372	-0.33304	0.180037	0.563993	0.339957	0.210075	0.469838	0.008033	-0.26303	0.279095	-0.2538	-0.45427	-0.05332	-0.16741	-0.43847	0.10365	-0.34018	-0.47006
NT01ZM1727	-0.08058	-0.25776	0.096591	-0.06407	-0.21361	0.085474	-0.09709	-0.3019	0.107709	-0.25855	-0.39427	-0.12283	0.54969	0.61671	0.48267	0.67269	0.67485	0.67053	0.203729	0.10433	0.303129	0.284457	0.150517	0.418397	0.123002	0.058143	0.18786	0.265378	0.106396	0.42436	0.623158	0.75888	0.487437	0.670964	0.624847	0.442552	0.25594	0.629163	0.088204	-0.04315	0.219556	-0.77176	-0.93074	-0.61278	-0.75525	-0.8866	-0.6239	-0.78827	-0.97489
NT01ZM0890	0.077674	0.060433	0.094915	-0.11687	-0.4971	0.263353	0.272221	0.617965	-0.07352	0.099732	0.397566	-0.1981	0.29236	0.11124	0.47348	-1.65804	-1.72805	-1.58804	-1.86416	-1.7291	-1.99923	-1.77792	-1.6189	-1.93694	-1.95041	-1.83929	-2.06152	-0.50588	-0.70825	-0.30352	-0.57365	-0.87149	-0.27582	-0.67667	-0.50925	-0.48864	-0.32803	-0.64926	-0.52313	-1.08848	0.042227	0.376698	0.17433	0.579066	0.182151	-0.3832	0.747504	0.571245	0.731862
NT01ZM1556	0.035307	-0.02398	0.094595	-0.14999	-0.11838	-0.18159	0.2206	0.070422	0.370778	0.144152	0.189629	0.098674	0.15237	-0.313401	0.61814	-0.018876	-0.098249	0.0605	-0.13302	0.155548	-0.42159	-0.0948	0.095944	-0.28554	-0.17125	0.215152	-0.55764	-0.33661	-0.36185	-0.31137	-0.88851	-0.93398	-0.84303	-0.36587	-0.00244	-0.27732	-0.39345	-0.16119	-0.39589	-0.33024	-0.46154	-0.52907	-0.55431	-0.50383	-0.71436	-0.64871	-0.78001	-0.34378	-0.4599
NT01ZM1572	0.024385	-0.04434	0.093107	-0.22658	-0.3879	-0.06527	0.275351	0.299224	0.251479	0.675397	0.35651	0.994284	0.85481	0.07023	1.63938	-0.175953	-0.22541	-0.126495	-1.23078	-0.32429	-2.13728	-1.43081	-0.35293	-2.50868	-1.03076	-0.29564	-1.76588	0.586799	0.127394	1.0462	-0.76679	-0.4479	-1.08568	0.565225	1.12125	0.655521	0.28871	1.02233	0.518077	-0.03392	1.07008	-0.12052	-0.57993	0.338881	-0.37149	-0.92349	0.180509	0.130443	-0.23637
NT01ZM1236	0.187445	0.281966	0.092925	0.131738	-0.02285	0.286326	0.243152	0.586781	-0.10048	-0.21787	0.221961	-0.65769	-0.148682	-0.489843	0.19248	-0.965457	-1.01923	-0.911682	-0.58627	-0.34698	-0.82555	-0.35576	-0.16457	-0.54694	-0.81678	-0.52939	-1.10416	0.291074	0.085665	0.496483	0.01791	-0.42192	0.457738	-0.00289	0.260404	0.196554	0.240253	0.152855	0.385595	-0.06892	0.840112	0.235742	0.030333	0.441151	0.180035	-0.27448	0.634552	0.291449	0.335148
NT01ZM0885	0.032001	-0.02778	0.091783	0.110344	0.095853	0.124836	-0.04634	-0.15141	0.05873	-0.22654	-0.34435	-0.10872	0.30424	0.36595	0.24252	0.18177	0.3942	-0.030658	-0.03237	0.124712	-0.18946	0.057726	0.221182	-0.10573	-0.12247	0.028241	-0.27318	0.37306	0.426355	0.319765	0.005598	0.123414	-0.11222	0.182745	-1.56e-05	0.432842	0.440847	0.424837	0.313278	0.411863	0.214693	-0.84886	-0.79556	-0.90215	-0.77051	-0.67193	-0.8691	-0.9272	-0.9192
NT01ZM0200	0.10504	0.118606	0.091473	0.03168	0.002135	0.061225	0.178399	0.235077	0.121721	0.511413	0.369382	0.653445	-0.077273	-0.224223	0.06968	-0.119499	-0.496403	0.25741	-0.20873	-0.33933	-0.07813	-0.37524	-0.40648	-0.34399	-0.04223	-0.27218	0.187729	0.064528	-0.09919	0.228245	0.489445	0.631476	0.347413	0.576139	0.925375	0.050961	-0.06964	0.171567	0.078094	-0.12873	0.284923	-0.32299	-0.48671	-0.15927	-0.39635	-0.60318	-0.18952	-0.24963	-0.37023
NT01ZM1388	0.306421	0.521379	0.091463	-0.0695	0.512816	-0.65182	0.682344	0.529942	0.834747	-0.03983	0.310108	-0.38977	-0.225884	-0.851994	0.40023	-1.02875	-1.5353	-0.522195	-0.44178	-0.57339	-0.31017	-0.08069	-0.46347	0.30209	-0.80286	-0.6833	-0.92242	-1.45815	-0.30276	-2.61354	-2.35032	-2.70026	-2.00038	-2.20315	-1.44804	-1.67311	-0.88508	-2.46114	-1.24319	0.279555	-2.76595	0.60901	1.7644	-0.54638	0.233087	1.75584	-1.28966	0.984934	1.77296
NT01ZM1004	-0.01622	-0.12357	0.091123	-0.09454	-0.07389	-0.11518	0.062089	-0.17325	0.29743	0.329641	0.178916	0.480365	0.00018	-0.307581	0.30794	-0.209232	-0.703914	0.28545	-0.34319	-0.57242	-0.11396	-0.47696	-0.7485	-0.20543	-0.20941	-0.39633	-0.02249	0.384161	0.512155	0.256167	0.714626	0.86535	0.563902	0.94591	1.48087	0.491509	0.491509	0.491508	0.276813	0.5328	0.020826	-0.70196	-0.57397	-0.82996	-0.78028	-0.52429	-1.03626	-0.62365	-0.62365
NT01ZM0273	0.265003	0.439259	0.090746	0.465098	0.580172	0.350023	0.064907	0.298347	-0.16853	0.282738	0.317108	0.248368	-0.413502	-0.232314	-0.594691	0.1099	-0.179301	0.39911	0.414491	0.043632	0.78535	0.305576	0.034252	0.5769	0.523407	0.053012	0.993801	-0.29966	-0.6855	0.086186	0.827905	0.793535	0.862274	0.359146	0.431157	-0.47391	-0.80058	-0.14725	-0.1254	-0.57043	0.319626	0.568795	0.182951	0.954639	0.76889	0.323864	1.21392	0.3687	0.042039
NT01ZM1814	-0.03279	-0.15557	0.089977	0.171684	-0.15701	0.500381	-0.23727	-0.15412	-0.32043	-0.03197	0.23008	-0.29402	0.43169	0.38507	0.47831	0.29158	0.27937	0.30378	-0.24277	-0.2978	-0.18773	-0.34542	-0.4899	-0.20094	-0.14011	-0.1057	-0.17453	-0.14355	-0.50025	0.213144	0.323209	0.06116	0.585258	0.115184	0.154403	-0.02078	-0.17155	0.129989	-0.26632	-0.82895	0.296298	0.388711	0.032014	0.745409	0.59319	0.030568	1.15581	0.184232	0.033461
NT01ZM0498	0.144274	0.198657	0.089892	0.191415	0.237334	0.145495	0.097134	0.159979	0.034288	0.011511	0.006399	0.016624	-0.274333	0.04848	-0.597145	-0.043049	0.39571	-0.481809	0.274095	0.424022	0.124168	0.316906	0.500812	0.133	0.231284	0.347232	0.115336	0.208934	0.010376	0.407493	0.107638	0.112751	0.102526	-0.02516	-0.53287	0.154552	-0.03554	0.344647	0.263317	0.056296	0.470338	-0.11918	-0.31773	0.079382	-0.07204	-0.27906	0.134985	-0.16632	-0.35641
NT01ZM0664	0.109848	0.129894	0.089803	0.02535	-0.23216	0.282864	0.194347	0.491952	-0.10326	0.089697	0.332462	-0.15307	-0.561027	-0.385049	-0.737005	-0.479289	-1.17206	0.21348	0.134063	-0.70726	0.975391	0.186388	-0.62752	1.0003	0.081738	-0.78701	0.950486	0.272805	-0.06329	0.608896	2.29155	2.04879	2.53432	1.3523	1.69683	0.252759	0.194227	0.311291	0.29285	-0.3208	0.9065	0.254251	-0.08184	0.590342	0.169752	-0.4439	0.783403	0.338749	0.280217
NT01ZM0616	0.132036	0.174337	0.089735	0.343007	0.439082	0.246932	-0.07894	-0.09041	-0.06746	-0.12242	-0.03406	-0.21078	-0.130169	0.2597	-0.520036	0.33606	0.40999	0.26213	0.48797	0.122115	0.853825	0.509711	0.093939	0.925484	0.466228	0.150292	0.782165	-0.13776	-0.3962	0.120679	0.852389	0.764025	0.940752	0.29349	-0.01571	-0.18006	-0.49227	0.132152	-0.09546	-0.30012	0.109206	0.383262	0.124824	0.6417	0.594234	0.38957	0.798898	0.172291	-0.13992
NT01ZM1481	-0.13957	-0.36841	0.089274	-0.15816	-0.08555	-0.23077	-0.12098	-0.65127	0.409316	-0.34361	-0.30146	-0.38577	0.52237	-0.030251	1.075	0.23409	0.19821	0.26998	-0.17696	0.053552	-0.40748	-0.06564	-0.12135	-0.00993	-0.28828	0.228457	-0.80502	-0.08813	0.628999	-0.80526	-1.26629	-1.30844	-1.22413	-0.59553	-0.20319	0.140711	0.556388	-0.27497	-0.31697	0.701609	-1.33555	-0.51973	0.197396	-1.23686	-0.53832	0.480256	-1.5569	-0.50114	-0.08546
NT01ZM0978	0.223719	0.358171	0.089267	0.216051	0.521961	-0.08986	0.231387	0.19438	0.268393	0.175823	0.320629	0.031016	0.42366	0.10958	0.73773	0.35737	0.25897	0.45577	-0.03851	0.086261	-0.16327	-0.01072	0.023137	-0.04458	-0.06629	0.149386	-0.28196	-0.20281	0.027091	-0.43271	-0.68224	-0.82705	-0.53744	-0.47388	-0.1989	-0.33726	-0.27882	-0.3957	-0.06836	0.333001	-0.46972	0.805362	1.03526	0.575461	0.797694	1.19905	0.396335	0.813029	0.871472
NT01ZM0489	0.120256	0.151327	0.089186	0.138826	0.024781	0.25287	0.101687	0.277872	-0.0745	0.237776	0.439447	0.036105	-0.252411	-0.222792	-0.282031	-0.146751	-0.419938	0.12644	0.037615	-0.27793	0.353164	-0.03043	-0.35872	0.297863	0.10566	-0.19715	0.408466	-0.22633	-0.49603	0.043372	0.67447	0.472799	0.876141	0.251182	0.41356	-0.2574	-0.38199	-0.13281	-0.19526	-0.61008	0.219556	0.474715	0.205012	0.744418	0.493284	0.078467	0.908101	0.456146	0.331557
NT01ZM1657	0.047374	0.005707	0.089041	0.132271	-0.37796	0.642502	-0.03752	0.389375	-0.46442	0.293993	0.30444	0.283546	-0.073495	-0.449214	0.30222	0.11214	-0.144031	0.36832	0.019881	0.347651	-0.30789	-0.14588	0.390118	-0.68187	0.185639	0.305184	0.066094	0.437443	-0.0532	0.928089	0.272548	0.262101	0.282995	0.592277	1.01354	0.479109	0.457028	0.501191	0.395776	-0.56344	1.35499	-0.16233	-0.65298	0.328315	-0.07743	-1.03665	0.881777	-0.24723	-0.26931
NT01ZM1744	0.215657	0.342359	0.088955	0.440841	0.532884	0.348798	-0.00953	0.151834	-0.17089	0.575752	0.315233	0.836271	0.03762	0.6184	-0.543158	0.92012	0.82144	1.01879	0.589858	0.121348	1.05837	0.297218	0.039648	0.554788	0.882498	0.203047	1.56195	0.400948	-0.11506	0.916956	1.85398	2.1145	1.59346	1.27434	0.952942	0.274246	-0.2071	0.755595	0.52765	-0.02302	1.07832	0.705708	0.1897	1.22172	0.930892	0.380225	1.48156	0.480524	-0.00082
NT01ZM0931	-0.03821	-0.16534	0.088921	0.04596	-0.02135	0.113272	-0.12237	-0.30932	0.064571	-0.14576	-0.23923	-0.05229	0.23398	0.35668	0.11127	0.38959	0.48771	0.29146	0.167304	0.095982	0.238626	0.178997	0.060937	0.297057	0.155611	0.131026	0.180196	-0.13165	-0.03828	-0.22502	-0.08238	0.011093	-0.17585	-0.0871	-0.23432	-0.00452	0.029035	-0.03808	-0.25878	-0.10559	-0.41197	0.247027	0.340399	0.153655	0.331195	0.484384	0.178006	0.16286	0.196415
NT01ZM1804	0.020712	-0.04706	0.088487	0.173479	0.089078	0.25788	-0.13205	-0.1832	-0.08091	0.099162	0.294933	-0.09661	0.13001	0.12941	0.13061	-0.276197	-0.039173	-0.513221	-0.52181	-0.40765	-0.63598	-0.63742	-0.64672	-0.62813	-0.40621	-0.16858	-0.64383	-0.19233	-0.09879	-0.28588	-0.51421	-0.70998	-0.31844	-0.55116	-0.70878	-0.12456	-0.01439	-0.23473	-0.26011	-0.18319	-0.33703	0.586951	0.680497	0.493405	0.739718	0.816638	0.662798	0.434184	0.544355
NT01ZM0275	0.13897	0.189823	0.088118	0.296	0.136849	0.45515	-0.01806	0.242796	-0.27891	0.251813	0.386232	0.117393	-0.56024	-0.11453	-1.00595	-0.095846	-0.22699	0.0353	0.329457	-0.18418	0.843093	0.194521	-0.2559	0.644939	0.464393	-0.11246	1.04125	-0.05884	-0.92779	0.810109	1.83738	1.70296	1.9718	1.02125	0.811541	-0.10969	-0.76864	0.549254	-0.00799	-1.08694	1.07096	0.781103	-0.08784	1.65005	0.938132	-0.14082	2.01708	0.624074	-0.03487
NT01ZM1292	0.057139	0.026621	0.087656	0.043647	0.211763	-0.12447	0.07063	-0.15852	0.299781	-0.35911	-0.48504	-0.23317	0.60421	0.33206	0.87636	0.19964	0.31123	0.08805	-0.1897	0.142435	-0.52183	0.025169	0.305695	-0.25536	-0.40457	-0.02083	-0.78831	0.103073	0.487704	-0.28156	-0.94583	-0.81989	-1.07176	-0.38263	-0.27559	0.13359	0.319588	-0.05241	0.072555	0.655819	-0.51071	-0.70617	-0.32154	-1.0908	-0.71966	-0.1364	-1.30293	-0.69268	-0.50668
NT01ZM0520	0.098489	0.109478	0.087499	0.275664	0.43536	0.115968	-0.07869	-0.2164	0.059031	-0.1775	-0.3538	-0.00121	0.66302	0.18929	1.13676	0.96904	0.71957	1.21851	0.355426	0.598977	0.111874	0.404835	0.667674	0.141995	0.306017	0.53028	0.081754	0.253313	0.59775	-0.09112	-0.57823	-0.40193	-0.75452	0.0634	0.545538	0.242324	0.438054	0.046594	0.264303	0.757447	-0.22884	-0.6961	-0.35166	-1.04053	-0.51892	-0.02578	-1.01206	-0.87327	-0.67754
NT01ZM0678	-0.13223	-0.35152	0.087056	0.361993	0.069578	0.654409	-0.62646	-0.77262	-0.4803	-0.62671	-0.58526	-0.66816	0.57843	0.33936	0.81749	1.20969	1.12806	1.29132	0.631388	0.695011	0.567765	0.631511	0.601329	0.661694	0.631264	0.788693	0.473836	0.267287	0.210162	0.324412	0.197165	0.155718	0.238612	0.420045	0.633842	0.486576	0.502578	0.470575	0.047997	-0.08225	0.178248	-0.75171	-0.80883	-0.69458	-0.25748	-0.38773	-0.12723	-1.24593	-1.22993
NT01ZM1754	-0.03306	-0.153	0.086874	0.026862	-0.1393	0.19302	-0.09299	-0.16671	-0.01927	-0.38814	-0.37154	-0.40474	0.44638	0.52057	0.37219	0.55145	0.73027	0.37263	0.252643	0.312119	0.193167	0.400218	0.414534	0.385901	0.105068	0.209703	0.000433	0.620871	0.4528	0.788942	0.66999	0.653389	0.686592	0.673687	0.505015	0.740809	0.618958	0.862659	0.500933	0.286642	0.715225	-1.006	-1.17407	-0.83793	-0.94607	-1.16037	-0.73178	-1.06592	-1.18777
NT01ZM0314	0.061043	0.035603	0.086483	0.063944	-0.02727	0.155162	0.058142	0.09848	0.017804	0.052799	0.043599	0.061999	-0.640827	-1.0303	-0.25135	-0.569513	-1.12212	-0.016909	0.073985	-0.06437	0.212344	0.076657	-0.03693	0.190247	0.071313	-0.09182	0.234442	-0.25024	-0.3726	-0.12788	0.148843	0.158043	0.139643	0.308942	0.936996	-0.2248	-0.28138	-0.16821	-0.27568	-0.46382	-0.08754	0.231679	0.109316	0.354041	0.234579	0.046439	0.42272	0.228778	0.172193
NT01ZM0776	0.046228	0.006337	0.08612	0.123937	0.097838	0.150037	-0.03148	-0.08516	0.022203	-0.22591	-0.37698	-0.07484	0.60652	0.05764	1.1554	0.71083	0.13666	1.285	0.201525	0.224928	0.178123	0.29874	0.370835	0.226646	0.104311	0.079021	0.1296	-0.4564	-0.03226	-0.88054	-0.92735	-0.77628	-1.07842	-0.42722	0.321482	-0.41651	-0.00616	-0.82686	-0.49629	-0.05835	-0.93423	1.11796	1.54211	0.693819	1.19567	1.63361	0.757735	1.04025	1.45061
NT01ZM0587	0.030088	-0.02487	0.085047	-0.11436	-0.02026	-0.20846	0.174535	-0.02948	0.378554	0.127336	0.151152	0.10352	0.64899	0.06137	1.23662	0.04754	-0.145765	0.24085	-0.57785	-0.29745	-0.85826	-0.55426	-0.38777	-0.72074	-0.60145	-0.20713	-0.99578	-0.04233	0.12578	-0.21043	-0.77124	-0.79506	-0.74742	-0.14042	0.380198	0.012633	0.031677	-0.00641	-0.09728	0.219882	-0.41445	-0.61402	-0.44591	-0.78212	-0.75847	-0.4413	-1.07563	-0.46957	-0.45053
NT01ZM1372	0.14816	0.211581	0.084739	0.134498	0.127458	0.141538	0.161822	0.295703	0.02794	0.082613	0.171943	-0.00672	-0.491312	-0.290816	-0.691808	-0.174837	-0.605149	0.25548	0.35608	-0.25245	0.964612	0.395684	-0.19057	0.981941	0.316475	-0.31433	0.947283	0.475234	0.109733	0.840736	2.0578	1.96847	2.14713	1.41427	1.56748	0.411814	0.116772	0.706855	0.538655	0.102693	0.974618	-0.47271	-0.83821	-0.10721	-0.48637	-0.92234	-0.05041	-0.45905	-0.75409
NT01ZM0372	0.05814	0.031788	0.084492	0.14469	0.150087	0.139292	-0.02841	-0.08651	0.029692	-0.17517	-0.31188	-0.03845	0.62956	0.19143	1.06769	1.01732	0.65365	1.381	0.461141	0.574903	0.347379	0.53452	0.687588	0.381453	0.387762	0.462218	0.313306	0.123754	0.099468	0.148039	-0.07948	0.057228	-0.2162	0.398952	0.933486	0.150106	0.094071	0.20614	0.097401	0.104865	0.089938	-1.27185	-1.29614	-1.24757	-1.1853	-1.17784	-1.19277	-1.3584	-1.41444
NT01ZM0847	0.059749	0.035406	0.084092	0.020973	-0.09147	0.133419	0.098525	0.162285	0.034764	-0.222	-0.46364	0.019636	0.1819	-0.115012	0.47881	0.0362	-0.709069	0.78147	0.014564	-0.28109	0.310222	0.174827	0.031867	0.317786	-0.1457	-0.59406	0.302657	0.656527	0.805448	0.507605	1.09892	1.34056	0.857284	1.23959	1.93438	0.680869	0.917894	0.443845	0.632184	0.693003	0.571365	-0.68394	-0.53502	-0.83286	-0.72272	-0.6619	-0.78353	-0.64516	-0.40814
NT01ZM1718	0.091944	0.099874	0.084013	0.011658	0.190598	-0.16728	0.172229	0.009151	0.335307	-0.12703	-0.14531	-0.10874	0.86706	0.24349	1.49062	0.56457	0.48284	0.64631	-0.15286	0.316578	-0.62229	-0.00323	0.393807	-0.40026	-0.30248	0.239348	-0.84431	-0.21213	0.19578	-0.62004	-1.5589	-1.54062	-1.57719	-0.76369	-0.29349	-0.22006	0.016841	-0.45696	-0.2042	0.37472	-0.78311	-1.0343	-0.62639	-1.4422	-1.11458	-0.53566	-1.6935	-0.95401	-0.71711
NT01ZM0850	-0.03001	-0.14396	0.083951	-0.13003	-0.15941	-0.10065	0.070016	-0.12852	0.268549	-0.08212	-0.06658	-0.09766	0.76976	0.30897	1.23054	0.32674	0.10433	0.54914	-0.36695	-0.23561	-0.49829	-0.29088	-0.26658	-0.31518	-0.44302	-0.20464	-0.68139	0.626093	0.567483	0.684704	0.422031	0.406489	0.437573	0.872592	1.32805	0.740049	0.596862	0.883236	0.512137	0.538103	0.486171	-0.83756	-0.89617	-0.77895	-0.93758	-0.91162	-0.96355	-0.73754	-0.88073
NT01ZM0849	-0.04634	-0.1751	0.082433	-0.17318	-0.20868	-0.13768	0.080508	-0.14153	0.302542	-0.15324	-0.14885	-0.15763	0.64853	0.3273	0.96975	0.17327	0.00605	0.34049	-0.35838	-0.31758	-0.39918	-0.2415	-0.31392	-0.16909	-0.47525	-0.32125	-0.62926	0.335367	0.429073	0.241661	0.160069	0.155681	0.164458	0.472503	0.798133	0.464135	0.464574	0.463696	0.206599	0.393571	0.019627	-0.34486	-0.25116	-0.43857	-0.47171	-0.28473	-0.65868	-0.21802	-0.21758
NT01ZM1295	0.089547	0.096941	0.082153	0.14761	0.04636	0.24886	0.031484	0.147523	-0.08455	-0.03677	0.114738	-0.18827	0.08638	0.31462	-0.141864	-0.083596	0.12525	-0.292443	-0.13585	-0.17298	-0.09872	-0.10172	-0.15659	-0.04686	-0.16997	-0.18937	-0.15058	0.020132	-0.13166	0.171924	0.246183	0.094678	0.397688	-0.07041	-0.36181	0.012738	-0.03041	0.055886	0.027526	-0.23291	0.287962	-0.03527	-0.18706	0.116521	0.022791	-0.23765	0.283228	-0.09333	-0.13648
NT01ZM1937	0.008657	-0.06482	0.082134	-0.02476	-0.11314	0.063617	0.042075	-0.0165	0.100651	-0.29566	-0.52693	-0.06439	-1.27424	0.44632	-2.9948	-0.636558	0.12052	-1.39363	0.806547	-0.07059	1.68368	0.975414	0.184623	1.7662	0.637681	-0.3258	1.60116	-0.95369	-0.67847	-1.22892	0.525356	0.756624	0.294088	-1.03274	-2.6845	-0.88022	-0.59009	-1.17034	-1.02717	-0.76685	-1.28749	0.742625	1.01785	0.467403	0.709207	0.969528	0.448886	0.776044	1.06617
NT01ZM1039	-0.01905	-0.12021	0.082105	-0.07134	-0.05243	-0.09025	0.033236	-0.18799	0.254463	-0.09353	-0.17712	-0.00995	0.17921	0.0532	0.30522	0.42508	0.4235	0.42666	0.309253	0.364865	0.25364	0.372638	0.359428	0.385847	0.245868	0.370303	0.121433	0.54139	0.672743	0.410037	0.298812	0.382394	0.215229	0.549359	0.63442	0.642548	0.653832	0.631264	0.440232	0.691654	0.18881	-1.42606	-1.29471	-1.55742	-1.47835	-1.22693	-1.72977	-1.37377	-1.36249
NT01ZM0536	0.014613	-0.05282	0.082047	0.060767	0.036704	0.08483	-0.03154	-0.14235	0.079264	-0.13623	-0.07599	-0.19647	0.65875	0.07921	1.23828	0.65834	0.36561	0.95108	0.051942	0.253219	-0.14933	0.104288	0.220042	-0.01147	-0.0004	0.286397	-0.2872	0.332072	0.206422	0.457722	0.055167	-0.00507	0.115409	0.572483	1.154	0.399506	0.230485	0.568527	0.264638	0.182359	0.346917	-0.91168	-1.03733	-0.78603	-0.86552	-0.9478	-0.78324	-0.95783	-1.12685
NT01ZM1036	-0.0226	-0.12715	0.081949	-0.10032	-0.033	-0.16763	0.055119	-0.22129	0.331531	-0.14481	-0.32015	0.030525	0.58944	0.52124	0.65763	0.82777	0.8866	0.76893	0.338297	0.414783	0.261811	0.438264	0.464214	0.412314	0.23833	0.365352	0.111308	-0.15	-0.4046	0.104601	-0.04837	0.126969	-0.22371	0.257111	0.26335	-0.04545	-0.47192	0.381013	-0.25455	-0.33729	-0.17181	-2.74986	-3.00446	-2.49526	-2.82758	-2.91031	-2.74484	-2.67214	-3.0986
NT01ZM1628	0.022131	-0.03734	0.081607	0.29994	0.109123	0.490758	-0.25568	-0.18381	-0.32754	-0.16115	-0.21728	-0.10502	-0.311632	0.02019	-0.643457	-0.246847	0.16591	-0.6596	0.017521	0.162451	-0.12741	-0.02974	0.179187	-0.23867	0.064786	0.145715	-0.01614	-0.30451	-0.47774	-0.13129	-0.42115	-0.36501	-0.47728	-0.53228	-1.02866	-0.24504	-0.28692	-0.20315	-0.36399	-0.66855	-0.05942	0.468861	0.295637	0.642085	0.74667	0.442103	1.05124	0.191052	0.14917
NT01ZM1962	0.02109	-0.0394	0.081585	0.067959	-0.12661	0.262526	-0.02578	0.0478	-0.09936	0.12982	0.039691	0.219949	-0.950145	-0.762715	-1.13757	-0.784936	-0.756171	-0.813701	0.08741	0.010598	0.164221	0.00961	0.014653	0.004568	0.165209	0.006544	0.323874	0.056266	-0.15729	0.269827	0.42345	0.513579	0.33332	0.282849	0.13872	0.116761	0.037272	0.196249	-0.00423	-0.35186	0.343405	0.833707	0.620147	1.04727	0.880576	0.532943	1.22821	0.786839	0.70735
NT01ZM0420	0.193585	0.305744	0.081426	0.37895	0.526699	0.231201	0.00822	0.084788	-0.06835	0.286981	0.139055	0.434908	-0.266228	-0.312062	-0.220395	0.24158	0.02293	0.46023	0.368429	0.307857	0.429001	0.229049	0.280724	0.177373	0.50781	0.334991	0.680629	0.26672	-0.26665	0.800091	0.921235	1.06916	0.773309	0.984505	1.16083	0.154561	-0.4144	0.723523	0.378879	-0.1189	0.87666	0.004488	-0.52888	0.537859	0.189853	-0.30793	0.687634	-0.18088	-0.74984
NT01ZM1580	-0.02088	-0.12303	0.081274	-0.08826	-0.2975	0.120978	0.046503	0.051435	0.041571	-0.18552	-0.4313	0.060257	-0.141029	0.38709	-0.669146	1.09415	0.87852	1.30979	1.35119	0.732797	1.96959	1.46721	0.974166	1.96025	1.23518	0.491429	1.97894	0.667724	0.530074	0.805375	2.04217	2.28795	1.79639	1.44004	1.23171	0.769879	0.739315	0.800443	0.56557	0.320833	0.810306	-2.77318	-2.91083	-2.63553	-2.84057	-3.0853	-2.59583	-2.7058	-2.73636
NT01ZM1247	-0.10979	-0.30086	0.081274	-0.0954	-0.06964	-0.12117	-0.12418	-0.53208	0.283714	-0.59112	-0.56044	-0.6218	0.10156	-0.522216	0.72533	0.39208	0.06725	0.71691	0.523994	0.60365	0.444339	0.757463	0.61783	0.897096	0.290526	0.58947	-0.00842	0.488501	1.02803	-0.05103	-0.21034	-0.24102	-0.17966	0.374128	1.00653	0.679567	1.00226	0.35687	0.297434	1.05379	-0.45892	-1.60018	-1.06065	-2.1397	-1.58579	-0.82943	-2.34214	-1.61457	-1.29187
NT01ZM0689	0.149874	0.218565	0.081183	0.046679	-0.06757	0.160926	0.253069	0.504696	0.001441	0.455626	0.471778	0.439473	-0.073011	-0.045751	-0.100272	-0.32464	-0.80575	0.15647	-0.35291	-0.74354	0.037727	-0.45419	-0.72708	-0.18129	-0.25163	-0.76	0.256743	-0.22505	-0.49851	0.04842	0.829688	0.813535	0.84584	0.456447	0.759014	-0.29374	-0.38427	-0.20321	-0.15636	-0.61276	0.300048	0.7512	0.477734	1.02467	0.648006	0.191602	1.10441	0.854395	0.763866
NT01ZM1286	0.07876	0.076798	0.080722	0.628098	0.826884	0.429311	-0.47058	-0.67329	-0.26787	-0.11521	-0.26035	0.029922	0.69518	1.03598	0.35437	1.69697	2.79805	0.59589	0.824111	1.55559	0.092627	0.646428	1.34912	-0.05627	1.00179	1.76206	0.241522	-1.05737	-0.56671	-1.54804	-3.01101	-2.86587	-3.15614	-2.58623	-3.54749	-1.05541	-0.76549	-1.34533	-1.05934	-0.36792	-1.75075	0.955265	1.44593	0.464597	1.5046	2.19602	0.813186	0.405927	0.695846
NT01ZM0453	0.217807	0.355364	0.08025	0.073803	0.053319	0.094287	0.361811	0.65741	0.066212	0.482445	0.926784	0.038106	-0.174125	0.13096	-0.47921	-0.22432	-0.430886	-0.017754	-0.11051	-0.69653	0.47551	-0.17083	-0.83122	0.489563	-0.0502	-0.56185	0.461457	-0.71077	-1.63993	0.218392	1.39044	0.946098	1.83478	0.401606	0.335926	-0.84833	-1.61945	-0.07721	-0.57321	-1.66042	0.513991	0.960095	0.030933	1.88926	0.816091	-0.27111	1.90329	1.1041	0.332978
NT01ZM0838	0.09475	0.110543	0.078957	0.638964	0.610136	0.667793	-0.44946	-0.38905	-0.50988	-0.29535	-0.19954	-0.39116	0.07464	-0.246703	0.39597	1.39661	0.21964	2.57357	1.24491	0.371589	2.11824	1.16786	0.276835	2.05888	1.32197	0.466342	2.1776	-1.63756	-0.20599	-3.06912	-1.32247	-1.41828	-1.22666	-1.77447	-0.7756	-1.65335	-0.17717	-3.12954	-1.62177	-0.23482	-3.00871	1.53036	2.96193	0.098798	2.07458	3.46152	0.687633	0.986147	2.46233
NT01ZM0537	0.032888	-0.01306	0.078835	0.127689	0.154372	0.101005	-0.06191	-0.18049	0.056666	-0.50302	-0.35579	-0.65025	0.98397	0.30429	1.66364	0.88552	0.69387	1.07717	0.122111	0.477236	-0.23301	0.342665	0.564886	0.120445	-0.09844	0.389585	-0.58647	0.655408	0.572421	0.738396	0.028147	-0.11908	0.175376	0.65939	1.24028	0.701356	0.545737	0.856974	0.609461	0.599105	0.619818	-1.23925	-1.32224	-1.15627	-1.14445	-1.15481	-1.1341	-1.33405	-1.48967
NT01ZM1901	0.002217	-0.07433	0.078762	0.136783	-0.0792	0.352764	-0.13235	-0.06946	-0.19524	0.018438	-0.03603	0.072909	0.00811	0.31086	-0.29464	-0.107869	0.3097	-0.525434	-0.19137	-0.01788	-0.36487	-0.26677	-0.03459	-0.49894	-0.11598	-0.00117	-0.23079	-0.34882	-0.50099	-0.19666	-0.54365	-0.48917	-0.59812	-0.61447	-1.09468	-0.27228	-0.28501	-0.25955	-0.42537	-0.71697	-0.13377	0.686706	0.534539	0.838873	0.821272	0.52967	1.11288	0.55214	0.539409
NT01ZM1810	0.112344	0.146169	0.078518	0.186481	0.322981	0.04998	0.038207	-0.03064	0.107056	-0.26188	-0.43833	-0.08542	-0.310358	-0.231572	-0.389144	0.00578	-0.067229	0.07878	0.466177	0.368186	0.564168	0.616218	0.572029	0.660408	0.316135	0.164343	0.467927	0.563071	1.23397	-0.10783	0.088154	0.264606	-0.0883	0.110887	0.107034	0.529246	1.09747	-0.03898	0.596897	1.37047	-0.17668	0.861857	1.53276	0.190958	0.935994	1.70957	0.16242	0.787721	1.35594
NT01ZM1109	0.265516	0.452911	0.078121	0.232878	0.561646	-0.09589	0.298154	0.344176	0.252132	0.366173	0.438129	0.294217	-0.187084	0.6853	-1.05947	0.04049	0.37714	-0.296159	0.193566	-0.35513	0.742263	0.159556	-0.40211	0.72122	0.227575	-0.30815	0.763306	-0.08926	-0.14441	-0.0341	1.06329	0.991334	1.13525	0.052593	-0.75343	-0.27665	-0.47318	-0.08013	0.098137	0.184357	0.011917	1.20795	1.1528	1.26311	1.17531	1.26153	1.08909	1.24059	1.04406
NT01ZM0492	-0.11623	-0.3104	0.077934	-0.11198	-0.23927	0.015316	-0.12049	-0.38153	0.140553	0.279514	0.314105	0.244922	0.33867	-0.249693	0.92704	0.42562	0.26548	0.58576	-0.11306	0.167352	-0.39347	-0.31306	-0.18047	-0.44565	0.086943	0.51517	-0.34128	-0.78959	-0.77758	-0.8016	-1.36242	-1.39701	-1.32783	-0.71928	-0.22027	-0.59542	-0.65029	-0.54056	-0.98376	-0.90488	-1.06264	0.705789	0.717796	0.693782	0.710045	0.788927	0.631164	0.701532	0.646664
NT01ZM1604	-0.0952	-0.26833	0.077923	0.066627	0.187944	-0.05469	-0.25703	-0.7246	0.210536	-0.08928	-0.45525	0.276679	0.51224	-0.073049	1.09754	0.7559	0.70678	0.80502	0.159784	0.645156	-0.32559	0.075912	0.510482	-0.35866	0.243657	0.77983	-0.29252	-0.45942	-0.29067	-0.62817	-1.59892	-1.23295	-1.96488	-0.48531	-0.06237	-0.2863	-0.41198	-0.16061	-0.63255	-0.16935	-1.09574	-0.14424	0.024515	-0.31299	0.01759	0.480786	-0.44561	-0.30607	-0.43176
NT01ZM1371	0.188666	0.299494	0.077838	0.14273	0.018403	0.267058	0.234602	0.580585	-0.11138	-0.10184	0.024993	-0.22866	-0.212591	-0.122161	-0.303021	-0.1979	-0.634356	0.23856	0.182909	-0.2344	0.600218	0.351128	0.043397	0.658859	0.014691	-0.51219	0.541577	0.492951	-0.07042	1.05632	1.89094	1.76411	2.01777	1.35257	1.58325	0.382123	0.053907	0.710338	0.603778	-0.19475	1.4023	-0.07766	-0.64103	0.485708	-0.1236	-0.92212	0.674927	-0.03173	-0.35994
NT01ZM0566	0.071413	0.065029	0.077798	-0.28738	-0.27977	-0.295	0.43021	0.409828	0.450592	0.08263	-0.00078	0.16604	-0.591454	-0.252772	-0.930136	-1.30788	-0.845278	-1.77048	-0.54263	-0.3872	-0.69807	-0.36884	-0.1819	-0.55579	-0.71642	-0.59251	-0.84034	0.201775	0.097708	0.305842	-0.00502	0.078385	-0.08844	-0.06479	-0.59898	0.208159	0.090095	0.326224	0.19539	0.105321	0.28546	0.186249	0.082183	0.290316	-0.17255	-0.26262	-0.08248	0.545046	0.426982
NT01ZM1501	0.081521	0.085763	0.077279	0.212485	0.277957	0.147012	-0.04944	-0.10643	0.007546	-0.10512	0.112212	-0.32244	0.12693	-0.455457	0.70931	-0.611132	-0.550032	-0.672231	-0.71022	-0.2039	-1.21655	-0.68239	-0.31322	-1.05155	-0.73806	-0.09458	-1.38154	-0.53033	-0.46464	-0.59601	-1.60866	-1.82599	-1.39134	-1.00875	-0.66122	-0.53457	-0.53011	-0.53902	-0.52609	-0.39917	-0.653	0.462204	0.527889	0.396518	0.593167	0.720084	0.466251	0.33124	0.335695
NT01ZM1283	-0.11584	-0.30871	0.077023	0.044177	-0.39429	0.482647	-0.27586	-0.22312	-0.3286	0.02506	0.168108	-0.11799	-0.859397	0.17446	-1.89325	-1.54721	-0.107801	-2.98663	-0.83828	-0.47788	-1.19868	-0.98874	-0.67349	-1.30398	-0.68782	-0.28226	-1.09337	0.002564	-0.36091	0.366035	-0.35477	-0.49782	-0.21172	-0.91668	-2.56553	0.19543	0.077564	0.313295	-0.1903	-0.79938	0.418774	0.625961	0.26249	0.989431	0.78598	0.176905	1.39505	0.465942	0.348076
NT01ZM1560	-0.04644	-0.16965	0.076759	-0.08367	-0.31715	0.149812	-0.00922	-0.02215	0.003707	-0.28962	-0.35177	-0.22748	0.11697	0.052	0.18195	0.75259	0.36384	1.14134	0.775819	0.476655	1.07498	0.91602	0.641466	1.19057	0.635617	0.311845	0.959389	0.961938	1.04068	0.8832	1.48153	1.54367	1.41938	1.37114	1.67362	1.08514	1.27416	0.896127	0.838735	0.807196	0.870274	-2.17736	-2.09862	-2.2561	-2.21459	-2.24613	-2.18305	-2.14014	-1.95112
NT01ZM1780	0.031223	-0.01409	0.07654	0.099126	0.301274	-0.10302	-0.03668	-0.32946	0.256102	-0.17145	-0.46624	0.12333	0.45918	0.19517	0.72318	0.35608	0.23053	0.48164	-0.0357	0.103743	-0.17515	0.031684	0.172132	-0.10876	-0.10309	0.035354	-0.24154	0.336803	0.690062	-0.01646	-0.29535	-0.00056	-0.59013	0.267734	0.527442	0.38212	0.487914	0.276326	0.291486	0.89221	-0.30924	-0.66	-0.30674	-1.01326	-0.5921	0.008625	-1.19282	-0.7279	-0.62211
NT01ZM1781	-0.09897	-0.27449	0.076537	0.229066	0.191703	0.266429	-0.42702	-0.74068	-0.11335	-0.40052	-0.44364	-0.3574	1.27091	0.66279	1.87902	1.17379	1.30586	1.04172	-0.11036	0.49455	-0.71528	-0.12361	0.346032	-0.59325	-0.09712	0.643067	-0.8373	-0.87934	-0.34898	-1.40971	-2.61953	-2.57641	-2.66265	-1.67755	-1.36019	-0.70383	-0.31161	-1.09605	-1.05485	-0.38634	-1.72337	-0.35233	0.178033	-0.8827	-0.02429	0.644222	-0.6928	-0.68037	-0.28816
NT01ZM1667	0.079631	0.082871	0.076391	-0.07216	-0.1075	-0.03682	0.231422	0.273239	0.189606	0.084271	0.10967	0.058872	0.11736	-0.327301	0.56201	0.04621	-0.178241	0.27065	0.002427	0.230844	-0.22599	0.076003	0.312628	-0.16062	-0.07115	0.14906	-0.29136	0.583047	0.541759	0.624336	0.167502	0.142103	0.192901	0.585346	1.03142	0.579807	0.577095	0.58252	0.586288	0.506423	0.666152	-1.09233	-1.13362	-1.05104	-1.24412	-1.32398	-1.16425	-0.94054	-0.94325
NT01ZM1950	0.024561	-0.02722	0.076346	0.078574	-0.12676	0.283905	-0.02945	0.072311	-0.13121	0.10402	0.004436	0.203605	-0.950061	-0.772235	-1.12789	-0.820021	-0.855002	-0.78504	0.063304	-0.04883	0.175439	-0.00343	-0.01489	0.00803	0.13004	-0.08277	0.342847	0.04983	-0.16327	0.262926	0.487195	0.586779	0.387611	0.326357	0.231127	0.101615	0.042066	0.161164	-0.00196	-0.3686	0.364687	0.830253	0.617157	1.04335	0.884265	0.517623	1.25091	0.776241	0.716691
NT01ZM1706	0.367844	0.659387	0.076301	0.381669	0.43598	0.327358	0.35402	0.882795	-0.17476	0.226412	0.5666	-0.11378	-0.928713	-0.69299	-1.16444	-1.28804	-1.70073	-0.875351	-0.29552	-0.84964	0.258596	-0.23172	-0.69155	0.228107	-0.35933	-1.00774	0.289085	-0.34247	-0.77926	0.094318	1.20256	0.862369	1.54275	0.272945	0.390922	-0.63401	-0.83357	-0.43446	-0.05093	-0.72495	0.623093	0.722836	0.286048	1.15962	0.736661	0.06264	1.41068	0.709012	0.509455
NT01ZM1048	0.096356	0.116576	0.076135	0.042578	0.020024	0.065133	0.150133	0.213129	0.087137	0.146793	0.143147	0.150439	-0.160291	0.6056	-0.926184	0.50966	0.8659	0.15343	0.671626	0.29529	1.04796	0.673296	0.330281	1.01631	0.669956	0.260299	1.07961	-0.43291	-0.94894	0.083125	0.835796	0.839442	0.83215	0.055743	-0.69234	-0.45313	-0.92638	0.020129	-0.41269	-0.97149	0.146121	1.20539	0.689361	1.72142	1.15162	0.592809	1.71042	1.25917	0.785914
NT01ZM1380	-0.00338	-0.0824	0.075642	0.243904	0.246387	0.241422	-0.25067	-0.4112	-0.09014	-0.03413	-0.29804	0.229786	0.40363	0.43902	0.36825	0.96503	0.79802	1.13204	0.453126	0.302423	0.603828	0.344857	0.245847	0.443867	0.561394	0.358999	0.76379	-0.21958	0.081374	-0.52053	-0.21912	0.044796	-0.48304	-0.11373	-0.02598	-0.14055	0.078891	-0.36	-0.2986	0.083857	-0.68105	-0.30278	-0.00183	-0.60373	-0.05549	0.326964	-0.43795	-0.55006	-0.33062
NT01ZM1146	0.054983	0.034341	0.075625	0.165663	0.024952	0.306373	-0.0557	0.043729	-0.15512	0.061531	0.102611	0.020451	0.00266	-0.058463	0.06378	0.4598	0.20266	0.71695	0.39853	0.23168	0.56538	0.339916	0.202239	0.477592	0.457144	0.261121	0.653167	-0.3958	0.223042	-1.01465	-0.68095	-0.72203	-0.63987	-0.81197	-0.59979	-0.37516	0.363752	-1.11408	-0.41645	0.082331	-0.91522	-0.77039	-0.15154	-1.38923	-0.65971	-0.16093	-1.15849	-0.88107	-0.14215
NT01ZM1539	-0.09732	-0.26982	0.075178	0.329914	0.124688	0.53514	-0.52456	-0.66433	-0.38479	-0.20624	-0.57857	0.166087	0.43415	0.04296	0.82534	0.97045	0.8081	1.13279	0.377139	0.722259	0.03202	0.217981	0.679378	-0.24342	0.536297	0.765139	0.307456	-0.28289	-0.68871	0.122941	-0.5673	-0.19497	-0.93963	0.218386	0.58741	-0.11039	-0.48349	0.262715	-0.45539	-0.89394	-0.01683	-0.1519	-0.55773	0.253926	0.275335	-0.16322	0.713889	-0.57914	-0.95224
NT01ZM1138	-0.05597	-0.18684	0.074902	-0.00283	-0.00843	0.002776	-0.10911	-0.36525	0.147028	0.150591	-0.15194	0.453119	0.26163	0.41811	0.10515	0.68609	0.79074	0.58145	0.294614	0.265969	0.323259	0.164763	0.159312	0.170214	0.424465	0.372626	0.476304	0.052458	-0.04158	0.146499	0.203789	0.506316	-0.09874	0.367437	0.193356	0.183329	-0.03598	0.402638	-0.07841	-0.04719	-0.10964	-0.11547	-0.20951	-0.02143	-0.06233	-0.0311	-0.09355	-0.16861	-0.38792
NT01ZM0310	0.043069	0.011432	0.074706	0.010221	-0.05133	0.071768	0.075918	0.074192	0.077644	0.060268	0.107381	0.013155	0.29015	0.36717	0.21313	0.10975	-0.001884	0.22138	-0.17257	-0.38565	0.040499	-0.16475	-0.40224	0.072744	-0.1804	-0.36905	0.008255	0.053507	0.04442	0.062594	0.488739	0.441626	0.535852	0.264511	0.287588	0.085144	0.105968	0.06432	0.02187	-0.01713	0.060868	-0.00229	-0.01138	0.006795	-0.03514	-0.07414	0.003857	0.030556	0.051381
NT01ZM0952	0.002053	-0.07041	0.074517	-0.10833	0.154764	-0.37143	0.112441	-0.29559	0.520467	0.006837	-0.21769	0.231368	0.5684	-0.134449	1.27125	0.56591	0.42069	0.71113	0.050308	0.51619	-0.41558	0.10311	0.477245	-0.27103	-0.00249	0.555136	-0.56012	-0.32865	0.199147	-0.85645	-1.78822	-1.56369	-2.01275	-0.72337	-0.15799	-0.25619	-0.06395	-0.44843	-0.40112	0.462245	-1.26448	-0.90921	-0.38141	-1.43701	-1.0196	-0.15624	-1.88296	-0.79882	-0.60659
NT01ZM1228	-0.0228	-0.11951	0.073909	0.235561	-0.25588	0.727005	-0.28116	0.016866	-0.57919	0.30431	-0.13872	0.747338	-0.474725	0.25266	-1.20211	1.21021	0.51361	1.90682	1.3922	0.338748	2.44566	1.09947	0.41654	1.7824	1.68494	0.260957	3.10892	0.446432	-0.11682	1.00968	3.1166	3.55962	2.67357	2.12538	2.10486	0.54314	0.374624	0.711656	0.349724	-0.60826	1.30771	-0.76983	-1.33308	-0.20658	-0.51147	-1.46945	0.44652	-1.02819	-1.1967
NT01ZM0624	-0.12452	-0.32268	0.073643	-0.3142	-0.49228	-0.13612	0.065159	-0.15309	0.283411	0.616936	0.48942	0.744453	-0.235867	-1.3034	0.83166	0.03079	-0.49573	0.55731	-0.00923	0.486413	-0.50488	-0.28512	0.165156	-0.7354	0.266656	0.80767	-0.27436	1.01291	1.51422	0.511593	-0.4797	-0.35218	-0.60721	0.720182	1.78288	1.21107	1.69229	0.729846	0.814742	1.33614	0.293341	-0.77268	-0.27137	-1.27399	-0.96236	-0.44096	-1.48376	-0.583	-0.10178
NT01ZM0511	0.207236	0.340908	0.073563	0.029539	0.000447	0.05863	0.384933	0.68137	0.088497	0.506889	0.16052	0.853259	-0.180374	-0.046365	-0.314384	-0.159043	-0.370597	0.05251	-0.03965	-0.06381	-0.01549	-0.10062	0.196617	-0.39787	0.021332	-0.32423	0.366896	0.790238	0.023982	1.55649	1.60482	1.95119	1.25845	1.63147	1.68317	0.656566	0.053074	1.26006	0.923911	-0.00511	1.85293	-0.79268	-1.55894	-0.02642	-0.97038	-1.8994	-0.04136	-0.61498	-1.21848
NT01ZM1875	0.172793	0.272948	0.072638	0.157955	0.289712	0.026197	0.187632	0.256184	0.119079	0.204311	-0.20011	0.608731	0.45103	-0.16258	1.06464	-0.022114	-0.035984	-0.008244	-0.48149	0.354742	-1.31771	-0.48983	0.582889	-1.56254	-0.47315	0.126596	-1.07289	0.392357	0.731768	0.052945	-1.61951	-1.21509	-2.02393	-0.40619	0.012133	0.292202	0.600011	-0.01561	0.492512	0.863526	0.121498	-0.74107	-0.40166	-1.08049	-0.75591	-0.3849	-1.12693	-0.72624	-0.41843
NT01ZM1037	-0.01868	-0.10999	0.072625	0.11544	-0.00333	0.234211	-0.1528	-0.21664	-0.08896	-0.07605	-0.0242	-0.12791	-0.243953	-0.084625	-0.40328	-0.28626	-0.293983	-0.278537	-0.08068	-0.30558	0.144218	-0.11905	-0.4018	0.163693	-0.04231	-0.20936	0.124744	0.195447	-0.06462	0.455516	0.905315	0.853459	0.957171	0.635873	0.534804	0.286753	0.054148	0.519358	0.104141	-0.18339	0.391675	0.875876	0.615807	1.13594	1.01	0.722463	1.29753	0.741755	0.50915
NT01ZM1248	-0.1165	-0.30539	0.0724	-0.24114	-0.66225	0.179963	0.008151	0.051464	-0.03516	0.071522	0.033308	0.109737	-0.688332	-0.8474	-0.529264	-0.169075	-0.693773	0.35562	0.487571	0.162706	0.812437	0.455886	0.171784	0.739988	0.519257	0.153628	0.884886	0.647277	0.64044	0.654114	1.30384	1.34206	1.26563	1.20435	1.6602	0.836173	1.06155	0.6108	0.45838	0.219334	0.697427	-0.51469	-0.52152	-0.50785	-0.63933	-0.87838	-0.40029	-0.39004	-0.16466
NT01ZM1211	0.026272	-0.01981	0.072354	-0.04797	-0.14256	0.046621	0.100511	0.102934	0.098087	0.416732	0.406343	0.42712	0.16752	-0.032918	0.36795	-0.572019	-0.520774	-0.623265	-0.89765	-0.63956	-1.15573	-1.05576	-0.79126	-1.32025	-0.73954	-0.48786	-0.99122	-0.43417	-0.45773	-0.41061	-0.92679	-0.9164	-0.93718	-0.61499	-0.51553	-0.38809	-0.36315	-0.41304	-0.48026	-0.55232	-0.40819	1.16424	1.14068	1.1878	1.09	1.01793	1.16206	1.23847	1.26342
NT01ZM1518	0.083195	0.0942	0.07219	0.10655	-0.07182	0.284919	0.05984	0.260219	-0.14054	-0.13498	-0.7043	0.434345	0.13278	0.13109	0.13446	-1.47902	-2.89027	-0.067766	-1.51439	-2.53911	-0.48967	-1.41698	-2.05685	-0.77711	-1.6118	-3.02137	-0.20223	-0.29457	-0.24841	-0.34074	1.7087	2.27802	1.13938	1.33943	2.28139	-0.30558	-0.07004	-0.54112	-0.28357	-0.42678	-0.14036	-0.1057	-0.05954	-0.15186	-0.08235	-0.22556	0.060865	-0.12906	0.10648
NT01ZM1301	0.050659	0.029276	0.072043	0.019808	-0.02816	0.067774	0.081511	0.08671	0.076311	-0.14136	-0.11591	-0.1668	0.08038	0.24556	-0.084789	-0.227283	-0.166723	-0.287843	-0.19623	-0.31097	-0.0815	-0.0848	-0.20966	0.040056	-0.30767	-0.41228	-0.20305	0.269029	-0.00624	0.544298	0.773767	0.748325	0.79921	0.568467	0.417978	0.290412	0.041726	0.539098	0.247646	-0.05421	0.549497	-0.62587	-0.90113	-0.3506	-0.65672	-0.95857	-0.35487	-0.59501	-0.8437
NT01ZM0972	-0.04707	-0.16618	0.072033	0.093057	0.016143	0.16997	-0.1872	-0.3485	-0.0259	0.217583	0.080776	0.354391	0.09187	0.09318	0.09057	0.28852	0.36735	0.20968	-0.00575	0.059539	-0.07103	-0.20814	-0.1551	-0.26118	0.196645	0.274175	0.119115	-0.88083	-1.26659	-0.49506	-0.62563	-0.48883	-0.76244	-0.43801	-0.49144	-0.76172	-1.18968	-0.33377	-0.99993	-1.3435	-0.65636	1.29211	0.906342	1.67787	1.43223	1.08866	1.7758	1.15198	0.724022
NT01ZM1381	-0.01331	-0.0979	0.07129	0.28652	0.213155	0.359886	-0.31313	-0.40896	-0.21731	0.151859	-0.15789	0.46161	0.36887	0.2227	0.51504	0.87474	0.76065	0.98883	0.27338	0.412422	0.134337	0.040884	0.286889	-0.20512	0.505875	0.537956	0.473795	0.138359	0.038392	0.238327	-0.03976	0.269993	-0.34951	0.388826	0.562333	0.222955	0.111757	0.334154	0.053763	-0.03497	0.1425	-0.28008	-0.38005	-0.18012	0.019742	-0.06899	0.108479	-0.57991	-0.69111
NT01ZM1931	0.007472	-0.05533	0.070278	-0.07119	0.1543	-0.29669	0.086136	-0.26497	0.437242	0.183974	-0.01589	0.38384	-0.187749	-0.08435	-0.291149	-0.505372	0.14328	-1.15402	-0.36654	0.103087	-0.83617	-0.41546	-0.02145	-0.80947	-0.31762	0.227626	-0.86287	-0.88093	-0.4866	-1.27527	-2.21452	-2.01466	-2.41439	-1.72009	-2.22146	-0.81813	-0.71209	-0.92416	-0.94374	-0.26111	-1.62637	-0.60319	-0.20885	-0.99752	-0.68185	0.00078	-1.36448	-0.52452	-0.41849
NT01ZM1636	0.102372	0.134549	0.070195	0.276098	0.230121	0.322075	-0.07135	0.038977	-0.18169	0.330384	0.227638	0.433131	-1.46008	-0.059728	-2.86042	-1.38497	-0.157366	-2.61258	-0.12576	-0.19197	-0.05956	-0.32663	-0.2863	-0.36697	0.075105	-0.09764	0.247848	-0.50588	-0.48066	-0.53109	-0.39868	-0.29594	-0.50143	-1.34466	-3.09663	-0.53805	-0.43469	-0.64142	-0.4737	-0.52664	-0.42076	1.26625	1.29146	1.24103	1.43997	1.38703	1.49291	1.09252	1.19589
NT01ZM0104	-0.04755	-0.16506	0.06997	-0.20482	-0.57587	0.166217	0.109734	0.245745	-0.02628	0.636886	0.243369	1.0304	0.05572	-0.309906	0.42135	0.09356	-0.413918	0.60104	-0.22574	-0.10282	-0.34865	-0.48931	-0.10164	-0.87699	0.037839	-0.10401	0.17969	0.214691	-0.50784	0.937219	0.691392	1.08491	0.297875	1.23409	1.81617	0.332206	-0.13679	0.801207	0.097176	-0.87888	1.07323	0.567171	-0.15536	1.2897	0.409892	-0.56616	1.38594	0.72445	0.255448
NT01ZM0725	0.172495	0.275145	0.069846	0.31791	0.45492	0.180899	0.027081	0.09537	-0.04121	-0.05011	0.275957	-0.37617	0.07526	0.26238	-0.11186	0.38432	0.31926	0.44939	0.347658	-0.03341	0.728725	0.386251	-0.1237	0.896205	0.309065	0.056884	0.561245	-0.48319	-0.49585	-0.47053	0.291606	-0.03446	0.617668	-0.32732	-0.40869	-0.58584	-0.63286	-0.53882	-0.38054	-0.35884	-0.40224	0.7771	0.76444	0.789759	0.922514	0.944216	0.900813	0.631686	0.584665
NT01ZM1943	-0.01308	-0.09565	0.069501	0.038434	-0.17189	0.248759	-0.06459	-0.01942	-0.10976	0.161527	-0.18497	0.508022	-2.82048	-0.949149	-4.6918	-3.42195	-1.42369	-5.42021	-0.71453	-0.39176	-1.0373	-0.82759	-0.30899	-1.34619	-0.60147	-0.47454	-0.72841	-0.74079	-0.76317	-0.7184	-1.36394	-1.01744	-1.71043	-2.18037	-4.7601	-0.65821	-0.55285	-0.76357	-0.82337	-0.9735	-0.67324	0.480248	0.457865	0.502632	0.531759	0.381628	0.68189	0.428737	0.534101
NT01ZM1332	0.339098	0.608778	0.069418	0.215903	0.365589	0.066217	0.462292	0.851966	0.072618	0.062125	0.273224	-0.14897	-0.286834	0.18963	-0.763301	-1.85929	-1.01537	-2.70322	-1.37238	-0.91563	-1.82912	-1.17229	-0.62626	-1.71833	-1.57246	-1.205	-1.93992	-0.76877	-1.21618	-0.32136	-1.23485	-1.44595	-1.02375	-1.51862	-2.39888	-1.03845	-1.36586	-0.71103	-0.49909	-1.06649	0.068318	0.414448	-0.03296	0.861857	0.291253	-0.27615	0.858657	0.537642	0.210227
NT01ZM0791	0.230549	0.391748	0.069349	0.236906	0.431868	0.041943	0.224192	0.351628	0.096755	-0.02002	0.144255	-0.18429	0.3577	-0.024935	0.74034	-0.132436	-0.852174	0.5873	-0.36804	-0.72355	-0.01252	-0.24593	-0.61987	0.128	-0.49014	-0.82724	-0.15304	-0.79257	-0.31901	-1.26613	-0.55509	-0.71937	-0.39082	-0.68901	0.045913	-0.95377	-0.51397	-1.39356	-0.63137	-0.12405	-1.13869	1.23855	1.71211	0.764994	1.24491	1.75223	0.737588	1.2322	1.67199
NT01ZM1652	-0.13934	-0.34782	0.069141	-0.10762	-0.13719	-0.07806	-0.17106	-0.55845	0.216338	0.197271	0.372176	0.022366	0.63025	0.84208	0.41841	-0.344091	0.57039	-1.25858	-1.1585	-0.737	-1.58	-1.34267	-1.20231	-1.48302	-0.97434	-0.27169	-1.67699	-0.98371	0.080473	-2.04789	-2.89089	-3.06579	-2.71598	-2.73859	-3.48947	-0.77523	0.110043	-1.6605	-1.19219	0.050904	-2.43528	-0.271	0.793181	-1.33518	-0.23928	1.00381	-1.48238	-0.30272	0.582553
NT01ZM0888	0.041618	0.014928	0.068309	-0.0103	-0.07505	0.054452	0.093537	0.104909	0.082166	0.322804	0.181818	0.46379	0.29802	0.13257	0.46347	-0.116074	-0.417221	0.18507	-0.52873	-0.58825	-0.46921	-0.64336	-0.6267	-0.66002	-0.41409	-0.54979	-0.27839	-0.05967	-0.42429	0.304963	0.424001	0.564987	0.283015	0.584821	0.895886	-0.03298	-0.35954	0.293591	-0.08636	-0.48905	0.316335	-0.18476	-0.54939	0.179864	-0.23668	-0.63937	0.166008	-0.13285	-0.45941
NT01ZM1071	0.058354	0.048664	0.068043	0.045672	0.01705	0.074295	0.071035	0.080279	0.061791	0.058619	0.010017	0.10722	0.15749	0.25015	0.06482	0.04741	0.04373	0.05108	-0.10387	-0.17129	-0.03645	-0.09766	-0.13616	-0.05917	-0.11008	-0.20642	-0.01374	0.185507	0.2269	0.144115	0.27895	0.327551	0.230348	0.201548	0.142223	0.195196	0.255522	0.134871	0.175818	0.198277	0.153359	-0.47769	-0.43629	-0.51908	-0.49037	-0.46791	-0.51283	-0.465	-0.40468
NT01ZM1672	0.019525	-0.02864	0.067688	0.23541	0.664829	-0.19401	-0.19636	-0.72211	0.329384	-0.11561	-0.29733	0.066115	0.41669	1.23579	-0.402399	0.57216	1.26456	-0.120241	0.115088	-0.18362	0.413792	0.074712	-0.396	0.545426	0.155464	0.02877	0.282158	0.748188	1.69634	-0.19996	0.397445	0.579168	0.215722	-0.05136	-1.05902	0.796351	1.26692	0.32578	0.700024	2.12576	-0.72571	1.72175	2.6699	0.773595	1.93763	3.36336	0.511899	1.50586	1.97643
NT01ZM1748	0.083664	0.09985	0.067477	0.208385	-0.13882	0.555587	-0.04106	0.338519	-0.42063	-0.20554	0.085141	-0.49621	-0.230326	0.13454	-0.595189	-0.909886	-0.667238	-1.15254	-0.59732	-0.67509	-0.51956	-0.51508	-0.5484	-0.48177	-0.67956	-0.80178	-0.55735	-0.20814	-0.62178	0.205505	0.361036	0.070359	0.651713	-0.25436	-0.65937	-0.22433	-0.27458	-0.17407	-0.19195	-0.96899	0.585081	1.66095	1.24731	2.0746	1.78568	1.00864	2.56271	1.53623	1.48598
NT01ZM0706	0.149918	0.232408	0.067428	0.141435	0.147967	0.134903	0.158401	0.316849	-4.64e-05	0.477991	0.704561	0.251421	-1.20368	-1.55776	-0.849608	-1.48459	-2.38159	-0.587587	-0.4407	-1.01769	0.136288	-0.60049	-1.21154	0.010554	-0.2809	-0.82383	0.262021	0.002467	0.032148	-0.02721	1.12676	0.90019	1.35333	0.77429	1.60834	-0.08002	0.025616	-0.18566	0.084957	0.038681	0.131234	0.297377	0.327058	0.267695	0.288893	0.242617	0.33517	0.30586	0.411499
NT01ZM0900	0.122773	0.178479	0.067066	0.05894	0.122466	-0.00459	0.186605	0.234493	0.138718	0.014834	0.144494	-0.11483	0.12003	0.07193	0.16813	0.02909	0.16497	-0.106782	-0.00505	0.138036	-0.14814	0.080832	0.183035	-0.02137	-0.09094	0.093036	-0.27491	-0.11359	0.120428	-0.34761	-0.63379	-0.76345	-0.50413	-0.60873	-0.66724	-0.1693	0.056902	-0.39549	-0.05788	0.183953	-0.29972	-0.52143	-0.28741	-0.75544	-0.58526	-0.34342	-0.8271	-0.45759	-0.2314
NT01ZM1662	0.073111	0.079389	0.066834	0.174714	0.14644	0.202989	-0.02849	0.012337	-0.06932	-0.07833	0.051618	-0.20828	-0.253682	-0.277666	-0.229698	-0.26806	-0.225509	-0.310611	0.010542	0.032516	-0.01143	0.035462	0.012876	0.058047	-0.01438	0.052157	-0.08091	0.049965	0.168009	-0.06808	-0.11203	-0.24198	0.017921	-0.18163	-0.19401	0.043688	0.196283	-0.10891	0.056242	0.139735	-0.02725	-0.04661	0.07143	-0.16466	0.054989	0.138482	-0.0285	-0.14822	0.004378
NT01ZM0411	0.092759	0.11887	0.066647	0.309674	0.464396	0.154952	-0.12416	-0.22666	-0.02166	-0.19447	-0.24296	-0.14599	0.13501	0.54972	-0.279694	0.76644	1.22859	0.30428	0.666584	0.687024	0.646144	0.701743	0.695175	0.70831	0.631425	0.678874	0.583977	-0.48473	-0.24384	-0.72561	-0.76649	-0.71801	-0.81497	-0.96285	-1.54742	-0.51084	-0.39856	-0.62311	-0.45861	-0.08912	-0.82811	0.122704	0.363588	-0.11818	0.33962	0.709114	-0.02987	-0.09421	0.018063
NT01ZM0953	0.010522	-0.04535	0.066391	0.096387	0.175531	0.017244	-0.07534	-0.26622	0.115537	-0.08638	-0.30137	0.128604	0.22019	0.14156	0.29882	0.08675	0.39	-0.216501	-0.12792	0.266008	-0.52185	-0.1224	0.283581	-0.52838	-0.13344	0.248436	-0.51532	-0.29479	-0.25803	-0.33155	-1.11941	-0.90443	-1.3344	-0.59743	-0.74718	-0.23892	-0.33717	-0.14067	-0.35066	-0.17889	-0.52243	0.307095	0.343858	0.270333	0.39296	0.564735	0.221186	0.22123	0.122981
NT01ZM1547	-0.03002	-0.12601	0.065976	0.212037	0.393899	0.030175	-0.27207	-0.64591	0.101776	-0.80908	-0.79279	-0.82537	0.44833	0.45219	0.44447	0.35217	0.90786	-0.203514	0.172347	0.529109	-0.18441	0.44085	0.602544	0.279156	-0.09616	0.455673	-0.64798	0.335003	1.05242	-0.38241	-1.09593	-1.11222	-1.07964	-0.74691	-1.11994	0.430994	0.870555	-0.00857	0.239011	1.23428	-0.75626	-1.01091	-0.29349	-1.72832	-0.76885	0.226415	-1.76412	-1.25296	-0.8134
NT01ZM1214	-0.05126	-0.1682	0.065676	-0.04713	-0.04288	-0.05138	-0.05539	-0.29352	0.182736	0.36536	0.204771	0.525948	0.28086	-0.301766	0.86348	0.15101	-0.05221	0.35423	-0.34022	0.000409	-0.68086	-0.5506	-0.24874	-0.85246	-0.12985	0.249556	-0.50925	-0.45666	-0.03902	-0.8743	-1.55557	-1.39498	-1.71616	-0.75363	-0.22974	-0.33972	-0.04328	-0.63617	-0.5736	-0.03477	-1.11243	0.442841	0.860481	0.025201	0.446972	0.985803	-0.09186	0.43871	0.735159
NT01ZM1344	0.027488	-0.01049	0.065468	-0.0301	-0.16161	0.101419	0.085072	0.140625	0.029518	0.009312	-0.03005	0.048671	-0.709841	-0.68481	-0.734872	-0.654992	-1.01191	-0.298073	0.092728	-0.24177	0.427223	0.130608	-0.15643	0.417646	0.054849	-0.3271	0.436799	0.353308	-0.04884	0.755455	1.42444	1.4638	1.38508	1.19248	1.41374	0.391288	0.082674	0.699901	0.315327	-0.18035	0.811009	-0.46727	-0.86941	-0.06512	-0.52485	-1.02053	-0.02917	-0.40968	-0.7183
NT01ZM1457	0.058889	0.052356	0.065422	0.10016	-0.01475	0.21507	0.017618	0.119463	-0.08423	-0.01446	0.131542	-0.16047	0.22768	0.12876	0.3266	-0.460047	-0.214317	-0.705777	-0.67169	-0.34912	-0.99426	-0.65565	-0.35516	-0.95614	-0.68773	-0.34308	-1.03238	-0.01831	-0.36196	0.325332	-0.31981	-0.46581	-0.17381	-0.1701	-0.26797	-0.01178	-0.24705	0.223488	-0.02485	-0.47687	0.427177	0.041858	-0.30179	0.385503	0.083129	-0.36889	0.535151	0.000587	-0.23468
NT01ZM1154	0.249041	0.432778	0.065304	-0.09606	-0.13446	-0.05766	0.594138	1.00001	0.188264	0.321387	0.851274	-0.2085	-0.651934	-1.15122	-0.152646	-0.784196	-1.35176	-0.216638	0.004114	-0.12616	0.13439	0.140489	-0.05179	0.332772	-0.13226	-0.20053	-0.06399	0.425548	0.122079	0.729016	0.989569	0.459682	1.51946	0.747027	1.45826	0.241811	0.16048	0.323142	0.609285	0.083679	1.13489	0.233035	-0.07043	0.536504	-0.11206	-0.63767	0.413544	0.578132	0.496801
NT01ZM0990	0.001528	-0.06202	0.065072	0.095069	0.025893	0.164246	-0.09201	-0.14993	-0.0341	0.129395	-0.26464	0.523433	-0.167945	0.09686	-0.432745	0.57874	0.49686	0.66062	0.635982	0.457366	0.814598	0.525278	0.514725	0.535831	0.746686	0.400007	1.09336	0.660515	1.01746	0.303571	0.660802	1.05484	0.266764	0.647188	0.525241	0.724059	1.08664	0.361483	0.596971	0.948283	0.245658	-0.78939	-0.43245	-1.14633	-0.69585	-0.34454	-1.04716	-0.88293	-0.52036
NT01ZM1413	0.044385	0.024097	0.064672	0.185459	0.067981	0.302938	-0.09669	-0.01979	-0.17359	0.084049	-0.19058	0.358682	0.10154	0.28767	-0.084585	0.45562	0.74061	0.17063	0.263705	0.538333	-0.01092	0.173336	0.623732	-0.27706	0.354075	0.452934	0.255216	-0.05581	0.272723	-0.38435	-0.93361	-0.65897	-1.20824	-0.71715	-1.03123	-0.03553	0.390202	-0.46126	-0.0761	0.155245	-0.30745	-1.35344	-1.0249	-1.68197	-1.21236	-0.98101	-1.44371	-1.49451	-1.06878
NT01ZM1278	0.06453	0.064579	0.064481	0.144502	0.034812	0.254192	-0.01544	0.094346	-0.12523	-0.53031	-0.28154	-0.77908	0.50553	0.03882	0.97223	0.11196	0.05631	0.1676	-0.13614	0.20543	-0.47771	0.12129	0.393371	-0.15079	-0.39357	0.017489	-0.80464	0.397581	-0.17963	0.974788	0.291645	0.042874	0.540416	0.628052	0.976283	0.397532	-0.06994	0.865	0.39763	-0.28932	1.08458	-0.3735	-0.9507	0.203709	-0.29353	-0.98047	0.39342	-0.45347	-0.92094
NT01ZM1686	0.169305	0.274617	0.063992	0.249537	0.351568	0.147506	0.089072	0.197667	-0.01952	-0.23478	-0.25954	-0.21001	-0.257578	0.10413	-0.619281	-0.169882	0.38461	-0.724372	0.249621	0.509087	-0.00984	0.411546	0.73769	0.085402	0.087696	0.280484	-0.10509	0.382078	0.131407	0.632748	0.113816	0.138579	0.089054	0.025968	-0.58483	0.276765	0.029376	0.524153	0.48739	0.233438	0.741342	-0.22245	-0.47312	0.02822	-0.14222	-0.39617	0.111734	-0.30268	-0.55007
NT01ZM0468	0.119889	0.175796	0.063982	0.308311	0.489202	0.12742	-0.06853	-0.13761	0.000543	-0.05104	-0.32364	0.221553	0.57691	0.05476	1.09905	0.65766	0.33127	0.98405	0.072012	0.369523	-0.2255	0.063267	0.462539	-0.336	0.080756	0.276507	-0.115	0.613612	0.86514	0.362083	-0.23294	0.039656	-0.50554	0.518253	1.08394	0.557704	0.68425	0.431159	0.669519	1.04603	0.293007	-0.96579	-0.71426	-1.21731	-0.77736	-0.40085	-1.15388	-1.15421	-1.02766
NT01ZM0439	0.102237	0.141118	0.063357	-0.05623	-0.21554	0.103076	0.260707	0.497776	0.023637	0.272324	0.553483	-0.00884	-0.315638	-0.22546	-0.405817	-0.684613	-0.907373	-0.461852	-0.37478	-0.70977	-0.0398	-0.38059	-0.73762	-0.02356	-0.36897	-0.68191	-0.05604	0.273315	0.146186	0.400445	1.07041	0.789254	1.35157	0.520509	0.608897	0.234435	0.305494	0.163376	0.312196	-0.01312	0.637515	-0.2564	-0.38353	-0.12927	-0.41487	-0.74019	-0.08955	-0.09793	-0.02687
NT01ZM0951	0.095644	0.128231	0.063056	0.184101	0.211876	0.156327	0.007186	0.044587	-0.03022	-0.24426	0.038732	-0.52725	0.27607	0.35166	0.20048	-0.505997	0.33752	-1.34952	-0.65634	-0.01121	-1.30148	-0.53062	-0.00828	-1.05296	-0.78207	-0.01414	-1.55	-0.82865	-0.52257	-1.13473	-2.425	-2.70799	-2.14201	-2.24643	-2.85917	-0.86124	-0.55034	-1.17213	-0.79606	-0.49479	-1.09733	0.551428	0.857509	0.245347	0.639886	0.941153	0.338618	0.462971	0.773865
NT01ZM1186	-0.07024	-0.20209	0.061609	-0.30582	-0.63553	0.023892	0.165343	0.23136	0.099326	0.071003	0.312742	-0.17073	-0.266841	-0.459013	-0.074669	-0.997948	-1.04566	-0.95024	-0.68394	-0.62733	-0.74054	-0.63677	-0.66802	-0.60551	-0.73111	-0.58664	-0.87557	0.164164	0.307894	0.020435	-0.09277	-0.33451	0.148966	-0.11009	0.049833	0.296012	0.637606	-0.04558	0.032317	-0.02182	0.086452	-0.84757	-0.70384	-0.9913	-1.08315	-1.13728	-1.02902	-0.61199	-0.27039
NT01ZM1025	-0.1267	-0.31489	0.061501	0.109137	-0.01023	0.228501	-0.36253	-0.61956	-0.1055	0.004466	-0.18137	0.190305	0.48918	0.89117	0.0872	0.61415	0.89297	0.33532	-0.05853	-0.21728	0.100219	-0.24203	-0.43638	-0.04768	0.124965	0.001808	0.248121	-0.49783	-0.22188	-0.77378	-0.45627	-0.27043	-0.64211	-0.62053	-1.0744	-0.30963	-0.10251	-0.51675	-0.68602	-0.34124	-1.03081	1.06125	1.3372	0.785298	1.29708	1.64187	0.952297	0.825416	1.03253
NT01ZM1593	0.055915	0.050864	0.060965	0.169272	0.052567	0.285977	-0.05744	0.04916	-0.16405	0.052622	0.048638	0.056606	0.23426	0.17554	0.29298	0.4928	0.6466	0.33901	0.203507	0.471315	-0.0643	0.148474	0.471576	-0.17463	0.258539	0.471053	0.046025	-1.43404	-0.41709	-2.45098	-2.98659	-2.98261	-2.99058	-2.80179	-2.86517	-1.42899	-0.30039	-2.55758	-1.43909	-0.5338	-2.34438	-0.26381	0.753131	-1.28075	-0.15045	0.754834	-1.05574	-0.37717	0.751427
NT01ZM1927	-0.00751	-0.07588	0.060858	0.003544	-0.25814	0.265231	-0.01857	0.106374	-0.14351	0.11532	0.28954	-0.0589	-0.876602	-0.280293	-1.47291	-1.62401	-1.35481	-1.8932	-0.81435	-1.1661	-0.46259	-0.88129	-1.25769	-0.5049	-0.7474	-1.07452	-0.42029	-0.77308	-1.17507	-0.37109	0.332423	0.158203	0.506642	-0.45741	-1.03442	-0.70471	-0.91339	-0.49603	-0.84145	-1.43676	-0.24614	2.22784	1.82584	2.62983	2.23889	1.64358	2.8342	2.21678	2.0081
NT01ZM1886	-0.19331	-0.44721	0.060584	0.199402	0.309849	0.088955	-0.58603	-1.20426	0.032213	-0.52468	-0.88198	-0.16737	0.22107	0.58097	-0.138843	0.85922	1.65446	0.06399	0.607482	0.912343	0.30262	0.576807	0.751201	0.402412	0.638157	1.07349	0.202828	0.131991	0.183505	0.080476	-0.52925	-0.17194	-0.88655	-0.12166	-0.89176	0.385887	0.073058	0.698715	-0.1219	0.293952	-0.53776	-0.12225	-0.07074	-0.17377	0.270461	0.686319	-0.1454	-0.51497	-0.82779
NT01ZM0144	0.137854	0.215458	0.060249	0.306669	0.599476	0.013862	-0.03096	-0.16856	0.106636	-0.53722	-0.33673	-0.7377	0.2713	0.23636	0.30624	-0.249384	0.4332	-0.931966	-0.26756	0.280921	-0.81603	-0.01443	0.365007	-0.39386	-0.52068	0.196835	-1.2382	-0.03985	0.514586	-0.59429	-1.69124	-1.89173	-1.49075	-1.39009	-1.82185	-0.11746	0.221779	-0.45669	0.037754	0.807393	-0.73189	-1.10879	-0.55436	-1.66323	-0.93998	-0.17034	-1.70962	-1.27761	-0.93838
NT01ZM1702	0.027725	-0.0039	0.059351	0.272357	0.359199	0.185515	-0.21691	-0.367	-0.06681	0.180453	-0.12427	0.485177	0.09253	-0.030053	0.21511	0.63397	0.65313	0.6148	0.342758	0.56182	0.123696	0.144078	0.440455	-0.1523	0.541439	0.683186	0.399692	-0.01131	0.223676	-0.2463	-0.68443	-0.3797	-0.98915	-0.20349	-0.13454	0.020312	0.136835	-0.09621	-0.04294	0.310518	-0.3964	0.502623	0.737613	0.267632	0.747255	1.10071	0.393797	0.25799	0.374513
NT01ZM0595	0.092602	0.125932	0.059273	0.080445	-0.10577	0.266656	0.10476	0.357629	-0.14811	-0.05282	-0.03626	-0.06938	-0.096044	-0.223057	0.03097	-0.175366	-0.632255	0.28152	-0.00053	-0.21225	0.21119	0.07826	-0.01531	0.171826	-0.07932	-0.4092	0.250554	0.653236	0.013692	1.29278	1.71622	1.69966	1.73278	1.56442	1.95369	0.619906	0.199903	1.03991	0.686565	-0.17252	1.54565	-1.20758	-1.84713	-0.56804	-1.21974	-2.07882	-0.36066	-1.19542	-1.61543
NT01ZM1472	-0.17978	-0.41837	0.058822	0.046081	-0.56711	0.659271	-0.40563	-0.26964	-0.54163	-0.18782	-0.05101	-0.32463	-0.004189	0.27066	-0.279038	0.74013	0.56079	0.91947	0.635414	0.180813	1.09001	0.526508	0.071497	0.981519	0.74432	0.290129	1.19851	0.995837	0.088018	1.90366	2.81286	2.67604	2.94967	2.19002	2.12635	1.23443	0.701208	1.76766	0.757239	-0.52517	2.03965	-0.02438	-0.9322	0.883437	0.201475	-1.08094	1.48389	-0.25024	-0.78347
NT01ZM0783	-0.06521	-0.1891	0.058676	0.118494	0.37015	-0.13316	-0.24892	-0.74836	0.250514	-0.18862	-0.37784	0.00059	0.08931	-0.669968	0.84859	0.90424	0.3447	1.46378	0.784782	0.82941	0.740155	0.754633	0.644149	0.865116	0.814932	1.01467	0.615193	-0.54146	-0.37586	-0.70706	-0.79632	-0.60711	-0.98553	0.032239	0.911449	-0.41757	-0.62751	-0.20763	-0.66535	-0.1242	-1.2065	-0.46378	-0.29818	-0.62938	-0.28007	0.261075	-0.82122	-0.64749	-0.85743
NT01ZM0432	-0.09751	-0.2535	0.058483	-0.15931	-0.30195	-0.01668	-0.03571	-0.20506	0.133645	-0.26353	-0.65438	0.127318	0.60595	0.16947	1.04242	0.65237	0.41258	0.89217	0.160342	0.467762	-0.14708	0.274254	0.692423	-0.14392	0.046429	0.243102	-0.15024	0.302358	0.551384	0.053332	-0.56151	-0.17066	-0.95236	0.251436	0.702284	0.458352	0.694019	0.222685	0.146365	0.408749	-0.11602	-0.58984	-0.34081	-0.83886	-0.65164	-0.38926	-0.91403	-0.52803	-0.29237
NT01ZM1226	0.012086	-0.03418	0.058348	-0.14708	-0.52497	0.230813	0.171253	0.456623	-0.11412	0.273199	0.183072	0.363327	-0.931638	-0.152584	-1.71069	-0.474466	-0.66848	-0.280452	0.406199	-0.37912	1.19152	0.355226	-0.24235	0.952797	0.457172	-0.5159	1.43024	0.323598	0.028192	0.619005	2.18965	2.27977	2.09952	1.11169	0.721663	0.36986	0.406085	0.333635	0.277337	-0.3497	0.904375	0.96158	0.666173	1.25699	0.802413	0.175375	1.42945	1.12075	1.15697
NT01ZM1098	0.097719	0.137105	0.058334	-0.11005	-0.0788	-0.14131	0.305493	0.353005	0.257982	0.164181	0.520741	-0.19238	-0.054753	0.03379	-0.143296	-0.363605	-0.654805	-0.072406	-0.2382	-0.77246	0.29607	-0.16754	-0.85633	0.52125	-0.30885	-0.68859	0.07089	-0.11111	0.254108	-0.47634	0.592194	0.235634	0.948754	-0.07656	0.058549	-0.1505	0.222849	-0.52385	-0.07173	0.285367	-0.42883	0.167109	0.532332	-0.19811	-0.04066	0.316432	-0.39776	0.374883	0.748233
NT01ZM1389	0.246507	0.435147	0.057867	0.126829	0.692056	-0.4384	0.366185	0.178239	0.55413	0.261931	0.291258	0.232604	-0.5516	-1.44834	0.34514	-0.55461	-1.49393	0.38471	0.049117	-0.1021	0.200334	0.101243	-0.15861	0.361097	-0.00301	-0.04559	0.039571	-1.5214	-0.7386	-2.30421	-2.00177	-2.0311	-1.97244	-1.46166	-0.23761	-1.71005	-1.30383	-2.11626	-1.33276	-0.17338	-2.49215	0.754932	1.53773	-0.02787	0.635254	1.79464	-0.52413	0.87461	1.28082
NT01ZM0234	0.009803	-0.03808	0.057687	0.100465	-0.02845	0.22938	-0.08086	-0.04771	-0.11401	0.047296	-0.22903	0.323621	0.48884	0.45279	0.52489	0.37672	0.1879	0.56553	-0.1762	-0.17424	-0.17817	-0.24028	-0.08358	-0.39698	-0.11212	-0.26489	0.040645	-0.0036	-0.54231	0.535103	0.531171	0.807496	0.254846	0.729681	0.879591	0.044283	-0.41339	0.501957	-0.05149	-0.67122	0.56825	-0.16682	-0.70553	0.371881	-0.07616	-0.6959	0.543574	-0.25749	-0.71516
NT01ZM0969	0.089012	0.120452	0.057571	0.073357	-0.1559	0.302613	0.104666	0.396803	-0.18747	0.569338	0.339391	0.799285	0.16257	-0.786605	1.11176	-0.789652	-1.59591	0.0166	-1.18456	-0.7806	-1.58853	-1.4169	-0.75189	-2.08191	-0.95223	-0.8093	-1.09515	-0.09366	-0.43835	0.251024	-0.55691	-0.32696	-0.78685	0.401109	1.5714	-0.12511	-0.2091	-0.04111	-0.06222	-0.66761	0.543162	1.55336	1.20867	1.89804	1.5377	0.932316	2.14309	1.56901	1.48502
NT01ZM0663	0.18388	0.310391	0.057369	0.149539	0.160896	0.138182	0.218221	0.459886	-0.02344	0.089803	0.345927	-0.16632	-1.26189	-0.568261	-1.95552	-0.920143	-0.9484	-0.891886	0.405959	-0.32316	1.13508	0.470169	-0.26618	1.20652	0.34175	-0.38014	1.06364	0.24712	-0.33587	0.830114	2.28835	2.03223	2.54447	1.08855	0.644963	0.120609	-0.34723	0.58845	0.373631	-0.32452	1.07178	0.659988	0.076994	1.24298	0.625647	-0.0725	1.3238	0.694329	0.226488
NT01ZM0759	-0.08674	-0.23077	0.057299	-0.07285	-0.03514	-0.11055	-0.10063	-0.4264	0.22515	0.167801	0.176236	0.159367	0.34025	0.17442	0.50609	0.27689	0.08913	0.46464	-0.19758	-0.3866	-0.00855	-0.33179	-0.68792	0.024338	-0.06337	-0.08529	-0.04145	-0.42685	-0.01016	-0.84354	-0.46549	-0.47392	-0.45705	-0.37798	-0.14225	-0.28281	-0.04787	-0.51776	-0.57089	0.027542	-1.16931	-0.45037	-0.03368	-0.86706	-0.43648	0.161948	-1.03491	-0.46426	-0.22931
NT01ZM0807	0.067499	0.077724	0.057273	0.031648	0.05892	0.004376	0.103349	0.096529	0.11017	-0.45539	-0.41175	-0.49902	1.13677	0.62143	1.65212	0.94441	0.83797	1.05085	0.087006	0.470682	-0.29667	0.366374	0.724821	0.007927	-0.19236	0.216542	-0.60126	0.546291	0.538199	0.554383	-0.21297	-0.2566	-0.16933	0.359561	0.774082	0.536066	0.510928	0.561204	0.556517	0.565471	0.547563	-2.06438	-2.07247	-2.05629	-2.10023	-2.09128	-2.10919	-2.02853	-2.05367
NT01ZM0495	-0.08872	-0.23468	0.057248	-0.02689	-0.00174	-0.05203	-0.15054	-0.46762	0.166528	-0.04409	-0.11837	0.030177	0.21044	0.31022	0.11066	0.35227	0.30624	0.3983	0.088607	-0.1786	0.355814	0.035381	-0.35323	0.423989	0.141832	-0.00398	0.287639	-0.4684	-0.17023	-0.76657	-0.23216	-0.15789	-0.30643	-0.32161	-0.35744	-0.32244	-0.19538	-0.4495	-0.61436	-0.14508	-1.08364	0.330045	0.628216	0.031875	0.391874	0.861154	-0.0774	0.268216	0.395278
NT01ZM0274	0.249049	0.441162	0.056936	0.319487	0.248773	0.390201	0.178611	0.63355	-0.27633	0.215702	0.430741	0.000663	-0.270911	-0.30197	-0.239851	-0.080524	-0.593614	0.43257	0.171842	-0.19024	0.533922	0.153296	-0.08883	0.395426	0.190387	-0.29164	0.672418	-0.11611	-0.64471	0.412494	1.13665	0.921616	1.35169	0.620969	0.983736	-0.30822	-0.574	-0.04245	0.076003	-0.71543	0.867433	0.909858	0.381255	1.43846	0.980296	0.188866	1.77173	0.83942	0.573644
NT01ZM1461	0.064624	0.072539	0.056709	0.187669	0.321374	0.053963	-0.05842	-0.1763	0.059455	-0.07862	-0.32739	0.170147	-0.318506	0.4874	-1.12441	0.45002	0.6161	0.28395	0.778633	0.20425	1.35302	0.788735	0.279799	1.29767	0.768531	0.1287	1.40836	0.486088	0.160269	0.811907	1.96067	2.20944	1.7119	1.24562	0.597637	0.478173	0.026564	0.929782	0.494003	0.293975	0.694032	0.283733	-0.04209	0.609552	0.406777	0.206748	0.606806	0.160688	-0.29092
NT01ZM1719	-0.0639	-0.18412	0.056328	0.00622	-0.04856	0.060996	-0.13401	-0.31968	0.051661	-0.25939	-0.37694	-0.14183	0.37245	0.47939	0.26551	0.41397	0.63993	0.18801	0.104207	0.18917	0.019244	0.166894	0.217798	0.115989	0.04152	0.160541	-0.0775	0.50999	0.487195	0.532785	0.362859	0.480415	0.245304	0.488471	0.26654	0.630214	0.541971	0.718457	0.389766	0.432419	0.347113	-0.58792	-0.61071	-0.56512	-0.5178	-0.47515	-0.56045	-0.65803	-0.74628
NT01ZM1089	0.098132	0.140803	0.055461	0.222457	0.153853	0.291061	-0.02619	0.127753	-0.18014	0.11936	0.068783	0.169938	-0.087262	-0.23974	0.06522	0.39683	-0.100791	0.89444	0.411311	0.168434	0.654189	0.338535	0.197919	0.47915	0.484088	0.138949	0.829227	0.241055	-0.11069	0.592801	1.07856	1.12913	1.02798	1.00069	1.43409	0.198384	-0.04209	0.438855	0.283726	-0.1793	0.746747	0.203695	-0.14805	0.555441	0.32802	-0.135	0.791041	0.079369	-0.1611
NT01ZM0259	-0.00784	-0.0711	0.055419	0.04325	-0.0178	0.104305	-0.05893	-0.12439	0.006534	-0.04305	-0.05257	-0.03353	-0.249786	-0.454515	-0.045057	-0.299516	-0.467055	-0.131977	-0.05767	-0.04845	-0.06689	-0.06561	-0.08436	-0.04685	-0.04973	-0.01254	-0.08692	0.057751	0.239217	-0.12372	-0.14215	-0.13264	-0.15167	0.028644	0.276823	0.121008	0.300271	-0.05826	-0.00551	0.178162	-0.18918	0.608993	0.79046	0.427527	0.660082	0.843751	0.476413	0.557905	0.737168
NT01ZM1463	-0.01498	-0.08469	0.054728	0.173809	0.302834	0.044785	-0.20377	-0.4722	0.06467	-0.0921	-0.30893	0.124742	0.72951	0.04177	1.41725	0.29547	0.14361	0.44732	-0.48988	0.020207	-0.99996	-0.54571	-0.06143	-1.03	-0.43404	0.101843	-0.96992	-0.46882	-0.36042	-0.57722	-1.59738	-1.38054	-1.81422	-0.5648	-0.00507	-0.39911	-0.48944	-0.30878	-0.53852	-0.2314	-0.84565	0.156926	0.265324	0.048528	0.345714	0.652843	0.038586	-0.03186	-0.1222
NT01ZM1520	0.029181	0.003731	0.054632	0.079206	-0.26873	0.427142	-0.02084	0.276191	-0.31788	0.087692	0.172317	0.003067	-0.563466	-0.059384	-1.06755	-0.169963	-0.396314	0.05639	0.339235	-0.28499	0.963463	0.284967	-0.23306	0.80299	0.393503	-0.33693	1.12393	-0.06607	-1.17084	1.03869	2.28715	2.20253	2.37178	1.37952	1.19436	-0.04062	-0.8229	0.741661	-0.09152	-1.51877	1.33573	0.570365	-0.5344	1.67513	0.62039	-0.80686	2.04764	0.52034	-0.26194
NT01ZM0532	-0.04673	-0.14792	0.054471	-0.00181	-0.13665	0.133031	-0.09164	-0.15919	-0.02409	-0.39699	-0.06334	-0.73063	0.57613	-0.005525	1.15778	0.52742	0.29623	0.75861	0.103969	0.253833	-0.04589	0.256641	0.205907	0.307375	-0.0487	0.301759	-0.39916	0.534583	0.56231	0.506855	0.207127	-0.12652	0.54077	0.494893	1.03679	0.63578	0.697152	0.574408	0.433385	0.427468	0.439303	-1.45722	-1.42949	-1.48494	-1.4123	-1.41822	-1.40638	-1.50213	-1.44076
NT01ZM0835	0.083805	0.113566	0.054044	-0.02981	0.035309	-0.09493	0.197421	0.191823	0.203019	0.238786	0.322002	0.155571	-0.45287	-0.495884	-0.409856	-0.46863	-0.813522	-0.123737	-0.03644	-0.38273	0.309844	-0.05712	-0.44782	0.333568	-0.01576	-0.31764	0.28612	0.269462	0.16954	0.369384	1.06195	0.978739	1.14517	0.806163	1.06477	0.239701	0.104421	0.374982	0.299223	0.23466	0.363786	0.418129	0.318207	0.518051	0.304513	0.23995	0.369076	0.531745	0.396465
NT01ZM0292	0.108277	0.162755	0.053799	0.137355	0.249776	0.024934	0.079199	0.075734	0.082664	0.097811	-0.14992	0.345544	0.28642	0.08278	0.49005	0.38275	0.28379	0.48171	0.087025	0.313837	-0.13979	0.077719	0.426665	-0.27123	0.096331	0.201009	-0.00835	0.630743	0.890372	0.371113	-0.08251	0.165221	-0.33024	0.370765	0.572496	0.576265	0.777952	0.374578	0.685221	1.00279	0.367648	-0.78246	-0.52283	-1.04209	-0.75339	-0.43581	-1.07096	-0.81154	-0.60986
NT01ZM0798	0.158893	0.264177	0.053608	0.38357	0.464474	0.302665	-0.06578	0.063879	-0.19545	-0.20785	-0.1095	-0.30619	0.13802	0.20931	0.06672	0.27752	0.30188	0.25315	0.21053	0.17926	0.2418	0.281561	0.265952	0.29717	0.139499	0.092568	0.18643	0.174591	0.109676	0.239506	0.302046	0.203703	0.400388	0.124886	0.061113	0.069307	0.028772	0.109842	0.279875	0.19058	0.36917	-0.09985	-0.16477	-0.03494	0.124825	0.035531	0.21412	-0.32453	-0.36506
NT01ZM1212	0.187004	0.320631	0.053377	0.339526	0.585891	0.093162	0.034481	0.055371	0.013592	0.428567	0.309266	0.547867	0.69099	0.30104	1.08094	0.49143	-0.018719	1.00159	-0.3966	-0.4467	-0.34649	-0.59364	-0.57365	-0.61363	-0.19955	-0.31975	-0.07935	-0.4281	-0.23764	-0.61855	-0.51834	-0.39904	-0.63764	-0.21921	0.380863	-0.56173	-0.48401	-0.63944	-0.29447	0.00872	-0.59766	0.908008	1.09846	0.717554	1.06053	1.36372	0.757339	0.755486	0.833203
NT01ZM1375	0.064258	0.075144	0.053371	-0.08536	-0.14445	-0.02627	0.213875	0.294742	0.133009	-0.00848	-0.08922	0.072249	-0.115003	-0.302426	0.07242	-0.019069	-0.412785	0.37465	0.207113	0.081621	0.332606	0.318293	0.2736	0.362986	0.095934	-0.11036	0.302226	0.534734	0.304868	0.764599	1.01558	1.09632	0.934851	1.08374	1.47116	0.523847	0.363961	0.683733	0.54562	0.245776	0.845465	-1.2547	-1.48457	-1.02484	-1.40432	-1.70416	-1.10447	-1.10508	-1.26497
NT01ZM1018	0.075265	0.09717	0.053359	0.061571	0.005896	0.117245	0.088958	0.188444	-0.01053	0.187332	0.093999	0.280664	0.02316	0.18547	-0.139147	0.2821	0.22605	0.33815	0.209752	0.087806	0.331698	0.160565	0.135028	0.186102	0.258938	0.040583	0.477294	0.160306	0.00575	0.314862	0.558754	0.652086	0.465422	0.398311	0.327471	0.1384	0.061425	0.215376	0.182212	-0.04992	0.414348	-0.04523	-0.19978	0.109328	-0.05892	-0.29106	0.173215	-0.03153	-0.10851
NT01ZM1838	0.036829	0.021106	0.052552	-0.08827	-0.16104	-0.0155	0.161928	0.20325	0.120606	0.174234	0.043047	0.305421	-2.21757	-1.09814	-3.33701	-2.07961	-1.47225	-2.68698	0.131807	-0.294	0.557617	0.125654	-0.2139	0.46521	0.13796	-0.3741	0.650025	0.036719	0.105909	-0.03247	0.81915	0.950337	0.687963	-0.13733	-1.28853	0.052442	0.178677	-0.07379	0.020996	0.033141	0.008851	0.108329	0.177519	0.039139	-0.01677	-0.00463	-0.02892	0.233428	0.359663
NT01ZM0747	-0.00715	-0.06683	0.052529	-0.0314	-0.11818	0.055379	0.017102	-0.01548	0.04968	-0.1548	-0.11821	-0.19138	-0.226004	-0.127277	-0.32473	-0.302559	0.07604	-0.681162	0.009394	0.254688	-0.2359	0.095343	0.306055	-0.11537	-0.07656	0.20332	-0.35643	0.48486	0.354621	0.615099	0.124511	0.087926	0.161096	0.208692	-0.10953	0.54454	0.441403	0.647677	0.42518	0.26784	0.58252	-1.19683	-1.32707	-1.0666	-1.22109	-1.37843	-1.06375	-1.17258	-1.27572
NT01ZM1097	0.15921	0.266192	0.052229	0.200892	0.090356	0.311429	0.117529	0.442028	-0.20697	-0.02606	-0.06547	0.013343	-0.489033	-0.310875	-0.667191	-0.47062	-0.414523	-0.526718	0.090209	0.150102	0.030316	0.162005	0.403851	-0.07984	0.018413	-0.10365	0.140473	-0.07913	-0.26848	0.110215	-0.00957	0.029836	-0.04898	-0.17031	-0.32648	-0.18611	-0.15794	-0.21428	0.027852	-0.37901	0.434715	0.388002	0.198657	0.577347	0.429684	0.022821	0.836547	0.34632	0.374493
NT01ZM2021	-0.06767	-0.18677	0.051432	-0.40035	-0.29881	-0.50188	0.265005	-0.07473	0.604741	0.162034	0.153941	0.170127	0.03695	0.18869	-0.114799	-0.804444	-0.443161	-1.16573	-0.7899	-0.74619	-0.83362	-0.73842	-0.86052	-0.61632	-0.84139	-0.63185	-1.05093	-0.87203	-0.91524	-0.82883	-0.91626	-0.90817	-0.92436	-0.86964	-1.21166	-0.75293	-1.01677	-0.48909	-0.99114	-0.81371	-1.16856	1.62867	1.58546	1.67188	1.296	1.47342	1.11857	1.96135	1.69751
NT01ZM0593	0.02969	0.007985	0.051394	-0.28177	-0.50158	-0.06196	0.341153	0.517555	0.164751	0.421238	0.186451	0.656025	-0.479694	-0.627073	-0.332314	-0.776407	-1.15084	-0.401973	-0.33676	-0.35822	-0.3153	-0.3768	-0.19266	-0.56093	-0.29671	-0.52377	-0.06966	0.906903	0.774994	1.03881	1.08173	1.31652	0.846946	1.2634	1.61128	0.928608	0.994805	0.86241	0.885199	0.555183	1.21521	-0.42413	-0.55604	-0.29222	-0.73559	-1.0656	-0.40557	-0.11266	-0.04647
NT01ZM1623	-0.05611	-0.16348	0.05126	-0.10347	-0.46955	0.262608	-0.00875	0.14259	-0.16009	0.084259	0.153935	0.014582	-0.672667	-0.382478	-0.962857	-1.35691	-1.67112	-1.04269	-0.73074	-1.29432	-0.16717	-0.77725	-1.29999	-0.25451	-0.68424	-1.28864	-0.07984	-0.15801	-0.12951	-0.18651	0.940628	0.870952	1.01031	0.274557	0.290572	-0.05064	0.236567	-0.33785	-0.26538	-0.49559	-0.03518	1.16433	1.19283	1.13583	1.11697	0.886759	1.34718	1.21169	1.4989
NT01ZM0209	-0.03189	-0.11503	0.051246	-0.13234	0.053124	-0.31781	0.068557	-0.28319	0.420302	0.349098	0.367827	0.330368	-0.050804	-0.288188	0.18658	-0.019855	0.02561	-0.06532	-0.10932	-0.01171	-0.20693	-0.24959	-0.33722	-0.16197	0.030948	0.313798	-0.2519	-0.9528	-0.07502	-1.83057	-2.0258	-2.04453	-2.00707	-1.69771	-1.56976	-0.86966	-0.26048	-1.47883	-1.03593	0.11045	-2.18232	0.615414	1.49319	-0.26236	0.514964	1.66135	-0.63142	0.715864	1.32504
NT01ZM1119	0.245469	0.440159	0.05078	0.017192	0.164638	-0.13025	0.473747	0.715679	0.231814	0.115679	0.342741	-0.11138	-1.21855	-0.172707	-2.2644	-1.45397	-0.585828	-2.32212	-0.05639	-0.22665	0.113878	0.122647	-0.04018	0.285477	-0.23542	-0.41312	-0.05772	0.532905	0.825308	0.240502	0.581032	0.35397	0.808094	-0.46173	-1.73772	0.338216	0.677862	-0.00143	0.727594	0.972753	0.482435	0.291102	0.583505	-0.0013	0.062825	0.307984	-0.18233	0.51938	0.859026
NT01ZM0208	0.099259	0.148165	0.050353	-0.12021	-0.02228	-0.21815	0.318732	0.318605	0.31886	0.412393	0.057655	0.767132	-0.933864	-0.643562	-1.22417	-1.12645	-0.980453	-1.27245	-0.23942	-0.20642	-0.27242	-0.28625	-0.07594	-0.49655	-0.19259	-0.33689	-0.04828	0.780972	0.891726	0.670218	0.604219	0.958957	0.24948	0.669218	0.378353	0.732066	0.793788	0.670345	0.829878	0.989665	0.670091	-0.97046	-0.85971	-1.08121	-1.18993	-1.03015	-1.34972	-0.75099	-0.68927
NT01ZM0163	-0.03041	-0.11099	0.050178	0.067714	-0.22143	0.356858	-0.12853	-0.00055	-0.2565	-0.50413	-0.48427	-0.52399	-0.685062	-0.294445	-1.07568	-0.78885	-0.356942	-1.22076	0.084014	0.179361	-0.01133	0.271815	0.42122	0.122409	-0.10379	-0.0625	-0.14508	-0.02793	-0.16134	0.105491	-0.08521	-0.10507	-0.06534	-0.33795	-0.8863	0.052658	0.127802	-0.02249	-0.10851	-0.45049	0.233467	-1.20788	-1.3413	-1.07447	-1.10976	-1.45174	-0.76779	-1.306	-1.23086
NT01ZM1285	0.059296	0.068767	0.049824	0.417788	0.355677	0.4799	-0.2992	-0.21814	-0.38025	0.003131	-0.31202	0.318282	-0.638291	0.51107	-1.78765	0.19648	1.11313	-0.720171	0.683605	0.649002	0.718209	0.532442	0.695942	0.368941	0.834769	0.602063	1.06748	-0.43435	-0.98324	0.114542	0.183748	0.498899	-0.1314	-0.42248	-1.79981	-0.44382	-0.92113	0.033487	-0.42488	-1.04535	0.195597	0.680367	0.131477	1.22926	1.03886	0.418387	1.65933	0.321874	-0.15543
NT01ZM1865	-0.02905	-0.10665	0.048547	-0.11265	-0.42395	0.198656	0.054539	0.21064	-0.10156	0.227548	0.320167	0.134929	-0.654882	-1.77834	0.46858	-1.21532	-2.27151	-0.159123	-0.64694	-0.54793	-0.74594	-0.73344	-0.6027	-0.86419	-0.56043	-0.49317	-0.6277	-0.05489	0.258766	-0.36855	-0.56656	-0.65918	-0.47394	0.134638	1.58774	0.022711	0.570068	-0.52465	-0.13249	-0.05254	-0.21244	1.17751	1.49116	0.863852	1.09391	1.17387	1.01396	1.2611	1.80846
NT01ZM0424	0.049036	0.049557	0.048515	0.099973	-0.05388	0.25383	-0.0019	0.152996	-0.1568	-0.02737	0.387115	-0.44185	0.45548	0.2215	0.68946	0.02158	-0.039377	0.08253	-0.42117	-0.37793	-0.46441	-0.40844	-0.49499	-0.32189	-0.4339	-0.26087	-0.60693	-0.06855	-0.66416	0.527065	0.440589	0.026109	0.855069	0.297451	0.494076	-0.06907	-0.51031	0.372167	-0.06803	-0.81802	0.681963	0.919611	0.323997	1.51523	0.970549	0.220558	1.72054	0.868673	0.427436
NT01ZM1730	-0.07016	-0.1887	0.048383	0.007959	0.082799	-0.06688	-0.14828	-0.4602	0.163647	0.437959	0.165093	0.710824	-0.035275	-0.570988	0.50044	-0.330457	-0.131308	-0.529607	-0.5883	0.127033	-1.30363	-0.88142	-0.18561	-1.57722	-0.29518	0.43968	-1.03004	-0.90874	-0.50897	-1.30851	-2.73917	-2.46631	-3.01204	-1.61926	-1.39488	-0.79019	-0.58381	-0.99658	-1.02728	-0.43413	-1.62043	1.08643	1.4862	0.686661	1.16455	1.7577	0.571397	1.00831	1.2147
NT01ZM0929	0.102001	0.155967	0.048035	0.417425	0.35932	0.47553	-0.21342	-0.04739	-0.37946	-0.23129	-0.09315	-0.36942	-0.073925	-0.032816	-0.115034	-0.187138	-0.215696	-0.15858	-0.10428	-0.16	-0.04857	-0.09535	-0.13712	-0.05358	-0.11321	-0.18288	-0.04355	-0.34203	-0.07952	-0.60454	-0.49311	-0.63124	-0.35497	-0.70509	-0.71346	-0.39599	-0.02141	-0.77058	-0.28806	-0.13762	-0.4385	1.49619	1.7587	1.23367	1.81161	1.96205	1.66117	1.18076	1.55534
NT01ZM0866	0.000844	-0.04492	0.046605	0.149824	0.292541	0.007107	-0.14814	-0.38237	0.086103	0.064349	-0.19195	0.320647	0.43141	0.22639	0.63643	0.6356	0.53391	0.7373	0.097954	0.212307	-0.0164	-0.00829	0.117095	-0.13367	0.204196	0.307518	0.100874	-0.32839	-0.1972	-0.45959	-0.68829	-0.43199	-0.94459	-0.22643	-0.02195	-0.28263	-0.33991	-0.22535	-0.37415	-0.05448	-0.69382	0.438828	0.570024	0.307633	0.587808	0.90748	0.268135	0.289849	0.232567
NT01ZM0558	-0.01865	-0.08369	0.0464	-0.15334	-0.09236	-0.21431	0.116042	-0.07503	0.307111	0.014827	0.004586	0.025067	0.66154	-0.349173	1.67226	0.19821	-0.273626	0.67005	-0.41272	0.03574	-0.86119	-0.36212	-0.00407	-0.72017	-0.46333	0.075547	-1.00221	0.25488	0.79592	-0.28616	-1.18309	-1.17285	-1.19333	-0.13979	0.848584	0.319927	0.734946	-0.09509	0.189832	0.856894	-0.47723	-0.99307	-0.45203	-1.53411	-1.12776	-0.4607	-1.79482	-0.85838	-0.44336
NT01ZM0312	0.10273	0.159747	0.045713	0.12564	0.034825	0.216454	0.07982	0.284668	-0.12503	0.081388	0.314058	-0.15128	-0.471881	-1.03167	0.08791	-0.563874	-1.3787	0.25095	-0.09278	-0.36172	0.176162	-0.09356	-0.37641	0.189289	-0.09199	-0.34702	0.163035	0.38692	0.063351	0.710488	1.24837	1.0157	1.48104	1.21887	2.13529	0.329903	0.154165	0.505641	0.443936	-0.02746	0.915336	-0.16105	-0.48462	0.162516	-0.13814	-0.60954	0.333257	-0.18396	-0.3597
NT01ZM0324	0.074187	0.102739	0.045635	0.302384	0.451957	0.152811	-0.15401	-0.24648	-0.06154	0.227029	0.254653	0.199404	-0.208703	0.47787	-0.895273	-0.023611	0.69867	-0.745889	-0.00543	-0.02977	0.018911	-0.19595	-0.28033	-0.11156	0.185092	0.2208	0.149384	-1.20072	-0.76414	-1.63729	-1.58861	-1.61623	-1.56099	-2.05014	-2.98937	-1.22927	-0.91372	-1.54482	-1.17216	-0.61457	-1.72975	0.588822	1.02539	0.152251	0.817019	1.37461	0.259427	0.360625	0.676176
NT01ZM0568	0.096715	0.148044	0.045386	-0.05163	-0.29615	0.192883	0.245063	0.592237	-0.10211	0.104224	0.25921	-0.05076	-0.144674	0.03576	-0.325104	-0.252709	-0.478748	-0.02667	-0.03762	-0.34799	0.27276	0.032804	-0.18148	0.247085	-0.10803	-0.5145	0.298435	-0.11233	-1.06253	0.837865	1.45861	1.30363	1.6136	0.912363	0.942769	-0.16366	-0.81802	0.490691	-0.06101	-1.30705	1.18504	0.675381	-0.27482	1.62558	0.527033	-0.71901	1.77308	0.823729	0.169375
NT01ZM1648	0.004561	-0.03611	0.045236	0.073293	-0.1251	0.271688	-0.06417	0.052874	-0.18122	0.095938	0.073804	0.118071	-0.952831	-0.806274	-1.09939	-0.793247	-0.850157	-0.736337	0.079529	-0.05435	0.213406	-0.00053	-0.06481	0.063762	0.159584	-0.04388	0.36305	0.023849	-0.16954	0.217239	0.484993	0.507126	0.462859	0.273778	0.214014	0.064524	0.028854	0.100194	-0.01683	-0.36794	0.334284	0.830209	0.636818	1.0236	0.898941	0.54783	1.25005	0.761476	0.725806
NT01ZM1640	-0.05411	-0.15298	0.044771	0.126255	0.117454	0.135057	-0.23447	-0.42342	-0.04551	-0.10724	-0.30486	0.090386	-1.39068	-0.343547	-2.4378	-1.36191	-0.080082	-2.64374	-0.03485	0.204187	-0.27388	-0.09846	0.144909	-0.34183	0.028766	0.263465	-0.20593	-0.06777	0.347275	-0.48281	-0.96088	-0.76326	-1.15851	-1.30488	-2.85752	0.031108	0.356077	-0.29386	-0.16665	0.338474	-0.67177	0.39349	0.808534	-0.02155	0.57385	1.07897	0.068731	0.213129	0.538098
NT01ZM1341	0.020115	-0.00416	0.044389	0.112912	0.07247	0.153355	-0.07268	-0.08079	-0.06458	-0.17842	-0.03507	-0.32178	-0.054722	-0.382523	0.27308	-0.366997	-0.385376	-0.348617	-0.25941	-0.02571	-0.4931	-0.20654	-0.04858	-0.3645	-0.31227	-0.00285	-0.6217	-0.07679	0.213787	-0.36736	-0.83474	-0.9781	-0.69139	-0.55328	-0.3225	-0.05251	0.25423	-0.35926	-0.10106	0.173344	-0.37547	0.331846	0.62242	0.041272	0.424644	0.699049	0.150238	0.239049	0.545792
NT01ZM0404	0.490224	0.936068	0.044379	0.682757	0.993717	0.371797	0.29769	0.87842	-0.28304	0.313954	0.32609	0.301818	-1.13656	-2.38471	0.11159	-1.21383	-2.42665	-0.001007	-0.0854	0.234228	-0.40503	-0.09353	0.510393	-0.69746	-0.07727	-0.04194	-0.1126	0.880241	1.52191	0.238572	-0.40069	-0.41282	-0.38855	0.442834	2.08348	0.434396	1.21095	-0.34216	1.32608	1.83287	0.819301	0.417785	1.05945	-0.22388	0.610319	1.1171	0.103534	0.225252	1.00181
NT01ZM0734	0.001646	-0.04056	0.043855	0.139983	0.156882	0.123084	-0.13669	-0.23801	-0.03537	-0.39669	-0.18684	-0.60653	0.68177	0.53705	0.82648	0.56442	0.83708	0.29177	0.012655	0.274448	-0.24914	0.142654	0.248865	0.036442	-0.11734	0.300031	-0.53472	0.308194	0.056787	0.559602	0.036017	-0.17383	0.245862	0.200897	0.115601	0.350403	0.039888	0.660919	0.265986	0.073686	0.458285	-0.38762	-0.63902	-0.13621	-0.24928	-0.44158	-0.05698	-0.52595	-0.83647
NT01ZM0519	0.076789	0.110278	0.043299	0.107483	0.36282	-0.14785	0.046094	-0.14226	0.234452	0.292869	-0.12753	0.713266	0.38971	-0.072494	0.85191	0.12868	0.19423	0.06313	-0.38441	0.259357	-1.02818	-0.5078	0.251989	-1.26759	-0.26103	0.266725	-0.78878	-0.1562	0.382756	-0.69515	-1.98269	-1.56229	-2.40309	-0.90233	-0.6379	-0.18969	0.12742	-0.50679	-0.12271	0.638093	-0.88351	-0.22292	0.316038	-0.76187	-0.19222	0.56858	-0.95302	-0.25361	0.063496
NT01ZM1391	0.131988	0.220845	0.043131	0.366036	0.328865	0.403207	-0.10206	0.112826	-0.31695	-0.0448	0.284971	-0.37458	0.06381	-0.005992	0.13361	-0.81892	0.01555	-1.65339	-0.91136	-0.06453	-1.75818	-0.93998	-0.1506	-1.72937	-0.88273	0.021542	-1.787	-0.72099	-0.80242	-0.63956	-2.33321	-2.66298	-2.00344	-2.0136	-2.52338	-0.80985	-0.76524	-0.85445	-0.63213	-0.83959	-0.42467	1.11089	1.02946	1.19232	1.34494	1.13748	1.55239	0.876843	0.921444
NT01ZM1505	0.083737	0.124497	0.042977	-0.01264	0.380545	-0.40583	0.180118	-0.13155	0.491788	0.329256	0.218414	0.440098	0.08014	0.12917	0.0311	-0.283807	-0.467347	-0.100267	-0.43851	-0.7715	-0.10552	-0.51308	-0.94649	-0.07968	-0.36394	-0.59652	-0.13137	-0.72518	-0.51318	-0.93718	-0.2712	-0.16036	-0.38204	-0.3481	-0.25843	-0.76594	-0.90637	-0.62551	-0.68442	-0.11999	-1.24885	1.10835	1.32035	0.896347	1.01197	1.5764	0.447536	1.20473	1.06431
NT01ZM0505	-0.09916	-0.24099	0.042661	0.036292	-0.10237	0.174958	-0.23462	-0.3796	-0.08964	0.018232	0.017642	0.018821	0.08301	0.07175	0.09428	0.17596	0.36475	-0.012834	-0.03348	0.094384	-0.16135	-0.15991	-0.10424	-0.21557	0.092945	0.293006	-0.10712	0.200528	-0.11018	0.511233	0.255503	0.256092	0.254913	0.396979	0.27863	0.342353	0.028489	0.656216	0.058703	-0.24884	0.366249	-0.00197	-0.31268	0.308731	0.133482	-0.17406	0.441028	-0.13743	-0.45129
NT01ZM1714	-0.14063	-0.32327	0.042009	-0.0703	-0.23947	0.098876	-0.21096	-0.40706	-0.01486	0.225134	1.345e-05	0.450254	0.92878	0.3135	1.54405	0.56599	0.65746	0.47453	-0.58083	0.140415	-1.30208	-0.79888	-0.06312	-1.53464	-0.36279	0.343954	-1.06952	0.265676	0.13207	0.399283	-1.04321	-0.81809	-1.26833	0.063252	0.41246	0.448315	0.301244	0.595387	0.083038	-0.0371	0.20318	-0.21056	-0.34416	-0.07695	-0.14023	-0.26037	-0.02008	-0.28089	-0.42796
NT01ZM1443	-0.06281	-0.16711	0.041493	0.142006	0.158565	0.125447	-0.26763	-0.49279	-0.04246	-0.65603	-0.68701	-0.62505	0.26697	-0.044389	0.57832	0.03839	-0.085584	0.16236	-0.03438	0.055917	-0.12467	0.159825	0.153027	0.166623	-0.22858	-0.04119	-0.41597	0.421064	0.600517	0.241611	0.061022	0.092004	0.03004	0.424499	0.714717	0.525367	0.583958	0.466777	0.31676	0.617076	0.016444	-0.23555	-0.05609	-0.415	-0.03073	0.269585	-0.33105	-0.44036	-0.38177
NT01ZM1627	0.038547	0.03586	0.041234	0.424051	0.534601	0.313501	-0.34696	-0.46288	-0.23103	-0.13672	-0.00449	-0.26894	0.39221	0.41286	0.37156	0.48234	1.08842	-0.123745	-0.015	0.446364	-0.47635	-0.12012	0.21717	-0.4574	0.090125	0.675559	-0.49531	-0.50634	-0.02228	-0.9904	-1.91312	-2.04535	-1.7809	-1.66882	-2.08664	-0.50365	-0.13283	-0.87448	-0.50903	0.088273	-1.10633	0.058119	0.542182	-0.42594	0.443623	1.04092	-0.15368	-0.32738	0.043441
NT01ZM1238	-0.11921	-0.27898	0.040572	0.062115	-0.03622	0.160451	-0.30053	-0.52174	-0.07931	-0.5776	-0.75232	-0.40287	0.72036	0.61649	0.82422	0.8786	0.81017	0.94702	0.296774	0.308963	0.284584	0.435308	0.424249	0.446368	0.158239	0.193677	0.122801	0.676624	0.682058	0.67119	0.646811	0.821532	0.472091	0.9144	1.02926	0.836401	0.780394	0.892408	0.516847	0.583722	0.449972	-1.13314	-1.12771	-1.13858	-0.95182	-0.88495	-1.0187	-1.31446	-1.37047
NT01ZM0679	0.045288	0.050608	0.039968	0.060967	0.118277	0.003657	0.029609	-0.01706	0.076278	-0.10367	0.00112	-0.20847	0.23707	-0.331327	0.80547	-0.382082	-0.748918	-0.015246	-0.55251	-0.42668	-0.67835	-0.48587	-0.43577	-0.53597	-0.61916	-0.41759	-0.82072	-0.30896	0.103637	-0.72155	-0.97321	-1.07801	-0.86842	-0.5647	0.058794	-0.31428	0.046327	-0.67488	-0.30363	0.160947	-0.76822	-0.85394	-0.44135	-1.26654	-0.83826	-0.37368	-1.30285	-0.86962	-0.50902
NT01ZM0608	0.104629	0.169332	0.039926	-0.06223	-0.0222	-0.10226	0.271486	0.360862	0.18211	0.155535	0.235796	0.075274	0.01706	0.15748	-0.123354	-0.163761	-0.330479	0.00296	-0.12285	-0.42543	0.179728	-0.06487	-0.36289	0.233146	-0.18082	-0.48796	0.12631	0.222251	-0.07802	0.522522	1.12768	1.04742	1.20794	0.749048	0.766581	0.157548	-0.11805	0.433146	0.286954	-0.03799	0.611898	0.352448	0.052177	0.652719	0.185592	-0.13935	0.510536	0.519305	0.243707
NT01ZM1548	0.02505	0.010239	0.03986	0.131483	0.184191	0.078774	-0.08138	-0.16371	0.000946	-0.08837	-0.33189	0.155143	-0.106205	0.11928	-0.331688	-0.769626	0.06014	-1.59939	-0.65993	0.024946	-1.3448	-0.65643	0.109033	-1.4219	-0.66342	-0.05914	-1.2677	-0.02513	-0.04421	-0.00605	-1.37579	-1.13228	-1.61931	-0.87975	-1.58325	-0.01032	-0.09692	0.076282	-0.03994	0.008497	-0.08838	0.405134	0.386052	0.424216	0.511567	0.560005	0.46313	0.298701	0.2121
NT01ZM0873	0.075726	0.112671	0.038781	0.05475	0.308458	-0.19896	0.096702	-0.08312	0.276521	-0.01153	-0.03195	0.008896	0.12283	-0.440229	0.68589	0.52759	0.05491	1.00028	0.458874	0.46955	0.448198	0.512989	0.443966	0.582011	0.40476	0.495134	0.314386	-0.22415	0.281917	-0.73023	-0.75158	-0.73116	-0.772	-0.29553	0.394966	-0.2611	0.028209	-0.55041	-0.18721	0.535625	-0.91004	-0.73084	-0.22477	-1.23691	-0.75182	-0.02898	-1.47465	-0.70986	-0.42055
NT01ZM1173	-0.16913	-0.37696	0.038692	-0.168	-0.16437	-0.17164	-0.17027	-0.58956	0.249019	0.09229	0.434777	-0.2502	0.72015	0.87783	0.56246	0.5016	1.48595	-0.48276	-0.34983	0.095952	-0.79561	-0.48111	-0.41622	-0.546	-0.21855	0.608119	-1.04522	-0.1316	0.495702	-0.75891	-1.65047	-1.99296	-1.30798	-1.54697	-2.30833	0.076224	0.492067	-0.33962	-0.33943	0.499337	-1.1782	-0.14001	0.487295	-0.76731	-0.13888	0.699891	-0.97764	-0.14114	0.2747
NT01ZM0991	0.094081	0.149751	0.038411	0.171278	0.180271	0.162286	0.016883	0.11923	-0.08546	0.303502	0.095505	0.511498	-0.055461	-0.023488	-0.087434	0.81941	0.37398	1.26485	0.731564	0.409329	1.0538	0.588255	0.421192	0.755318	0.874873	0.397466	1.35228	0.853023	1.00206	0.703981	1.34845	1.55645	1.14045	1.21686	1.4925	0.797353	0.993072	0.601634	0.908692	1.01106	0.806328	-0.43023	-0.28119	-0.57927	-0.35303	-0.25067	-0.4554	-0.50743	-0.31171
NT01ZM1232	0.238649	0.439013	0.038286	0.435441	0.39334	0.477542	0.041858	0.484685	-0.40097	0.119588	0.19802	0.041157	-0.225596	-0.17094	-0.280251	0.47399	-0.661306	1.6093	0.660725	-0.34703	1.66848	0.62186	-0.2037	1.44742	0.69959	-0.49037	1.88955	0.510617	0.221924	0.799311	2.81483	2.7364	2.89326	1.90665	2.62709	0.310254	0.264025	0.356484	0.71098	0.179822	1.24214	0.513492	0.224798	0.802186	0.710283	0.179125	1.24144	0.316701	0.270471
NT01ZM0942	-0.0163	-0.0708	0.038203	-0.2893	-0.0391	-0.53949	0.256693	-0.10251	0.615892	0.482322	0.181564	0.78308	0.20413	-0.511414	0.91967	0.33158	-0.250732	0.91389	0.014634	0.118647	-0.08938	-0.09818	-0.02339	-0.17297	0.127449	0.260682	-0.00578	0.00174	0.547887	-0.54441	-0.75243	-0.45167	-1.05319	0.114177	0.979412	0.056244	0.297696	-0.18521	-0.05276	0.798078	-0.90361	-0.83881	-0.29266	-1.38495	-1.1118	-0.26096	-1.96264	-0.56581	-0.32436
NT01ZM1197	-0.02888	-0.09572	0.03797	0.123947	0.020598	0.227296	-0.1817	-0.21204	-0.15136	0.046655	0.018143	0.075166	-0.166904	-0.124321	-0.209487	-0.070882	0.05792	-0.199683	-0.01815	0.067149	-0.10346	-0.13233	-0.04794	-0.21672	0.096022	0.182239	0.009804	-0.57626	-0.98168	-0.17083	-0.34144	-0.31293	-0.36995	-0.28384	-0.39809	-0.50941	-0.87833	-0.14049	-0.6431	-1.08503	-0.20117	1.16045	0.755027	1.56587	1.31327	0.871345	1.7552	1.00763	0.638709
NT01ZM0941	0.034513	0.031086	0.03794	-0.12479	-0.35816	0.108586	0.193811	0.420328	-0.03271	-0.07362	0.099799	-0.24703	-0.302985	-0.394392	-0.211579	-1.23014	-1.83829	-0.621995	-0.79344	-1.28364	-0.30325	-0.65973	-1.12337	-0.19609	-0.92716	-1.4439	-0.41042	-0.15725	-0.10724	-0.20726	0.773126	0.59971	0.946542	0.316153	0.782523	-0.15382	0.126132	-0.43377	-0.16067	-0.34061	0.019261	0.902769	0.952777	0.85276	0.743471	0.563535	0.923407	1.06207	1.34202
NT01ZM2046	-0.04466	-0.12693	0.037617	-0.01334	-0.10564	0.078969	-0.07598	-0.14822	-0.00374	-0.01388	0.01739	-0.04516	-0.042903	-0.031387	-0.054419	-0.035955	-0.042138	-0.029773	-0.0241	-0.09356	0.045357	-0.05515	-0.17636	0.066068	0.006947	-0.01075	0.024646	0.120421	0.246706	-0.00586	0.13305	0.101776	0.164324	0.0823	0.078744	0.202696	0.339013	0.066379	0.038147	0.1544	-0.07811	-0.29404	-0.16776	-0.42033	-0.26272	-0.14647	-0.37898	-0.32536	-0.18905
NT01ZM0065	-0.12111	-0.27984	0.037616	-0.47484	-0.26864	-0.68105	0.23262	-0.29104	0.756278	-0.27671	-0.37334	-0.18007	0.67542	0.5663	0.78455	0.25954	0.39356	0.12552	-0.16122	-0.13158	-0.19086	0.093443	-0.09043	0.277316	-0.41588	-0.17273	-0.65903	-0.62258	0.12128	-1.36643	-1.42571	-1.32908	-1.52235	-1.09422	-1.11082	-0.46385	-0.08492	-0.84277	-0.7813	0.327483	-1.89009	0.404653	1.14851	-0.3392	0.050921	1.15971	-1.05787	0.758385	1.13731
NT01ZM0513	0.129241	0.221098	0.037384	-0.12043	-0.39794	0.157075	0.378916	0.840141	-0.08231	0.584594	0.700674	0.468515	-0.446568	-0.579467	-0.31367	-0.858408	-1.71542	-0.001392	-0.51468	-1.06622	0.036867	-0.61752	-0.99649	-0.23854	-0.41184	-1.13596	0.312278	-0.04704	-0.72618	0.632107	1.7352	1.61912	1.85128	1.22497	1.88491	-0.13889	-0.44867	0.170883	0.04482	-1.00369	1.09333	0.592833	-0.08631	1.27198	0.343158	-0.70535	1.39167	0.842508	0.532731
NT01ZM0342	0.093058	0.148911	0.037205	-0.02271	0.094362	-0.13978	0.208826	0.203461	0.214192	0.262165	0.31869	0.20564	-0.517517	-0.373594	-0.661441	-0.150361	-0.115892	-0.18483	0.340487	0.200087	0.480887	0.313818	0.142473	0.485163	0.367156	0.257702	0.47661	0.48508	0.395976	0.574185	0.854985	0.79846	0.91151	0.629541	0.510612	0.429227	0.278904	0.579551	0.540933	0.513047	0.56882	-0.18476	-0.27387	-0.09566	-0.30053	-0.32842	-0.27265	-0.069	-0.21932
NT01ZM0383	0.002814	-0.03132	0.036949	-0.30745	-0.55385	-0.06104	0.313075	0.491207	0.134942	0.557688	0.494715	0.620661	-0.84741	-0.570728	-1.12409	-0.972244	-1.71929	-0.225201	-0.24714	-1.15031	0.65603	-0.36945	-1.15207	0.41317	-0.12483	-1.14856	0.89889	0.102006	-0.15396	0.357973	2.16432	2.22729	2.10134	1.36035	1.67393	0.136141	0.092443	0.17984	0.06787	-0.40037	0.536106	1.17456	0.918595	1.43053	0.864301	0.396066	1.33254	1.48482	1.44112
NT01ZM1594	-0.03803	-0.11255	0.036487	-0.1024	-0.56161	0.356805	0.026337	0.336504	-0.28383	0.177313	0.171538	0.183089	-0.89051	0.42017	-2.20119	-1.51086	-0.572828	-2.44888	-0.69583	-0.91052	-0.48115	-0.77132	-0.82803	-0.71461	-0.62034	-0.993	-0.24769	0.227234	-1.37574	1.83021	2.25958	2.26535	2.2538	1.14313	-0.35601	0.301754	-0.91654	1.52005	0.152715	-1.83495	2.14038	1.27516	-0.32782	2.87814	1.21079	-0.77687	3.19846	1.33953	0.121238
NT01ZM0870	0.249183	0.4624	0.035967	0.276179	0.899395	-0.34704	0.222187	0.025405	0.41897	-0.1075	-0.35176	0.136758	-0.289198	-0.205402	-0.372993	0.58692	0.03901	1.13482	1.04096	0.433001	1.64892	1.20581	0.621585	1.79002	0.876115	0.244417	1.50781	0.109181	0.436204	-0.21784	0.998076	1.24234	0.753816	0.765341	1.07475	-0.10404	-0.18701	-0.02106	0.322398	1.05942	-0.41462	-0.34642	-0.0194	-0.67344	-0.31942	0.417599	-1.05644	-0.37341	-0.45639
NT01ZM0695	-0.07851	-0.19221	0.035181	0.208862	0.200991	0.216734	-0.36589	-0.5854	-0.14637	-0.09948	-0.32427	0.125312	-0.496009	-0.679094	-0.312924	-0.413049	-0.869815	0.04372	-0.05025	-0.32129	0.220799	-0.18345	-0.45186	0.084957	0.08296	-0.19072	0.356642	0.143633	0.496184	-0.20892	0.333172	0.557961	0.108383	0.497563	0.924131	0.257327	0.504056	0.010598	0.029939	0.488312	-0.42843	1.53008	1.88263	1.17753	1.81745	2.27583	1.35908	1.2427	1.48943
NT01ZM1061	0.03634	0.037875	0.034805	-0.17875	-0.42698	0.069475	0.251431	0.502727	0.000135	0.163853	0.273364	0.054342	0.05874	-0.351715	0.46919	-1.0528	-1.50203	-0.603565	-1.06774	-1.03564	-1.09985	-1.02396	-0.92095	-1.12696	-1.11153	-1.15032	-1.07275	-0.30028	-0.82475	0.224192	0.159973	0.050462	0.269484	0.29824	0.871362	-0.30181	-0.57652	-0.0271	-0.29874	-1.07298	0.475488	1.55311	1.02864	2.07758	1.33802	0.563789	2.11225	1.7682	1.49349
NT01ZM0143	0.045438	0.056387	0.03449	0.075909	0.166273	-0.01445	0.014968	-0.0535	0.083435	-0.18987	-0.06977	-0.30996	0.31273	0.11684	0.50862	-0.182504	0.25369	-0.618697	-0.39282	0.144987	-0.93062	-0.2904	0.153124	-0.73392	-0.49523	0.13685	-1.12732	-0.22745	-0.08623	-0.36867	-1.44428	-1.56437	-1.32418	-1.01239	-1.17259	-0.2384	-0.1766	-0.3002	-0.2165	0.004131	-0.43714	-0.04105	0.100165	-0.18227	-0.01058	0.210051	-0.23122	-0.07152	-0.00972
NT01ZM0140	-0.05841	-0.15129	0.03446	-0.03627	-0.02567	-0.04688	-0.08056	-0.27691	0.115795	-0.32951	-0.41254	-0.24649	0.20561	0.47935	-0.068119	0.21263	0.62535	-0.200094	0.131495	0.213823	0.049166	0.255974	0.281639	0.230308	0.007016	0.146007	-0.13197	0.486542	0.428887	0.544197	0.379541	0.462567	0.296515	0.372739	-0.0849	0.579416	0.418283	0.740548	0.393669	0.439491	0.347847	-0.2936	-0.35126	-0.23595	-0.27146	-0.22564	-0.31729	-0.31575	-0.47688
NT01ZM0597	0.062596	0.092111	0.03308	-0.1059	-0.12491	-0.0869	0.231096	0.30913	0.153061	-0.10889	0.140807	-0.35858	-0.435278	-0.670994	-0.199563	0.03387	-0.236564	0.3043	0.639138	0.518591	0.759686	0.809129	0.602752	1.01551	0.469148	0.43443	0.503866	0.782378	1.02244	0.542321	0.783416	0.533723	1.03311	0.667722	1.00516	0.752863	1.04144	0.464287	0.811894	1.00343	0.620355	-1.70978	-1.46972	-1.94983	-1.87828	-1.68674	-2.06981	-1.54128	-1.2527
NT01ZM1300	0.086952	0.140831	0.033073	0.085675	-0.01454	0.18589	0.088229	0.296202	-0.11974	-0.03682	0.022998	-0.09665	0.04779	0.10708	-0.011504	-0.131101	-0.258929	-0.003274	-0.11636	-0.2294	-0.00332	-0.05383	-0.0928	-0.01487	-0.17889	-0.36601	0.00823	0.003281	-0.10698	0.113544	0.339628	0.279806	0.39945	0.115534	0.161225	-0.0506	-0.00677	-0.09443	0.05716	-0.2072	0.321517	0.158808	0.048546	0.269071	0.157532	-0.10683	0.421888	0.160085	0.203917
NT01ZM0055	-0.23082	-0.49344	0.031809	-0.63551	-0.343	-0.92801	0.173871	-0.64388	0.991626	0.118239	0.075686	0.160792	1.19454	-0.010222	2.39931	0.9799	0.57419	1.38561	-0.18682	0.22463	-0.59828	-0.15901	-0.13515	-0.18286	-0.21464	0.584415	-1.01369	-1.66863	-0.65626	-2.68099	-3.50389	-3.46134	-3.54645	-2.12546	-1.05181	-1.406	-0.94876	-1.86323	-1.93125	-0.36376	-3.49874	0.986622	1.99899	-0.02574	0.581933	2.14942	-0.98556	1.39131	1.84855
NT01ZM1707	0.05483	0.077883	0.031777	0.136273	0.02525	0.247297	-0.02661	0.130515	-0.18374	-0.02183	-0.08136	0.037703	0.08512	-0.155715	0.32595	-0.117398	-0.502129	0.26733	-0.20491	-0.24048	-0.16934	-0.2073	-0.13454	-0.28006	-0.20251	-0.34641	-0.05862	-0.13668	-0.1972	-0.07615	-0.00501	0.054521	-0.06454	0.119143	0.536185	-0.15973	-0.08618	-0.23328	-0.11362	-0.30823	0.080981	0.043524	-0.017	0.104052	0.124968	-0.06964	0.319572	-0.03792	0.035628
NT01ZM1338	0.076685	0.121792	0.031578	-0.0054	-0.27309	0.262283	0.158773	0.516671	-0.19913	0.379351	0.214713	0.543989	-1.28655	-0.636564	-1.93653	-1.84228	-1.42999	-2.25457	-0.66602	-0.64245	-0.6896	-0.77631	-0.49147	-1.06115	-0.55573	-0.79342	-0.31804	0.272287	-0.84386	1.38843	1.34128	1.50591	1.17664	0.914131	0.205947	0.22718	-0.57617	1.03053	0.317393	-1.11154	1.74633	1.02141	-0.09474	2.13755	0.939318	-0.48962	2.36825	1.10349	0.300142
NT01ZM1305	0.034807	0.038185	0.031429	0.020633	-0.04725	0.088513	0.048981	0.123617	-0.02566	-0.06236	-0.19542	0.070701	-0.024164	-0.096997	0.04867	0.20909	-0.033843	0.45201	0.28892	0.222674	0.355167	0.344591	0.382193	0.306989	0.23325	0.063154	0.403345	0.568354	0.579911	0.556797	0.68929	0.822352	0.556229	0.75751	0.968018	0.564976	0.647791	0.482161	0.571732	0.512031	0.631433	-0.25271	-0.24115	-0.26426	-0.26688	-0.32658	-0.20718	-0.23853	-0.15572
NT01ZM1297	0.115926	0.200888	0.030964	0.202887	0.266919	0.138856	0.028965	0.134856	-0.07693	0.196366	0.195278	0.197453	0.35085	0.14228	0.55943	0.02336	0.01714	0.02957	-0.4112	-0.15534	-0.66705	-0.4949	-0.18555	-0.80424	-0.3275	-0.12513	-0.52986	-0.39724	-0.54014	-0.25433	-0.76604	-0.76495	-0.76713	-0.49099	-0.3478	-0.4822	-0.60417	-0.36022	-0.31228	-0.47611	-0.14844	0.463383	0.320478	0.606287	0.550344	0.38651	0.714178	0.376421	0.254447
NT01ZM1357	0.156094	0.28148	0.030707	0.268389	0.659735	-0.12296	0.043799	-0.09677	0.184373	-0.00266	0.072335	-0.07766	-0.317075	-0.40319	-0.23096	-0.015594	-0.074942	0.04375	0.324711	0.243692	0.40573	0.347942	0.159137	0.536746	0.301481	0.328247	0.274714	-0.28501	0.034414	-0.60443	-0.4424	-0.51739	-0.3674	-0.44214	-0.34516	-0.4104	-0.35693	-0.46386	-0.15962	0.425761	-0.74501	0.948861	1.26828	0.629438	1.06116	1.64654	0.475772	0.836566	0.890029
NT01ZM1447	0.004041	-0.02254	0.030621	-0.02874	0.046416	-0.1039	0.036826	-0.09149	0.165145	-0.09	-0.09351	-0.08648	0.02734	0.0309	0.02377	0.35389	0.15901	0.54876	0.38996	0.129111	0.650809	0.453372	0.130119	0.776624	0.326549	0.128103	0.524995	0.221052	0.07072	0.371384	0.893082	0.896595	0.88957	0.761919	0.889458	0.247632	-0.00444	0.499703	0.194472	0.145879	0.243065	-0.82057	-0.9709	-0.67024	-0.85336	-0.90195	-0.80476	-0.78779	-1.03986
NT01ZM1373	0.15858	0.28718	0.02998	0.09991	0.06615	0.13367	0.217249	0.508209	-0.07371	0.271254	0.526372	0.016137	-0.562597	-0.507019	-0.618176	-0.440299	-0.776065	-0.104534	0.095296	-0.27813	0.468718	0.068293	-0.28721	0.423795	0.122298	-0.26905	0.513642	-0.08241	-0.37357	0.208742	0.955588	0.700471	1.21071	0.402522	0.589314	-0.21101	-0.33981	-0.08222	0.046186	-0.40733	0.499702	-0.40243	-0.69359	-0.11128	-0.4611	-0.91462	-0.00759	-0.34377	-0.47256
NT01ZM1468	0.026761	0.0245	0.029022	0.0652	0.129238	0.001162	-0.01168	-0.08024	0.056882	-0.01254	0.064079	-0.08917	0.70328	1.07695	0.3296	0.62222	0.94338	0.30107	-0.08062	-0.20574	0.044501	-0.08018	-0.27789	0.117526	-0.08105	-0.13358	-0.02852	-0.27889	0.322717	-0.88049	-0.63025	-0.70688	-0.55363	-0.99101	-1.45423	-0.27663	0.25868	-0.81193	-0.28115	0.386755	-0.94905	0.145871	0.747474	-0.45573	0.18431	0.852212	-0.48359	0.107432	0.642737
NT01ZM0970	-0.07089	-0.17068	0.028897	-0.07445	-0.14377	-0.00514	-0.06733	-0.1976	0.062932	0.084129	0.253111	-0.08485	-0.01427	-0.081204	0.05266	0.08738	-0.28417	0.45892	0.025914	-0.42832	0.480149	-0.04982	-0.65368	0.554041	0.101646	-0.20297	0.406257	-0.37894	-0.63906	-0.11882	0.789652	0.620671	0.958634	0.46222	0.75454	-0.27915	-0.56975	0.011448	-0.47873	-0.70837	-0.24908	1.00004	0.739919	1.26016	0.996481	0.766835	1.22613	1.0036	0.713002
NT01ZM1510	0.078749	0.13075	0.026748	-0.31076	-0.44009	-0.18143	0.468257	0.701591	0.234923	0.835127	0.540336	1.12992	-0.067528	-0.467397	0.33234	-0.884774	-1.64847	-0.121081	-1.00068	-1.10044	-0.90092	-1.18412	-1.01981	-1.34842	-0.81725	-1.18107	-0.45342	0.096634	0.194633	-0.00136	0.198158	0.492948	-0.09663	0.516979	1.29269	0.044634	0.323966	-0.2347	0.148635	0.0653	0.23197	-0.12176	-0.02377	-0.21976	-0.51127	-0.59461	-0.42794	0.267743	0.547075
NT01ZM1334	-0.01644	-0.05953	0.026655	0.158759	-0.17968	0.497196	-0.19164	0.060616	-0.44389	0.169017	0.330827	0.007207	-0.251852	-0.02882	-0.474884	0.24582	0.32468	0.16697	0.31735	0.218397	0.416303	0.137024	0.083292	0.190756	0.497676	0.353502	0.64185	0.510446	0.306874	0.714017	0.911923	0.750114	1.07373	0.50531	0.30405	0.553538	0.645311	0.461766	0.467353	-0.03156	0.966269	-0.21184	-0.41542	-0.00827	-0.03665	-0.53556	0.462269	-0.38704	-0.29527
NT01ZM0330	0.043769	0.061225	0.026314	0.039466	-0.16558	0.244513	0.048073	0.288031	-0.19189	-0.13695	0.108367	-0.38226	0.09087	0.23674	-0.055002	0.3965	0.25203	0.54096	0.398138	0.105124	0.691153	0.490648	0.194956	0.786341	0.305629	0.015291	0.595966	0.755296	0.246772	1.26382	1.84985	1.60454	2.09516	1.31373	1.31279	0.73784	0.451819	1.02386	0.772751	0.041724	1.50378	-0.75567	-1.2642	-0.24715	-0.75998	-1.491	-0.02895	-0.75137	-1.03739
NT01ZM1615	0.005433	-0.01519	0.026058	0.033301	-0.01577	0.082371	-0.02244	-0.01462	-0.03026	0.185562	0.318864	0.05226	0.27152	-0.008995	0.55204	0.24079	-0.212743	0.69433	-0.13473	-0.37049	0.101036	-0.23873	-0.53723	0.059778	-0.03073	-0.20375	0.142294	0.264122	-0.07435	0.602595	1.07412	0.940818	1.20742	1.01248	1.50185	0.284747	-0.02528	0.594776	0.243497	-0.12342	0.610415	1.30135	0.962876	1.63982	1.32922	0.9623	1.69614	1.27348	0.963452
[truncated: 1,057 more rows]
[truncated: 1 more columns]
