# Supplementary material for: Elucidation of Zymomonas mobilis physiology and stress responses by quantitative proteomics and transcriptomics
Source: Front Microbiol. 2014 May 22;5:246. doi: 10.3389/fmicb.2014.00246 (PMC4033097; doi:10.3389/fmicb.2014.00246)
Supplement: Supplementary file 5 [file DataSheet5.XLSX]

## Sheet: Additional_File_13A
Additional_File_13A. Transcriptomics profiling difference between MM and RM. The ratio is log2 based value, bold font numbers are statistically significant.
SEQ_ID	Product	Gene_Name	(NaAc MM/RM)	(NaAc Exp_MM/RM)	(NaAc Stationary_MM/RM)	(AcR NaAc_MM/RM)	(AcR NaAc Exp_MM/RM)	(AcR NaAc Stationary_MM/RM)	(ZM4 NaAc_MM/ZRM)	(ZM4 NaAc Exp_MM/RM)	(ZM4 NaAc Stationary_MM/RM)
232 genes significantly upregulated in MM compared to RM with the supplementation of NaAc.
ZMO0622	hypothetical protein		2.6716	2.31151	3.03168	2.77521	2.09034	3.46008	2.56798	2.53268	2.60328
ZMO1372	probable short-chain dehydrogenase		2.58958	3.73137	1.44778	2.32934	3.98764	0.671055	2.84981	3.47511	2.22451
ZMO1344	2,5-diketo-D-gluconate reductase	dkg	2.56007	3.71717	1.40298	2.63103	4.27774	0.984313	2.48912	3.15659	1.82165
ZMO1062	hypothetical protein		2.48123	2.72791	2.23455	2.39764	2.75927	2.036	2.56483	2.69655	2.43311
ZMO1010	conserved hypothetical protein		2.36807	2.51766	2.21848	2.36043	2.57024	2.15062	2.37571	2.46508	2.28634
ZMO0885	conserved hypothetical protein		2.36092	3.80199	0.91986	3.05177	4.34849	1.75506	1.67007	3.25549	0.084658
ZMO1402	conserved hypothetical protein		2.31326	2.60351	2.02302	2.55688	2.9305	2.18325	2.06965	2.27651	1.86279
ZMO0374	levansucrase	sacB	2.30928	2.45664	2.16192	2.92524	2.66176	3.18873	1.69331	2.25151	1.13511
ZMO1919	thiol-disulfide isomerase		2.25999	2.46402	2.05595	1.94079	2.34426	1.53732	2.57918	2.58377	2.57459
ZMO1840	putative isochorismatase family protein		2.22784	1.82584	2.62983	2.23889	1.64358	2.8342	2.21678	2.0081	2.42546
ZMO0029	conserved hypothetical protein		2.18576	1.7744	2.59712	2.07825	1.58773	2.56877	2.29327	1.96108	2.62547
ZMO0112	conserved hypothetical protein		2.12714	1.59866	2.65561	1.89484	1.1421	2.64759	2.35943	2.05523	2.66363
ZMO1848	ABC-type Fe3+ transport system solute-binding protein		2.12198	2.1027	2.14127	2.30021	2.18782	2.41261	1.94375	2.01758	1.86993
ZMO0010	zinc metalloprotease		2.11039	1.77237	2.44841	1.84092	1.6264	2.05544	2.37986	1.91834	2.84138
ZMO1065	putative stress-responsive transcriptional regulator	pspC	2.09671	1.92084	2.27257	1.87562	1.62524	2.12601	2.31779	2.21645	2.41913
ZMO0789	probable TonB-dependent receptor		2.09376	1.51812	2.66939	2.19503	1.2954	3.09467	1.99248	1.74085	2.24411
ZMO0822	hypothetical protein		2.06573	1.31556	2.81591	1.81208	0.861117	2.76304	2.31938	1.77	2.86877
ZMO1387	two-component response regulator		2.03131	2.29912	1.76351	2.11644	2.34661	1.88628	1.94618	2.25163	1.64074
ZMO1162	two-component signal transduction histidine kinase		2.02671	1.32038	2.73304	2.19571	1.27372	3.1177	1.85771	1.36704	2.34838
ZMO0025	conserved hypothetical protein		2.02459	2.8426	1.20658	1.11797	2.35206	-0.11613	2.9312	3.33313	2.52928
ZMO1785	conserved hypothetical transmembrane protein		2.00699	1.13827	2.87572	1.89956	0.730363	3.06876	2.11443	1.54617	2.68268
ZMO1973	lysine efflux permease		1.93438	1.46072	2.40804	1.73128	1.36592	2.09663	2.13748	1.55552	2.71944
ZMO0385	hypothetical protein		1.93107	2.51649	1.34565	2.09386	2.73819	1.44954	1.76829	2.2948	1.24177
ZMO0221	transcriptional regulator		1.92806	1.67457	2.18154	1.74165	1.37693	2.10636	2.11447	1.97221	2.25672
ZMO1063	sigma54-dependent transcription suppressor	pspA	1.91887	2.38894	1.4488	1.55142	2.1949	0.907942	2.28633	2.58298	1.98967
ZMO1752	hypothetical protein		1.88522	1.4106	2.35983	2.20375	1.83557	2.57193	1.56668	0.98563	2.14774
ZMO1983	conserved hypothetical protein		1.86599	1.94512	1.78686	1.76916	2.01841	1.51991	1.96282	1.87184	2.05381
ZMO0104	hypothetical protein		1.85336	1.32004	2.38668	2.3017	1.69151	2.91189	1.40502	0.948561	1.86147
ZMO1855	putative GMP synthase	yfeJ	1.81136	0.969673	2.65305	1.95135	1.01147	2.89123	1.67137	0.927872	2.41486
ZMO1308	DNA polymerase III chi subunit	holC	1.80396	1.17854	2.42938	1.81498	0.894225	2.73574	1.79293	1.46285	2.12302
ZMO1398	hypothetical protein		1.79365	1.12574	2.46157	2.10407	1.17927	3.02887	1.48323	1.0722	1.89426
ZMO0640	conserved hypothetical protein		1.78119	0.997238	2.56514	1.82092	0.720741	2.9211	1.74145	1.27373	2.20918
ZMO1697	conserved hypothetical protein		1.76716	1.76132	1.77299	1.99366	2.39778	1.58954	1.54065	1.12487	1.95643
ZMO1073	hypothetical protein		1.76399	1.4843	2.04368	1.88634	1.60347	2.16921	1.64165	1.36513	1.91816
ZMO0443	ribonucleotide reductase beta subunit	nrdB	1.76159	1.33863	2.18454	1.61241	1.16591	2.05891	1.91076	1.51135	2.31017
ZMO1064	conserved hypothetical protein		1.75693	1.56026	1.95359	1.38029	1.22551	1.53507	2.13357	1.89502	2.37211
ZMO1680	conserved hypothetical protein		1.74417	1.16497	2.32337	2.04572	1.35355	2.73789	1.44262	0.976386	1.90885
ZMO0399	neck appendage protein precursor		1.73116	1.96799	1.49433	1.83397	1.98695	1.68099	1.62835	1.94902	1.30767
ZMO1386	conserved hypothetical protein		1.72944	1.98522	1.47366	2.02164	2.46443	1.57885	1.43723	1.506	1.36847
ZMO1648	uracil-DNA glycosylase	ung	1.72363	0.323189	3.12407	1.81777	0.060557	3.57498	1.6295	0.585821	2.67317
ZMO1603	conserved hypothetical protein		1.72175	2.6699	0.773595	1.93763	3.36336	0.511899	1.50586	1.97643	1.03529
ZMO0024	integral membrane protein		1.70001	2.29863	1.10139	1.1108	2.04616	0.175438	2.28923	2.55111	2.02734
ZMO0030	lactoylglutathione lyase	gloA	1.69565	1.03609	2.3552	1.36489	0.724908	2.00488	2.0264	1.34728	2.70552
ZMO0319	conserved hypothetical protein		1.68371	1.47831	1.8891	1.84041	1.39468	2.28615	1.52699	1.56193	1.49206
ZMO1437	conserved hypothetical protein		1.66107	1.80613	1.51602	2.21167	2.60105	1.82229	1.11048	1.01121	1.20975
ZMO1672	conserved hypothetical protein		1.66095	1.24731	2.0746	1.78568	1.00864	2.56271	1.53623	1.48598	1.58649
ZMO1873	glutaredoxin-related protein		1.65259	1.70711	1.59806	1.47973	1.73769	1.22176	1.82545	1.67653	1.97437
ZMO1861	dioxygenase		1.65073	2.65192	0.649536	1.54518	2.73107	0.359286	1.75628	2.57278	0.939786
ZMO0047	conserved hypothetical protein		1.64669	1.28885	2.00453	1.60345	1.21116	1.99574	1.68992	1.36654	2.01331
ZMO0168	glycerophosphoryl diester phosphodiesterase	glpQ	1.64055	1.25814	2.02296	1.8262	1.26001	2.39239	1.4549	1.25628	1.65352
ZMO1894	hypothetical protein		1.63323	1.5923	1.67415	1.46599	1.46412	1.46785	1.80047	1.72048	1.88045
ZMO1819	nitrogen fixation protein	nifZ	1.63219	1.72557	1.5388	1.58358	1.70631	1.46086	1.68079	1.74483	1.61675
ZMO1919	thioredoxin		1.62867	1.58546	1.67188	1.296	1.47342	1.11857	1.96135	1.69751	2.22519
ZMO0034	hypothetical protein		1.62856	1.27421	1.98291	1.4301	1.24178	1.61843	1.82702	1.30665	2.3474
ZMO1914	integrase	xerD	1.61238	0.96443	2.26033	1.33366	0.484323	2.18299	1.89111	1.44454	2.33768
ZMO0888	putative transposase		1.60637	1.51615	1.69659	1.6286	1.32752	1.92967	1.58414	1.70478	1.4635
ZMO1295	organic radical activating enzyme		1.60352	0.458146	2.74888	1.67666	0.08351	3.2698	1.53038	0.832782	2.22797
ZMO0223	conserved hypothetical protein		1.60066	1.07684	2.12448	1.57584	0.541518	2.61015	1.62548	1.61217	1.6388
ZMO0604	flagellar hook-associated protein 3	flgL	1.5879	2.22372	0.952092	1.45816	2.33793	0.578391	1.71765	2.10951	1.32579
ZMO1635	lytic murein transglycosylase	mltA	1.58738	0.979528	2.19524	2.04053	1.44914	2.63191	1.13424	0.509913	1.75856
ZMO0925	cold shock protein		1.58085	1.24947	1.91224	1.5517	0.971833	2.13158	1.61001	1.5271	1.69291
ZMO0741	hypothetical protein		1.58071	1.0477	2.11372	1.59639	0.910839	2.28193	1.56502	1.18455	1.9455
ZMO0754	conserved hypothetical protein		1.55629	2.61359	0.498988	1.69871	2.8624	0.535025	1.41386	2.36478	0.462952
ZMO0938	alkaline phosphatase	phoD	1.55336	1.20867	1.89804	1.5377	0.932316	2.14309	1.56901	1.48502	1.653
ZMO1023	predicted ATPase		1.55311	1.02864	2.07758	1.33802	0.563789	2.11225	1.7682	1.49349	2.04291
ZMO0848	hypothetical protein		1.53607	1.07472	1.99742	1.47715	0.625322	2.32898	1.59499	1.52412	1.66586
ZMO0817	hypothetical protein		1.53036	2.96193	0.098798	2.07458	3.46152	0.687633	0.986147	2.46233	-0.49004
ZMO0678	nitroreductase	tdsD	1.53008	1.88263	1.17753	1.81745	2.27583	1.35908	1.2427	1.48943	0.995973
ZMO1186	lytic murein transglycosylase	mltB	1.52614	1.68671	1.36556	2.01447	2.11649	1.91246	1.0378	1.25694	0.81866
ZMO0045	hypothetical protein		1.51202	1.45954	1.5645	1.30731	1.38617	1.22845	1.71672	1.5329	1.90054
ZMO0902	TonB dependent receptor		1.49619	1.7587	1.23367	1.81161	1.96205	1.66117	1.18076	1.55534	0.806179
ZMO0636	flagellar biosynthetic protein		1.49403	1.03416	1.9539	1.54124	0.903994	2.17848	1.44682	1.16433	1.72932
ZMO0562	putative histidinol-phosphate aminotransferase	hisC	1.49124	0.794351	2.18813	1.69518	0.927716	2.46265	1.2873	0.660987	1.91361
ZMO0748	cysteine synthase	cysK	1.47806	2.16264	0.793491	2.39886	3.60011	1.19762	0.557264	0.725162	0.389366
ZMO1602	putative exported protein		1.46785	1.25609	1.67962	1.58656	1.4192	1.75391	1.34915	1.09298	1.60532
ZMO1401	probable nuclease		1.45782	1.46713	1.44852	1.7774	1.74325	1.81156	1.13825	1.19101	1.08549
ZMO1097	thiol-disulfide isomerase		1.45346	1.80254	1.10438	1.38049	1.95257	0.808417	1.52643	1.65251	1.40035
ZMO1875	conserved hypothetical protein		1.45285	1.7057	1.19999	1.35465	1.63028	1.07903	1.55104	1.78112	1.32095
ZMO0930	hypothetical protein		1.45061	1.86995	1.03128	1.89465	2.08142	1.70788	1.00658	1.65848	0.354673
ZMO1623	RNA polymerase sigma-70 factor	rpoD	1.44791	1.01624	1.87958	1.28315	0.794414	1.77188	1.61267	1.23807	1.98727
ZMO0929	hypothetical protein		1.44494	1.44017	1.44972	1.84335	1.68494	2.00176	1.04653	1.19539	0.897669
ZMO1862	hypothetical protein		1.44405	1.25951	1.62859	1.70237	1.63081	1.77393	1.18573	0.888217	1.48324
ZMO1131	oligoketide cyclase		1.44077	1.13274	1.7488	1.61777	1.05207	2.18348	1.26376	1.21341	1.31412
ZMO0069	hypothetical protein		1.43121	1.71064	1.15177	1.0142	1.33105	0.697356	1.84821	2.09023	1.60618
ZMO1485	dGTP triphosphohydrolase		1.42531	1.20703	1.64359	1.45964	0.984505	1.93477	1.39098	1.42955	1.35241
ZMO1055	conserved hypothetical protein		1.41675	1.41529	1.41821	1.34924	1.25603	1.44245	1.48426	1.57455	1.39396
ZMO1961	conserved hypothetical protein		1.41095	0.704198	2.11771	1.14989	0.000154	2.29962	1.67202	1.40824	1.9358
ZMO0795	probable iron transport receptor		1.41029	1.2722	1.54837	1.53531	1.31665	1.75397	1.28526	1.22774	1.34278
ZMO1837	molybdenum transport system protein	modD	1.40381	1.44776	1.35986	1.50761	1.357	1.65823	1.30001	1.53852	1.0615
ZMO1426	DNA repair protein		1.39674	0.899133	1.89435	1.52342	0.753053	2.29379	1.27006	1.04521	1.4949
ZMO1726	hypothetical protein		1.38783	1.2012	1.57446	1.56349	1.27595	1.85102	1.21217	1.12646	1.29789
ZMO1721	lactoylglutathione lyase	gloA	1.38775	1.97681	0.798695	1.48004	2.31185	0.648231	1.29546	1.64176	0.949159
ZMO0932	secretion activator protein		1.38742	1.91202	0.862808	1.82687	2.35663	1.29711	0.947963	1.46742	0.428509
ZMO0044	conserved hypothetical protein		1.38484	1.28033	1.48935	1.12713	1.07868	1.17559	1.64255	1.48199	1.80311
ZMO1473	conserved hypothetical protein		1.38176	0.693398	2.07011	1.432	0.476265	2.38773	1.33151	0.910532	1.75249
ZMO0886	conserved hypothetical protein		1.37917	1.52573	1.23262	1.40603	1.68949	1.12257	1.35232	1.36197	1.34266
ZMO0132	conserved hypothetical protein		1.37859	1.0131	1.74407	1.37432	0.935745	1.81289	1.38286	1.09046	1.67525
ZMO0037	PTS system mannose/fructose-specific component IIA	nagE	1.37855	1.27793	1.47916	1.74578	1.6064	1.88515	1.01132	0.94947	1.07316
ZMO1575	hypothetical protein		1.37722	2.15856	0.595888	1.47853	2.4763	0.480763	1.27591	1.84081	0.711014
ZMO1753	ferredoxin-NADP reductase	fpr	1.37573	2.95821	-0.20675	1.15581	3.29789	-0.98627	1.59565	2.61853	0.572766
ZMO1734	conserved hypothetical protein		1.37556	1.1555	1.59562	1.36221	1.04423	1.6802	1.3889	1.26677	1.51104
ZMO1876	conserved hypothetical protein		1.37058	1.06464	1.67653	1.46654	1.30424	1.62883	1.27463	0.82503	1.72423
ZMO1823	nitrogenase reductase Fe protein	nifH	1.36682	1.36727	1.36636	1.497	1.44796	1.54604	1.23663	1.28658	1.18668
ZMO1464	hypothetical protein		1.35964	0.964994	1.75429	1.51444	0.95882	2.07007	1.20484	0.971168	1.43852
ZMO1165	amidophosphoribosyltransferase	comF	1.35448	0.83572	1.87324	1.55668	0.849479	2.26388	1.15228	0.821961	1.4826
ZMO0448	cell wall hydrolyses		1.35266	0.918699	1.78663	1.56406	1.30302	1.8251	1.14127	0.534379	1.74816
ZMO1305	conserved hypothetical protein		1.34919	2.25347	0.44491	1.41285	2.47382	0.351888	1.28553	2.03312	0.537931
ZMO1121	predicted transcriptional regulator		1.3351	0.696664	1.97354	1.28092	0.765154	1.79668	1.38929	0.628175	2.15041
ZMO1992	dienelactone hydrolase	clcD	1.32938	1.83362	0.825148	1.06815	1.87698	0.259314	1.59062	1.79026	1.39098
ZMO0850	polar flagellar protein	ntrC	1.32013	0.975252	1.66501	1.33962	0.74478	1.93446	1.30064	1.20572	1.39555
ZMO0588	conserved hypothetical protein		1.31746	1.03695	1.59797	1.27212	0.941443	1.60279	1.3628	1.13245	1.59315
ZMO0130	acid phosphatase precursor	phoC	1.31192	0.888743	1.73509	1.5027	0.987253	2.01815	1.12113	0.790233	1.45204
ZMO1237	D-lactate dehydrogenase	ldhA	1.31015	1.29443	1.32587	1.17503	0.869149	1.48092	1.44527	1.71971	1.17083
ZMO1989	methylated DNA-protein cysteine methyltransferase		1.30865	1.6074	1.0099	0.985829	1.62614	0.34552	1.63148	1.58867	1.67429
ZMO1655	putative bacterioferritin comigratory protein		1.30322	1.15203	1.4544	1.5152	1.32194	1.70846	1.09124	0.982134	1.20035
ZMO1556	gamma-glutamylcysteine synthetase	gsh	1.30135	0.962876	1.63982	1.32922	0.9623	1.69614	1.27348	0.963452	1.58351
ZMO0224	conserved hypothetical protein		1.29885	0.560877	2.03681	1.45124	0.542418	2.36006	1.14645	0.579337	1.71357
ZMO1962	two-component signal transduction histidine kinase		1.29792	1.3498	1.24605	0.774774	0.700397	0.849151	1.82107	1.9992	1.64294
ZMO0933	hypothetical protein		1.29737	1.9371	0.657638	1.73387	2.42042	1.04731	0.860875	1.45379	0.267964
ZMO0070	glutaredoxin 2	grxB	1.2926	2.29244	0.292769	1.1263	2.3285	-0.0759	1.45891	2.25638	0.661442
ZMO0941	nucleotide sugar epimerase		1.29211	0.906342	1.67787	1.43223	1.08866	1.7758	1.15198	0.724022	1.57993
ZMO1636	conserved hypothetical protein		1.29017	1.15422	1.42612	1.5758	1.57101	1.58059	1.00454	0.737425	1.27165
ZMO1909	conserved hypothetical protein		1.2814	1.47362	1.08919	1.2653	1.55757	0.97303	1.29751	1.38966	1.20535
ZMO1535	conserved hypothetical protein		1.27516	-0.32782	2.87814	1.21079	-0.77687	3.19846	1.33953	0.121238	2.55782
ZMO0472	conserved hypothetical protein		1.27354	2.06238	0.484695	1.16015	2.22593	0.094371	1.38693	1.89884	0.87502
ZMO1522	conserved hypothetical protein		1.27018	1.13147	1.4089	1.2314	0.857271	1.60553	1.30896	1.40567	1.21226
ZMO0098	hypothetical protein		1.2686	1.05248	1.48472	1.20822	1.03721	1.37922	1.32898	1.06775	1.59021
ZMO1818	ferredoxin	fdxN	1.26782	2.04967	0.485961	1.07175	1.83885	0.304652	1.46389	2.2605	0.667269
ZMO1838	molybdopterin binding protein		1.26722	1.87141	0.66303	1.54099	2.04356	1.03843	0.993442	1.69925	0.287632
ZMO1045	hypothetical protein		1.26672	1.07225	1.46119	1.35427	0.996979	1.71155	1.17917	1.14752	1.21083
ZMO1907	DNA mismatch repair ATPase	mutS	1.26637	0.315416	2.21733	1.01923	-0.16665	2.20511	1.51351	0.797485	2.22954
ZMO1574	transcriptional regulatory protein		1.26625	1.29146	1.24103	1.43997	1.38703	1.49291	1.09252	1.19589	0.989152
ZMO0216	membrane protein		1.2602	0.573422	1.94697	1.61294	1.02485	2.20103	0.907455	0.121992	1.69292
ZMO1863	putative phosphatase		1.25682	1.56528	0.94837	1.34725	1.69774	0.996771	1.16639	1.43282	0.899969
ZMO0400	hypothetical protein		1.25262	1.23774	1.26749	1.40525	1.32656	1.48394	1.09998	1.14892	1.05104
ZMO0642	conserved hypothetical protein		1.25028	0.737025	1.76353	1.19931	0.508704	1.88992	1.30125	0.965345	1.63715
ZMO0860	ferredoxin		1.24843	1.28147	1.21538	1.22162	1.37764	1.06559	1.27524	1.18531	1.36517
ZMO1187	formamidopyrimidine-DNA glycosylase	mutM	1.24072	1.1153	1.36613	1.40044	1.22154	1.57935	1.08099	1.00906	1.15292
ZMO0768	hypothetical protein		1.23855	1.71211	0.764994	1.24491	1.75223	0.737588	1.2322	1.67199	0.7924
ZMO1211	pyruvate/2-oxoglutarate dehydrogenase complex	gor	1.23661	1.76165	0.711573	1.59065	2.07067	1.11063	0.88258	1.45264	0.31252
ZMO0231	conserved hypothetical protein		1.23601	1.69528	0.776738	1.20568	1.93589	0.475474	1.26633	1.45467	1.078
ZMO0016	molecular chaperone GrpE	grpE	1.23534	1.48379	0.986884	1.07266	1.55703	0.588299	1.39801	1.41056	1.38547
ZMO0749	RNA polymerase sigma-32 factor	rpoH	1.23378	1.73949	0.728083	1.61843	2.28857	0.948293	0.849136	1.1904	0.507872
ZMO1086	endoglucanase Y	celA	1.23116	1.49504	0.967276	1.06977	1.48645	0.653094	1.39254	1.50362	1.28146
ZMO1029	ABC-type multidrug transport system ATPase component		1.23018	0.111135	2.34922	1.05148	-0.67994	2.78289	1.40888	0.902206	1.91555
ZMO0693	organic hydroperoxide resistance protein		1.22984	1.98268	0.476998	1.36301	2.14723	0.578798	1.09666	1.81813	0.375199
ZMO0384	hypothetical protein		1.21335	1.73694	0.68976	1.19331	1.33055	1.05607	1.23339	2.14333	0.323452
ZMO1967	beta-lactamase L2 precursor	blaP	1.21171	1.1495	1.27392	0.947741	0.841224	1.05426	1.47568	1.45779	1.49358
ZMO1069	DnaJ-class molecular chaperone		1.20795	1.1528	1.26311	1.17531	1.26153	1.08909	1.24059	1.04406	1.43712
ZMO1011	conserved hypothetical protein		1.20539	0.689361	1.72142	1.15162	0.592809	1.71042	1.25917	0.785914	1.73243
ZMO1906	translation initiation factor 3	infC	1.19873	0.431879	1.96557	0.738369	-0.32672	1.80346	1.65908	1.19048	2.12768
ZMO1118	glutathione S-transferase family protein		1.19796	0.65639	1.73954	1.11989	0.175178	2.06461	1.27604	1.1376	1.41447
ZMO0378	conserved hypothetical protein		1.19473	1.37886	1.01059	1.41178	1.45621	1.36735	0.977676	1.30151	0.653844
ZMO0547	conserved hypothetical protein		1.19406	0.827611	1.56051	1.31729	0.778878	1.8557	1.07083	0.876345	1.26532
ZMO1120	hypothetical protein		1.18383	0.691371	1.67629	1.20887	0.449553	1.96818	1.15879	0.93319	1.38439
ZMO1204	hypothetical protein		1.18298	0.966863	1.39909	1.32594	0.949553	1.70233	1.04002	0.984174	1.09586
ZMO0621	platelet binding protein		1.1809	1.22443	1.13737	1.0697	1.16801	0.971386	1.2921	1.28084	1.30336
ZMO1143	chloramphenicol acetyltransferase	cat3	1.17841	0.539689	1.81713	1.07201	0.144875	1.99914	1.28481	0.934503	1.63511
ZMO1781	conserved hypothetical transmembrane protein		1.17751	1.49116	0.863852	1.09391	1.17387	1.01396	1.2611	1.80846	0.713743
ZMO1248	hypothetical protein		1.17623	0.801096	1.55136	1.26386	0.866936	1.66078	1.0886	0.735257	1.44194
ZMO0001	probable TonB-dependent receptor		1.17496	0.973775	1.37614	0.820405	0.651325	0.989484	1.52951	1.29622	1.7628
ZMO0618	hypothetical protein		1.17467	0.783691	1.56564	1.1163	0.486175	1.74642	1.23304	1.08121	1.38486
ZMO0377	3-methyladenine DNA glycosylase	tag	1.17456	0.918595	1.43053	0.864301	0.396066	1.33254	1.48482	1.44112	1.52852
ZMO1190	phosphopantothenoylcysteine decarboxylase	dfp	1.17381	0.901546	1.44607	1.18892	0.808907	1.56894	1.15869	0.994185	1.3232
ZMO0479	peptidoglycan binding domain protein		1.17009	0.902816	1.43735	1.11587	0.644722	1.58701	1.2243	1.16091	1.2877
ZMO0326	probable GTP cyclohydrolase I		1.16991	0.949434	1.39039	1.20045	0.757331	1.64356	1.13938	1.14154	1.13722
ZMO1425	thiamine monophosphate synthase	thiE	1.16986	1.84893	0.490793	1.37008	1.86133	0.878831	0.969645	1.83653	0.102756
ZMO1487	conserved hypothetical protein		1.16675	1.21198	1.12152	1.28381	1.30044	1.26719	1.04968	1.12352	0.975846
ZMO1563	putative salt-induced outer membrane protein		1.16433	1.19283	1.13583	1.11697	0.886759	1.34718	1.21169	1.4989	0.92448
ZMO1169	conserved hypothetical protein		1.16424	1.14068	1.1878	1.09	1.01793	1.16206	1.23847	1.26342	1.21353
ZMO1971	pantoate--beta-alanine ligase	panC	1.1635	0.745745	1.58126	0.995647	0.599	1.39229	1.33136	0.892491	1.77022
ZMO1453	hypothetical protein		1.16183	0.782446	1.54121	1.37283	0.850745	1.89492	0.950823	0.714147	1.1875
ZMO1874	stress-induced morphogen protein	bolA	1.15022	1.17582	1.12461	0.968701	1.10082	0.836584	1.33174	1.25083	1.41264
ZMO0638	hypothetical protein		1.14784	0.792409	1.50328	0.93097	0.422099	1.43984	1.36472	1.16272	1.56672
ZMO1184	electrotransfer ubiquinone oxidoreductase	yjcC	1.14485	1.12759	1.16212	1.14978	1.01933	1.28024	1.13992	1.23585	1.044
ZMO0620	hypothetical protein		1.14352	1.23895	1.0481	0.898737	1.22775	0.56972	1.38831	1.25014	1.52648
ZMO1868	biotin protein ligase	birA	1.14343	0.434241	1.85263	1.27621	0.356233	2.19619	1.01066	0.512249	1.50906
ZMO1822	TonB-dependent receptor		1.12704	1.3925	0.861583	1.08773	1.35964	0.815819	1.16636	1.42537	0.907348
ZMO0916	hypothetical protein		1.12689	1.0994	1.15437	1.17918	1.09201	1.26634	1.07459	1.10678	1.0424
ZMO1916	conserved hypothetical protein		1.12154	0.706895	1.53619	0.833556	0.347121	1.31999	1.40953	1.06667	1.75239
ZMO1512	ABC-type transport system ATPase components		1.12128	0.922575	1.31999	1.14591	0.773806	1.51802	1.09665	1.07134	1.12196
ZMO1119	hypothetical protein		1.12041	0.544981	1.69583	1.06626	0.234915	1.89761	1.17455	0.855047	1.49406
ZMO1081	hypothetical protein		1.11888	1.30387	0.933884	0.90528	1.00918	0.801377	1.33248	1.59856	1.06639
ZMO0753	glutaredoxin 3		1.11796	1.54211	0.693819	1.19567	1.63361	0.757735	1.04025	1.45061	0.629902
ZMO1449	L-sorbose reductase	sorE	1.11665	1.74631	0.487001	1.24908	2.1488	0.349353	0.98423	1.34381	0.624649
ZMO0651	flagellar hook-associated protein 2	fliD	1.11618	0.940253	1.2921	1.03875	0.901921	1.17559	1.1936	0.978585	1.40862
ZMO1336	transcriptional regulator		1.11089	1.02946	1.19232	1.34494	1.13748	1.55239	0.876843	0.921444	0.832243
ZMO0639	conserved hypothetical protein		1.11076	1.01599	1.20554	0.920231	0.752962	1.0875	1.30129	1.27902	1.32357
ZMO1447	conserved hypothetical protein		1.10835	1.32035	0.896347	1.01197	1.5764	0.447536	1.20473	1.06431	1.34516
ZMO1443	conserved hypothetical protein		1.10517	0.102097	2.10825	1.19019	-0.17116	2.55153	1.02016	0.375349	1.66497
ZMO1841	sigma E factor positive regulator		1.10377	0.627094	1.58044	0.913423	0.439301	1.38755	1.29411	0.814887	1.77334
ZMO0350	conserved hypothetical protein		1.1035	1.49399	0.713009	0.633192	1.28619	-0.01981	1.57381	1.70179	1.44582
ZMO0937	aspartate/tyrosine/aromatic aminotransferase		1.10068	2.02279	0.178565	0.795003	1.80519	-0.21519	1.40635	2.24039	0.572316
ZMO0601	two-component response regulator		1.09932	0.554449	1.64419	0.985696	0.276033	1.69536	1.21294	0.832866	1.59302
ZMO1274	hypothetical protein		1.09307	1.15895	1.02719	1.44811	1.29835	1.59788	0.738025	1.01955	0.4565
ZMO1923	capsular polysaccharide biosynthesis protein	rkpI	1.09139	0.372562	1.81021	0.857578	-0.12065	1.8358	1.32519	0.865773	1.78461
ZMO1581	conserved hypothetical protein		1.0902	2.48456	-0.30416	1.1569	2.85267	-0.53887	1.0235	2.11646	-0.06945
ZMO0362	excinuclease ABC subunit B	uvrB	1.08956	1.24374	0.935378	1.36768	1.70188	1.03349	0.811437	0.785604	0.837271
ZMO1026	conserved hypothetical protein		1.08752	0.755457	1.41957	0.676256	0.535582	0.816929	1.49878	0.975333	2.02222
ZMO1654	2-polyprenyl-3-methyl-5-hydroxy-6-metoxy-1,4-benzoquinol methyl	ubiG	1.08643	1.4862	0.686661	1.16455	1.7577	0.571397	1.00831	1.2147	0.801925
ZMO0881	hypothetical protein		1.08182	0.8	1.36364	1.28775	0.700961	1.87453	0.875891	0.899039	0.852743
ZMO0380	putative portal protein		1.07969	1.52065	0.638718	1.15169	1.60461	0.698762	1.00768	1.4367	0.578674
ZMO0694	hypothetical protein		1.07762	1.49161	0.663631	1.33717	1.95946	0.714874	0.818069	1.02375	0.612387
ZMO1454	hypothetical protein		1.0688	0.651712	1.48589	1.20473	0.691556	1.71791	0.932871	0.611868	1.25387
ZMO0989	molecular chaperone	hspD	1.06125	1.3372	0.785298	1.29708	1.64187	0.952297	0.825416	1.03253	0.618298
ZMO0257	two-component response regulator		1.05895	0.601872	1.51604	0.757386	0.358226	1.15654	1.36052	0.845517	1.87553
ZMO1178	phosphoribosyl-AMP cyclohydrolase	hisI	1.05441	1.26782	0.841011	1.15712	1.4061	0.908152	0.951702	1.12954	0.773869
ZMO1495	conserved hypothetical protein		1.05244	1.21205	0.892821	1.07992	1.5095	0.650334	1.02495	0.9146	1.13531
ZMO1576	short-chain alcohol dehydrogenase		1.0523	1.72717	0.377424	1.20015	2.26649	0.133806	0.90445	1.18786	0.621042
ZMO1230	hypothetical protein		1.05091	0.362792	1.73902	1.43759	0.715861	2.15932	0.664225	0.009723	1.31873
ZMO0478	two-component response regulator		1.0476	0.961824	1.13339	0.894641	0.731739	1.05754	1.20057	1.19191	1.20923
ZMO1171	glycosyl hydrolase		1.04374	0.943631	1.14386	1.104	1.07307	1.13493	0.983487	0.814192	1.15278
ZMO1335	flavodoxin	wrbA	1.03664	1.67824	0.395043	1.32935	2.22325	0.435456	0.743935	1.13324	0.35463
ZMO0015	transcriptional regulator		1.03641	0.640962	1.43186	1.00875	0.716767	1.30073	1.06407	0.565157	1.56298
ZMO1476	hypothetical protein		1.03401	0.037451	2.03057	1.06378	-0.35219	2.47976	1.00423	0.427094	1.58138
ZMO1816	transcriptional regulator		1.03162	1.19998	0.863254	1.06019	1.14652	0.973861	1.00305	1.25345	0.752646
ZMO1337	conserved hypothetical protein		1.0308	1.43227	0.629321	0.968477	1.4152	0.521751	1.09312	1.44934	0.73689
ZMO0882	methyl-accepting chemotaxis protein	mcpA	1.02947	0.667264	1.39167	1.13828	0.609943	1.66661	0.920659	0.724584	1.11674
ZMO0035	conserved hypothetical protein		1.02466	1.78306	0.266261	0.648225	1.74822	-0.45176	1.4011	1.81791	0.984287
ZMO0920	conserved hypothetical protein		1.02433	1.48135	0.567318	1.19858	1.73584	0.661325	0.850088	1.22687	0.473312
ZMO1613	hypothetical protein		1.02366	1.01252	1.03481	1.00239	0.722253	1.28252	1.04494	1.30278	0.787096
ZMO1287	LPS glycosyltransferase		1.02141	-0.09474	2.13755	0.939318	-0.48962	2.36825	1.10349	0.300142	1.90684
ZMO1066	hypothetical protein		1.01758	1.011	1.02417	0.853876	0.677266	1.03049	1.18129	1.34472	1.01785
ZMO0087	hypothetical protein		1.01379	0.639201	1.38838	0.438711	-0.27889	1.15631	1.58887	1.55729	1.62045
ZMO0003	adenosine 5-phosphosulfate kinase	cysC	1.01349	0.740893	1.28609	1.1951	1.20107	1.18913	0.831882	0.280714	1.38305
ZMO0128	probable TonB-dependent receptor		1.01194	0.956049	1.06783	1.06353	1.11674	1.01033	0.960348	0.795361	1.12533
ZMO1415	thioredoxin-like protein		1.00969	0.359565	1.65981	1.14729	0.51316	1.78141	0.872089	0.20597	1.53821
ZMO1438	transcriptional regulator		1.00579	1.00894	1.00264	0.919828	0.90483	0.934826	1.09176	1.11306	1.07046
ZMO0401	signal transduction protein		1.00094	0.723629	1.27825	1.05213	0.565921	1.53833	0.949753	0.881337	1.01817
ZMO1174	outer membrane protein		1.00072	0.296207	1.70524	0.973921	0.059676	1.88817	1.02752	0.532739	1.5223
ZMO0917	dioxygenase		1.00041	0.544063	1.45677	0.805719	0.204168	1.40727	1.19511	0.883957	1.50626
ZMO0939	cytosine deaminase		1.00004	0.739919	1.26016	0.996481	0.766835	1.22613	1.0036	0.713002	1.2942
247 genes significantly downregulated in MM compared to RM with the supplementation of NaAc.
ZMO1795	hypothetical protein		-0.996	-0.06301	-1.92899	-1.00331	0.199601	-2.20622	-0.98869	-0.32562	-1.65176
ZMO0975	conserved hypothetical membrane protein		-0.99699	-1.22893	-0.76505	-1.16713	-1.68506	-0.6492	-0.82685	-0.7728	-0.8809
ZMO1327	PTS system phosphocarrier protein HPr		-0.99983	-1.33824	-0.66142	-0.75054	-0.94017	-0.56092	-1.24912	-1.73632	-0.76193
ZMO1746	methionine synthase I cobalamin-binding domain		-1.00031	-1.13453	-0.86609	-0.81977	-0.88218	-0.75735	-1.18085	-1.38688	-0.97482
ZMO0232	rRNA methylase		-1.00252	-0.99875	-1.00629	-1.00802	-0.88705	-1.129	-0.99702	-1.11045	-0.88359
ZMO0149	S-adenosylmethionine-dependent methyltransferase	smtA	-1.00261	-1.15587	-0.84935	-0.94951	-1.05181	-0.8472	-1.05571	-1.25993	-0.8515
ZMO1361	hypothetical protein		-1.00335	-1.08543	-0.92126	-0.9715	-1.0695	-0.8735	-1.03519	-1.10136	-0.96902
ZMO1678	prephenate dehydratase	pheA	-1.006	-1.17407	-0.83793	-0.94607	-1.16037	-0.73178	-1.06592	-1.18777	-0.94407
ZMO1156	ribosomal protein S2	rpsB	-1.0068	-1.52968	-0.48391	-0.92424	-1.40505	-0.44342	-1.08936	-1.65432	-0.5244
ZMO1488	2-dehydro-3-deoxyphosphooctonate aldolase	kdsA	-1.01091	-0.29349	-1.72832	-0.76885	0.226415	-1.76412	-1.25296	-0.8134	-1.69252
ZMO0518	ribosomal protein L4	rplD	-1.01158	-1.44983	-0.57333	-1.03293	-1.53531	-0.53056	-0.99022	-1.36435	-0.61609
ZMO0228	membrane protein		-1.01367	-1.28328	-0.74405	-1.00878	-1.37009	-0.64747	-1.01856	-1.19647	-0.84064
ZMO0593	3-dehydroquinate synthetase	aroB	-1.0141	-1.06402	-0.96418	-0.80693	-0.99958	-0.61427	-1.22128	-1.12846	-1.3141
ZMO0608	flagellar L-ring protein precursor	flgH	-1.01525	-0.8265	-1.204	-0.93093	-0.89195	-0.96992	-1.09957	-0.76106	-1.43808
ZMO1104	hypothetical protein		-1.01573	-1.38699	-0.64448	-1.19641	-1.86707	-0.52575	-0.83506	-0.90692	-0.7632
ZMO0450	conserved hypothetical protein		-1.01622	-1.26335	-0.7691	-0.83241	-1.05072	-0.61411	-1.20003	-1.47598	-0.92408
ZMO0870	phytoene/squalene synthetase		-1.0168	-1.07336	-0.96024	-0.91677	-0.97162	-0.86191	-1.11683	-1.17509	-1.05857
ZMO1227	ribosomal protein L9	rplI	-1.01992	-0.30671	-1.73313	-1.30324	-0.462	-2.14447	-0.73661	-0.15142	-1.32179
ZMO1811	NADH:ubiquinone oxidoreductase subunit	rnfD	-1.02108	-0.89889	-1.14326	-1.06195	-0.7838	-1.34009	-0.98021	-1.01397	-0.94644
ZMO1572	cytochrome bd-type quinol oxidase subunit 2	cydB	-1.02569	-0.4835	-1.56788	-1.53837	-0.74096	-2.33578	-0.51301	-0.22603	-0.79999
ZMO1434	conserved hypothetical protein		-1.02584	-1.09149	-0.96019	-1.02668	-1.21995	-0.83341	-1.025	-0.96303	-1.08696
ZMO1810	NADH:ubiquinone oxidoreductase subunit	rnfG	-1.0305	-0.51549	-1.54552	-1.06533	-0.39829	-1.73237	-0.99568	-0.63269	-1.35868
ZMO0968	hypothetical protein		-1.03345	-1.00381	-1.06308	-0.94761	-0.91545	-0.97976	-1.11929	-1.09216	-1.14641
ZMO1643	tyrosyl-tRNA synthetase	tyrS	-1.0343	-0.62639	-1.4422	-1.11458	-0.53566	-1.6935	-0.95401	-0.71711	-1.19091
ZMO0563	putative chorismate mutase protein	aroH	-1.03907	0.013737	-2.09188	-1.17987	-0.25529	-2.10445	-0.89827	0.282766	-2.0793
ZMO1514	phenylalanyl-tRNA synthetase alpha subunit	pheS	-1.04814	-1.25826	-0.83802	-1.05641	-1.23675	-0.87607	-1.03987	-1.27978	-0.79997
ZMO0829	UDP-N-acetylmuramoylalanine-D-glutamate ligase	murD	-1.04972	-1.18881	-0.91064	-1.26156	-1.40764	-1.11547	-0.83789	-0.96997	-0.70581
ZMO1597	hypothetical protein		-1.05519	-1.06398	-1.04641	-1.19573	-1.2975	-1.09397	-0.91465	-0.83046	-0.99885
ZMO0807	conserved hypothetical protein		-1.06562	-1.43091	-0.70032	-0.9497	-1.43401	-0.46538	-1.18154	-1.42782	-0.93526
ZMO0009	sulfite reductase alpha-component	cysJ	-1.06819	-1.28043	-0.85594	-1.04943	-1.09127	-1.00759	-1.08695	-1.4696	-0.7043
ZMO0328	translation elongation factor P	efp	-1.07292	-1.09157	-1.05426	-1.02713	-1.10709	-0.94718	-1.1187	-1.07604	-1.16135
ZMO1135	predicted Zn-dependent peptidase		-1.07713	-0.97282	-1.18144	-1.01122	-0.86402	-1.15842	-1.14304	-1.08162	-1.20446
ZMO0735	acetyl-CoA carboxylase	accC	-1.08076	-1.10833	-1.05319	-0.88883	-1.03337	-0.74429	-1.2727	-1.1833	-1.3621
ZMO0164	TonB protein	tonB	-1.08313	-1.18689	-0.97936	-1.03061	-1.19385	-0.86736	-1.13565	-1.17993	-1.09136
ZMO0299	phosphoribosylamine--glycine ligase	purD	-1.08788	-1.14193	-1.03384	-0.97031	-1.05848	-0.88214	-1.20546	-1.22538	-1.18553
ZMO0493	glutamine synthetase	glnA	-1.08894	-0.37336	-1.80451	-1.44912	-0.53142	-2.36683	-0.72875	-0.21529	-1.2422
ZMO1598	deoxyxylulose-5-phosphate synthase	dxs	-1.09233	-1.13362	-1.05104	-1.24412	-1.32398	-1.16425	-0.94054	-0.94325	-0.93782
ZMO0582	putative folylpolyglutamate/dihydrofolate synthase	folC	-1.0959	-1.35324	-0.83855	-0.86526	-1.1867	-0.54381	-1.32654	-1.51978	-1.13329
ZMO0161	TolQ biopolymer transport proteins		-1.09925	-1.22745	-0.97104	-1.02799	-1.22901	-0.82697	-1.1705	-1.2259	-1.1151
ZMO0073	hemolysin		-1.0998	-1.50635	-0.69325	-1.33916	-1.86412	-0.81421	-0.86043	-1.14858	-0.57229
ZMO1430	multidrug resistance efflux pump		-1.10055	-1.13173	-1.06937	-1.1087	-1.3033	-0.91409	-1.0924	-0.96016	-1.22464
ZMO0519	ribosomal protein L23	rplW	-1.101	-1.75128	-0.45073	-1.01224	-1.8205	-0.20399	-1.18977	-1.68206	-0.69747
ZMO1591	ABC-type transport system permease component		-1.10363	-1.51882	-0.68844	-0.99125	-1.46175	-0.52076	-1.21601	-1.57589	-0.85613
ZMO0271	apolipoprotein N-acyltransferase	lnt	-1.1042	-1.10958	-1.09883	-0.93211	-0.85221	-1.012	-1.2763	-1.36694	-1.18565
ZMO1536	ATPase		-1.10629	-1.81527	-0.39731	-0.96945	-2.12775	0.188839	-1.24313	-1.50279	-0.98347
ZMO0322	riboflavin biosynthesis protein	ribF	-1.10634	-1.38151	-0.83118	-0.9604	-1.21406	-0.70674	-1.25228	-1.54895	-0.95562
ZMO1043	conserved hypothetical protein		-1.10639	-0.86332	-1.34946	-1.00867	-0.60838	-1.40896	-1.20411	-1.11826	-1.28995
ZMO0041	shikimate 5-dehydrogenase	aroE	-1.10673	-0.93972	-1.27373	-1.15603	-0.83003	-1.48202	-1.05742	-1.04941	-1.06544
ZMO1649	gluconolactonase	gnl	-1.11388	-1.47948	-0.74828	-1.16481	-1.30208	-1.02754	-1.06295	-1.65689	-0.46901
ZMO1747	5,10-methylenetetrahydrofolate reductase	metF	-1.12467	-1.36866	-0.88069	-1.09563	-1.21026	-0.98099	-1.15372	-1.52706	-0.78038
ZMO1687	adenylosuccinate synthase	purA	-1.13111	-1.27666	-0.98556	-1.21056	-1.44827	-0.97285	-1.05167	-1.10506	-0.99827
ZMO0239	ATP synthase alpha subunit	atpA	-1.13233	-1.10912	-1.15553	-1.05666	-0.97247	-1.14085	-1.208	-1.24578	-1.17021
ZMO1193	DNA topoisomerase I	topA	-1.13314	-1.12771	-1.13858	-0.95182	-0.88495	-1.0187	-1.31446	-1.37047	-1.25846
ZMO0797	dehydrogenase		-1.13807	-0.7787	-1.49745	-1.36117	-0.70234	-2.01999	-0.91498	-0.85506	-0.97491
ZMO1870	nicotinate-nucleotide pyrophosphorylase	nadC	-1.13984	-1.1071	-1.17258	-1.2289	-1.0982	-1.3596	-1.05078	-1.11601	-0.98555
ZMO0539	ribosomal protein S13	rpsM	-1.14102	-1.45274	-0.82929	-1.54248	-2.00924	-1.07573	-0.73955	-0.89625	-0.58286
ZMO1996	transcription termination factor Rho		-1.14187	-1.42072	-0.86303	-1.56678	-1.91895	-1.2146	-0.71697	-0.92248	-0.51146
ZMO0867	nucleoside-diphosphate-sugar epimerase		-1.14419	-1.31044	-0.97795	-1.09536	-1.38035	-0.81037	-1.19303	-1.24052	-1.14554
ZMO0125	conserved hypothetical protein		-1.14742	-0.86313	-1.4317	-1.26521	-0.71778	-1.81264	-1.02963	-1.00849	-1.05077
ZMO1218	Sec-independent protein secretion pathway component	tatC	-1.14825	-0.99375	-1.30275	-1.05813	-0.86608	-1.25019	-1.23836	-1.12142	-1.3553
ZMO1284	sorbitol dehydrogenase cytochrome c subunit	sldC	-1.15229	-0.466	-1.83858	-1.108	-0.32017	-1.89583	-1.19657	-0.61182	-1.78132
ZMO0454	formate-tetrahydrofolate ligase	fhs	-1.15295	-0.65933	-1.64658	-1.18184	-0.59138	-1.77229	-1.12406	-0.72727	-1.52086
ZMO1605	pyruvate dehydrogenase E1 component beta subunit	pdhB	-1.15616	-0.77148	-1.54084	-1.28003	-0.87799	-1.68208	-1.03228	-0.66497	-1.3996
ZMO1116	glutamate synthase [NADPH] small chain precursor	gltD	-1.1577	-0.81125	-1.50415	-1.03746	-0.61869	-1.45623	-1.27793	-1.00381	-1.55206
ZMO1809	NADH:ubiquinone oxidoreductase subunit	rnfE	-1.16611	-0.59709	-1.73514	-1.39633	-0.54814	-2.24452	-0.9359	-0.64603	-1.22576
ZMO1964	glutamyl- and glutaminyl-tRNA synthetase	gltX	-1.16675	-1.06073	-1.27278	-1.46273	-1.06748	-1.85797	-0.87078	-1.05397	-0.68759
ZMO1900	fatty acid/phospholipid biosynthesis enzyme	plsX	-1.17219	-1.66727	-0.67711	-1.97911	-2.80627	-1.15195	-0.36528	-0.52828	-0.20227
ZMO0541	DNA-directed RNA polymerase alpha subunit	rpoA	-1.18171	-1.15887	-1.20455	-1.67287	-1.52009	-1.82564	-0.69055	-0.79765	-0.58345
ZMO1077	16S rRNA processing protein	rimM	-1.183	-1.59944	-0.76656	-1.18016	-1.87407	-0.48625	-1.18584	-1.32482	-1.04686
ZMO0528	ribosomal protein L5	rplE	-1.18309	-1.37961	-0.98656	-1.19438	-1.37547	-1.01328	-1.1718	-1.38375	-0.95984
ZMO0150	conserved hypothetical protein		-1.18397	-1.47885	-0.88909	-1.20594	-1.45099	-0.96089	-1.162	-1.5067	-0.81729
ZMO0811	methionyl-tRNA formyltransferase	fmt	-1.18463	-1.3025	-1.06676	-1.29463	-1.39299	-1.19626	-1.07464	-1.21202	-0.93727
ZMO0356	rod shape-determining protein	mreC	-1.18897	-1.42919	-0.94876	-1.03353	-1.31946	-0.7476	-1.34441	-1.53892	-1.14991
ZMO1465	putative transport protein		-1.19168	-1.4992	-0.88415	-1.61052	-2.14272	-1.07831	-0.77284	-0.85568	-0.68999
ZMO0677	3-isopropylmalate dehydrogenase	leuB	-1.19424	-1.34162	-1.04685	-1.33646	-1.34683	-1.3261	-1.05201	-1.33642	-0.76759
ZMO0554	translation initiation factor 2	infB	-1.19607	-1.42795	-0.96419	-1.03915	-1.50393	-0.57438	-1.35299	-1.35198	-1.35401
ZMO0726	ribosomal protein L1	rplA	-1.19683	-1.32707	-1.0666	-1.22109	-1.37843	-1.06375	-1.17258	-1.27572	-1.06944
ZMO1723	conserved hypothetical protein		-1.20033	-1.58829	-0.81238	-0.90186	-1.32106	-0.48266	-1.4988	-1.85551	-1.1421
ZMO0576	pseudouridylate synthase		-1.20758	-1.84713	-0.56804	-1.21974	-2.07882	-0.36066	-1.19542	-1.61543	-0.77542
ZMO0758	putative isochorismatase	dhbB	-1.20798	-0.57375	-1.8422	-0.96863	0.036652	-1.97392	-1.44732	-1.18415	-1.71048
ZMO1347	threonine aldolase	ltaE	-1.21341	-1.08776	-1.33906	-1.19932	-0.91695	-1.48168	-1.22751	-1.25858	-1.19643
ZMO1599	RND superfamily exporter		-1.21401	-0.95806	-1.46995	-1.39526	-1.12197	-1.66854	-1.03276	-0.79415	-1.27136
ZMO1420	phosphoribosylaminoimidazole carboxylase catalytic subunit	purE	-1.21581	-1.38588	-1.04575	-1.24905	-1.44098	-1.05713	-1.18258	-1.33078	-1.03437
ZMO1002	phosphomannomutase	mrsA	-1.21732	-1.04949	-1.38515	-1.09804	-0.72545	-1.47063	-1.3366	-1.37353	-1.29967
ZMO1771	NADH-dependent butanol dehydrogenase	yugJ	-1.22137	-0.70557	-1.73716	-1.38482	-0.51543	-2.25421	-1.05791	-0.89572	-1.22011
ZMO1557	amidophosphoribosyltransferase	purF	-1.22212	-1.28682	-1.15742	-1.07722	-1.14187	-1.01257	-1.36702	-1.43177	-1.30226
ZMO1219	Sec-independent protein secretion pathway component	tatB	-1.2243	-1.32685	-1.12174	-0.95646	-1.12896	-0.78395	-1.49214	-1.52475	-1.45954
ZMO1322	two-component response regulator		-1.2296	-1.37981	-1.07939	-1.3166	-1.45606	-1.17713	-1.1426	-1.30355	-0.98164
ZMO1741	membrane GTPase		-1.23337	-1.66675	-0.79998	-1.11653	-1.68394	-0.54911	-1.35021	-1.64957	-1.05085
ZMO0153	glucose-1-phosphate adenylyl transferase	yebC	-1.23876	-1.20362	-1.27391	-1.4023	-1.67004	-1.13455	-1.07523	-0.7372	-1.41326
ZMO0524	ribosomal protein L29	rpmC	-1.23925	-1.32224	-1.15627	-1.14445	-1.15481	-1.1341	-1.33405	-1.48967	-1.17843
ZMO0832	UDP-N-acetylmuramate-alanine ligase	murC	-1.24234	-1.62599	-0.85869	-1.33898	-1.79092	-0.88704	-1.1457	-1.46106	-0.83034
ZMO1479	electron transfer flavoprotein alpha-subunit	etfA	-1.24308	-0.75184	-1.73431	-1.02698	-0.29183	-1.76212	-1.45917	-1.21185	-1.7065
ZMO1117	glutamate synthase [NADPH] large chain precursor	gltB	-1.24533	-0.75485	-1.73582	-1.50988	-0.88972	-2.13004	-0.98079	-0.61999	-1.34159
ZMO1140	acetolactate synthase small subunit	ilvH	-1.24595	-1.04727	-1.44464	-1.13642	-1.21745	-1.05539	-1.35549	-0.87709	-1.83389
ZMO0464	preprotein translocase subunit	secG	-1.24801	-1.40206	-1.09396	-1.0824	-1.31906	-0.84573	-1.41362	-1.48505	-1.34218
ZMO1320	tRNA and rRNA cytosine-C5-methylase		-1.2547	-1.48457	-1.02484	-1.40432	-1.70416	-1.10447	-1.10508	-1.26497	-0.9452
ZMO0008	sulfite reductase beta-component	cysI	-1.25913	-1.18927	-1.32899	-1.37907	-1.00174	-1.75639	-1.13919	-1.37679	-0.90159
ZMO0462	CTP synthase	pyrG	-1.26422	-1.8693	-0.65914	-1.28367	-2.15753	-0.40982	-1.24476	-1.58106	-0.90845
ZMO0723	transcription antiterminator	nusG	-1.26586	-1.70489	-0.82683	-1.13542	-1.82928	-0.44156	-1.3963	-1.5805	-1.21209
ZMO0368	phosphogluconate dehydratase	edd	-1.27185	-1.29614	-1.24757	-1.1853	-1.17784	-1.19277	-1.3584	-1.41444	-1.30237
ZMO0947	conserved hypothetical protein		-1.27268	-2.04083	-0.50454	-1.31372	-2.42574	-0.20171	-1.23164	-1.65592	-0.80736
ZMO1267	GMP synthase	guaA	-1.27314	-1.29337	-1.25292	-1.29648	-1.28699	-1.30597	-1.24981	-1.29975	-1.19987
ZMO0828	phospho-N-acetylmuramoyl-pentapeptide-transferase	mraY	-1.28868	-1.12094	-1.45642	-1.65312	-1.54943	-1.7568	-0.92424	-0.69246	-1.15603
ZMO0178	phosphoglycerate kinase	pgk	-1.28887	-1.24305	-1.33469	-1.19882	-1.17167	-1.22596	-1.37892	-1.31442	-1.44342
ZMO1995	hypothetical protein		-1.29129	-1.49786	-1.08472	-1.73418	-2.15328	-1.31509	-0.8484	-0.84245	-0.85434
ZMO0972	glycosyltransferase		-1.29569	-1.55417	-1.03722	-1.31522	-1.83236	-0.79808	-1.27616	-1.27597	-1.27636
ZMO0707	dihydrodipicolinate reductase	dapB	-1.29759	-1.07158	-1.5236	-1.23714	-0.87131	-1.60296	-1.35805	-1.27186	-1.44424
ZMO1513	phenylalanyl-tRNA synthetase beta chain	pheT	-1.29891	-1.05176	-1.54607	-1.37898	-1.08972	-1.66824	-1.21885	-1.0138	-1.42389
ZMO1707	orotate phosphoribosyltransferase	pyrE	-1.30928	-1.26134	-1.35721	-1.21207	-1.08788	-1.33626	-1.40649	-1.43481	-1.37816
ZMO0460	prolyl-tRNA synthetase	proS	-1.31495	-1.26403	-1.36587	-1.14522	-1.06663	-1.22381	-1.48468	-1.46144	-1.50793
ZMO1571	cytochrome bd-type quinol oxidase subunit 1	cydA	-1.31672	-0.83936	-1.79408	-1.75461	-0.97866	-2.53056	-0.87883	-0.70006	-1.05761
ZMO0273	S-adenosylmethionine synthetase	metK	-1.31754	-1.64845	-0.98662	-1.07526	-1.4256	-0.72492	-1.55981	-1.87129	-1.24832
ZMO1036	argininosuccinate synthase	argG	-1.32189	-0.73879	-1.90499	-1.75165	-0.97676	-2.52654	-0.89212	-0.50081	-1.28344
ZMO1362	hypothetical protein		-1.34258	-1.34797	-1.33718	-1.35802	-1.23014	-1.48589	-1.32714	-1.4658	-1.18848
ZMO0483	homoserine dehydrogenase	hom	-1.34309	-1.37984	-1.30635	-1.21294	-1.18612	-1.23977	-1.47325	-1.57357	-1.37293
ZMO0736	acetyl-CoA carboxylase		-1.34601	-1.51821	-1.17381	-1.08703	-1.4052	-0.76886	-1.60498	-1.63122	-1.57875
ZMO1490	putative outer membrane protein		-1.34601	-1.04547	-1.64655	-1.36721	-1.03164	-1.70277	-1.32482	-1.05931	-1.59033
ZMO0986	seryl-tRNA synthetase	serS	-1.34711	-1.507	-1.18723	-1.34261	-1.50761	-1.17762	-1.35162	-1.50639	-1.19684
ZMO1278	3-oxoacyl-(acyl-carrier-protein) synthase	fabF	-1.34731	-1.39978	-1.29484	-1.44418	-1.4708	-1.41756	-1.25044	-1.32876	-1.17212
ZMO0165	Tol biopolymer transport system	tolB	-1.35104	-1.48239	-1.2197	-1.32587	-1.4546	-1.19715	-1.37622	-1.51018	-1.24225
ZMO1107	transcriptional regulator		-1.35113	-1.17998	-1.52228	-1.11345	-0.92355	-1.30334	-1.58881	-1.43641	-1.74122
ZMO1360	pyruvate decarboxylase	pdc	-1.35344	-1.0249	-1.68197	-1.21236	-0.98101	-1.44371	-1.49451	-1.06878	-1.92024
ZMO0845	alanyl-tRNA synthetase	alaS	-1.35475	-1.06429	-1.64521	-1.33776	-0.78199	-1.89353	-1.37174	-1.34659	-1.3969
ZMO0206	glutamate 5-kinase	proB	-1.35589	-1.52809	-1.18369	-1.04925	-1.26368	-0.83482	-1.66253	-1.7925	-1.53256
ZMO0985	stationary-phase survival protein		-1.35872	-1.38768	-1.32977	-1.46065	-1.41298	-1.50832	-1.2568	-1.36237	-1.15122
ZMO1225	ribosomal protein S6	rpsF	-1.35966	-1.31343	-1.40589	-1.99294	-1.86761	-2.11828	-0.72637	-0.75924	-0.69351
ZMO1323	two-component signal transduction histidine kinase		-1.36224	-1.24151	-1.48296	-1.39741	-1.24075	-1.55407	-1.32707	-1.24227	-1.41186
ZMO1100	nucleotidyl pyrophosphorylase		-1.37477	-1.37137	-1.37817	-1.23648	-1.1823	-1.29066	-1.51306	-1.56045	-1.46568
ZMO1911	peptidyl-tRNA hydrolase		-1.37764	-1.81166	-0.94362	-1.85556	-2.5189	-1.19223	-0.89972	-1.10441	-0.69502
ZMO0537	probable preprotein translocase		-1.37825	-1.42552	-1.33098	-1.64131	-1.6538	-1.62882	-1.11519	-1.19723	-1.03315
ZMO1240	phosphoglycerate mutase	gpm	-1.37971	-0.87084	-1.88858	-1.16032	-0.5047	-1.81593	-1.59911	-1.23699	-1.96122
ZMO1715	biopolymer transport ExbD protein	exbD1	-1.38242	-0.22538	-2.53947	-1.80725	-0.3694	-3.2451	-0.95759	-0.08135	-1.83383
ZMO0584	tryptophan synthase alpha chain	trpA	-1.38477	-1.25773	-1.51182	-1.03451	-0.85768	-1.21134	-1.73504	-1.65778	-1.8123
ZMO0014	RNase PH	rph	-1.38722	-1.61335	-1.16109	-1.45756	-1.64606	-1.26906	-1.31688	-1.58065	-1.05311
ZMO0670	hypothetical protein		-1.39302	-0.59078	-2.19526	-1.37209	-0.41535	-2.32883	-1.41396	-0.76622	-2.06169
ZMO0452	hypothetical protein		-1.39892	-1.6065	-1.19134	-1.421	-1.66172	-1.18028	-1.37684	-1.55128	-1.2024
ZMO0163	conserved hypothetical protein		-1.40016	-0.9345	-1.86581	-1.33714	-0.77482	-1.89945	-1.46318	-1.09419	-1.83217
ZMO1226	ribosomal protein S18	rbsR	-1.40255	-1.2783	-1.5268	-2.05539	-1.86869	-2.24209	-0.74972	-0.68792	-0.81152
ZMO1285	solbitol dehydrogenase large subunit	sldL	-1.4026	-0.6804	-2.1248	-1.12171	-0.24705	-1.99636	-1.68349	-1.11374	-2.25324
ZMO1407	aspartate-semialdehyde dehydrogenase	asd	-1.4054	-1.02453	-1.78627	-1.55123	-1.00081	-2.10165	-1.25956	-1.04825	-1.47088
ZMO1478	6-phosphogluconolactonase	pgl	-1.40708	-0.74489	-2.06927	-1.22107	-0.35892	-2.08321	-1.59309	-1.13086	-2.05533
ZMO1003	hydroxymethylpyrimidine/phosphomethylpyrimidine kinase	thiD	-1.42606	-1.29471	-1.55742	-1.47835	-1.22693	-1.72977	-1.37377	-1.36249	-1.38506
ZMO0144	aspartate oxidase	nadB	-1.42907	-1.56281	-1.29534	-1.18485	-1.32954	-1.04017	-1.67329	-1.79607	-1.55051
ZMO0525	ribosomal protein S17	rpsQ	-1.43645	-1.26929	-1.60361	-1.19229	-0.94977	-1.43481	-1.68061	-1.58881	-1.77241
ZMO1792	dihydroxy-acid dehydratase	ilvD	-1.44491	-1.43605	-1.45378	-1.4937	-1.40047	-1.58693	-1.39613	-1.47164	-1.32062
ZMO0765	threonyl-tRNA synthetase	thrS	-1.44497	-1.18915	-1.70079	-1.47105	-0.89018	-2.05192	-1.41889	-1.48812	-1.34966
ZMO0339	phosphoglucomutase	exoC	-1.44516	-0.90606	-1.98427	-1.48067	-0.62705	-2.33429	-1.40966	-1.18507	-1.63425
ZMO0782	glutamyl-tRNA(gln) amidotransferase subunit B	gatB	-1.44731	-1.32741	-1.5672	-1.46938	-1.25169	-1.68706	-1.42523	-1.40313	-1.44734
ZMO1498	diadenosine tetraphosphate hydrolase	apaH	-1.44892	-0.66091	-2.23692	-1.77553	-0.94422	-2.60684	-1.1223	-0.3776	-1.867
ZMO0143	ABC-type multidrug transport system		-1.4567	-1.71285	-1.20055	-1.15037	-1.34144	-0.95931	-1.76302	-2.08425	-1.44178
ZMO0520	ribosomal protein L2	rplB	-1.45722	-1.42949	-1.48494	-1.4123	-1.41822	-1.40638	-1.50213	-1.44076	-1.5635
ZMO0820	phosphoribosylformylglycinamidine synthase II	pur-q	-1.46254	-1.76531	-1.15976	-1.52139	-1.93737	-1.10542	-1.40368	-1.59326	-1.2141
ZMO0527	ribosomal protein L24	rplX	-1.46511	-1.42349	-1.50673	-1.47912	-1.41563	-1.54261	-1.45111	-1.43136	-1.47086
ZMO1499	phosphoribosyl-ATP pyrophosphohydrolase	hisE	-1.46594	-0.92575	-2.00613	-1.86229	-1.28869	-2.43589	-1.06958	-0.5628	-1.57637
ZMO1150	1-deoxy-D-xylulose 5-phosphate reductoisomerase	dxr	-1.47578	-1.69077	-1.2608	-1.8268	-2.09252	-1.56109	-1.12476	-1.28902	-0.96051
ZMO1446	glycyl-tRNA synthetase alpha subunit	glyQ	-1.48542	-1.41368	-1.55716	-1.35875	-1.23987	-1.47764	-1.61209	-1.5875	-1.63667
ZMO1246	ribosomal protein L36		-1.48597	-0.44989	-2.52205	-1.92484	-0.73321	-3.11646	-1.04711	-0.16658	-1.92764
ZMO0240	ATP synthase gamma subunit	atpG	-1.48914	-1.47322	-1.50506	-1.27404	-1.27394	-1.27413	-1.70425	-1.67251	-1.73599
ZMO0720	dihydrodipicolinate synthase	dapA	-1.48955	-1.67375	-1.30535	-1.6085	-1.72077	-1.49623	-1.3706	-1.62673	-1.11448
ZMO1749	possible lipoprotein precursor		-1.4902	-1.48751	-1.49288	-1.61274	-1.6099	-1.61558	-1.36765	-1.36513	-1.37017
ZMO0013	xanthosine triphosphate pyrophosphatase		-1.49357	-1.87945	-1.10768	-1.59929	-1.89916	-1.29942	-1.38784	-1.85975	-0.91594
ZMO0451	hypothetical protein		-1.4958	-1.8595	-1.13211	-1.51803	-1.86129	-1.17476	-1.47358	-1.85771	-1.08945
ZMO1502	glutamine amidotransferase	guaAA	-1.49837	-1.67528	-1.32147	-1.33427	-1.66464	-1.0039	-1.66248	-1.68592	-1.63904
ZMO1606	pyruvate dehydrogenase E1 component alpha subunit	pdhA	-1.5077	-1.1972	-1.8182	-1.34851	-1.12842	-1.56859	-1.66689	-1.26598	-2.0678
ZMO1252	cytochrome c biogenesis factor		-1.51049	-0.88022	-2.14077	-1.81052	-0.97728	-2.64377	-1.21046	-0.78317	-1.63776
ZMO1436	conserved hypothetical protein		-1.5115	-1.59327	-1.42972	-1.32681	-1.50273	-1.15089	-1.69618	-1.68382	-1.70855
ZMO0671	ATP synthase subunit b	atpF	-1.52413	-0.40179	-2.64647	-1.58609	-0.22699	-2.9452	-1.46216	-0.57659	-2.34774
ZMO0142	conserved hypothetical protein		-1.53142	-1.06219	-2.00064	-1.45645	-0.56293	-2.34996	-1.60639	-1.56145	-1.65132
ZMO1682	L-aspartate beta-decarboxylase	asdA	-1.53553	-1.51994	-1.55112	-1.21403	-1.10979	-1.31828	-1.85702	-1.93008	-1.78396
ZMO1013	nucleotide-binding protein		-1.54127	-1.92042	-1.16213	-1.88309	-2.53128	-1.23491	-1.19945	-1.30956	-1.08934
ZMO1075	signal recognition particle GTPase		-1.54482	-1.69263	-1.39702	-1.41498	-1.60988	-1.22008	-1.67467	-1.77538	-1.57396
ZMO1798	ribosomal protein S1	rpsA	-1.55249	-1.77142	-1.33355	-1.68383	-1.91256	-1.45509	-1.42114	-1.63028	-1.21201
ZMO1794	conserved hypothetical protein		-1.55825	-1.30976	-1.80674	-1.68464	-1.26029	-2.10899	-1.43186	-1.35922	-1.5045
ZMO0152	pyruvate kinase	pyk	-1.56578	-1.21959	-1.91198	-1.53197	-1.13287	-1.93108	-1.59959	-1.30631	-1.89288
ZMO1724	UDP-N-acetylglucosamine enolpyruvyl transferase	murA	-1.56992	-1.57224	-1.56761	-1.21189	-1.25457	-1.16921	-1.92796	-1.8899	-1.96601
ZMO1444	glycyl-tRNA synthetase beta subunit	glyS	-1.57453	-1.54885	-1.60021	-1.5403	-1.49094	-1.58966	-1.60876	-1.60675	-1.61076
ZMO1348	methionine aminopeptidase	map	-1.58359	-1.845	-1.32217	-1.45856	-1.6817	-1.23541	-1.70862	-2.00831	-1.40894
ZMO0583	acetyl-CoA carboxylase beta subunit	accD	-1.58636	-1.86912	-1.30359	-1.31312	-1.58553	-1.04071	-1.85959	-2.15272	-1.56647
ZMO1078	tRNA-(guanine-N1)-methyltransferase	trmD	-1.59424	-1.89299	-1.29549	-1.6591	-2.1114	-1.20681	-1.52937	-1.67458	-1.38416
ZMO0715	aspartyl-tRNA synthetase	aspS	-1.59887	-2.00099	-1.19674	-1.63048	-2.14189	-1.11906	-1.56726	-1.8601	-1.27442
ZMO1652	dioxygenase		-1.59982	-1.72299	-1.47664	-1.35462	-1.54896	-1.16028	-1.84501	-1.89703	-1.79299
ZMO1201	glycine/serine hydroxymethyltransferase	glyA	-1.60018	-1.06065	-2.1397	-1.58579	-0.82943	-2.34214	-1.61457	-1.29187	-1.93726
ZMO0278	ribonuclease D 3-5 exonuclease	rnd	-1.60658	-2.03373	-1.17942	-1.57169	-2.00371	-1.13967	-1.64146	-2.06376	-1.21917
ZMO0856	exodeoxyribonuclease VII small subunit	xseB	-1.60889	-1.64964	-1.56814	-1.44905	-1.4871	-1.411	-1.76874	-1.81219	-1.72528
ZMO1223	malonyl CoA-acyl carrier protein transacylase	fabD	-1.61381	-1.13647	-2.09116	-1.63134	-0.94059	-2.32209	-1.59629	-1.33235	-1.86023
ZMO1559	hypothetical protein		-1.61625	-1.18355	-2.04895	-1.928	-1.20163	-2.65437	-1.3045	-1.16548	-1.44352
ZMO0549	polyribonucleotide nucleotidyltransferase	pnp	-1.62049	-1.82906	-1.41193	-1.64974	-1.98653	-1.31296	-1.59124	-1.67159	-1.5109
ZMO0855	geranyltranstransferase	ispA	-1.62094	-1.44661	-1.79527	-1.66672	-1.49344	-1.83999	-1.57516	-1.39979	-1.75054
ZMO0238	ATP synthase delta subunit	atpH	-1.63619	-1.42246	-1.84993	-1.5175	-1.18935	-1.84564	-1.75489	-1.65556	-1.85421
ZMO1551	histidinol dehydrogenase	hisD	-1.64554	-1.78468	-1.5064	-1.08503	-1.16168	-1.00839	-2.20605	-2.40769	-2.00441
ZMO0586	N-(5-phosphoribosyl)anthranilate isomerase	trpF	-1.66267	-1.35387	-1.97147	-1.4227	-0.99788	-1.84753	-1.90264	-1.70986	-2.09541
ZMO0704	acyl-CoA synthetases		-1.67027	-1.68633	-1.65421	-1.64051	-1.62587	-1.65516	-1.70002	-1.74679	-1.65326
ZMO1154	uridylate kinase	pyrH	-1.68428	-1.86991	-1.49865	-1.75151	-1.89772	-1.6053	-1.61704	-1.84209	-1.392
ZMO1151	CDP-diglyceride synthetase	cdsA	-1.68847	-2.1393	-1.23764	-1.65057	-2.23359	-1.06755	-1.72637	-2.04502	-1.40772
ZMO1432	conserved hypothetical membrane protein		-1.6903	-1.37178	-2.00881	-1.7534	-1.54572	-1.96109	-1.62719	-1.19785	-2.05653
ZMO0408	ornithine/acetylornithine aminotransferase	argD	-1.69136	-1.49574	-1.88697	-1.87844	-1.4555	-2.30138	-1.50427	-1.53599	-1.47256
ZMO0727	ribosomal protein L10	rplJ	-1.69141	-1.19685	-2.18596	-2.10849	-1.46228	-2.7547	-1.27432	-0.93143	-1.61721
ZMO1756	H+/gluconate symporter	gntP	-1.70316	-1.42375	-1.98258	-2.04816	-1.55223	-2.5441	-1.35817	-1.29528	-1.42105
ZMO0578	Na+/H+-dicarboxylate symporter		-1.70978	-1.46972	-1.94983	-1.87828	-1.68674	-2.06981	-1.54128	-1.2527	-1.82985
ZMO0342	aspartate aminotransferase	aatA	-1.74748	-1.7244	-1.77057	-1.56603	-1.49516	-1.6369	-1.92893	-1.95363	-1.90423
ZMO1878	valyl-tRNA synthetase	valS	-1.7489	-2.1051	-1.3927	-1.83048	-2.24671	-1.41425	-1.66732	-1.96348	-1.37116
ZMO0162	TolR biopolymer transport protein	exbD	-1.76189	-1.45137	-2.0724	-1.86579	-1.45081	-2.28077	-1.65798	-1.45193	-1.86402
ZMO0529	ribosomal protein S14	rpsN	-1.7648	-1.69965	-1.82994	-1.80904	-1.81116	-1.80691	-1.72055	-1.58813	-1.85297
ZMO0277	conserved hypothetical protein		-1.76495	-2.26111	-1.26879	-1.73545	-2.30138	-1.16951	-1.79445	-2.22084	-1.36806
ZMO0211	ribosomal protein L21		-1.79429	-1.71039	-1.87818	-1.92226	-1.9777	-1.86683	-1.66631	-1.44309	-1.88953
ZMO0784	glutamyl-tRNA(gln) amidotransferase subunit C	gatC	-1.80627	-1.8435	-1.76905	-1.69071	-1.77121	-1.61021	-1.92184	-1.9158	-1.92788
ZMO0708	folate-dependent phosphoribosylglycinamide formyltransferase	purN	-1.81742	-1.55347	-2.08138	-1.75283	-1.3654	-2.14025	-1.88202	-1.74153	-2.02251
ZMO0521	ribosomal protein L22	rplV	-1.82036	-2.056	-1.58472	-1.69184	-2.04925	-1.33444	-1.94888	-2.06275	-1.83501
ZMO0540	ribosomal protein S11	rpsK	-1.82109	-2.01153	-1.63064	-2.29	-2.65394	-1.92605	-1.35218	-1.36912	-1.33524
ZMO0791	aspartate carbamoyltransferase	pyrB	-1.82272	-2.392	-1.25343	-1.58847	-2.39097	-0.78598	-2.05696	-2.39304	-1.72088
ZMO0689	glucose-fructose oxidoreductase chain A	gfo	-1.82519	-1.57735	-2.07304	-2.10188	-1.86373	-2.34002	-1.54851	-1.29096	-1.80606
ZMO0090	dehydrogenase		-1.83357	-1.24818	-2.41896	-1.96648	-1.08268	-2.85029	-1.70067	-1.41369	-1.98764
ZMO1435	leucyl-tRNA synthetase	leuS	-1.83481	-1.64311	-2.0265	-1.87285	-1.58088	-2.16482	-1.79676	-1.70534	-1.88819
ZMO1431	conserved hypothetical membrane associated protein		-1.83845	-1.83842	-1.83848	-1.87464	-2.06973	-1.67954	-1.80226	-1.60711	-1.99741
ZMO1769	hypothetical protein		-1.8449	-2.27727	-1.41253	-1.68829	-2.16388	-1.21269	-2.00152	-2.39066	-1.61237
ZMO0530	ribosomal protein S8	rpsH	-1.85197	-1.66023	-2.04371	-1.98779	-1.75139	-2.22418	-1.71616	-1.56908	-1.86325
ZMO0534	ribosomal protein L30/L7E	rpmD	-1.85775	-1.5101	-2.20541	-1.98702	-1.57408	-2.39997	-1.72848	-1.44611	-2.01085
ZMO0857	conserved hypothetical protein		-1.87139	-1.79186	-1.95093	-1.80888	-1.79078	-1.82698	-1.93391	-1.79294	-2.07487
ZMO0585	tryptophan synthase beta chain	trpB	-1.87646	-1.38599	-2.36694	-1.63167	-0.91824	-2.34511	-2.12125	-1.85373	-2.38878
ZMO1209	K+ transporter	kup	-1.89826	-1.19855	-2.59796	-2.39082	-1.54335	-3.23829	-1.40569	-0.85374	-1.95764
ZMO1681	aspartate:alanine antiporter		-1.90098	-2.00214	-1.79981	-1.62281	-1.56242	-1.6832	-2.17915	-2.44187	-1.91642
ZMO1503	imidazoleglycerol-phosphate dehydratase	hisB	-1.91236	-2.01309	-1.81163	-1.82472	-1.96486	-1.68459	-1.99999	-2.06132	-1.93866
ZMO1471	membrane GTPase		-1.91544	-2.39844	-1.43244	-1.88919	-2.69407	-1.08431	-1.94169	-2.1028	-1.78058
ZMO0533	ribosomal protein S5	rpsE	-1.9197	-1.77188	-2.06753	-1.95326	-1.80478	-2.10174	-1.88615	-1.73897	-2.03332
ZMO1625	ribonuclease P protein component	rnpA	-1.92078	-1.7201	-2.12147	-2.38396	-2.39199	-2.37592	-1.45761	-1.0482	-1.86702
ZMO1155	translation elongation factor Ts	tsf	-1.9484	-2.46303	-1.43377	-1.99938	-2.68189	-1.31687	-1.89742	-2.24417	-1.55068
ZMO0517	ribosomal protein L3	rplC	-1.99986	-1.90284	-2.09688	-2.10884	-2.00143	-2.21624	-1.89088	-1.80425	-1.97752
ZMO0532	ribosomal protein L18	rplR	-2.01366	-2.27059	-1.75673	-1.83793	-2.33476	-1.34109	-2.18939	-2.20642	-2.17236
ZMO1891	threonine synthase	thrC	-2.02655	-1.82809	-2.22501	-2.35331	-1.99328	-2.71334	-1.69979	-1.66291	-1.73667
ZMO0783	glutamyl-tRNA(gln) amidotransferase subunit A	gatA	-2.06438	-2.07247	-2.05629	-2.10023	-2.09128	-2.10919	-2.02853	-2.05367	-2.00339
ZMO0531	ribosomal protein L6P/L9E	rplF	-2.08459	-2.14163	-2.02754	-2.0106	-2.24525	-1.77594	-2.15858	-2.03801	-2.27914
ZMO1501	phosphoribosylformimino-5-aminoimidazole carboxamide ribonucleo	hisA	-2.09967	-2.14982	-2.04953	-2.0076	-2.15343	-1.86178	-2.19174	-2.1462	-2.23728
ZMO0193	ribonuclease		-2.10537	-1.83892	-2.37182	-1.72169	-1.35007	-2.0933	-2.48906	-2.32777	-2.65035
ZMO1550	ATP phosphoribosyltransferase	hisG	-2.16375	-2.22137	-2.10613	-1.73961	-1.80554	-1.67368	-2.58789	-2.63721	-2.53858
ZMO0729	ribosomal protein L7/L12		-2.17637	-1.66508	-2.68765	-2.58095	-1.96994	-3.19195	-1.77179	-1.36022	-2.18336
ZMO1500	imidazoleglycerol phosphate synthase cyclase subunit	hisF	-2.17736	-2.09862	-2.2561	-2.21459	-2.24613	-2.18305	-2.14014	-1.95112	-2.32915
ZMO0728	ribosomal protein L7/L12	rplL	-2.20573	-1.56171	-2.84975	-2.45199	-1.72805	-3.17593	-1.95947	-1.39537	-2.52356
ZMO0154	Holliday junction resolvasome endonuclease subunit	ruvC	-2.28714	-2.00742	-2.56685	-2.30113	-2.15088	-2.45139	-2.27314	-1.86397	-2.68231
ZMO1321	IMP dehydrogenase	guaB	-2.35975	-2.04341	-2.6761	-2.67197	-2.19146	-3.15248	-2.04754	-1.89537	-2.19971
ZMO0883	ribosomal protein S9	rpsI	-2.36177	-2.14029	-2.58326	-2.44629	-2.16922	-2.72337	-2.27725	-2.11136	-2.44315
ZMO0027	bifunctional purine biosynthesis protein	purH	-2.3818	-1.97841	-2.78519	-2.74793	-2.05269	-3.44317	-2.01568	-1.90414	-2.12722
ZMO0884	ribosomal protein L13	rplM	-2.43671	-1.55691	-3.31651	-2.6829	-1.75481	-3.61099	-2.19052	-1.359	-3.02204
ZMO1686	ATP phosphoribosyltransferase	hisG	-2.46684	-2.21293	-2.72074	-2.3258	-2.13662	-2.51499	-2.60787	-2.28925	-2.92648
ZMO1519	phosphoribosylpyrophosphate synthetase	prsA	-2.52558	-2.44638	-2.60479	-2.70134	-2.68407	-2.71861	-2.34983	-2.20869	-2.49096
ZMO1000	5-methyltetrahydropteroyltriglutamate-homocysteine methyltransf	metE	-2.74986	-3.00446	-2.49526	-2.82758	-2.91031	-2.74484	-2.67214	-3.0986	-2.24567
ZMO1518	fructose-1,6-bisphosphatase	cbbF	-2.77318	-2.91083	-2.63553	-2.84057	-3.0853	-2.59583	-2.7058	-2.73636	-2.67523
Other 636 genes significantly differenitally regulated related to media difference in specific conditions
ZMO1851	flavodoxin	nifF	0.392712	2.58617	-1.80075	0.627496	3.34172	-2.08673	0.157928	1.83062	-1.51476
ZMO0934	hypothetical protein		0.810946	2.00684	-0.38495	1.17222	2.52277	-0.17832	0.449669	1.49091	-0.59157
ZMO0057	conserved hypothetical protein		0.986622	1.99899	-0.02574	0.581933	2.14942	-0.98556	1.39131	1.84855	0.934074
ZMO1801	integration host factor beta-subunit	ihfB	0.895162	1.96329	-0.17297	1.00228	2.35848	-0.35393	0.788047	1.5681	0.007993
ZMO0397	hypothetical protein		0.984354	1.79469	0.17402	1.244	1.7732	0.714804	0.724708	1.81618	-0.36676
ZMO1333	hypothetical protein		0.60901	1.7644	-0.54638	0.233087	1.75584	-1.28966	0.984934	1.77296	0.196904
ZMO1549	conserved hypothetical protein	bolA	0.744867	1.71494	-0.22521	0.709922	2.10605	-0.6862	0.779813	1.32384	0.235784
ZMO1038	hypothetical protein		0.5376	1.70425	-0.62905	1.06113	2.39889	-0.27663	0.01407	1.00961	-0.98147
ZMO1205	hypothetical protein		0.891553	1.66549	0.117613	0.863402	1.73649	-0.00969	0.919705	1.59449	0.244917
ZMO0591	Fe-S cluster formation protein		0.742559	1.66169	-0.17657	0.574342	1.73794	-0.58925	0.910776	1.58544	0.236111
ZMO1632	succinyl-diaminopimelate desuccinylase	dapE	0.696381	1.66094	-0.26818	0.737503	1.94797	-0.47297	0.655258	1.37391	-0.0634
ZMO0038	ribosome-associated protein Y		0.826223	1.64951	0.002935	1.09119	2.23337	-0.051	0.561261	1.06565	0.056871
ZMO1817	nitrogen fixation protein	nifB	0.978418	1.62712	0.329714	0.971963	1.7404	0.203527	0.984873	1.51385	0.455901
ZMO0387	major head protein		0.988556	1.62661	0.350504	1.01289	1.35776	0.668025	0.964218	1.89545	0.032983
ZMO1380	transcriptional regulatory protein		0.575452	1.60557	-0.45467	0.38099	1.86053	-1.09855	0.769913	1.35062	0.189211
ZMO0174	conserved hypothetical protein		0.947904	1.60248	0.29333	0.646136	1.57183	-0.27956	1.24967	1.63313	0.866218
ZMO0396	hypothetical protein		0.729122	1.59853	-0.14029	1.01833	1.70701	0.329651	0.439913	1.49005	-0.61022
ZMO0422	predicted transcriptional regulator		0.812883	1.57971	0.04606	0.564379	1.4641	-0.33534	1.06139	1.69531	0.427465
ZMO1885	NADH:flavin oxidoreductase	ncr	0.780696	1.55871	0.002681	0.786374	2.08592	-0.51317	0.775017	1.0315	0.518534
ZMO0114	anthranilate synthase component II	trpGD	0.835676	1.55433	0.117023	0.868322	1.77211	-0.03547	0.803031	1.33655	0.269513
ZMO1334	conserved hypothetical protein		0.754932	1.53773	-0.02787	0.635254	1.79464	-0.52413	0.87461	1.28082	0.468395
ZMO0918	catalase	cat	0.817854	1.5365	0.099203	1.06461	2.11475	0.014456	0.571103	0.958255	0.18395
ZMO1732	alkyl hydroperoxide reductase	ahpC	0.861857	1.53276	0.190958	0.935994	1.70957	0.16242	0.787721	1.35594	0.219496
ZMO0173	conserved hypothetical protein		0.727966	1.53249	-0.07656	0.72864	1.73227	-0.27499	0.727293	1.33271	0.121871
ZMO1892	conserved hypothetical protein		0.994189	1.50914	0.479234	0.459676	1.30231	-0.38296	1.5287	1.71598	1.34143
ZMO0203	heavy metal resistance transcriptional regulator	pbrR	0.615414	1.49319	-0.26236	0.514964	1.66135	-0.63142	0.715864	1.32504	0.106691
ZMO1787	hypothetical protein		0.336212	1.45996	-0.78754	0.256582	1.62321	-1.11004	0.415841	1.29672	-0.46504
ZMO0383	hypothetical protein		0.872187	1.44815	0.29622	0.791922	0.983262	0.600582	0.952451	1.91305	-0.00814
ZMO1236	alcohol dehydrogenase I	adhA	0.955265	1.44593	0.464597	1.5046	2.19602	0.813186	0.405927	0.695846	0.116008
ZMO1773	aldo/keto reductases		0.746734	1.44053	0.052934	0.951588	1.99747	-0.0943	0.541879	0.883593	0.200166
ZMO0405	ATPases	clpA	0.785873	1.41829	0.153453	1.06892	1.95788	0.179968	0.502822	0.878707	0.126937
ZMO0379	terminase		0.857548	1.40675	0.308344	0.995184	1.48616	0.504209	0.719913	1.32735	0.11248
ZMO0739	conserved hypothetical protein		0.261643	1.37955	-0.85627	0.221158	1.57117	-1.12885	0.302127	1.18793	-0.58368
ZMO0629	flagellin	fliC	0.680267	1.35701	0.003529	0.854091	1.80615	-0.09797	0.506442	0.90786	0.105025
ZMO0395	conserved hypothetical protein		0.53974	1.35674	-0.27726	0.7741	1.43052	0.117684	0.305379	1.28296	-0.6722
ZMO0256	FAD/FMN-containing dehydrogenase		-0.05239	1.34745	-1.45223	-0.26106	1.6891	-2.21123	0.156282	1.0058	-0.69323
ZMO1136	cytochrome c peroxidase	cytC	0.56465	1.34313	-0.21383	0.700831	1.53488	-0.13321	0.428468	1.15138	-0.29444
ZMO0215	5-formyltetrahydrofolate cyclo-ligase		0.874055	1.33135	0.416759	1.09162	1.71208	0.471155	0.656494	0.950625	0.362363
ZMO1067	Fe-S center assembly protein	sufE	0.868187	1.32781	0.40856	0.91695	1.66366	0.170238	0.819423	0.991965	0.646881
ZMO1586	bacterioferritin	bfr	0.833884	1.31522	0.352547	0.937706	1.54725	0.328163	0.730063	1.08319	0.37693
ZMO1920	conserved hypothetical protein		0.662922	1.31403	0.011813	0.344778	1.32206	-0.63251	0.981067	1.306	0.656134
ZMO0935	glutathione S-transferase	gstA	0.250711	1.30588	-0.80446	0.19299	1.20111	-0.81513	0.308433	1.41065	-0.79379
ZMO1759	conserved hypothetical protein		0.334486	1.29827	-0.6293	0.240317	1.40438	-0.92374	0.428656	1.19217	-0.33486
ZMO0998	peptide methionine sulfoxide reductase	msrA	0.683133	1.28546	0.080808	0.694636	1.61909	-0.22982	0.671631	0.951824	0.391437
ZMO1705	thioredoxin		0.84252	1.2692	0.415841	1.2605	1.99249	0.528509	0.42454	0.545908	0.303173
ZMO1303	pyrroline-5-carboxylate reductase	proC	0.948861	1.26828	0.629438	1.06116	1.64654	0.475772	0.836566	0.890029	0.783103
ZMO1068	hypothetical protein		0.748332	1.25426	0.242405	0.760599	1.59449	-0.0733	0.736065	0.914021	0.558109
ZMO0113	para-aminobenzoate synthase component I	pabB	0.52174	1.24888	-0.20539	0.65799	1.79054	-0.47456	0.38549	0.707208	0.063773
ZMO1918	adenosylmethionine-8-amino-7-oxononanoate aminotransferase	bioA	0.640621	1.23684	0.044403	0.501655	1.33692	-0.33361	0.779587	1.13676	0.422416
ZMO1579	alpha/beta hydrolase superfamily protein		0.892636	1.23315	0.55212	0.931508	1.37527	0.487745	0.853763	1.09103	0.616494
ZMO1913	glutathione synthase	gshB	0.914729	1.23018	0.599279	0.583495	1.15097	0.016024	1.24596	1.30939	1.18253
ZMO1577	arabinose efflux permease	opdE	0.735359	1.21255	0.25817	0.749758	1.30825	0.191266	0.720959	1.11684	0.325075
ZMO0614	flagellar proximal rod protein	flgB	0.795697	1.2057	0.385692	0.851773	1.3556	0.347944	0.73962	1.0558	0.42344
ZMO0491	aminopeptidase P	pepP	0.810374	1.20288	0.417864	0.93311	1.51748	0.348739	0.687637	0.888286	0.486989
ZMO1060	superoxide dismutase	sod	0.485357	1.20026	-0.22955	0.578248	1.69695	-0.54045	0.392465	0.703577	0.081353
ZMO1685	phosphoglycerate dehydrogenase	serA	0.338043	1.19999	-0.52391	0.262569	1.32035	-0.79521	0.413518	1.07963	-0.2526
ZMO0544	isocitrate dehydrogenase	citC	0.435434	1.19795	-0.32708	0.096564	0.946453	-0.75332	0.774304	1.44944	0.099167
ZMO1302	lipoate-protein ligase B	lipB	0.858913	1.19633	0.521501	0.605279	0.981152	0.229407	1.11255	1.4115	0.813595
ZMO1562	NTP pyrophosphohydrolase		0.101462	1.18767	-0.98474	-0.14837	1.17749	-1.47422	0.351289	1.19785	-0.49527
ZMO0931	hypothetical protein		0.739254	1.18741	0.291097	1.0802	1.4689	0.691503	0.398305	0.90592	-0.10931
ZMO0390	hypothetical protein		0.723787	1.17993	0.267647	0.685006	0.950636	0.419377	0.762568	1.40922	0.115917
ZMO1853	dihydrodipicolinate synthase	dapA	0.79987	1.17419	0.425553	0.777168	1.41051	0.143825	0.822572	0.937864	0.70728
ZMO0684	conserved hypothetical protein		0.720584	1.17068	0.270493	0.474203	0.926458	0.021947	0.966966	1.41489	0.519039
ZMO0762	hypothetical protein		0.505973	1.1607	-0.14876	0.584102	1.43179	-0.26359	0.427843	0.889616	-0.03393
ZMO1338	LysE family efflux protein		0.696048	1.15443	0.237664	0.682918	1.27952	0.086317	0.709177	1.02934	0.38901
ZMO1786	hypothetical protein		-0.07613	1.15441	-1.30667	0.084258	1.60788	-1.43937	-0.23652	0.700931	-1.17398
ZMO1604	phosphodiesterase-nucleotide pyrophosphatase		0.813037	1.15031	0.475765	0.979924	1.34654	0.613304	0.646149	0.954072	0.338225
ZMO0068	conserved hypothetical protein		0.404653	1.14851	-0.3392	0.050921	1.15971	-1.05787	0.758385	1.13731	0.379459
ZMO0393	hypothetical protein		0.86196	1.14812	0.575804	0.881591	1.02695	0.736228	0.842329	1.26928	0.415379
ZMO1631	TonB-dependent receptor		0.457226	1.13719	-0.22274	0.374578	1.15195	-0.4028	0.539873	1.12244	-0.04269
ZMO0388	hypothetical protein		0.737424	1.12923	0.34562	0.797801	1.02693	0.568667	0.677046	1.23152	0.122573
ZMO0156	hypothetical protein		0.03739	1.12683	-1.05205	-0.14142	1.3596	-1.64245	0.216204	0.894055	-0.46165
ZMO1009	conserved hypothetical protein		0.819783	1.12596	0.513607	0.665756	0.688127	0.643385	0.97381	1.56379	0.383829
ZMO1696	alginate lyase		0.61795	1.11315	0.122748	0.481272	1.24234	-0.2798	0.754629	0.983962	0.525295
ZMO1835	homocitrate synthase	nifV	0.918805	1.10667	0.730945	0.889884	0.992062	0.787707	0.947726	1.22127	0.674184
ZMO1034	conserved hypothetical protein		0.606511	1.10205	0.11097	1.15209	2.00825	0.295929	0.060933	0.195855	-0.07399
ZMO1170	hypothetical protein		0.908008	1.09846	0.717554	1.06053	1.36372	0.757339	0.755486	0.833203	0.677769
ZMO1138	Isopentenyl-diphosphate:tRNA isopentenyltransferase	miaA	0.818473	1.09814	0.538806	0.900978	1.1489	0.653059	0.735968	1.04738	0.424553
ZMO1659	ATP-dependent Zn proteases	ftsH	0.929484	1.08903	0.769938	1.13352	1.42134	0.845705	0.725447	0.756723	0.69417
ZMO0785	endonuclease		0.845868	1.08226	0.609477	0.644105	0.963955	0.324255	1.04763	1.20056	0.8947
ZMO1289	transglycosylase associated protein		0.261425	1.07763	-0.55478	-0.17732	0.703615	-1.05825	0.700169	1.45165	-0.05131
ZMO1457	MFS permease		0.680795	1.0745	0.287088	1.01949	1.27981	0.759171	0.342098	0.869191	-0.185
ZMO0665	conserved hypothetical protein		0.928598	1.07319	0.784006	1.20956	1.42818	0.990935	0.64764	0.718204	0.577077
ZMO0389	constituent protein		0.670151	1.06566	0.274641	0.712529	0.918024	0.507035	0.627773	1.2133	0.042246
ZMO1921	primosomal protein N	priA	0.894728	1.06419	0.725264	0.669091	0.989055	0.349126	1.12037	1.13933	1.1014
ZMO0398	RTX toxin		0.417785	1.05945	-0.22388	0.610319	1.1171	0.103534	0.225252	1.00181	-0.5513
ZMO0382	hypothetical protein		0.379202	1.05476	-0.29636	0.709808	1.29141	0.128205	0.048596	0.818114	-0.72092
ZMO1645	hypothetical protein		0.403533	1.05358	-0.24651	0.435026	1.29317	-0.42312	0.372041	0.813982	-0.0699
ZMO1102	two-component signal transduction histidine kinase		0.779482	1.04378	0.515182	1.08366	1.31257	0.854747	0.475304	0.774992	0.175617
ZMO0490	protease II	ptrB	0.730548	1.03865	0.422448	0.726709	1.20212	0.251293	0.734387	0.875172	0.593602
ZMO0760	lactoylglutathione lyase	gloA	0.617426	1.03767	0.197186	0.609765	1.37668	-0.15715	0.625088	0.698659	0.551518
ZMO0945	conserved hypothetical protein		0.805362	1.03526	0.575461	0.797694	1.19905	0.396335	0.813029	0.871472	0.754587
ZMO1701	outer membrane lipoprotein-sorting protein		0.883564	1.02985	0.73728	0.756244	0.832454	0.680033	1.01088	1.22724	0.794527
ZMO0940	transcriptional regulator		0.034736	1.02813	-0.95866	-0.0094	1.11496	-1.13377	0.078874	0.941294	-0.78355
ZMO0318	oxidoreductase		0.588822	1.02539	0.152251	0.817019	1.37461	0.259427	0.360625	0.676176	0.045074
ZMO1993	NADPH:quinone reductase	qor	0.830116	1.02285	0.637388	0.464184	0.977758	-0.04939	1.19605	1.06793	1.32417
ZMO1846	ABC-type Fe3+ transport system ATPase component		0.959782	1.02235	0.897214	1.03418	1.03215	1.03621	0.885387	1.01255	0.758221
ZMO1573	predicted iron-dependent peroxidase		0.597703	1.02191	0.173493	0.349436	1.08853	-0.38965	0.845969	0.955299	0.73664
ZMO1720	DNA-directed RNA polymerase subunit K		0.567765	1.01998	0.115546	0.612128	0.972364	0.251893	0.523401	1.0676	-0.0208
ZMO1850	conserved hypothetical protein		0.742625	1.01785	0.467403	0.709207	0.969528	0.448886	0.776044	1.06617	0.48592
ZMO0085	chemotaxis methyl-accepting protein	mcpJ	0.868567	1.01766	0.719472	0.567888	0.664612	0.471165	1.16925	1.37071	0.967779
ZMO0990	hypothetical protein		0.301718	1.0168	-0.41337	0.239361	1.08483	-0.60611	0.364075	0.94878	-0.22063
ZMO0619	flagellar protein	flgA	0.874912	1.01438	0.735449	0.351776	0.627508	0.076044	1.39805	1.40124	1.39485
ZMO0026	conserved hypothetical protein		0.793607	1.00931	0.577898	0.283295	0.452081	0.114509	1.30392	1.56655	1.04129
ZMO1122	integration host factor alpha-subunit	himA	0.799008	0.999301	0.598715	0.775406	1.2179	0.332912	0.822609	0.780701	0.864517
ZMO0059	glycerate kinase	glxK	0.592985	0.998406	0.187564	0.466173	1.19156	-0.25921	0.719797	0.805254	0.634341
ZMO0808	hypothetical protein		-0.60642	-0.99501	-0.21782	-0.5425	-1.02959	-0.05541	-0.67034	-0.96044	-0.38024
ZMO1711	predicted permease		-0.76356	-0.99513	-0.53199	-0.73957	-1.12653	-0.35262	-0.78756	-0.86374	-0.71137
ZMO0514	ribosomal protein S7	rpsG	-0.91395	-0.9952	-0.8327	-1.07968	-1.22131	-0.93805	-0.74822	-0.7691	-0.72734
ZMO0499	membrane carboxypeptidase	pbpF	-0.60875	-0.99645	-0.22105	-0.65789	-1.18944	-0.12634	-0.55961	-0.80345	-0.31576
ZMO1091	DNA polymerase III delta prime subunit	holB	-0.57225	-0.99823	-0.14627	-0.44652	-0.97283	0.079791	-0.69798	-1.02363	-0.37233
ZMO0875	penicillin tolerance protein	lytB	-0.72981	-0.99932	-0.46031	-0.35665	-0.87199	0.158693	-1.10298	-1.12665	-1.07932
ZMO1477	hypothetical protein		-0.04652	-1.00484	0.911787	0.034467	-1.51126	1.58019	-0.12751	-0.49841	0.243385
ZMO0911	periplasmic polysaccharide export protein		-0.70847	-1.0052	-0.41173	-0.76793	-1.161	-0.37487	-0.649	-0.8494	-0.4486
ZMO1057	putative acetyltransferase		-0.76084	-1.00942	-0.51226	-0.76506	-1.04933	-0.48079	-0.75662	-0.96952	-0.54373
ZMO0323	isoleucyl-tRNA synthetase	ileS	-0.72353	-1.01092	-0.43614	-0.92096	-1.24417	-0.59775	-0.52611	-0.77767	-0.27454
ZMO0207	predicted GTPase		-0.59546	-1.02139	-0.16953	-0.00849	-0.58563	0.568646	-1.18242	-1.45714	-0.9077
ZMO0300	exodeoxyribonuclease VII large subunit	xseA	-0.92748	-1.02515	-0.82981	-0.50685	-0.51023	-0.50347	-1.34812	-1.54008	-1.15615
ZMO0522	ribosomal protein S3	rpsC	-0.82325	-1.02786	-0.61863	-0.80974	-0.98558	-0.6339	-0.83675	-1.07014	-0.60336
ZMO1653	aspartokinases	lysC	-0.57506	-1.03525	-0.11487	-0.45608	-0.96069	0.048544	-0.69404	-1.1098	-0.27828
ZMO0523	ribosomal protein L16/L10E	rplP	-0.91168	-1.03733	-0.78603	-0.86552	-0.9478	-0.78324	-0.95783	-1.12685	-0.78881
ZMO1275	threonine dehydratase	tdcB	-0.9143	-1.03925	-0.78935	-0.59403	-0.74213	-0.44594	-1.23456	-1.33636	-1.13276
ZMO1048	conserved hypothetical protein		-0.67222	-1.04239	-0.30205	-0.61903	-1.21855	-0.01951	-0.72541	-0.86623	-0.58459
ZMO1804	amino acid transporter		-0.45828	-1.04341	0.126847	-0.46804	-1.22801	0.291928	-0.44853	-0.85882	-0.03823
ZMO0725	ribosomal protein L11	rplK	-0.72234	-1.04695	-0.39774	-0.7676	-1.1335	-0.4017	-0.67709	-0.96039	-0.39379
ZMO1622	DNA primase	dnaG	-0.51717	-1.04824	0.013894	-0.11831	-0.86565	0.629029	-0.91603	-1.23083	-0.60124
ZMO1139	acetolactate synthase large subunit	ilvI	-0.98085	-1.04883	-0.91287	-0.81237	-1.00767	-0.61707	-1.14933	-1.09	-1.20866
ZMO0984	membrane protein	nlpD	-0.9683	-1.05052	-0.88608	-0.97895	-1.04144	-0.91646	-0.95765	-1.05961	-0.8557
ZMO1712	peptidyl-prolyl isomerase		0.027212	-1.05649	1.11091	-0.31242	-1.94015	1.3153	0.366845	-0.17283	0.906524
ZMO0476	riboflavin-specific deaminase/reductase	ribD	-0.70186	-1.06132	-0.34239	-0.5011	-0.81829	-0.1839	-0.90261	-1.30435	-0.50087
ZMO0792	dihydroorotase	pyrC	-0.81839	-1.06178	-0.57501	-0.82394	-1.03811	-0.60976	-0.81285	-1.08544	-0.54026
ZMO0580	hypothetical protein		-0.46899	-1.06716	0.129194	-0.41756	-1.27773	0.442618	-0.52041	-0.8566	-0.18423
ZMO0526	ribosomal protein L14	rplN	-0.97517	-1.06953	-0.8808	-0.92618	-0.96165	-0.89072	-1.02415	-1.17741	-0.87089
ZMO1552	transcription termination factor		-0.90721	-1.07327	-0.74116	-0.56419	-0.97175	-0.15663	-1.25024	-1.17478	-1.32569
ZMO1481	succinyl-CoA synthetase beta subunit	sucC	-0.71025	-1.07397	-0.34652	-0.28177	-0.64278	0.07925	-1.13873	-1.50516	-0.7723
ZMO0854	phosphopantetheine adenylyltransferase	coaD	-0.62647	-1.07459	-0.17835	-0.54384	-1.08372	-0.00396	-0.7091	-1.06545	-0.35274
ZMO0515	translation elongation factor		-0.96271	-1.0751	-0.85031	-1.18708	-1.35813	-1.01602	-0.73833	-0.79207	-0.68459
ZMO1784	conserved hypothetical transmembrane protein		-0.05967	-1.08231	0.96297	-0.01897	-1.53059	1.49265	-0.10037	-0.63404	0.43329
ZMO1213	conserved hypothetical protein		-0.7332	-1.08525	-0.38115	-0.66376	-1.02744	-0.30007	-0.80265	-1.14306	-0.46224
ZMO1149	predicted Zn-dependent peptidase		-0.64424	-1.0866	-0.20189	-0.67163	-1.2978	-0.04546	-0.61686	-0.8754	-0.35832
ZMO0367	glucose-6-phosphate dehydrogenase	zwf	-0.90854	-1.08746	-0.72962	-0.95386	-1.03424	-0.87349	-0.86322	-1.14069	-0.58576
ZMO1710	signal peptidase I	lepB	-0.67852	-1.09338	-0.26366	-0.54598	-1.07212	-0.01985	-0.81106	-1.11464	-0.50748
ZMO0557	conserved hypothetical protein		0.359695	-1.11228	1.83167	0.584546	-1.20825	2.37735	0.134843	-1.01631	1.286
ZMO0506	protein chain release factor B	rf-2	-0.27735	-1.11336	0.558649	-0.39766	-1.63334	0.838016	-0.15705	-0.59337	0.279281
ZMO1739	two-component signal transduction histidine kinase		-0.83082	-1.13827	-0.52336	-0.77853	-1.16738	-0.38967	-0.8831	-1.10916	-0.65704
ZMO0445	conserved hypothetical protein		-0.93227	-1.14844	-0.7161	-0.79089	-1.09038	-0.49141	-1.07364	-1.2065	-0.94078
ZMO0687	thiamine pyrophosphate-requiring enzyme	budB	-0.84373	-1.15444	-0.53303	-1.26453	-1.94871	-0.58036	-0.42294	-0.36017	-0.4857
ZMO0577	hypothetical protein		-0.50848	-1.1571	0.140143	-0.66356	-1.52499	0.197864	-0.35339	-0.7892	0.082421
ZMO1346	drug/metabolite transporter		-0.86286	-1.17491	-0.55081	-0.65339	-1.01306	-0.29373	-1.07232	-1.33676	-0.80788
ZMO1468	hypothetical protein		-0.8915	-1.18266	-0.60034	-1.02832	-1.86886	-0.18778	-0.75468	-0.49646	-1.0129
ZMO1626	preprotein translocase subunit		-0.95679	-1.18748	-0.7261	-1.23978	-1.75702	-0.72255	-0.6738	-0.61794	-0.72965
ZMO0833	UDP-N-acetylenolpyruvoylglucosamine reductase	murB	-0.87067	-1.20196	-0.53937	-0.85648	-1.26498	-0.44799	-0.88485	-1.13894	-0.63076
ZMO0276	conserved hypothetical protein		-0.91946	-1.21112	-0.6278	-0.82236	-1.06956	-0.57516	-1.01656	-1.35268	-0.68045
ZMO0731	DNA-directed RNA polymerase 140 kD subunit		-0.89042	-1.2154	-0.56544	-0.89566	-1.18731	-0.60402	-0.88517	-1.24348	-0.52686
ZMO0355	ATPase	mreB	-0.86331	-1.23083	-0.49579	-0.62653	-1.06735	-0.18571	-1.10009	-1.39432	-0.80587
ZMO1056	tRNA nucleotidyltransferase	cca	-0.90938	-1.23952	-0.57923	-0.85147	-1.21147	-0.49146	-0.96729	-1.26758	-0.66699
ZMO0183	ABC transporter		-0.77144	-1.25054	-0.29234	-0.75625	-1.33709	-0.17542	-0.78663	-1.164	-0.40926
ZMO1664	conserved hypothetical protein		-0.81491	-1.25485	-0.37498	-0.67536	-1.2738	-0.07693	-0.95447	-1.2359	-0.67303
ZMO1012	ribonuclease		-0.24948	-1.25486	0.755897	-0.3267	-1.67598	1.02258	-0.17227	-0.83375	0.489218
ZMO0324	lipoprotein signal peptidase	lspA	-0.75567	-1.2642	-0.24715	-0.75998	-1.491	-0.02895	-0.75137	-1.03739	-0.46535
ZMO0866	cation efflux system protein		-0.49238	-1.26438	0.279627	-1.20429	-2.44988	0.041302	0.219538	-0.07888	0.517952
ZMO1153	ribosome recycling factor	frr	-0.81891	-1.26651	-0.3713	-0.97083	-1.25416	-0.6875	-0.66698	-1.27886	-0.0551
ZMO1017	ABC-type transport system ATP-binding protein		-0.99116	-1.27086	-0.71145	-0.87422	-1.19008	-0.55836	-1.1081	-1.35164	-0.86455
ZMO1796	5-enolpyruvylshikimate-3-phosphate synthase	aroA	-0.95758	-1.27568	-0.63949	-0.76345	-1.07826	-0.44864	-1.15171	-1.47309	-0.83033
ZMO0724	transcription antiterminator	nusG	-0.85824	-1.2964	-0.42007	-0.68774	-1.24853	-0.12695	-1.02873	-1.34427	-0.71319
ZMO0297	hemolysin		-0.77719	-1.29919	-0.2552	-0.75618	-1.52585	0.013487	-0.7982	-1.07252	-0.52388
ZMO0743	peptide chain release factor RF-3	prfC	-0.68563	-1.32107	-0.0502	-0.57763	-1.34147	0.186203	-0.79363	-1.30067	-0.2866
ZMO1185	phage SPO1 DNA polymerase-related protein		-0.76983	-1.33308	-0.20658	-0.51147	-1.46945	0.44652	-1.02819	-1.1967	-0.85967
ZMO0329	fructose-1,6-bisphosphatase	cbbF	-0.60389	-1.33357	0.125791	-0.54102	-1.38778	0.305739	-0.66675	-1.27935	-0.05416
ZMO1748	predicted transcriptional regulator		-0.57676	-1.35908	0.205552	-0.37977	-1.20943	0.449894	-0.77376	-1.50873	-0.03879
ZMO1899	3-oxoacyl-[acyl-carrier-protein] synthase III	fabH	-0.67572	-1.3652	0.013758	-1.34588	-2.43663	-0.25514	-0.00556	-0.29378	0.282654
ZMO1152	undecaprenyl pyrophosphate synthetase	uppS	-0.69659	-1.37565	-0.01754	-0.48146	-1.32786	0.36495	-0.91173	-1.42344	-0.40003
ZMO0555	transcription terminating nucleic-acid-binding protein		-0.61022	-1.38056	0.160119	-0.31603	-1.26193	0.629865	-0.90441	-1.4992	-0.30963
ZMO1770	argininosuccinate lyase	argH	-0.9836	-1.39007	-0.57713	-0.73794	-1.14649	-0.32938	-1.22926	-1.63364	-0.82487
ZMO1039	ribonucleotide reductase alpha subunit	nrdA	-0.84915	-1.4605	-0.23781	-0.862	-1.63576	-0.08825	-0.8363	-1.28524	-0.38737
ZMO0973	Fe-S oxidoreductase		-0.9892	-1.49197	-0.48643	-1.2727	-1.67154	-0.87385	-0.7057	-1.31239	-0.099
ZMO1592	alanine racemase	alr	-0.75611	-1.52788	0.015661	-0.34228	-1.33261	0.64805	-1.16994	-1.72315	-0.61673
ZMO0502	conserved hypothetical protein		-0.79268	-1.55894	-0.02642	-0.97038	-1.8994	-0.04136	-0.61498	-1.21848	-0.01149
ZMO1890	predicted Zn-dependent peptidase		-0.90026	-1.7458	-0.05472	-0.93821	-1.96745	0.091029	-0.86231	-1.52416	-0.20046
ZMO1417	DNA and RNA helicase		-0.93604	-1.75694	-0.11514	-0.68274	-1.92934	0.563868	-1.18935	-1.58453	-0.79416
ZMO1463	probable TonB-dependent receptor		0.938136	-0.38481	2.26108	1.41775	-0.05322	2.88871	0.458527	-0.7164	1.63345
ZMO0908	capsule polysaccharide export protein		0.739141	-0.50503	1.98331	0.440271	-1.14962	2.03016	1.03801	0.139557	1.93647
ZMO0996	small-conductance mechanosensitive channel		0.643603	-0.65747	1.94467	0.40986	-1.53937	2.35909	0.877346	0.224438	1.53025
ZMO0447	hypothetical protein		0.960095	0.030933	1.88926	0.816091	-0.27111	1.90329	1.1041	0.332978	1.87522
ZMO0686	conserved hypothetical protein		0.685704	-0.51122	1.88263	0.849795	-0.8536	2.55319	0.521613	-0.16884	1.21207
ZMO0343	anthranilate/para-aminobenzoate synthases component I		0.908056	0.084628	1.73148	0.80447	-0.30835	1.91729	1.01164	0.477602	1.54568
ZMO1459	putative transport protein		0.570365	-0.5344	1.67513	0.62039	-0.80686	2.04764	0.52034	-0.26194	1.30262
ZMO0267	hypothetical protein		0.781103	-0.08784	1.65005	0.938132	-0.14082	2.01708	0.624074	-0.03487	1.28302
ZMO0552	thymidine kinase	tdk	0.675381	-0.27482	1.62558	0.527033	-0.71901	1.77308	0.823729	0.169375	1.47808
ZMO0744	conserved hypothetical protein		0.863224	0.135045	1.5914	0.71925	-0.23495	1.67345	1.0072	0.505037	1.50936
ZMO0372	global regulatory protein		0.667043	-0.24592	1.58001	0.829748	-0.41666	2.07616	0.504337	-0.07518	1.08385
ZMO0190	transcriptional regulator		0.547417	-0.48423	1.57906	0.457474	-0.95644	1.87139	0.637359	-0.01201	1.28673
ZMO0926	ABC transporter substrate-binding protein		0.877307	0.195374	1.55924	0.874816	0.179776	1.56986	0.879798	0.210973	1.54862
ZMO1175	two-component signal transduction histidine kinase		0.746232	-0.0419	1.53437	0.681472	-0.32146	1.68441	0.810993	0.237655	1.38433
ZMO0418	conserved hypothetical protein		0.919611	0.323997	1.51523	0.970549	0.220558	1.72054	0.868673	0.427436	1.30991
ZMO1882	putative transport protein		0.927577	0.35031	1.50484	0.720189	-0.02501	1.46538	1.13497	0.725626	1.54431
ZMO0331	conserved hypothetical protein		0.915192	0.331142	1.49924	1.29212	0.630707	1.95353	0.538265	0.031577	1.04495
ZMO1368	hypothetical protein		0.85123	0.21639	1.48607	1.05439	0.184594	1.92418	0.648071	0.248187	1.04795
ZMO0561	TonB-dependent receptor		0.953997	0.433112	1.47488	1.15682	0.56373	1.74991	0.751176	0.302495	1.19986
ZMO1460	thiosulfate sulfurtransferase	sseA	0.620776	-0.2333	1.47485	0.571275	-0.3983	1.54085	0.670276	-0.06831	1.40886
ZMO1881	hypothetical protein		0.61237	-0.24112	1.46586	0.412699	-0.84103	1.66643	0.81204	0.358788	1.26529
ZMO0849	conserved hypothetical protein		0.978797	0.512198	1.4454	0.963052	0.113004	1.8131	0.994543	0.911392	1.07769
ZMO0011	conserved hypothetical protein		0.783851	0.131185	1.43652	0.471542	-0.35221	1.29529	1.09616	0.614578	1.57774
ZMO1461	conserved hypothetical protein		0.826017	0.217668	1.43436	0.829745	-0.04871	1.70819	0.822289	0.484042	1.16054
ZMO1357	hypothetical protein		0.974319	0.517254	1.43138	0.871072	0.214878	1.52727	1.07757	0.81963	1.3355
ZMO0281	TetR family transcriptional regulator		0.914394	0.428902	1.39989	0.859881	0.227269	1.49249	0.968907	0.630536	1.30728
ZMO0407	conserved hypothetical protein		0.871082	0.352325	1.38984	1.24876	0.576937	1.92059	0.493402	0.127713	0.85909
ZMO0648	flagellar biosynthetic protein	fliQ	0.716748	0.061541	1.37195	0.686296	-0.25199	1.62458	0.747199	0.37507	1.11933
ZMO1127	tRNA-dihydrouridine synthase	dus	0.792698	0.215835	1.36956	0.802618	0.23562	1.36962	0.782778	0.196051	1.3695
ZMO1144	conserved hypothetical protein		0.573768	-0.21202	1.35955	0.566349	-0.41427	1.54697	0.581187	-0.00976	1.17214
ZMO1296	hypothetical protein		0.625818	-0.10089	1.35253	0.620676	-0.33562	1.57697	0.630961	0.133837	1.12809
ZMO1607	conserved hypothetical protein		0.824905	0.304216	1.34559	0.915271	0.13167	1.69887	0.734539	0.476763	0.992316
ZMO0263	hypothetical protein		0.492712	-0.33729	1.32272	0.478625	-0.56403	1.52128	0.5068	-0.11055	1.12415
ZMO1260	TonB-dependent receptor		0.976538	0.637948	1.31513	1.12323	0.774174	1.47229	0.829844	0.501721	1.15797
ZMO0565	ATP-dependent helicases	hrpB	0.762021	0.225892	1.29815	0.754039	-0.07505	1.58313	0.770004	0.526838	1.01317
ZMO0109	hypothetical protein		0.567171	-0.15536	1.2897	0.409892	-0.56616	1.38594	0.72445	0.255448	1.19345
ZMO1433	DNA polymerase III delta subunit	holA	0.621282	-0.0458	1.28837	0.492207	-0.66315	1.64757	0.750357	0.571545	0.929168
ZMO1883	phosphoglycerate dehydrogenase	serA	0.783966	0.279839	1.28809	0.825361	0.359701	1.29102	0.742571	0.199976	1.28517
ZMO1367	hypothetical protein		0.613032	-0.05965	1.28571	0.665974	-0.20133	1.53328	0.56009	0.082032	1.03815
ZMO1524	putative membrane protein		0.768022	0.25138	1.28466	0.195664	-0.37941	0.770735	1.34038	0.882167	1.79859
ZMO0505	pseudouridylate synthase	rluC	0.592833	-0.08631	1.27198	0.343158	-0.70535	1.39167	0.842508	0.532731	1.15229
ZMO0095	hypothetical protein		0.387412	-0.48935	1.26418	0.065259	-1.24513	1.37565	0.709564	0.266423	1.15271
ZMO0205	predicted nucleoside-diphosphate-sugar epimerase		0.628305	-0.00617	1.26278	0.771014	-0.02466	1.56669	0.485595	0.012311	0.95888
ZMO1411	Fe2+/Zn2+ uptake regulation protein	fur	0.960562	0.663942	1.25718	1.00266	0.688078	1.31723	0.918468	0.639807	1.19713
ZMO1183	conserved hypothetical protein		0.96158	0.666173	1.25699	0.802413	0.175375	1.42945	1.12075	1.15697	1.08452
ZMO0650	flagellar biosynthetic protein	flhB	0.815062	0.386648	1.24348	0.717204	0.165625	1.26878	0.912921	0.607671	1.21817
ZMO0646	flagellar protein	fliO	0.659988	0.076994	1.24298	0.625647	-0.0725	1.3238	0.694329	0.226488	1.16217
ZMO0573	glutaredoxin 2	grxB	0.840341	0.440853	1.23983	0.659335	-0.1703	1.48897	1.02135	1.05201	0.990687
ZMO1676	conserved hypothetical protein		0.859902	0.48279	1.23701	0.976039	0.742062	1.21002	0.743765	0.223518	1.26401
ZMO1743	diadenosine tetraphosphatase	apaH	0.697571	0.161821	1.23332	0.986227	0.449538	1.52292	0.408916	-0.1259	0.943728
ZMO1235	transcriptional regulator		0.680367	0.131477	1.22926	1.03886	0.418387	1.65933	0.321874	-0.15543	0.79918
ZMO1668	disulfide bond formation protein	dsbB	0.705708	0.1897	1.22172	0.930892	0.380225	1.48156	0.480524	-0.00082	0.961873
ZMO0061	phytase	phyM	0.979318	0.743571	1.21507	1.04687	0.777316	1.31643	0.911764	0.709826	1.1137
ZMO0357	conserved hypothetical protein		0.591932	-0.03011	1.21398	0.678688	-0.01238	1.36975	0.505176	-0.04785	1.0582
ZMO1054	DNA topoisomerase IV subunitA	parC	0.798961	0.385197	1.21273	0.760065	0.258658	1.26147	0.837858	0.511736	1.16398
ZMO1974	transcriptional regulator		0.892512	0.582192	1.20283	0.649379	0.461225	0.837533	1.13565	0.703158	1.56813
ZMO1564	putative nicotinamide mononucleotide transporter		0.779866	0.35913	1.2006	0.789738	0.103076	1.4764	0.769994	0.615184	0.924803
ZMO1901	conserved hypothetical protein		0.851519	0.506116	1.19692	0.569348	0.096932	1.04176	1.13369	0.915301	1.35208
ZMO1462	conserved hypothetical protein		0.557193	-0.07201	1.1864	0.715388	-0.01358	1.44436	0.398999	-0.13045	0.928443
ZMO1418	hypothetical protein		0.864027	0.54234	1.18571	0.932242	0.505047	1.35944	0.795812	0.579633	1.01199
ZMO1007	conserved hypothetical protein		0.519242	-0.14565	1.18413	0.391298	-0.54551	1.32811	0.647186	0.254222	1.04015
ZMO1729	conserved hypothetical protein		0.994723	0.807491	1.18195	1.18153	0.832633	1.53043	0.807915	0.782349	0.833481
ZMO0186	cysteinyl-tRNA synthetase	cysS	0.490533	-0.19832	1.17938	0.75509	-0.05728	1.56746	0.225975	-0.33936	0.791312
ZMO0894	conserved hypothetical protein		0.718741	0.26435	1.17313	0.683827	0.136205	1.23145	0.753655	0.392494	1.11481
ZMO0230	ABC-type cobalamin/Fe3+ transport systems	fhuC	0.716591	0.264451	1.16873	0.726479	0.051236	1.40172	0.706704	0.477666	0.935742
ZMO1273	predicted metal-dependent hydrolase		0.864503	0.56184	1.16717	0.990315	0.576031	1.4046	0.738691	0.547649	0.929733
ZMO1633	hypothetical protein		0.722836	0.286048	1.15962	0.736661	0.06264	1.41068	0.709012	0.509455	0.908568
ZMO1902	uroporphyrinogen-III synthase	hemD	0.779664	0.401952	1.15738	0.515982	-0.03177	1.06374	1.04335	0.835677	1.25101
ZMO1030	conserved hypothetical protein		0.596543	0.04086	1.15223	0.474864	-0.45502	1.40475	0.718223	0.536742	0.899703
ZMO0995	hypothetical protein		0.340217	-0.46751	1.14794	0.413687	-0.87243	1.69981	0.266747	-0.06258	0.596071
ZMO1908	tmRNA-binding small protein A		0.550468	-0.04652	1.14746	0.422639	-0.43022	1.2755	0.678297	0.337177	1.01942
ZMO0429	conserved hypothetical protein		0.646226	0.145787	1.14667	0.862494	0.50297	1.22202	0.429958	-0.2114	1.07131
ZMO1001	di-tripeptide ABC transporter homolog		0.875876	0.615807	1.13594	1.01	0.722463	1.29753	0.741755	0.50915	0.974359
ZMO0033	conserved hypothetical protein		0.863127	0.595334	1.13092	0.524496	0.282287	0.766705	1.20176	0.908382	1.49513
ZMO1970	3-methyl-2-oxobutanoate hydroxymethyltransferase	panB	0.897158	0.6678	1.12652	0.679077	0.49679	0.861363	1.11524	0.83881	1.39167
ZMO1025	ribonucleotide reductase	nrdD	0.078955	-0.96766	1.12557	0.021433	-1.08839	1.13125	0.136476	-0.84694	1.11989
ZMO1679	predicted Rossmann fold nucleotide-binding protein		0.771622	0.424841	1.1184	0.98206	0.641951	1.32217	0.561185	0.207731	0.914639
ZMO0880	chemotaxis sensor histidine kinase	cheA	0.878487	0.640128	1.11685	0.958184	0.540201	1.37617	0.798789	0.740054	0.857524
ZMO1506	hypothetical protein		0.927494	0.739195	1.11579	0.896794	0.815982	0.977606	0.958193	0.662409	1.25398
ZMO1777	conserved hypothetical protein		0.811537	0.51609	1.10698	0.921615	0.512637	1.33059	0.70146	0.519544	0.883375
ZMO0376	ATP-dependent Lon protease	lon	0.681131	0.256138	1.10612	0.936052	0.631321	1.24078	0.426209	-0.11905	0.971465
ZMO0657	arginine/ornithine N-succinyltransferase beta subunit	aruG	0.856353	0.607291	1.10542	0.898816	0.546745	1.25089	0.81389	0.667837	0.959943
ZMO1450	DNA photolyase	phrB	0.843544	0.584643	1.10245	0.765808	0.295771	1.23584	0.921281	0.873514	0.969047
ZMO0088	hypothetical protein		0.896739	0.694405	1.09907	0.728778	0.515785	0.941771	1.0647	0.873026	1.25638
ZMO1917	putative 8-amino-7-oxononanoate synthase	bioF	0.766147	0.438863	1.09343	0.528097	0.377465	0.678729	1.0042	0.50026	1.50813
ZMO0101	predicted nucleoside-diphosphate-sugar epimerase		0.839345	0.592288	1.0864	0.589518	0.482422	0.696614	1.08917	0.702154	1.47619
ZMO1027	pyruvate-formate lyase-activating enzyme	pflA	0.608169	0.130228	1.08611	0.344902	-0.41537	1.10517	0.871437	0.675825	1.06705
ZMO0649	flagellar biosynthetic protein	fliR	0.46091	-0.15455	1.07637	0.366096	-0.38587	1.11806	0.555724	0.076775	1.03467
ZMO1700	hypothetical protein		0.699533	0.325092	1.07397	0.832789	0.373808	1.29177	0.566277	0.276377	0.856177
ZMO1972	hypothetical protein		0.956148	0.839284	1.07301	0.975174	0.886749	1.0636	0.937122	0.791819	1.08242
ZMO1312	peptidyl-prolyl isomerase		0.692444	0.312707	1.07218	0.802575	0.493511	1.11164	0.582312	0.131903	1.03272
ZMO1965	predicted membrane metal-binding protein		0.780596	0.491478	1.06971	0.403	0.16523	0.640769	1.15819	0.817726	1.49866
ZMO1880	hypothetical protein		0.761498	0.456465	1.06653	1.08167	0.388037	1.77531	0.441323	0.524893	0.357753
ZMO0091	hypothetical protein		0.938412	0.810662	1.06616	1.01464	1.03097	0.998317	0.862181	0.590353	1.13401
ZMO0767	conserved hypothetical protein		0.94831	0.83876	1.05786	1.07768	0.840835	1.31453	0.818938	0.836685	0.801191
ZMO1173	conserved hypothetical protein		0.702608	0.348605	1.05661	0.565762	0.060214	1.07131	0.839453	0.636995	1.04191
ZMO0208	hypothetical protein		0.451351	-0.15025	1.05296	1.15799	0.588503	1.72747	-0.25529	-0.88901	0.378435
ZMO1041	NTP pyrophosphohydrolase		0.915258	0.783614	1.0469	0.880094	0.670824	1.08936	0.950421	0.896403	1.00444
ZMO0641	chemotaxis protein	motD	0.747691	0.451275	1.04411	0.809723	0.364833	1.25461	0.685658	0.537716	0.833601
ZMO0659	conserved hypothetical protein		0.167648	-0.69662	1.03192	0.190185	-0.84147	1.22184	0.145111	-0.55178	0.842
ZMO0672	excinuclease complex nuclease subunit	uvrC	0.7512	0.477734	1.02467	0.648006	0.191602	1.10441	0.854395	0.763866	0.944924
ZMO1365	conserved hypothetical protein		0.808745	0.593699	1.02379	0.837535	0.454176	1.22089	0.779954	0.733223	0.826686
ZMO0458	lipoprotein releasing system ATP-binding protein		0.579218	0.136645	1.02179	0.557585	0.010292	1.10488	0.600852	0.262997	0.938707
ZMO0089	hypothetical protein		0.792075	0.565919	1.01823	0.571888	0.13898	1.0048	1.01226	0.992858	1.03166
ZMO1601	ribonuclease H	rnhA	0.566242	0.114695	1.01779	0.364744	-0.3516	1.08108	0.76774	0.580986	0.954494
ZMO0214	putative cation efflux pump	dinF	0.496006	-0.02243	1.01444	0.664314	-0.15383	1.48245	0.327698	0.108969	0.546426
ZMO0730	hypothetical protein		0.352429	-0.30694	1.0118	0.469216	-0.53655	1.47498	0.235643	-0.07733	0.548611
ZMO0437	conserved hypothetical protein		0.092834	-0.81935	1.00502	0.201357	-0.95824	1.36096	-0.01569	-0.68047	0.649088
ZMO1650	class C beta-lactamase		0.714059	0.424694	1.00342	0.789283	0.686891	0.891674	0.638836	0.162497	1.11517
ZMO0663	DNA repair protein	radC	0.672851	0.34551	1.00019	0.871976	0.513934	1.23002	0.473726	0.177085	0.770368
ZMO0005	ATP sulfurylase D subunit	cysD	-0.87115	-0.74624	-0.99605	-0.74892	0.083449	-1.5813	-0.99337	-1.57592	-0.41081
ZMO1844	probable oxidoreductase		-0.60319	-0.20885	-0.99752	-0.68185	0.00078	-1.36448	-0.52452	-0.41849	-0.63056
ZMO1567	conserved hypothetical protein		-0.4587	0.08154	-0.99894	-0.33058	0.170776	-0.83195	-0.58682	-0.0077	-1.16594
ZMO1076	ribosomal protein S16	rpsP	-0.81134	-0.62309	-0.9996	-0.98696	-0.77731	-1.19662	-0.63573	-0.46886	-0.80259
ZMO1243	conserved hypothetical protein		-0.39701	0.209528	-1.00355	-0.14393	0.549936	-0.83779	-0.6501	-0.13088	-1.16932
ZMO0105	3-isopropylmalate dehydratase large subunit	leuC	-0.86507	-0.72291	-1.00723	-1.15558	-0.99094	-1.32022	-0.57455	-0.45488	-0.69423
ZMO1702	DNA segregation ATPase	ftsK	-0.66	-0.30674	-1.01326	-0.5921	0.008625	-1.19282	-0.7279	-0.62211	-0.8337
ZMO0209	ribosomal protein L27	rpmA	-0.79552	-0.57575	-1.01529	-0.44414	-0.22427	-0.664	-1.1469	-0.92723	-1.36657
ZMO0020	conserved hypothetical protein		-0.36272	0.291663	-1.0171	-0.88798	-0.14471	-1.63126	0.16254	0.728032	-0.40295
ZMO0835	cell division protein	ftsQ	-0.88081	-0.74224	-1.01939	-1.09204	-0.93136	-1.25272	-0.66959	-0.55311	-0.78607
ZMO0969	xanthine/uracil permease family protein		-0.90801	-0.79319	-1.02282	-0.94239	-0.82888	-1.05589	-0.87362	-0.7575	-0.98974
ZMO0780	outer membrane protein		-0.98187	-0.92601	-1.03773	-1.04733	-0.95911	-1.13555	-0.91641	-0.89291	-0.93991
ZMO0511	acyl-CoA hydrolase		-0.6961	-0.35166	-1.04053	-0.51892	-0.02578	-1.01206	-0.87327	-0.67754	-1.069
ZMO0899	amidohydrolase		-0.88711	-0.73257	-1.04164	-0.90152	-0.49556	-1.30748	-0.87269	-0.96959	-0.7758
ZMO0283	RND multidrug efflux transporter	mexB	-0.78246	-0.52283	-1.04209	-0.75339	-0.43581	-1.07096	-0.81154	-0.60986	-1.01323
ZMO0656	putative purine phosphoribosyltransferase	gpt	-0.78301	-0.52176	-1.04427	-1.03736	-0.98416	-1.09056	-0.52866	-0.05935	-0.99797
ZMO1079	ribosomal protein L19	rplS	-0.85968	-0.67472	-1.04463	-0.89747	-0.63581	-1.15912	-0.82188	-0.71363	-0.93014
ZMO0769	tRNA (5-methylaminomethyl-2-thiouridylate)-methyltransferase	trmU	-0.85082	-0.65529	-1.04635	-0.86361	-0.51245	-1.21477	-0.83803	-0.79812	-0.87793
ZMO1128	bifunctional enzyme 2-C-methyl-D-erythritol 4-phosphate cytidyl		-0.85458	-0.66222	-1.04695	-0.68785	-0.31094	-1.06477	-1.02131	-1.0135	-1.02913
ZMO1675	protein-disulfide isomerase		-0.50593	0.039633	-1.05149	-0.24667	0.571478	-1.06482	-0.76518	-0.49221	-1.03815
ZMO0634	hypothetical protein		-0.64968	-0.24274	-1.05663	-0.5923	-0.27405	-0.91056	-0.70707	-0.21143	-1.2027
ZMO1717	conserved hypothetical protein		-0.65077	-0.23304	-1.06849	-0.64029	-0.23839	-1.0422	-0.66124	-0.2277	-1.09478
ZMO1813	NADH:ubiquinone oxidoreductase subunit	rnfB	-0.63924	-0.20595	-1.07252	-0.67209	0.265896	-1.61008	-0.60638	-0.6778	-0.53496
ZMO1224	hypothetical protein		-0.88011	-0.68651	-1.0737	-0.76632	-0.44072	-1.09192	-0.99389	-0.93231	-1.05548
ZMO0159	hypothetical protein		-0.76438	-0.45083	-1.07793	-0.73476	-0.33727	-1.13226	-0.794	-0.5644	-1.0236
ZMO1790	ABC-type multidrug transport system ATPase component		-0.74107	-0.40166	-1.08049	-0.75591	-0.3849	-1.12693	-0.72624	-0.41843	-1.03404
ZMO1515	ribosomal protein L20	rplT	-0.94661	-0.81238	-1.08085	-1.13218	-1.11617	-1.14819	-0.76105	-0.50859	-1.01351
ZMO0202	chemotaxis methyl-accepting protein	mcpA	-0.97046	-0.85971	-1.08121	-1.18993	-1.03015	-1.34972	-0.75099	-0.68927	-0.81271
ZMO1242	predicted carboxypeptidase		-0.70617	-0.32154	-1.0908	-0.71966	-0.1364	-1.30293	-0.69268	-0.50668	-0.87868
ZMO0965	putative aromatic efflux pump membrane protein		-0.76955	-0.44712	-1.09198	-0.96169	-0.6702	-1.25317	-0.57741	-0.22403	-0.93079
ZMO0160	predicted thioesterase		-0.78696	-0.47945	-1.09447	-0.76508	-0.44346	-1.08669	-0.80885	-0.51544	-1.10225
ZMO0815	hypothetical protein		-0.16939	0.757905	-1.09668	-0.16601	1.08198	-1.414	-0.17277	0.433824	-0.77935
ZMO1212	glucose-6-phosphate isomerase	pgi	-0.97277	-0.84741	-1.09812	-0.53888	-0.18659	-0.89116	-1.40665	-1.50822	-1.30509
ZMO0435	conserved hypothetical protein		-0.32959	0.43931	-1.09849	-0.08997	1.0139	-1.19383	-0.56921	-0.13528	-1.00315
ZMO0234	trypsin-like serine protease		-0.8809	-0.66244	-1.09935	-0.62662	-0.38725	-0.86598	-1.13518	-0.93763	-1.33273
ZMO1307	fumarate hydratase	fumA	-0.85437	-0.60693	-1.10182	-0.91854	-0.64747	-1.1896	-0.79021	-0.56638	-1.01404
ZMO1288	MFS permease		-0.63158	-0.1434	-1.11976	-0.65236	-0.08494	-1.21977	-0.6108	-0.20185	-1.01975
ZMO1504	conserved hypothetical protein		-0.86293	-0.60351	-1.12235	-0.97157	-0.46985	-1.47328	-0.7543	-0.73717	-0.77142
ZMO1497	amino acid transporter		-0.71975	-0.31408	-1.12542	-0.88498	-0.58633	-1.18363	-0.55452	-0.04183	-1.06722
ZMO0804	N-acetyl-gamma-glutamyl-phosphate reductase	argC	-0.86492	-0.60101	-1.12882	-0.89665	-0.43317	-1.36013	-0.83319	-0.76885	-0.89752
ZMO0284	outer membrane protein		-0.93308	-0.73466	-1.13151	-0.92571	-0.63399	-1.21743	-0.94046	-0.83533	-1.04558
ZMO0279	cold shock protein		-0.71803	-0.30392	-1.13215	-0.43995	0.229897	-1.10979	-0.99612	-0.83773	-1.15451
ZMO0956	ubiquinol-cytochrome-c reductase		-0.78939	-0.43245	-1.14633	-0.69585	-0.34454	-1.04716	-0.88293	-0.52036	-1.24551
ZMO0486	conserved hypothetical protein		-0.60221	-0.04763	-1.15679	-0.5033	0.410992	-1.41759	-0.70113	-0.50626	-0.896
ZMO0966	multidrug resistance protein	emrB	-0.70226	-0.24602	-1.15849	-1.04207	-0.63626	-1.44787	-0.36245	0.144216	-0.86912
ZMO0669	ATP synthase B chain	atpG	-0.82645	-0.49142	-1.16148	-0.70602	-0.27396	-1.13809	-0.94688	-0.70889	-1.18487
ZMO1272	aldehyde dehydrogenases	astD	-0.28756	0.588731	-1.16386	-0.23768	1.07108	-1.54644	-0.33745	0.106384	-0.78128
ZMO1147	conserved hypothetical protein		-0.93533	-0.69853	-1.17212	-1.04533	-0.95001	-1.14065	-0.82533	-0.44705	-1.2036
ZMO1354	peptidoglycan-associated protein		-0.94063	-0.69594	-1.18532	-0.82449	-0.49856	-1.15042	-1.05677	-0.89333	-1.22022
ZMO1113	NADH dehydrogenase	ndh	-0.2544	0.677333	-1.18612	-0.10916	1.23174	-1.45006	-0.39963	0.122927	-0.92219
ZMO1808	conserved hypothetical protein		-0.64681	-0.1029	-1.19073	-0.80073	0.101009	-1.70246	-0.4929	-0.3068	-0.679
ZMO1452	arabinose efflux permease	araJ	-0.96043	-0.72975	-1.1911	-0.98669	-0.78364	-1.18975	-0.93416	-0.67586	-1.19246
ZMO0084	hypothetical protein		-0.19692	0.798246	-1.19208	-0.51401	0.832796	-1.86081	0.120171	0.763696	-0.52335
ZMO1222	dehydrogenase		-0.77164	-0.34275	-1.20053	-0.99092	-0.31973	-1.66211	-0.55235	-0.36576	-0.73894
ZMO1270	serine palmitoyltransferase		-0.55497	0.105429	-1.21537	-0.94292	0.0439	-1.92974	-0.16702	0.166958	-0.501
ZMO1409	fructose-1,6-bisphosphatase	cbbF	-0.61852	-0.0206	-1.21644	-0.39406	0.537181	-1.3253	-0.84298	-0.57838	-1.10758
ZMO1145	ribosomal protein L31	rpmE	-0.65796	-0.08851	-1.22741	-1.07755	-0.42547	-1.72964	-0.23836	0.248454	-0.72518
ZMO0571	ABC-type anion transport system		-0.48985	0.249177	-1.22888	-0.27516	0.772434	-1.32276	-0.70454	-0.27408	-1.13501
ZMO0878	protein-glutamate methylesterase	cheB	-0.98213	-0.72934	-1.23491	-0.69526	-0.30779	-1.08273	-1.269	-1.15089	-1.3871
ZMO1422	predicted Zn-dependent peptidase		-0.51973	0.197396	-1.23686	-0.53832	0.480256	-1.5569	-0.50114	-0.08546	-0.91682
ZMO0846	glutathione-regulated potassium-efflux system protein	kefB	-0.73084	-0.22477	-1.23691	-0.75182	-0.02898	-1.47465	-0.70986	-0.42055	-0.99917
ZMO1805	phosphoglycolate phosphatase	cbbZ	-0.80876	-0.37359	-1.24394	-1.0931	-0.14455	-2.04166	-0.52442	-0.60263	-0.44622
ZMO1016	ABC-type transport system periplasmic component		-0.85835	-0.46861	-1.24809	-0.91642	-0.34057	-1.49226	-0.80028	-0.59665	-1.00392
ZMO1812	NADH:ubiquinone oxidoreductase subunit	rnfC	-0.89122	-0.51856	-1.26388	-0.92717	-0.19887	-1.65546	-0.85527	-0.83824	-0.8723
ZMO0662	adenylosuccinate lyase	purB	-0.85394	-0.44135	-1.26654	-0.83826	-0.37368	-1.30285	-0.86962	-0.50902	-1.23023
ZMO0606	peptidoglycan hydrolase		-0.77268	-0.27137	-1.27399	-0.96236	-0.44096	-1.48376	-0.583	-0.10178	-1.06423
ZMO1533	conserved hypothetical protein		-0.26381	0.753131	-1.28075	-0.15045	0.754834	-1.05574	-0.37717	0.751427	-1.50577
ZMO1716	biopolymer transport ExbB protein	exbB	-0.73533	-0.18637	-1.28428	-0.95889	-0.28791	-1.62986	-0.51176	-0.08483	-0.93869
ZMO1776	aminopeptidase N	pepN	-0.92922	-0.5417	-1.31674	-0.7164	-0.39399	-1.03882	-1.14204	-0.68942	-1.59466
ZMO0806	leucyl aminopeptidase	pepA	-0.86551	-0.39957	-1.33145	-0.76144	0.009369	-1.53225	-0.96958	-0.8085	-1.13066
ZMO0607	flagellar P-ring protein precursor	flgI	-0.7601	-0.18782	-1.33237	-0.92826	-0.4106	-1.44591	-0.59194	0.034949	-1.21883
ZMO1584	recombinational DNA repair ATPase	recF	-0.271	0.793181	-1.33518	-0.23928	1.00381	-1.48238	-0.30272	0.582553	-1.18799
ZMO1714	biopolymer transport ExbD2 protein	exbD2	-0.53836	0.260911	-1.33764	-0.69274	0.056669	-1.44215	-0.38399	0.465154	-1.23312
ZMO0244	HU DNA-binding protein		-0.74774	-0.14547	-1.35	-1.27714	-0.44833	-2.10595	-0.21833	0.157383	-0.59405
ZMO0773	peptidyl-prolyl cis-trans isomerase		-0.59158	0.168694	-1.35186	-0.99743	-0.12119	-1.87366	-0.18574	0.458582	-0.83006
ZMO1740	conserved hypothetical protein		-0.90921	-0.45711	-1.36131	-1.12064	-0.6507	-1.59059	-0.69777	-0.26351	-1.13203
ZMO0538	adenylate kinase	adk	-0.66292	0.041545	-1.36738	-1.09564	-0.01129	-2.18	-0.23019	0.094378	-0.55476
ZMO1200	ribose 5-phosphate isomerase	rpiA	-0.83742	-0.30663	-1.36821	-0.79828	-0.10615	-1.4904	-0.87657	-0.50711	-1.24603
ZMO1910	ribosomal protein L25	rplY	-0.9085	-0.44387	-1.37314	-1.72251	-1.30602	-2.139	-0.0945	0.418286	-0.60728
ZMO0913	branched-chain amino acid aminotransferase	ilvE	-0.83881	-0.29266	-1.38495	-1.1118	-0.26096	-1.96264	-0.56581	-0.32436	-0.80727
ZMO1108	hypothetical protein		-0.77039	-0.15154	-1.38923	-0.65971	-0.16093	-1.15849	-0.88107	-0.14215	-1.61998
ZMO0064	carbohydrate-selective porin	oprB	-0.6512	0.112255	-1.41465	-1.18363	0.023998	-2.39125	-0.11877	0.200512	-0.43805
ZMO0801	membrane-fusion protein		-0.73777	-0.04855	-1.42698	-1.23738	-0.3653	-2.10946	-0.23815	0.26819	-0.7445
ZMO0674	conserved hypothetical protein		-0.33603	0.763996	-1.43605	-0.49055	0.844942	-1.82604	-0.18151	0.68305	-1.04606
ZMO0923	N-acetylglutamate synthase		-0.90921	-0.38141	-1.43701	-1.0196	-0.15624	-1.88296	-0.79882	-0.60659	-0.99106
ZMO1199	hypothetical protein		-0.93323	-0.42932	-1.43714	-1.0981	-0.66729	-1.5289	-0.76837	-0.19136	-1.34538
ZMO0021	electron transport protein	ykgF	-0.97915	-0.44257	-1.51573	-1.21245	-0.36008	-2.06482	-0.74586	-0.52506	-0.96665
ZMO1638	preprotein translocase subunit	secB	-0.77963	-0.04289	-1.51637	-0.56673	0.447804	-1.58126	-0.99253	-0.53358	-1.45148
ZMO0543	aconitate hydratase	acnA	-0.99307	-0.45203	-1.53411	-1.12776	-0.4607	-1.79482	-0.85838	-0.44336	-1.2734
ZMO1541	Fe2+ transport system protein B	feoB	-0.40219	0.73826	-1.54265	-0.30207	1.24213	-1.84628	-0.50231	0.234393	-1.23902
ZMO1684	phosphoserine aminotransferase	serC	-0.28835	0.987991	-1.56469	-0.19841	1.51535	-1.91217	-0.3783	0.460631	-1.21722
ZMO1673	putative oxidoreductase		-0.8637	-0.09604	-1.63135	-0.8627	0.259439	-1.98485	-0.86469	-0.45152	-1.27785
ZMO0914	5,10-methylene-tetrahydrofolate dehydrogenase	folD	-0.72393	0.184375	-1.63224	-0.87093	0.183709	-1.92557	-0.57693	0.18504	-1.33891
ZMO0341	oxidoreductase		-0.86885	-0.08706	-1.65064	-0.90771	0.182143	-1.99757	-0.82999	-0.35627	-1.3037
ZMO0987	DnaK suppressor protein		-0.75311	0.145859	-1.65208	-0.60054	0.549641	-1.75072	-0.90568	-0.25792	-1.55344
ZMO0309	oxidoreductase		-0.71777	0.220729	-1.65626	-0.41079	0.851658	-1.67324	-1.02475	-0.4102	-1.63929
ZMO0442	putative phosphatase		-0.68675	0.321563	-1.69506	-0.79727	0.72308	-2.31762	-0.57622	-0.07995	-1.07249
ZMO0298	conserved hypothetical protein		-0.51321	0.695945	-1.72236	-0.39393	1.14809	-1.93595	-0.63248	0.243795	-1.50876
ZMO1198	aminolevulinic acid synthase	hemA	-0.64853	0.437987	-1.73506	-0.47058	0.920505	-1.86167	-0.82649	-0.04453	-1.60845
ZMO0242	ATP synthase epsilon subunit	atpC	-0.96233	-0.12352	-1.80115	-0.67627	-0.18194	-1.17061	-1.2484	-0.06511	-2.43168
ZMO1540	Fe2+ transport system protein A	feoA	-0.79959	0.838072	-2.43726	-0.84657	1.31943	-3.01257	-0.75261	0.356719	-1.86195
ZMO0311	pyrroline-5-carboxylate reductase	proC	0.885185	0.895458	0.874913	1.34711	1.7449	0.949321	0.423258	0.046012	0.800504
ZMO0172	thiamine biosynthesis protein	thiC	0.469435	0.747146	0.191723	1.23078	2.05109	0.410476	-0.29191	-0.5568	-0.02703
ZMO1373	hypothetical protein		0.883945	0.992261	0.775628	1.22019	1.3761	1.06429	0.547695	0.608418	0.486971
ZMO1849	conserved hypothetical protein		0.456988	0.049358	0.864618	1.19391	1.0505	1.33733	-0.27994	-0.95178	0.391911
ZMO1033	cyclopropane fatty acid synthase	cfa	0.599808	0.856415	0.343202	1.18679	1.63478	0.738803	0.012826	0.078053	-0.0524
ZMO0903	Isopropylmalate/homocitrate/citramalate synthases	leuA	0.644556	0.760355	0.528757	1.11197	0.719634	1.50431	0.177143	0.801077	-0.44679
ZMO1304	conserved hypothetical protein		0.925119	0.876343	0.973895	1.05309	1.07178	1.03439	0.797151	0.680903	0.9134
ZMO1364	oxygen-independent coproporphyrinogen III oxidase	hemN	0.820921	0.713294	0.928549	1.03994	0.840142	1.23973	0.601906	0.586446	0.617367
ZMO0280	hypothetical protein		0.588478	0.959155	0.217802	1.03458	1.16166	0.907494	0.142377	0.756646	-0.47189
ZMO0099	1-acyl-sn-glycerol-3-phosphate acyltransferase	plsC	-0.73835	-0.8845	-0.59219	-1.00073	-1.30979	-0.69167	-0.47596	-0.45922	-0.49271
ZMO1052	phosphoribosylaminoimidazole-succinocarboxamide synthase	purC	-0.59432	-0.2171	-0.97153	-1.02516	-0.22285	-1.82747	-0.16347	-0.21135	-0.11559
ZMO1932	hypothetical protein		-0.85984	-0.91927	-0.80041	-1.04868	-1.00458	-1.09278	-0.67101	-0.83397	-0.50804
ZMO1146	(3R)-hydroxymyristoyl-[acyl carrier protein] dehydratase	mad	-0.84757	-0.70384	-0.9913	-1.08315	-1.13728	-1.02902	-0.61199	-0.27039	-0.95358
ZMO1897	preprotein translocase subunit	secF	-0.60528	-0.96251	-0.24804	-1.11035	-1.80801	-0.4127	-0.1002	-0.11702	-0.08338
ZMO0834	D-alanyl-D-alanine ligase	ddl	-0.95785	-0.96738	-0.94833	-1.12758	-1.08217	-1.17299	-0.78813	-0.85259	-0.72366
ZMO0119	Na+/H+ antiporter	nhaA	-0.02006	0.105705	-0.14582	-1.39373	-0.93209	-1.85537	1.35361	1.1435	1.56372
ZMO1772	NADPH:quinone oxidoreductase		0.325859	0.903631	-0.25191	0.614577	1.53066	-0.3015	0.037141	0.276605	-0.20232
ZMO0313	L-2-amino-thiazoline-4-carboxylic acid hydrolase		0.679051	0.838016	0.520087	0.934034	1.52581	0.342259	0.424068	0.150223	0.697914
ZMO0055	predicted permease		-0.09132	-0.02124	-0.16139	0.489796	1.4839	-0.50431	-0.67243	-1.52638	0.181521
ZMO0312	N-acyl-L-amino acid amidohydrolase		0.275025	0.724359	-0.17431	0.572345	1.48353	-0.33884	-0.0223	-0.03481	-0.00978
ZMO1424	ATP-dependent Clp protease	clpB	0.496678	0.775503	0.217853	0.980346	1.38371	0.576984	0.013011	0.167299	-0.14128
ZMO0157	2-hydroxyacid dehydrogenase	lhdA	0.064752	0.941449	-0.81194	0.22693	1.38051	-0.92665	-0.09743	0.502388	-0.69724
ZMO1730	serine acetyltransferase	cysE	0.727218	0.935246	0.519189	0.987686	1.3634	0.611967	0.466749	0.507088	0.426411
ZMO0734	exopolysaccharide production protein	pssB	0.19716	0.928233	-0.53391	0.159692	1.34107	-1.02168	0.234628	0.515399	-0.04614
ZMO0169	putative short chain oxidoreductase		0.214143	0.765189	-0.3369	0.555908	1.33208	-0.22026	-0.12762	0.198298	-0.45354
ZMO1570	formate acetyltransferase	pfl	0.081314	0.4225	-0.25987	0.597799	1.31033	-0.11473	-0.43517	-0.46533	-0.40501
ZMO0170	glycerophosphoryl diester phosphodiesterase	glpQ	0.447587	0.971481	-0.07631	0.621362	1.24639	-0.00367	0.273811	0.696568	-0.14895
ZMO1349	hypothetical protein		0.000301	0.858814	-0.85821	0.23198	1.20861	-0.74465	-0.23138	0.509014	-0.97177
ZMO1854	transcriptional regulator		0.727472	0.801849	0.653095	0.994412	1.18916	0.799665	0.460533	0.41454	0.506526
ZMO0750	pseudouridine synthase D large subunit	rluD	0.143529	0.803603	-0.51655	0.403013	1.17799	-0.37196	-0.11595	0.429221	-0.66113
ZMO1694	TonB-dependent receptor		0.305936	0.698249	-0.08638	0.374016	1.16406	-0.41603	0.237855	0.232437	0.243273
ZMO0171	TonB-dependent receptor		0.751991	0.916146	0.587837	0.923613	1.14685	0.700372	0.58037	0.685438	0.475301
ZMO1690	DnaJ-class molecular chaperone		-0.02092	0.663956	-0.70579	0.24968	1.14516	-0.6458	-0.29151	0.182754	-0.76578
ZMO1109	conserved hypothetical protein		0.089964	0.745511	-0.56558	0.037132	1.1096	-1.03534	0.142796	0.381421	-0.09583
ZMO0893	esterase		0.443018	0.858836	0.0272	0.600356	1.10686	0.093849	0.28568	0.610809	-0.03945
ZMO1689	dihydroorotase	pyrC	-0.00145	0.746953	-0.74986	-0.10645	1.10411	-1.31702	0.103549	0.389795	-0.1827
ZMO1629	conserved hypothetical protein		0.502623	0.737613	0.267632	0.747255	1.10071	0.393797	0.25799	0.374513	0.141468
ZMO1268	conserved hypothetical protein		0.584014	0.982889	0.185138	0.487345	1.08995	-0.11526	0.680683	0.87583	0.485535
ZMO1561	dehydrogenase		0.113182	0.798361	-0.572	0.260823	1.08469	-0.56304	-0.03446	0.512033	-0.58095
ZMO1578	dehydrogenase		0.39349	0.808534	-0.02155	0.57385	1.07897	0.068731	0.213129	0.538098	-0.11184
ZMO1207	nitrilase		0.278141	0.739945	-0.18366	0.301327	1.07198	-0.46933	0.254955	0.40791	0.101999
ZMO1641	conserved hypothetical protein		-0.10659	0.685744	-0.89891	0.113335	1.06209	-0.83542	-0.32651	0.309401	-0.96241
ZMO0133	conserved hypothetical protein		-0.00322	0.541882	-0.54832	0.002465	1.04428	-1.03935	-0.0089	0.039488	-0.05729
ZMO1630	hypothetical protein		0.094901	0.655713	-0.46591	0.233856	1.04124	-0.57353	-0.04405	0.270188	-0.3583
ZMO1566	conserved hypothetical protein		0.058119	0.542182	-0.42594	0.443623	1.04092	-0.15368	-0.32738	0.043441	-0.69821
ZMO0307	capsule polysaccharide export protein	kpsC	0.74387	0.894341	0.593399	0.890153	1.04085	0.73946	0.597586	0.747836	0.447337
ZMO0633	flagellar M-Ring protein	fliF	0.036852	0.737953	-0.66425	0.236273	1.04015	-0.5676	-0.16257	0.435759	-0.7609
ZMO1783	hypothetical protein		0.309609	0.895379	-0.27616	0.402701	1.03271	-0.22731	0.216518	0.758048	-0.32501
ZMO1691	conserved hypothetical membrane protein		0.769725	0.865151	0.674299	0.875015	1.02709	0.722944	0.664436	0.703216	0.625655
ZMO1381	conserved hypothetical protein		0.32049	0.875025	-0.23405	0.206403	1.01635	-0.60354	0.434577	0.733703	0.135451
ZMO0942	invertase A	invA	0.621838	0.855565	0.388111	0.648334	1.00882	0.287845	0.595342	0.702306	0.488377
ZMO1582	G:T/U mismatch-specific DNA glycosylase		0.830801	0.855923	0.805679	0.980736	1.00519	0.956286	0.680866	0.70666	0.655071
ZMO1847	ABC-type Fe3+ transport system permease component		0.770495	0.798282	0.742707	0.947505	1.00151	0.893504	0.593485	0.595059	0.59191
ZMO1905	glycerol-3-phosphate dehydrogenase	gpsA	0.041399	-0.60427	0.68707	-0.28433	-0.99738	0.428714	0.367133	-0.21116	0.945425
ZMO1922	capsule polysaccharide export protein	wcbO	-0.28126	-0.81244	0.249924	-0.43033	-1.0042	0.143545	-0.13219	-0.62069	0.356303
ZMO1768	diaminopimelate decarboxylase	lysA	-0.61127	-0.93637	-0.28617	-0.61732	-1.0095	-0.22514	-0.60522	-0.86324	-0.3472
ZMO0017	tRNA and rRNA cytosine-C5-methylase		-0.39071	-0.58931	-0.1921	-0.70737	-1.00952	-0.40522	-0.07404	-0.16911	0.021026
ZMO1627	probable GTPase		-0.54965	-0.60131	-0.49798	-0.72378	-1.01361	-0.43394	-0.37552	-0.18901	-0.56203
ZMO1713	ribosomal protein S21	rpsU	-0.37626	-0.74337	-0.00914	-0.54486	-1.01503	-0.07469	-0.20766	-0.47172	0.056398
ZMO1294	putative sugar phosphate isomerase		-0.46727	-0.86941	-0.06512	-0.52485	-1.02053	-0.02917	-0.40968	-0.7183	-0.10107
ZMO1176	hypothetical protein		-0.14073	-0.74149	0.460038	-0.17288	-1.02678	0.681009	-0.10857	-0.45621	0.239067
ZMO1516	ribosomal protein L35	rpmI	-0.54005	-0.83022	-0.24988	-0.74346	-1.02935	-0.45758	-0.33664	-0.63109	-0.04218
ZMO1492	hypothetical protein		-0.23183	-0.76886	0.305197	-0.19184	-1.03186	0.648178	-0.27183	-0.50587	-0.03778
ZMO1589	conserved hypothetical protein		-0.16233	-0.65298	0.328315	-0.07743	-1.03665	0.881777	-0.24723	-0.26931	-0.22515
ZMO0575	N6-adenine-specific methylase	mboA	-0.42413	-0.55604	-0.29222	-0.73559	-1.0656	-0.40557	-0.11266	-0.04647	-0.17886
ZMO1933	type I restriction-modification enzyme S subunit		-0.80488	-0.92335	-0.68641	-0.98359	-1.07044	-0.89674	-0.62617	-0.77626	-0.47609
ZMO1414	metal-dependent protease		-0.02438	-0.9322	0.883437	0.201475	-1.08094	1.48389	-0.25024	-0.78347	0.282989
ZMO1467	ABC-2 transporter		-0.06496	-0.56779	0.437865	-0.20101	-1.08311	0.681094	0.071083	-0.05247	0.194636
ZMO0019	conserved hypothetical protein		-0.63942	-0.94273	-0.3361	-0.77598	-1.09097	-0.461	-0.50285	-0.79448	-0.21121
ZMO1332	hypothetical protein		-0.11777	-0.73833	0.502787	-0.19596	-1.09451	0.702591	-0.03958	-0.38214	0.302983
ZMO0198	protein chain release factor B	rf-2	-0.69186	-0.92647	-0.45725	-0.85902	-1.09589	-0.62215	-0.5247	-0.75706	-0.29235
ZMO1889	SAM-dependent methyltransferases		-0.05725	-0.7722	0.657704	-0.27568	-1.10499	0.553642	0.161185	-0.4394	0.761766
ZMO1366	ribosomal protein S4	rpsD	-0.5138	-0.71293	-0.31466	-0.78581	-1.10503	-0.46659	-0.24178	-0.32084	-0.16272
ZMO0360	rod shape-determining protein	mrdB	-0.22741	-0.676	0.221178	-0.43587	-1.10952	0.237776	-0.01895	-0.24248	0.204581
ZMO0187	3-deoxy-D-arabino-heptulosonate 7-phosphate synthase	aroH	-0.73229	-0.89631	-0.56828	-0.94468	-1.11424	-0.77512	-0.51991	-0.67838	-0.36144
ZMO1963	citrate synthase	gltA	-0.61655	-0.85348	-0.37963	-0.84937	-1.11742	-0.58133	-0.38374	-0.58954	-0.17793
ZMO0830	cell division protein	ftsW	-0.77705	-0.94294	-0.61116	-0.89072	-1.11816	-0.66328	-0.66339	-0.76773	-0.55905
ZMO1160	phosphatidylserine decarboxylase	psd	-0.48503	-0.85759	-0.11247	-0.55582	-1.14896	0.037321	-0.41423	-0.56621	-0.26225
ZMO0293	metabolite/sugar transport protein		-0.08556	-0.47966	0.308543	-0.29491	-1.15249	0.562666	0.1238	0.193178	0.054421
ZMO0503	putative dolichol-phosphate mannosyltransferase	dpm1	-0.8128	-0.76438	-0.86122	-0.96035	-1.15356	-0.76714	-0.66524	-0.37519	-0.95529
ZMO1020	diaminopimelate/ornithine decarboxylase	lysA	-0.78518	-0.92717	-0.64318	-0.82325	-1.18851	-0.458	-0.7471	-0.66583	-0.82836
ZMO1510	protein chain release factors methylase subunit		-0.31126	-0.94906	0.326546	-0.41121	-1.19114	0.368723	-0.2113	-0.70698	0.284369
ZMO1159	phosphatidylserine synthase	pssA	-0.04815	-0.83878	0.742474	-0.1413	-1.19995	0.917346	0.044997	-0.47761	0.567602
ZMO0446	putative alginate O-acetyltransferase	algI	-0.46741	-0.99416	0.059334	-0.44742	-1.22133	0.326495	-0.48741	-0.767	-0.20783
ZMO1014	translation initiation factor 1	infA	-0.64995	-0.92546	-0.37443	-0.62595	-1.22601	-0.0259	-0.67395	-0.62492	-0.72297
ZMO1912	GTPase		-0.18204	-0.88956	0.525491	-0.63887	-1.40057	0.122823	0.2748	-0.37856	0.92816
ZMO0494	MFS permease		-0.10642	-0.66465	0.451807	-0.54872	-1.40153	0.304094	0.335876	0.072232	0.59952
ZMO1511	conserved hypothetical protein		0.040499	-0.62303	0.704023	0.537862	-0.53364	1.60936	-0.45686	-0.71241	-0.20132
ZMO1470	conserved hypothetical protein		0.822616	0.708223	0.937009	0.975217	0.515226	1.43521	0.670015	0.901219	0.438812
ZMO1233	mannose-6-phosphate isomerase	pmi	0.625961	0.26249	0.989431	0.78598	0.176905	1.39505	0.465942	0.348076	0.583807
ZMO0222	conserved hypothetical protein		0.762483	0.609287	0.915679	0.907607	0.428819	1.38639	0.61736	0.789755	0.444964
ZMO0742	hypothetical protein		0.447726	-0.01057	0.906021	0.538548	-0.3079	1.385	0.356905	0.286764	0.427045
ZMO1215	hypothetical protein		0.62469	0.325254	0.924127	0.881957	0.425208	1.33871	0.367424	0.225299	0.509549
ZMO0488	probable GTP binding protein		0.426984	0.015929	0.838039	0.711134	0.111231	1.31104	0.142834	-0.07937	0.365041
ZMO1329	predicted sugar kinase		0.132458	-0.61267	0.877589	0.221001	-0.86756	1.30956	0.043915	-0.35779	0.445616
ZMO1670	hypothetical protein		0.241471	-0.37415	0.857094	0.403704	-0.4853	1.2927	0.079237	-0.26301	0.421484
ZMO0347	hypothetical protein		0.566209	0.180206	0.952211	0.761323	0.253047	1.2696	0.371094	0.107365	0.634823
ZMO1188	ubiquinone methyltransferase	ubiE	0.513492	0.224798	0.802186	0.710283	0.179125	1.24144	0.316701	0.270471	0.36293
ZMO0979	TonB-dependent receptor		0.690515	0.426	0.95503	0.820323	0.399417	1.24123	0.560707	0.452583	0.668832
ZMO0613	flagellar cell-proximal portion protein	flgC	0.615175	0.334315	0.896035	0.809949	0.401769	1.21813	0.4204	0.26686	0.57394
ZMO1396	hypothetical protein		0.441205	0.196413	0.685996	0.983096	0.749197	1.217	-0.10069	-0.35637	0.154998
ZMO0266	hypothetical protein		0.568795	0.182951	0.954639	0.76889	0.323864	1.21392	0.3687	0.042039	0.695362
ZMO0718	transcription elongation factor	greB	0.600386	0.3642	0.836573	0.850983	0.490409	1.21156	0.34979	0.237992	0.461588
ZMO0140	protein-tyrosine-phosphatase	ptpA	0.503026	0.076639	0.929412	0.859179	0.507806	1.21055	0.146872	-0.35453	0.648272
ZMO0546	sulfate permease		0.662077	0.367712	0.956443	0.689795	0.180831	1.19876	0.634359	0.554592	0.714126
ZMO1180	sugar kinase		0.518853	0.078721	0.958985	0.599346	0.015613	1.18308	0.438359	0.141829	0.73489
ZMO0981	ABC-type uncharacterized transport system		0.624322	0.31409	0.934554	0.702708	0.241338	1.16408	0.545937	0.386842	0.705031
ZMO0953	hypothetical protein		0.77098	0.599212	0.942748	0.856739	0.55361	1.15987	0.685221	0.644814	0.725628
ZMO1413	acetyltransferase		0.280392	-0.27648	0.837265	0.474733	-0.20937	1.15883	0.086051	-0.3436	0.5157
ZMO1736	hypothetical protein		0.388711	0.032014	0.745409	0.59319	0.030568	1.15581	0.184232	0.033461	0.335004
ZMO1775	hypothetical protein		0.324543	-0.15377	0.802853	0.524163	-0.08838	1.1367	0.124923	-0.21916	0.469001
ZMO0747	conserved hypothetical protein		0.444852	0.234087	0.655617	0.712203	0.29444	1.12997	0.177501	0.173734	0.181269
ZMO1221	conserved hypothetical protein		0.11044	-0.54595	0.766833	0.220519	-0.68679	1.12783	0.00036	-0.40511	0.405835
ZMO1815	TonB-dependent receptor		0.686706	0.534539	0.838873	0.821272	0.52967	1.11288	0.55214	0.539409	0.564871
ZMO1836	nitrogenase stabilizing/protective protein	nifW	0.684812	0.556223	0.813402	0.711154	0.316234	1.10607	0.658471	0.796212	0.520731
ZMO0192	putative Zn-dependent protease		0.439597	-0.05904	0.938228	0.527014	-0.05067	1.1047	0.352179	-0.0674	0.771759
ZMO1646	transcription-repair coupling factor		0.781472	0.590256	0.972689	0.882643	0.676192	1.08909	0.680302	0.50432	0.856284
ZMO0626	flagellar-specific RNA polymerase sigma factor	fliA	0.490816	0.162703	0.818929	0.404144	-0.27551	1.08379	0.577489	0.600912	0.554066
ZMO1758	DNA uptake lipoprotein		0.173148	-0.22461	0.570909	0.50811	-0.06417	1.08039	-0.16181	-0.38506	0.06143
ZMO1867	putative transcriptional regulator		0.518398	0.126515	0.910281	0.565028	0.049933	1.08012	0.471767	0.203096	0.740438
ZMO1403	membrane protein		0.664227	0.414529	0.913924	0.94261	0.805696	1.07952	0.385844	0.023362	0.748325
ZMO1371	hypothetical protein		0.461367	-0.024	0.946736	0.523926	-0.02447	1.07233	0.398807	-0.02353	0.821146
ZMO1249	hypothetical protein		0.532776	0.226043	0.839509	0.534782	0.000438	1.06913	0.53077	0.451647	0.609892
ZMO0818	putative 6-pyruvol tetrahydrobiopterin synthase	ygcM	0.862006	0.843075	0.880937	0.89627	0.723958	1.06858	0.827741	0.962191	0.693292
ZMO0274	sigma54 homolog	rpoN1	0.602138	0.409731	0.794546	0.90995	0.75423	1.06567	0.294327	0.065231	0.523423
ZMO1735	LPS glycosyltransferase		0.459416	0.153805	0.765027	0.546607	0.064344	1.02887	0.372224	0.243265	0.501183
ZMO0719	transglycosylase		0.38376	0.115959	0.651562	0.771715	0.522939	1.02049	-0.00419	-0.29102	0.282633
ZMO1232	glycosyltransferase		0.665619	0.416204	0.915035	0.611998	0.216069	1.00793	0.719241	0.616338	0.822143
ZMO0225	homoserine acetyltransferase	metX	-0.11932	-0.84039	0.60174	0.186688	-0.63406	1.00744	-0.42533	-1.04671	0.196038
ZMO0954	hypothetical protein		0.547872	0.303617	0.792127	0.680183	0.354871	1.0055	0.41556	0.252362	0.578758
ZMO1750	conserved hypothetical protein		-0.36629	-0.21627	-0.51632	-0.49295	0.009871	-0.99577	-0.23964	-0.44241	-0.03687
ZMO1718	conserved hypothetical protein		-0.18102	0.267772	-0.62982	-0.35955	0.281817	-1.00091	-0.0025	0.253727	-0.25872
ZMO1895	sugar kinase		-0.28833	-0.0397	-0.53696	-0.78549	-0.56287	-1.00811	0.208828	0.48347	-0.06581
ZMO1929	60 kDa chaperonin, GroEL	groEL	-0.66017	-0.817	-0.50334	-0.97327	-0.93688	-1.00967	-0.34706	-0.69711	0.002998
ZMO1217	hypothetical protein		0.005164	0.844119	-0.83379	-0.03191	0.947125	-1.01095	0.042241	0.741114	-0.65663
ZMO0246	ATP-dependent protease HslVU peptidase subunit	hslV	-0.76253	-0.55194	-0.97312	-0.53621	-0.04294	-1.02948	-0.98885	-1.06094	-0.91676
ZMO0738	thiazole biosynthesis protein	thiG	-0.45037	-0.03368	-0.86706	-0.43648	0.161948	-1.03491	-0.46426	-0.22931	-0.6992
ZMO1269	conserved hypothetical protein		-0.07362	0.669806	-0.81706	-0.14507	0.744866	-1.03501	-0.00218	0.594746	-0.5991
ZMO0197	membrane carboxypeptidase		-0.80078	-0.66113	-0.94042	-0.76329	-0.491	-1.03559	-0.83826	-0.83126	-0.84525
ZMO0970	putative purine nucleoside permease		-0.70196	-0.57397	-0.82996	-0.78028	-0.52429	-1.03626	-0.62365	-0.62365	-0.62365
ZMO0516	translation elongation factor		-0.81198	-0.71121	-0.91274	-0.94277	-0.84884	-1.0367	-0.68118	-0.57358	-0.78878
ZMO0716	conserved hypothetical protein		-0.71254	-0.71027	-0.71481	-0.92943	-0.8199	-1.03895	-0.49565	-0.60064	-0.39066
ZMO1353	conserved hypothetical protein		-0.04641	0.49483	-0.58765	-0.27563	0.503878	-1.05514	0.182816	0.485782	-0.12015
ZMO0844	conserved hypothetical protein		-0.34642	-0.0194	-0.67344	-0.31942	0.417599	-1.05644	-0.37341	-0.45639	-0.29044
ZMO1934	type I restriction-modification enzyme M subunit		-0.89604	-0.86539	-0.9267	-0.9811	-0.90395	-1.05825	-0.81099	-0.82682	-0.79515
ZMO1789	hypothetical protein		-0.25819	0.215743	-0.73213	-0.4316	0.198033	-1.06124	-0.08478	0.233453	-0.40302
ZMO1441	glycine oxidase		-0.60342	-0.21517	-0.99167	-0.61606	-0.16361	-1.0685	-0.59078	-0.26672	-0.91484
ZMO0570	ribosomal protein L11 methylase	prmA	-0.61402	-0.44591	-0.78212	-0.75847	-0.4413	-1.07563	-0.46957	-0.45053	-0.48862
ZMO1491	putative outer membrane protein		-0.57982	-0.4125	-0.74715	-0.63591	-0.1947	-1.07713	-0.52374	-0.6303	-0.41717
ZMO1930	integrase	intZ	-0.25544	0.121909	-0.63278	-0.55172	-0.00353	-1.09991	0.040846	0.247347	-0.16565
ZMO0427	selenocysteine lyase	csdB	-0.70054	-0.45018	-0.95089	-0.66342	-0.19606	-1.13079	-0.73765	-0.70431	-0.77099
ZMO0567	succinyl-CoA synthetase alpha subunit	sucD	-0.06293	0.561433	-0.68729	-0.19398	0.743104	-1.13107	0.06813	0.379762	-0.2435
ZMO0137	conserved hypothetical protein		-0.12463	0.599695	-0.84895	-0.2452	0.650497	-1.1409	-0.00406	0.548892	-0.55701
ZMO0424	ABC transporter ATP-binding protein		-0.21323	0.456474	-0.88294	-0.3397	0.464799	-1.14419	-0.08677	0.448148	-0.62169
ZMO0831	UDP-N-acetylglucosamine:LPS N-acetylglucosamine transferase	murG	-0.85174	-0.71711	-0.98637	-0.91476	-0.68434	-1.14518	-0.78872	-0.74988	-0.82756
ZMO1309	leucyl aminopeptidase	pepA	-0.14269	0.465903	-0.75127	-0.23419	0.68148	-1.14987	-0.05118	0.250325	-0.35268
ZMO1763	hypothetical protein		-0.28406	0.207642	-0.77576	-0.48151	0.190517	-1.15353	-0.08661	0.224767	-0.39798
ZMO1265	metal-binding protein		0.058276	0.521854	-0.4053	-0.1672	0.829495	-1.16389	0.283752	0.214214	0.353289
ZMO0075	predicted phosphate starvation-inducible protein	phoH	-0.85582	-0.74527	-0.96637	-0.94273	-0.71868	-1.16678	-0.76891	-0.77186	-0.76597
ZMO1969	conserved hypothetical protein		0.16779	0.616887	-0.28131	-0.58346	0.000726	-1.16764	0.91904	1.23305	0.605031
ZMO0081	chemotaxis response regulator protein	cheB	-0.61654	-0.4477	-0.78537	-0.82346	-0.474	-1.17291	-0.40962	-0.4214	-0.39783
ZMO1507	inorganic pyrophosphatase	ppa	-0.55307	-0.21405	-0.89209	-0.96109	-0.7412	-1.18097	-0.14505	0.3131	-0.60321
ZMO1276	hypothetical protein		-0.48316	-0.09763	-0.86869	-0.64315	-0.09003	-1.19627	-0.32316	-0.10522	-0.54111
ZMO0896	conserved hypothetical protein		-0.90152	-0.88491	-0.91813	-0.9743	-0.74703	-1.20156	-0.82874	-1.02279	-0.63469
ZMO0040	dephospho-CoA kinase	coaE	-0.60944	-0.30726	-0.91163	-0.74113	-0.27561	-1.20664	-0.47776	-0.3389	-0.61661
ZMO1757	gluconate kinase	gntK	-0.11252	0.671628	-0.89667	-0.13028	0.966902	-1.22747	-0.09476	0.376353	-0.56587
ZMO1196	permease		-0.28153	0.232478	-0.79553	-0.45295	0.352404	-1.2583	-0.11011	0.112551	-0.33277
ZMO0615	hypothetical protein		-0.55178	-0.17283	-0.93073	-0.70044	-0.1384	-1.26248	-0.40312	-0.20727	-0.59898
ZMO0542	ribosomal protein L17	rplQ	-0.53769	-0.35736	-0.71802	-0.93869	-0.55949	-1.31789	-0.13668	-0.15522	-0.11814
ZMO0558	dehydrogenase		-0.64424	-0.40083	-0.88765	-0.86259	-0.38578	-1.33939	-0.42589	-0.41587	-0.4359
ZMO0432	arginase/agmatinase/formimionoglutamate hydrolase	rocF	-0.21414	0.372355	-0.80064	-0.47612	0.39666	-1.34891	0.047841	0.348051	-0.25237
ZMO0869	phytoene synthase-related protein		-0.64373	-0.33152	-0.95594	-0.82476	-0.27774	-1.37177	-0.4627	-0.3853	-0.5401
ZMO1671	conserved hypothetical protein		-0.19042	0.557862	-0.9387	-0.32204	0.730797	-1.37487	-0.0588	0.384928	-0.50253
ZMO1955	malic enzyme	yqkJ	-0.51631	-0.33937	-0.69324	-0.90197	-0.40963	-1.3943	-0.13065	-0.26912	0.007817
ZMO0058	hypothetical protein		0.461385	0.948825	-0.02606	-0.33136	0.755126	-1.41785	1.25413	1.14252	1.36574
ZMO0961	cytochrome c-552 precursor	cyc_c55	-0.54571	-0.13778	-0.95364	-0.71399	-0.01	-1.41799	-0.37743	-0.26556	-0.48929
ZMO1952	3-methyl-2-oxobutanoate hydroxymethyltransferase	panB	-0.34482	0.140941	-0.83058	-0.70854	0.007688	-1.42477	0.018902	0.274195	-0.23639
ZMO1619	conserved hypothetical protein		-0.21183	0.367992	-0.79164	-0.6782	0.070327	-1.42673	0.254548	0.665657	-0.15656
ZMO0287	putative transport protein		-0.25765	0.202818	-0.71812	-0.72979	-0.02339	-1.43619	0.214483	0.429024	-5.77e-05
ZMO0799	conserved hypothetical protein		-0.47215	-0.01044	-0.93386	-0.93482	-0.40116	-1.46849	-0.00948	0.380277	-0.39924
ZMO0106	3-isopropylmalate dehydratase small subunit	leuD	-0.09661	0.489359	-0.68257	-0.71516	0.137739	-1.56805	0.521942	0.84098	0.202904
ZMO1382	putative aminotransferase		-0.11328	0.738494	-0.96506	-0.57207	0.809644	-1.95378	0.345501	0.667344	0.023659
ZMO0699	hypothetical protein		0.800995	0.827206	0.774784	0.300037	0.226124	0.37395	1.30195	1.42829	1.17562
ZMO0536	ribosomal protein L15	rplO	0.756982	0.866826	0.647138	0.235036	0.418675	0.051397	1.27893	1.31498	1.24288
ZMO0371	aspartate racemase	asr	0.887331	0.97486	0.799801	0.618379	0.702711	0.534048	1.15628	1.24701	1.06556
ZMO1181	N-formylglutamate amidohydrolase	hutG	0.81063	0.941909	0.679352	0.472692	0.835242	0.110143	1.14857	1.04858	1.24856
ZMO0031	TonB-dependent receptor		0.920245	0.935358	0.905132	0.704126	0.692127	0.716126	1.13636	1.17859	1.09414
ZMO0120	conserved hypothetical protein		0.587184	0.820378	0.353989	0.095805	0.491306	-0.2997	1.07856	1.14945	1.00767
ZMO0912	conserved hypothetical protein		0.902769	0.952777	0.85276	0.743471	0.563535	0.923407	1.06207	1.34202	0.782114
ZMO1915	putative biotin synthesis protein	bioD	0.722979	0.528718	0.91724	0.415803	0.090005	0.741601	1.03015	0.967431	1.09288
ZMO1924	collagenase		0.662749	0.521607	0.803891	0.300116	0.388071	0.212161	1.02538	0.655143	1.39562
ZMO0967	nucleoside permease		-0.83113	-0.81452	-0.84774	-0.66117	-0.60401	-0.71832	-1.0011	-1.02503	-0.97716
ZMO0928	conserved hypothetical protein		-0.8393	-0.98687	-0.69174	-0.65983	-0.7838	-0.53586	-1.01877	-1.18993	-0.84762
ZMO1456	LysE family efflux protein		-0.59782	-0.4962	-0.69945	-0.15223	0.201572	-0.50604	-1.04342	-1.19396	-0.89287
ZMO0853	peptidyl-prolyl cis-trans isomerase		-0.91596	-0.93575	-0.89616	-0.66567	-0.449	-0.88235	-1.16625	-1.42251	-0.90998
ZMO0661	DnaJ molecular chaperone	dnaJ	-0.75171	-0.80883	-0.69458	-0.25748	-0.38773	-0.12723	-1.24593	-1.22993	-1.26194
ZMO1358	ribosomal protein S20		0.458473	0.966872	-0.04993	0.084311	0.547796	-0.37917	0.832635	1.38595	0.279322
ZMO0392	hypothetical protein		0.699007	0.924292	0.473721	0.650196	0.593043	0.707349	0.747817	1.25554	0.240094
ZMO0635	flagellar motor switch protein	fliG	0.382137	0.941311	-0.17704	-0.01039	0.640864	-0.66164	0.774664	1.24176	0.307571
ZMO0603	flagellar chemotaxis protein	motA	0.513531	0.927867	0.099195	0.227525	0.620149	-0.1651	0.799538	1.23558	0.363491
ZMO0673	recombinational DNA repair protein		0.719323	0.798052	0.640594	0.513591	0.362801	0.66438	0.925055	1.2333	0.616808
ZMO1019	putative deoxyhypusine synthase	dys	0.065795	0.568431	-0.43684	-0.48888	0.006248	-0.98401	0.62047	1.13061	0.110326
ZMO0745	conserved hypothetical protein		0.666299	0.976934	0.355664	0.611316	0.839072	0.38356	0.721282	1.1148	0.327768
ZMO0381	hypothetical protein		0.420987	0.768857	0.073116	0.337904	0.48552	0.190289	0.504069	1.05219	-0.04406
ZMO1315	conserved hypothetical protein		0.770002	0.789082	0.750922	0.598697	0.52896	0.668434	0.941307	1.0492	0.83341
ZMO0800	conserved hypothetical protein		0.181374	0.750498	-0.38775	-0.08007	0.486127	-0.64628	0.442822	1.01487	-0.12922
ZMO0994	hypothetical protein		0.669853	0.967639	0.372066	0.458535	0.920856	-0.00379	0.88117	1.01442	0.747918
ZMO1114	uracil-DNA glycosylase	ung	0.661616	0.862077	0.461154	0.687895	0.72819	0.6476	0.635337	0.995965	0.274709
ZMO0475	riboflavin synthase alpha chain	ribC	-0.77514	-0.66163	-0.88866	-0.64079	-0.32033	-0.96125	-0.9095	-1.00293	-0.81606
ZMO1194	DNA processing chain A		-0.84	-0.90975	-0.77024	-0.83161	-0.8057	-0.85752	-0.84838	-1.0138	-0.68296
ZMO1142	thioredoxin reductase	trxB	-0.18566	-0.66094	0.289606	-0.07023	-0.30558	0.165123	-0.3011	-1.01629	0.41409
ZMO1391	sphingosine kinase		-0.82057	-0.9709	-0.67024	-0.85336	-0.90195	-0.80476	-0.78779	-1.03986	-0.53572
ZMO1683	periplasmic L-asparaginase II	ansA	-0.39978	-0.8107	0.011148	0.098277	-0.56761	0.76416	-0.89783	-1.0538	-0.74186
ZMO0439	pseudouridylate synthase	rluC	-0.62733	-0.98584	-0.26882	-0.56984	-0.91526	-0.22442	-0.68481	-1.05641	-0.31321
ZMO1660	hypothetical protein		-0.59428	-0.61031	-0.57824	-0.21515	-0.15583	-0.27446	-0.97341	-1.06479	-0.88202
ZMO0709	phosphoribosylaminoimidazole synthetase	purM	-0.90101	-0.94224	-0.85979	-0.87601	-0.7758	-0.97622	-0.92602	-1.10868	-0.74336
ZMO0431	tetrahydrodipicolinate N-succinyltransferase	dapD	-0.79119	-0.73713	-0.84524	-0.65652	-0.36099	-0.95205	-0.92585	-1.11328	-0.73843
ZMO1369	peptidylarginine deiminase		-0.88723	-0.90617	-0.86829	-0.79436	-0.69726	-0.89146	-0.9801	-1.11507	-0.84513
ZMO1618	carbamoyl-phosphate synthase small chain	carA	-0.32487	-0.84928	0.199541	0.064156	-0.52305	0.651363	-0.71389	-1.17551	-0.25228
ZMO0004	ATP sulfurylase N subunit	cysN	-0.15866	-0.42802	0.110698	0.117933	0.321071	-0.0852	-0.43526	-1.17712	0.3066
ZMO0006	siroheme synthase	cysG	-0.33242	-0.52076	-0.14409	-0.02383	0.267444	-0.31509	-0.64102	-1.30897	0.026921
ZMO1927	periplasmic serine protease	sppA	0.544698	0.52623	0.563167	0.102187	0.111389	0.092985	0.98721	0.941071	1.03335
ZMO0060	hypothetical protein		0.629889	0.297671	0.962106	0.387752	-0.14503	0.920533	0.872025	0.74037	1.00368
ZMO0681	conserved hypothetical protein		0.766298	0.614902	0.917695	0.570696	0.497435	0.643957	0.961901	0.732369	1.19143
ZMO0927	leu/phe-tRNA-protein transferase	aat	0.730052	0.658727	0.801376	0.633597	0.725166	0.542028	0.826507	0.592288	1.06072
ZMO1977	MFS permease		0.511801	0.150777	0.872825	0.106099	-0.1727	0.384893	0.917503	0.474249	1.36076
ZMO1958	hypothetical protein		0.466374	0.222841	0.709907	0.084986	-0.02015	0.190123	0.847761	0.465833	1.22969
ZMO1966	conserved hypothetical protein		0.62905	0.336949	0.92115	0.399442	0.22931	0.569574	0.858658	0.444589	1.27273
ZMO1986	TonB-dependent receptor		0.664315	0.387479	0.941151	0.554714	0.351713	0.757715	0.773916	0.423244	1.12459
ZMO0007	3-phosphoadenosine 5-phosphosulfate reductase	cysH	0.607764	0.456574	0.758954	0.458474	0.54626	0.370687	0.757055	0.366888	1.14722
ZMO1005	adenine-specific methyltransferase	babI	0.541343	0.309231	0.773456	0.398969	0.265258	0.532679	0.683718	0.353203	1.01423
ZMO0890	lysyl-tRNA synthetase	lysS	0.617135	0.295868	0.938403	0.568182	0.329353	0.807011	0.666089	0.262382	1.0698
ZMO1264	putative mandelate racemase	rspA	0.770305	0.58082	0.95979	0.945561	0.982966	0.908156	0.595049	0.178674	1.01142
ZMO0111	ABC transporter		0.330025	-0.30316	0.963212	0.21217	-0.3463	0.770644	0.44788	-0.26002	1.15578
ZMO1703	2-polyprenyl-6-methoxyphenol hydroxylase		-0.35233	0.178033	-0.8827	-0.02429	0.644222	-0.6928	-0.68037	-0.28816	-1.07259
ZMO1754	NAD-dependent aldehyde dehydrogenase	ssdA	-0.45155	-0.03159	-0.87151	-0.06839	0.242492	-0.37927	-0.83471	-0.30567	-1.36375
ZMO0572	ABC-type nitrate/sulfonate/bicarbonate transport system		-0.29534	0.317693	-0.90837	0.145793	0.959178	-0.66759	-0.73647	-0.32379	-1.14916
ZMO1587	conserved hypothetical protein		-0.32264	-0.18518	-0.46011	0.106577	0.016767	0.196387	-0.75186	-0.38712	-1.1166
ZMO1208	hypothetical protein		-0.63529	-0.4668	-0.80379	-0.49363	-0.43076	-0.5565	-0.77696	-0.50284	-1.05107
ZMO1330	hypothetical protein		-0.79165	-0.69944	-0.88386	-0.65204	-0.78749	-0.51659	-0.93126	-0.61139	-1.25113
ZMO1693	chorismate synthase	aroC	-0.70626	-0.44681	-0.96572	-0.46043	-0.24702	-0.67383	-0.9521	-0.6466	-1.2576
ZMO0652	flagellar protein	fliS	-0.61591	-0.34729	-0.88453	-0.24171	-0.03377	-0.44964	-0.99011	-0.6608	-1.31941
ZMO1405	two-component response regulator		-0.56532	-0.28395	-0.84669	-0.20147	0.105952	-0.5089	-0.92917	-0.67386	-1.18448
ZMO0406	ABC-type multidrug transport system		-0.78409	-0.66376	-0.90441	-0.7062	-0.6036	-0.80881	-0.86197	-0.72393	-1.00001
ZMO0176	transketolase	tklB	-0.63519	-0.61558	-0.6548	-0.29446	-0.32198	-0.26693	-0.97592	-0.90917	-1.04266

## Sheet: Additional_File_13B
Additional_File_13B. Transcriptomics profiling difference with the presence of NaCl, NaAc and the difference between NaAc and NaCl (NaAc/NaCl) .
135 NaCl-specific genes in RM in ZM4
SEQ_ID	Gene_ID	Product	Gene	(ZM4 RM_ NaCl/Control)	(ZM4 Exp RM_ NaCl/Control)	(ZM4 Stationary RM_ NaCl/Control)	(ZM4 RM_NaAc/Control)	(ZM4 Exp RM_NaAc/Control)	(ZM4 Stationary RM_NaAc/Control)	(RM_NaAc/NaCl)	(Exp RM_NaAc/NaCl)	(Stationary RM_NaAc/NaCl)	(AcR RM_NaAc/NaCl)	(AcR Exp RM_NaAc/NaCl)	(AcR Stationary RM_NaAc/NaCl)	(ZM4 RM_NaAc/NaCl)	(ZM4 Exp RM_NaAc/NaCl)	(ZM4 Stationary RM_NaAc/NaCl)
47 genes significantly upregulated with the supplementation of NaCl in RM compared to RM only.
NT01ZM0052	ZMO0055	predicted permease		1.46893	3.13687	-0.19901	1.97142	3.32707	0.61577	0.495028	0.054836	0.935221	0.487564	-0.08054	1.05566	0.502493	0.190209	0.814777
NT01ZM0005	ZMO0005	ATP sulfurylase D subunit	cysD	1.5138	2.70223	0.32538	1.73187	2.51774	0.94599	0.47714	0.16444	0.789841	0.736217	0.513369	0.959066	0.218064	-0.18449	0.620616
NT01ZM0006	ZMO0006	siroheme synthase	cysG	1.46236	2.5493	0.37541	1.55912	2.27789	0.84035	0.225005	0.000482	0.449528	0.353246	0.272374	0.434117	0.096764	-0.27141	0.46494
NT01ZM0004	ZMO0004	ATP sulfurylase N subunit	cysN	1.34257	2.31333	0.3718	1.51588	2.16025	0.87152	0.433767	0.129899	0.737635	0.694216	0.412884	0.975547	0.173318	-0.15309	0.499722
NT01ZM0771	ZMO0748	cysteine synthase	cysK	1.53921	2.18617	0.89226	1.95101	2.68653	1.21549	0.203054	0.265481	0.140627	-0.00569	0.030597	-0.04198	0.411797	0.500364	0.32323
NT01ZM0008	ZMO0008	sulfite reductase beta-component	cysI	1.3306	1.75455	0.90665	1.63726	1.92603	1.34849	0.660034	0.66337	0.656697	1.0134	1.15526	0.871551	0.306663	0.171482	0.441844
NT01ZM0009	ZMO0009	sulfite reductase alpha-component	cysJ	1.46479	1.7532	1.17638	1.72375	1.91577	1.53173	0.618652	0.743732	0.493573	0.978344	1.32489	0.631799	0.258961	0.162575	0.355347
NT01ZM1758	ZMO1682	L-aspartate beta-decarboxylase	asdA	1.62131	1.29885	1.94376	2.27339	3.05302	1.49375	0.253576	1.46811	-0.96096	-0.14493	1.18205	-1.47191	0.652081	1.75417	-0.45001
NT01ZM1757	ZMO1681	aspartate:alanine antiporter		1.68733	1.05402	2.32063	2.3131	3.04949	1.5767	0.307369	1.71642	-1.10168	-0.01103	1.43736	-1.45943	0.62577	1.99547	-0.74393
NT01ZM0138	ZMO0144	aspartate oxidase	nadB	1.46189	1.04395	1.87983	1.74749	1.79007	1.7049	0.480702	0.832179	0.129225	0.675808	0.918235	0.433381	0.285596	0.746122	-0.17493
NT01ZM1715	ZMO1641	conserved hypothetical protein		1.16402	1.29549	1.03255	0.93338	1.47827	0.38848	-0.25616	-0.00811	-0.5042	-0.28167	-0.19901	-0.36433	-0.23065	0.182784	-0.64408
NT01ZM1860	ZMO1776	aminopeptidase N	pepN	1.42276	1.07385	1.77167	0.73742	1.82726	-0.352427	-0.8045	0.648842	-2.25785	-0.92367	0.544269	-2.39161	-0.68534	0.753415	-2.1241
NT01ZM0174	ZMO0172	thiamine biosynthesis protein	thiC	1.46273	1.04261	1.88285	0.58394	1.74246	-0.574587	-1.14479	0.338104	-2.62769	-1.41079	-0.02364	-2.79794	-0.8788	0.699847	-2.45744
NT01ZM0795	ZMO0773	peptidyl-prolyl cis-trans isomerase		1.11513	1.24079	0.98947	0.39308	0.55883	0.22732	-0.76706	-1.03219	-0.50192	-0.81206	-1.38242	-0.2417	-0.72205	-0.68195	-0.76214
NT01ZM0137	ZMO0143	ABC-type multidrug transport system		1.50569	0.85534	2.15604	1.75921	1.72701	1.79142	0.463399	0.91965	0.007148	0.673271	0.967626	0.378915	0.253527	0.871673	-0.36462
NT01ZM0253	ZMO0246	ATP-dependent protease HslVU peptidase subunit	hslV	1.04607	0.47546	1.61669	1.73954	1.55215	1.92694	0.725422	0.986203	0.464642	0.757376	0.895721	0.619032	0.693468	1.07668	0.310252
NT01ZM1781	ZMO1703	2-polyprenyl-6-methoxyphenol hydroxylase		1.27091	0.66279	1.87902	1.17379	1.30586	1.04172	-0.11036	0.49455	-0.71528	-0.12361	0.346032	-0.59325	-0.09712	0.643067	-0.8373
NT01ZM1054	ZMO1017	ABC-type transport system ATP-binding protein		1.00184	0.84985	1.15383	1.60977	1.31573	1.9038	0.524462	0.45223	0.596694	0.440997	0.438584	0.44341	0.607928	0.465877	0.749979
NT01ZM0221	ZMO0215	5-formyltetrahydrofolate cyclo-ligase		1.00052	0.37588	1.62516	1.57375	1.27718	1.87032	0.050107	0.332849	-0.23264	-0.47301	-0.2356	-0.71043	0.573228	0.9013	0.245156
NT01ZM0682	ZMO0665	conserved hypothetical protein		1.10096	0.39939	1.80254	1.54561	1.10844	1.98278	0.252488	0.362035	0.142942	0.060328	0.015015	0.105642	0.444648	0.709054	0.180242
NT01ZM0136	ZMO0142	conserved hypothetical protein		1.29757	0.75952	1.83562	1.48807	1.39816	1.57799	0.455227	0.717784	0.19267	0.71995	0.796934	0.642967	0.190503	0.638634	-0.25763
NT01ZM1612	ZMO1552	transcription termination factor		1.30206	0.368	2.23612	1.44317	1.25906	1.62727	0.013497	0.655487	-0.62849	-0.11411	0.419914	-0.64814	0.141107	0.89106	-0.60885
NT01ZM0603	ZMO0585	tryptophan synthase beta chain	trpB	1.13381	0.3121	1.95553	1.4098	1.06419	1.75541	0.32219	0.717228	-0.07285	0.368393	0.68236	0.054427	0.275986	0.752097	-0.20012
NT01ZM0319	ZMO0312	N-acyl-L-amino acid amidohydrolase		1.00959	0.46116	1.55801	1.29249	1.12322	1.46175	0.226761	0.568394	-0.11487	0.17062	0.474726	-0.13348	0.282901	0.662062	-0.09626
NT01ZM2069	ZMO1964	glutamyl- and glutaminyl-tRNA synthetase	gltX	1.17843	0.48143	1.87544	1.23095	1.16251	1.2994	0.134639	0.672812	-0.40353	0.216757	0.664539	-0.23102	0.052521	0.681085	-0.57604
NT01ZM1610	ZMO1550	ATP phosphoribosyltransferase	hisG	1.02688	0.73667	1.3171	1.17437	1.87799	0.47074	-0.09876	0.964456	-1.16197	-0.345	0.787587	-1.47759	0.147484	1.14132	-0.84636
NT01ZM0248	ZMO0240	ATP synthase gamma subunit	atpG	1.02225	0.21222	1.83229	1.67051	0.98116	2.35985	0.699682	0.859618	0.539746	0.751112	0.9503	0.551924	0.648252	0.768936	0.527567
NT01ZM0604	ZMO0586	N-(5-phosphoribosyl)anthranilate isomerase	trpF	1.00221	0.1526	1.85183	1.21962	0.73605	1.70319	0.072982	0.534234	-0.38827	-0.07145	0.485017	-0.62791	0.217409	0.583451	-0.14863
NT01ZM0199	ZMO0193	ribonuclease		1.48707	0.44483	2.5293	1.18338	0.92561	1.44116	-0.07759	0.497538	-0.65271	0.148513	0.514304	-0.21728	-0.30368	0.480773	-1.08814
NT01ZM1072	ZMO1033	cyclopropane fatty acid synthase	cfa	1.18421	0.07232	2.29611	1.17342	0.77902	1.56782	-0.19499	0.557296	-0.94728	-0.37919	0.407894	-1.16628	-0.0108	0.706698	-0.72829
NT01ZM0827	ZMO0806	leucyl aminopeptidase	pepA	1.14113	0.33303	1.94924	1.0135	0.72048	1.30653	-0.06759	0.230395	-0.36556	-0.00754	0.073339	-0.08842	-0.12763	0.38745	-0.64271
NT01ZM0930	ZMO0903	Isopropylmalate/homocitrate/citramalate synthases	leuA	1.33566	0.34199	2.32933	0.55496	1.25887	-0.14896	-1.06837	0.751062	-2.8878	-1.35603	0.585247	-3.29731	-0.78071	0.916877	-2.47829
NT01ZM0055	ZMO0057	conserved hypothetical protein		1.19454	-0.010222	2.39931	0.9799	0.57419	1.38561	-0.18682	0.22463	-0.59828	-0.15901	-0.13515	-0.18286	-0.21464	0.584415	-1.01369
NT01ZM0807	ZMO0783	glutamyl-tRNA(gln) amidotransferase subunit A	gatA	1.13677	0.62143	1.65212	0.94441	0.83797	1.05085	0.087006	0.470682	-0.29667	0.366374	0.724821	0.007927	-0.19236	0.216542	-0.60126
NT01ZM0732	ZMO0712	polyphosphate kinase	ppk	1.42273	0.23759	2.60786	0.85519	0.62172	1.08866	-0.78957	0.06331	-1.64246	-1.01161	-0.2575	-1.76572	-0.56754	0.384123	-1.5192
NT01ZM0926	ZMO0899	amidohydrolase		1.54706	0.4268	2.66733	0.83241	0.61325	1.05157	-0.72613	0.118525	-1.57079	-0.73761	0.0506	-1.52583	-0.71466	0.18645	-1.61576
NT01ZM0262	ZMO0256	FAD/FMN-containing dehydrogenase		0.99921	-0.608424	2.60684	0.81616	-0.226774	1.85909	-0.31938	0.138457	-0.77723	-0.45572	-0.10474	-0.8067	-0.18305	0.38165	-0.74775
NT01ZM1224	ZMO1182	4-diphosphocytidyl-2-C-methyl-D-erythritol kinase	ispE	1.01405	0.2724	1.75569	0.46573	-0.36466	1.29613	-0.44315	-0.49702	-0.38927	-0.33798	-0.35698	-0.31898	-0.54831	-0.63706	-0.45956
NT01ZM1826	ZMO1746	methionine synthase I cobalamin-binding domain		1.05849	0.49654	1.62044	0.82908	0.99008	0.66809	-0.05336	0.573608	-0.68032	0.122693	0.653681	-0.4083	-0.22941	0.493535	-0.95235
NT01ZM0842	ZMO0821	cysteine synthase	cysZ	1.27792	0.3645	2.19134	0.74376	0.72484	0.76268	-0.46054	0.249915	-1.17099	-0.38692	0.139487	-0.91332	-0.53416	0.360343	-1.42866
NT01ZM0448	ZMO0442	putative phosphatase		1.04632	0.57692	1.51573	0.71943	0.87987	0.55899	-0.08456	0.085454	-0.25458	0.157768	-0.13205	0.447583	-0.32689	0.302955	-0.95674
NT01ZM1323	ZMO1272	aldehyde dehydrogenases	astD	1.05983	0.76793	1.35173	0.70977	0.66853	0.75101	-0.21539	-0.19923	-0.23154	-0.08072	-0.29907	0.137632	-0.35006	-0.0994	-0.60072
NT01ZM1825	ZMO1745	methionine synthase I methyltransferase	metH	1.00606	0.1984	1.81372	0.57826	0.46012	0.69639	-0.61655	0.097375	-1.33047	-0.80529	-0.06698	-1.5436	-0.4278	0.261727	-1.11733
NT01ZM1649	ZMO1581	conserved hypothetical protein		1.5261	0.67418	2.37802	0.55251	0.20593	0.8991	-0.99307	-0.79485	-1.19128	-1.01255	-1.12145	-0.90365	-0.97359	-0.46826	-1.47892
NT01ZM1363	ZMO1309	leucyl aminopeptidase	pepA	1.01723	0.23834	1.79613	0.5313	0.29056	0.77203	-0.18107	0.200257	-0.56241	0.123787	0.348285	-0.10071	-0.48594	0.052228	-1.0241
NT01ZM1279	ZMO1230	hypothetical protein		1.00531	0.4157	1.59493	0.29947	0.4883	0.11064	-0.68315	-0.00523	-1.36106	-0.66046	-0.08308	-1.23784	-0.70584	0.072607	-1.48429
NT01ZM1398	ZMO1344	2,5-diketo-D-gluconate reductase	dkg	1.11869	0.62469	1.61269	-0.018338	-0.987494	0.95082	-0.97314	-1.75176	-0.19451	-0.80924	-1.89135	0.272863	-1.13703	-1.61218	-0.66188
88 genes significantly upregulated with the supplementation of NaCl in RM compared to RM only.
NT01ZM1838	ZMO1755	thymidylate synthase	thyB	-2.21757	-1.09814	-3.33701	-2.07961	-1.47225	-2.68698	0.131807	-0.294	0.557617	0.125654	-0.2139	0.46521	0.13796	-0.3741	0.650025
NT01ZM0379	ZMO0374	levansucrase	sacB	-2.07382	-1.94512	-2.20253	-2.16257	-2.03074	-2.29441	-0.36789	0.258172	-0.99395	-0.64703	0.601967	-1.89603	-0.08875	-0.08562	-0.09188
NT01ZM0961	ZMO0930	hypothetical protein		-1.9809	-1.92184	-2.03994	-1.48151	-1.3097	-1.65333	0.412798	0.950983	-0.12539	0.326215	1.28982	-0.63739	0.49938	0.612146	0.386614
NT01ZM0965	ZMO0934	hypothetical protein		-1.62571	-1.57863	-1.67279	-1.72244	-1.33276	-2.11211	-0.04521	0.306083	-0.3965	0.006305	0.366293	-0.35368	-0.09673	0.245873	-0.43932
NT01ZM0419	ZMO0412	multiple antibiotic transporter		-1.36583	-1.24339	-1.48827	-1.63353	-1.69134	-1.57573	-0.28904	-0.47468	-0.10341	-0.31039	-0.50141	-0.11937	-0.2677	-0.44795	-0.08746
NT01ZM0962	ZMO0931	hypothetical protein		-1.77285	-2.07277	-1.47294	-1.37845	-1.32571	-1.43119	0.272196	0.94634	-0.40195	0.149994	1.14563	-0.84564	0.394397	0.747052	0.041743
NT01ZM0384	ZMO0378	conserved hypothetical protein		-1.29905	-1.12908	-1.46901	-1.50483	-1.61691	-1.39275	-0.27568	-0.32858	-0.22279	-0.34559	-0.16933	-0.52184	-0.20578	-0.48783	0.076266
NT01ZM0963	ZMO0932	secretion activator protein		-1.73308	-2.11099	-1.35517	-1.54124	-1.83149	-1.251	0.028317	0.436959	-0.38033	-0.1352	0.594411	-0.86482	0.191837	0.279506	0.104168
NT01ZM0964	ZMO0933	hypothetical protein		-1.62361	-2.05378	-1.19343	-1.43048	-1.85647	-1.00449	0.026088	0.291959	-0.23978	-0.14095	0.386604	-0.66851	0.193127	0.197314	0.18894
NT01ZM1583	ZMO1521	conserved hypothetical protein		-1.31767	-1.35003	-1.28532	-1.12828	-1.56902	-0.687538	0.15985	-0.15303	0.472727	0.130306	-0.08706	0.347674	0.189395	-0.21899	0.597781
NT01ZM1793	ZMO1715	biopolymer transport ExbD protein	exbD1	-1.21827	-1.39006	-1.04649	-0.369636	-1.31568	0.57641	1.11365	0.110663	2.11663	1.37865	0.146946	2.61036	0.848639	0.074379	1.6229
NT01ZM0389	ZMO0383	hypothetical protein		-1.72523	-2.58278	-0.867684	-1.86655	-3.18831	-0.544792	-0.00247	-0.04843	0.043491	0.136379	0.508668	-0.23591	-0.14132	-0.60554	0.322892
NT01ZM0706	ZMO0688	predicted permease		-1.20368	-1.55776	-0.849608	-1.48459	-2.38159	-0.587587	-0.4407	-1.01769	0.136288	-0.60049	-1.21154	0.010554	-0.2809	-0.82383	0.262021
NT01ZM0387	ZMO0381	hypothetical protein		-1.45728	-2.23441	-0.68015	-1.38949	-2.45797	-0.321015	0.200387	0.182333	0.218441	0.332991	0.588235	0.077747	0.067783	-0.22357	0.359135
NT01ZM0385	ZMO0379	terminase		-1.48715	-2.50693	-0.46737	-1.38144	-2.5085	-0.254377	0.187092	0.331896	0.042289	0.268476	0.665367	-0.12842	0.105709	-0.00158	0.212993
NT01ZM0392	ZMO0387	major head protein		-1.41621	-2.41267	-0.419745	-1.65289	-2.90995	-0.395832	-0.02995	0.012753	-0.07266	0.176776	0.522789	-0.16924	-0.23669	-0.49728	0.023913
NT01ZM0397	ZMO0392	hypothetical protein		-1.38089	-2.36835	-0.393427	-1.48124	-2.3698	-0.592678	-0.05402	0.298362	-0.40641	-0.00769	0.598176	-0.61357	-0.10035	-0.00145	-0.19925
NT01ZM0390	ZMO0384	hypothetical protein		-1.53177	-2.69365	-0.369898	-1.7263	-3.33034	-0.122258	-0.09539	-0.2014	0.010607	0.003741	0.233906	-0.22642	-0.19453	-0.6367	0.24764
NT01ZM0403	ZMO0397	hypothetical protein		-1.65366	-2.95	-0.357324	-1.68978	-2.92204	-0.457525	-0.20741	0.334425	-0.74925	-0.37871	0.640881	-1.39829	-0.03612	0.027968	-0.1002
NT01ZM0401	ZMO0396	hypothetical protein		-1.48364	-2.65392	-0.313361	-1.54336	-2.70094	-0.385778	-0.12771	0.192114	-0.44753	-0.19569	0.431259	-0.82264	-0.05972	-0.04703	-0.07242
NT01ZM0388	ZMO0382	hypothetical protein		-1.51694	-2.73431	-0.299568	-1.55483	-3.08274	-0.026925	0.032192	0.029151	0.035233	0.102278	0.406732	-0.20218	-0.03789	-0.34843	0.272643
NT01ZM0386	ZMO0380	putative portal protein		-1.11271	-1.94579	-0.279635	-1.10915	-2.08423	-0.134073	0.11429	0.154732	0.073848	0.225021	0.447907	0.002134	0.003559	-0.13844	0.145562
NT01ZM0402	ZMO0395	conserved hypothetical protein		-1.37207	-2.47053	-0.273615	-1.45313	-2.54723	-0.359029	-0.12198	0.223184	-0.46715	-0.16291	0.523067	-0.84888	-0.08106	-0.0767	-0.08541
NT01ZM0395	ZMO0390	hypothetical protein		-1.25517	-2.25096	-0.259375	-1.2084	-2.41133	-0.005478	0.216249	0.25498	0.177518	0.385731	0.670323	0.101139	0.046767	-0.16036	0.253897
NT01ZM0394	ZMO0389	constituent protein		-1.31205	-2.54363	-0.080467	-1.31845	-2.66698	0.03009	0.081587	0.224134	-0.06096	0.169574	0.571627	-0.23248	-0.0064	-0.12336	0.110559
NT01ZM0398	ZMO0393	hypothetical protein		-1.08613	-2.09812	-0.07414	-1.06504	-2.18614	0.05606	-0.06031	0.120436	-0.24105	-0.1417	0.328888	-0.61229	0.021092	-0.08802	0.130201
NT01ZM0396	ZMO0391	hypothetical protein		-1.30457	-2.53926	-0.069874	-1.24671	-2.5619	0.06849	0.087698	0.219168	-0.04377	0.117536	0.460981	-0.22591	0.05786	-0.02265	0.138365
NT01ZM0405	ZMO0399	neck appendage protein precursor		-1.21702	-2.48848	0.05443	-1.26313	-2.38768	-0.138582	0.037947	0.393122	-0.31723	0.122001	0.685446	-0.44144	-0.04611	0.100798	-0.19301
NT01ZM0393	ZMO0388	hypothetical protein		-1.23138	-2.51745	0.0547	-1.25326	-2.53778	0.03126	0.069129	0.26731	-0.12905	0.160145	0.554955	-0.23466	-0.02189	-0.02033	-0.02344
NT01ZM0404	ZMO0398	RTX toxin		-1.13656	-2.38471	0.11159	-1.21383	-2.42665	-0.001007	-0.0854	0.234228	-0.40503	-0.09353	0.510393	-0.69746	-0.07727	-0.04194	-0.1126
NT01ZM0380	ZMO0375	extracellular sucrase	sacC	-1.15	-2.15	-0.15	-1.96	-0.34	.	-0.804	-1.01419	-1.00339	-0.80603	.	.	-0.80197	0.121117	0.305979
NT01ZM0472	ZMO0464	preprotein translocase subunit	secG	-1.02923	-1.07369	-0.984766	-0.864851	-0.969859	-0.759843	0.3304	0.298315	0.362484	0.496422	0.492799	0.500046	0.164377	0.103831	0.224923
NT01ZM1943	ZMO1857	probable transcriptional regulator		-2.82048	-0.949149	-4.6918	-3.42195	-1.42369	-5.42021	-0.71453	-0.39176	-1.0373	-0.82759	-0.30899	-1.34619	-0.60147	-0.47454	-0.72841
NT01ZM1412	ZMO1358	ribosomal protein S20		-1.2756	0.30392	-2.85511	-1.81447	-1.48466	-2.14428	-0.49587	-1.63091	0.639174	-0.45286	-1.47324	0.567523	-0.53888	-1.78858	0.710826
NT01ZM1184	ZMO1144	conserved hypothetical protein		-1.08499	-0.464871	-1.7051	-1.52836	-1.43786	-1.61886	-0.47591	-0.9932	0.041379	-0.50844	-1.0134	-0.00348	-0.44338	-0.97299	0.08624
NT01ZM1338	ZMO1287	LPS glycosyltransferase		-1.28655	-0.636564	-1.93653	-1.84228	-1.42999	-2.25457	-0.66602	-0.64245	-0.6896	-0.77631	-0.49147	-1.06115	-0.55573	-0.79342	-0.31804
NT01ZM1345	ZMO1295	organic radical activating enzyme		-1.25118	-0.838423	-1.66393	-1.36503	-1.41918	-1.31088	-0.12274	-0.42149	0.176014	-0.13163	-0.26223	-0.00102	-0.11385	-0.58076	0.353053
NT01ZM1953	ZMO1861	dioxygenase		-1.97595	-0.962831	-2.98907	-1.63491	-1.36942	-1.9004	0.519407	-0.31436	1.35317	0.697771	-0.22212	1.61767	0.341043	-0.40659	1.08867
NT01ZM1981	ZMO1881	hypothetical protein		-1.19249	-0.549101	-1.83589	-2.12361	-1.29413	-2.9531	-0.8982	-0.48768	-1.30873	-0.86528	-0.23032	-1.50024	-0.93112	-0.74503	-1.11721
NT01ZM1799	ZMO1720	DNA-directed RNA polymerase subunit K		-1.06659	-0.323542	-1.80965	-1.72025	-1.10086	-2.33964	-0.73428	-0.8718	-0.59676	-0.8149	-0.96627	-0.66353	-0.65366	-0.77732	-0.52999
NT01ZM1906	ZMO1819	nitrogen fixation protein	nifZ	-1.16682	-0.680723	-1.65291	-1.28774	-1.04528	-1.53021	-0.43066	-0.48141	-0.37991	-0.74039	-0.59827	-0.88252	-0.12093	-0.36455	0.122704
NT01ZM0662	ZMO0644	flagellar motor switch	fliN	-1.1974	-0.685822	-1.70898	-1.00077	-1.064	-0.937551	0.374674	-0.24961	0.998958	0.552719	-0.12105	1.22649	0.196629	-0.37817	0.771432
NT01ZM0674	ZMO0657	arginine/ornithine N-succinyltransferase beta subunit	aruG	-1.09274	-0.684058	-1.50141	-1.01874	-1.23746	-0.800025	-0.17138	-0.74379	0.401034	-0.41675	-0.93417	0.100678	0.073994	-0.5534	0.701389
NT01ZM1954	ZMO1862	hypothetical protein		-2.04618	-0.739946	-3.35242	-2.58506	-0.981781	-4.18833	-0.63444	-0.46501	-0.80387	-0.73001	-0.68818	-0.77183	-0.53887	-0.24184	-0.83591
NT01ZM1939	ZMO1853	dihydrodipicolinate synthase	dapA	-2.28018	-0.542265	-4.01809	-3.0279	-0.872234	-5.18357	-0.73443	-0.57096	-0.89789	-0.72113	-0.81195	-0.6303	-0.74772	-0.32997	-1.16548
NT01ZM0877	ZMO0850	polar flagellar protein	ntrC	-1.22863	-0.49131	-1.96595	-1.99994	-0.831412	-3.16847	-0.997	-0.5556	-1.4384	-1.22269	-0.7711	-1.67428	-0.77131	-0.3401	-1.20251
NT01ZM1942	ZMO1856	putative transport protein		-2.43125	-0.529978	-4.33251	-3.005	-0.685783	-5.32421	-0.53163	-0.05995	-1.0033	-0.4895	0.035895	-1.0149	-0.57375	-0.15581	-0.9917
NT01ZM1639	ZMO1577	arabinose efflux permease	opdE	-2.13975	-0.697968	-3.58153	-2.2979	-0.676377	-3.91942	-0.33105	-0.08994	-0.57215	-0.50395	-0.20147	-0.80642	-0.15815	0.021591	-0.33789
NT01ZM1282	ZMO1232	glycosyltransferase		-1.90534	0.12689	-3.93758	-2.05231	-0.669243	-3.43537	-0.01518	-0.71784	0.687484	0.116608	-0.63954	0.87276	-0.14696	-0.79614	0.502207
NT01ZM0717	ZMO0697	multidrug resistance protein	sugE	-1.16194	0.25174	-2.57561	-1.41378	-0.602674	-2.22489	-0.06143	-0.63281	0.509956	0.128988	-0.41121	0.669187	-0.25184	-0.85441	0.350724
NT01ZM1119	ZMO1080	hypothetical protein		-1.21855	-0.172707	-2.2644	-1.45397	-0.585828	-2.32212	-0.05639	-0.22665	0.113878	0.122647	-0.04018	0.285477	-0.23542	-0.41312	-0.05772
NT01ZM0714	ZMO0695	conserved hypothetical protein		-1.29284	-0.161211	-2.42446	-1.57565	-0.580111	-2.57119	-0.30482	-0.3877	-0.22193	-0.32683	-0.35651	-0.29714	-0.28281	-0.4189	-0.14673
NT01ZM1955	ZMO1863	putative phosphatase		-1.8779	-0.387539	-3.36826	-1.95856	-0.548598	-3.36851	-0.05356	-0.20655	0.099428	-0.02647	-0.25204	0.199104	-0.08065	-0.16106	-0.00025
NT01ZM1641	ZMO1579	alpha/beta hydrolase superfamily protein		-1.70593	-0.490751	-2.92112	-1.71421	-0.466329	-2.9621	-0.18671	-0.10705	-0.26638	-0.36515	-0.23852	-0.49178	-0.00828	0.024422	-0.04098
NT01ZM1536	ZMO1477	hypothetical protein		-1.26421	-0.052943	-2.47547	-1.10361	-0.410407	-1.79681	0.16708	-0.14373	0.47789	0.173561	0.070006	0.277116	0.160599	-0.35746	0.678663
NT01ZM1159	ZMO1120	hypothetical protein		-1.46171	-0.181981	-2.74145	-1.46471	-0.383802	-2.54563	0.008982	-0.24218	0.260142	0.020965	-0.28254	0.324467	-0.003	-0.20182	0.195818
NT01ZM1502	ZMO1443	conserved hypothetical protein		-1.70633	-0.216706	-3.19596	-1.40391	-0.377787	-2.43003	0.246016	-0.03909	0.531125	0.189611	0.082894	0.296328	0.302421	-0.16108	0.765923
NT01ZM1833	ZMO1752	hypothetical protein		-1.09608	0.10827	-2.30044	-1.31086	-0.367169	-2.25454	-0.2158	-0.35945	-0.07214	-0.21682	-0.24346	-0.19019	-0.21477	-0.47544	0.045896
NT01ZM0325	ZMO0319	conserved hypothetical protein		-1.05771	0.2136	-2.32903	-1.91555	-0.315339	-3.51575	-0.66602	-0.22796	-1.10408	-0.47421	0.073028	-1.02144	-0.85783	-0.52894	-1.18672
NT01ZM0646	ZMO0629	flagellin	fliC	-1.56856	-0.215496	-2.92162	-1.74544	-0.233018	-3.25786	-0.40767	-0.12576	-0.68957	-0.63845	-0.234	-1.0429	-0.17688	-0.01752	-0.33624
NT01ZM1941	ZMO1855	putative GMP synthase	yfeJ	-2.49565	-0.497396	-4.49389	-2.36963	-0.198694	-4.54057	-0.01246	0.234438	-0.25937	-0.15094	0.170172	-0.47205	0.126012	0.298703	-0.04668
NT01ZM1986	ZMO1886	putative transport protein		-1.42571	-0.479714	-2.37171	-1.6541	-0.162068	-3.14613	-0.29237	0.325918	-0.91066	-0.35636	0.334191	-1.0469	-0.22838	0.317645	-0.77441
NT01ZM1636	ZMO1574	transcriptional regulatory protein		-1.46008	-0.059728	-2.86042	-1.38497	-0.157366	-2.61258	-0.12576	-0.19197	-0.05956	-0.32663	-0.2863	-0.36697	0.075105	-0.09764	0.247848
NT01ZM1640	ZMO1578	dehydrogenase		-1.39068	-0.343547	-2.4378	-1.36191	-0.080082	-2.64374	-0.03485	0.204187	-0.27388	-0.09846	0.144909	-0.34183	0.028766	0.263465	-0.20593
NT01ZM1987	ZMO1887	Isochorismatase	entB	-1.3749	-0.412387	-2.33742	-1.18214	0.02758	-2.39186	0.185509	0.402939	-0.03192	0.178255	0.365907	-0.0094	0.192762	0.43997	-0.05445
NT01ZM1933	ZMO1846	ABC-type Fe3+ transport system ATPase component		-0.995257	0.06605	-2.05657	-1.12874	0.12252	-2.38	-0.39764	-0.14574	-0.64953	-0.66179	-0.34795	-0.97563	-0.13348	0.05647	-0.32344
NT01ZM1198	ZMO1157	hypothetical protein		-2.184	-0.954911	-3.41308	-1.02767	0.12778	-2.18313	0.719816	0.743772	0.69586	0.283311	0.404849	0.161772	1.15632	1.08269	1.22995
NT01ZM1952	ZMO1860	nodulin 21 like protein		-2.4889	0.11404	-5.09184	-1.6341	0.47456	-3.74277	0.721873	0.241857	1.20189	0.588948	0.123195	1.0547	0.854798	0.360518	1.34908
NT01ZM1830	ZMO1750	conserved hypothetical protein		-1.30895	-0.008913	-2.60899	-0.985603	1.0153	-2.9865	0.470663	0.873297	0.06803	0.617977	0.722386	0.513569	0.32335	1.02421	-0.37751
NT01ZM0638	ZMO0620	hypothetical protein		-1.0174	-0.712883	-1.32192	-0.698878	-1.15854	-0.239219	0.403532	-0.42958	1.23665	0.48854	-0.41351	1.3906	0.318523	-0.44565	1.0827
NT01ZM1791	ZMO1714	biopolymer transport ExbD2 protein	exbD2	-1.03487	-0.617507	-1.45223	-0.972965	-1.12464	-0.82129	0.438741	-0.25741	1.13489	0.815577	-0.00769	1.63885	0.061905	-0.50713	0.630943
NT01ZM1347	ZMO1296	hypothetical protein		-1.127	-0.532421	-1.72158	-0.945518	-1.05284	-0.838194	0.143829	-0.48301	0.77067	0.106172	-0.44561	0.657949	0.181485	-0.52042	0.883391
NT01ZM1094	ZMO1055	conserved hypothetical protein		-1.00597	-0.471535	-1.54041	-0.679854	-0.983349	-0.376359	0.173982	-0.72146	1.06942	0.021845	-0.9311	0.974792	0.32612	-0.51181	1.16405
NT01ZM0663	ZMO0646	flagellar protein	fliO	-1.26189	-0.568261	-1.95552	-0.920143	-0.9484	-0.891886	0.405959	-0.32316	1.13508	0.470169	-0.26618	1.20652	0.34175	-0.38014	1.06364
NT01ZM1937	ZMO1850	conserved hypothetical protein		-1.27424	0.44632	-2.9948	-0.636558	0.12052	-1.39363	0.806547	-0.07059	1.68368	0.975414	0.184623	1.7662	0.637681	-0.3258	1.60116
NT01ZM0336	ZMO0330	hypothetical protein		-1.22045	-0.207663	-2.23323	-0.078114	1.20077	-1.357	0.961256	1.15054	0.771977	0.780179	0.892634	0.667725	1.14233	1.40844	0.876229
NT01ZM1419	ZMO1367	hypothetical protein		-1.29876	-0.036994	-2.56052	-0.701097	-0.07839	-1.3238	0.565749	-0.0258	1.1573	0.533837	-0.01021	1.07789	0.597661	-0.0414	1.23672
NT01ZM1979	ZMO1880	hypothetical protein		-1.47623	-0.475622	-2.47683	-0.647446	-0.141378	-1.15351	0.633303	0.147369	1.11924	0.437825	-0.03951	0.915155	0.828782	0.334244	1.32332
NT01ZM0496	ZMO0488	probable GTP binding protein		-1.01249	-0.418452	-1.60654	-0.887555	-0.649289	-1.12582	-0.05998	-0.47554	0.355574	-0.2449	-0.72024	0.230432	0.12494	-0.23084	0.480717
NT01ZM1535	ZMO1476	hypothetical protein		-1.02622	0.24262	-2.29506	-0.880181	-0.671487	-1.08888	0.25114	-0.64783	1.15011	0.356242	-0.38156	1.09404	0.146038	-0.91411	1.20618
NT01ZM0960	ZMO0929	hypothetical protein		-1.07218	-0.641839	-1.50253	-0.818869	-0.616756	-1.02098	0.275058	0.306364	0.243752	0.296802	0.587645	0.005959	0.253315	0.025083	0.481546
NT01ZM1907	ZMO1820	nitrogen fixation protein	fixU	-1.12222	-0.921849	-1.3226	-0.448207	-0.250007	-0.646407	0.492651	0.549035	0.436267	0.311284	0.426228	0.196341	0.674017	0.671841	0.676193
NT01ZM1787	ZMO1710	signal peptidase I	lepB	-1.42596	-0.121032	-2.73088	-0.147556	0.28042	-0.57553	1.12704	0.483698	1.77038	0.975676	0.565947	1.3854	1.2784	0.401449	2.15536
NT01ZM0631	ZMO0613	flagellar cell-proximal portion protein	flgC	-1.36089	-0.989561	-1.73222	-0.175321	0.01257	-0.36321	0.382995	0.525795	0.240194	-0.41958	0.049461	-0.88862	1.18557	1.00213	1.36901
NT01ZM0938	ZMO0909	glycosyltransferase		-1.34895	-0.324489	-2.37341	-0.608378	-0.860251	-0.356505	0.590319	-0.44385	1.62448	0.440068	-0.35193	1.23207	0.74057	-0.53576	2.0169
NT01ZM1595	ZMO1536	ATPase		-1.10584	0.13136	-2.34305	0.2705	0.78733	-0.24634	1.22344	0.778127	1.66875	1.07054	0.900282	1.24079	1.37634	0.655971	2.09671
NT01ZM1938	ZMO1851	flavodoxin	nifF	-2.35068	-0.139863	-4.56149	0.49073	0.65523	0.32624	2.65677	0.338423	4.97512	2.47213	-0.11825	5.0625	2.84141	0.795092	4.88773
NT01ZM1525	ZMO1464	hypothetical protein		-1.05254	-0.224882	-1.88019	0.48505	0.58977	0.38033	1.55239	0.867849	2.23693	1.56719	0.921049	2.21333	1.53758	0.814648	2.26052
262 NaAc-specific genes in RM in ZM4
SEQ_ID	Gene_ID	Product	Gene	(ZM4 RM_NaAc/Control)	(ZM4 Exp RM_NaAc/Control)	(ZM4 Stationary RM_NaAc/Control)	(ZM4 RM_ NaCl/Control)	(ZM4 Exp RM_ NaCl/Control)	(ZM4 Stationary RM_ NaCl/Control)	(RM_NaAc/NaCl)	(Exp RM_NaAc/NaCl)	(Stationary RM_NaAc/NaCl)	(AcR RM_NaAc/NaCl)	(AcR Exp RM_NaAc/NaCl)	(AcR Stationary RM_NaAc/NaCl)	(ZM4 RM_NaAc/NaCl)	(ZM4 Exp RM_NaAc/NaCl)	(ZM4 Stationary RM_NaAc/NaCl)
103 genes significantly upregulated with the supplementation of NaAc in RM compared to RM only.
NT01ZM1757	ZMO1681	aspartate:alanine antiporter		2.3131	3.04949	1.5767	1.68733	1.05402	2.32063	0.307369	1.71642	-1.10168	-0.01103	1.43736	-1.45943	0.62577	1.99547	-0.74393
NT01ZM1758	ZMO1682	L-aspartate beta-decarboxylase	asdA	2.27339	3.05302	1.49375	1.62131	1.29885	1.94376	0.253576	1.46811	-0.96096	-0.14493	1.18205	-1.47191	0.652081	1.75417	-0.45001
NT01ZM0771	ZMO0748	cysteine synthase	cysK	1.95101	2.68653	1.21549	1.53921	2.18617	0.89226	0.203054	0.265481	0.140627	-0.00569	0.030597	-0.04198	0.411797	0.500364	0.32323
NT01ZM0137	ZMO0143	ABC-type multidrug transport system		1.75921	1.72701	1.79142	1.50569	0.85534	2.15604	0.463399	0.91965	0.007148	0.673271	0.967626	0.378915	0.253527	0.871673	-0.36462
NT01ZM0009	ZMO0009	sulfite reductase alpha-component	cysJ	1.72375	1.91577	1.53173	1.46479	1.7532	1.17638	0.618652	0.743732	0.493573	0.978344	1.32489	0.631799	0.258961	0.162575	0.355347
NT01ZM0138	ZMO0144	aspartate oxidase	nadB	1.74749	1.79007	1.7049	1.46189	1.04395	1.87983	0.480702	0.832179	0.129225	0.675808	0.918235	0.433381	0.285596	0.746122	-0.17493
NT01ZM0008	ZMO0008	sulfite reductase beta-component	cysI	1.63726	1.92603	1.34849	1.3306	1.75455	0.90665	0.660034	0.66337	0.656697	1.0134	1.15526	0.871551	0.306663	0.171482	0.441844
NT01ZM1612	ZMO1552	transcription termination factor		1.44317	1.25906	1.62727	1.30206	0.368	2.23612	0.013497	0.655487	-0.62849	-0.11411	0.419914	-0.64814	0.141107	0.89106	-0.60885
NT01ZM0136	ZMO0142	conserved hypothetical protein		1.48807	1.39816	1.57799	1.29757	0.75952	1.83562	0.455227	0.717784	0.19267	0.71995	0.796934	0.642967	0.190503	0.638634	-0.25763
NT01ZM1781	ZMO1703	2-polyprenyl-6-methoxyphenol hydroxylase		1.17379	1.30586	1.04172	1.27091	0.66279	1.87902	-0.11036	0.49455	-0.71528	-0.12361	0.346032	-0.59325	-0.09712	0.643067	-0.8373
NT01ZM0253	ZMO0246	ATP-dependent protease HslVU peptidase subunit	hslV	1.73954	1.55215	1.92694	1.04607	0.47546	1.61669	0.725422	0.986203	0.464642	0.757376	0.895721	0.619032	0.693468	1.07668	0.310252
NT01ZM1054	ZMO1017	ABC-type transport system ATP-binding protein		1.60977	1.31573	1.9038	1.00184	0.84985	1.15383	0.524462	0.45223	0.596694	0.440997	0.438584	0.44341	0.607928	0.465877	0.749979
NT01ZM0221	ZMO0215	5-formyltetrahydrofolate cyclo-ligase		1.57375	1.27718	1.87032	1.00052	0.37588	1.62516	0.050107	0.332849	-0.23264	-0.47301	-0.2356	-0.71043	0.573228	0.9013	0.245156
NT01ZM1783	ZMO1705	thioredoxin		1.98888	1.82648	2.15127	0.83044	0.16773	1.49316	0.896755	1.22021	0.573299	0.635077	0.781671	0.488482	1.15843	1.65875	0.658116
NT01ZM1483	ZMO1424	ATP-dependent Clp protease	clpB	1.50654	1.41916	1.59392	0.69624	0.18156	1.21092	0.672341	1.1098	0.234884	0.534384	0.981996	0.086772	0.810298	1.2376	0.382995
NT01ZM0022	ZMO0022	Fe-S oxidoreductase		1.65159	1.40667	1.89652	0.66878	0.20726	1.13031	0.604647	0.86631	0.342983	0.226481	0.533208	-0.08024	0.982812	1.19941	0.766212
NT01ZM1174	ZMO1134	hypothetical protein		1.24462	1.35492	1.13432	0.58728	0.17744	0.99712	0.477653	0.803322	0.151984	0.297966	0.429167	0.166765	0.657341	1.17748	0.137204
NT01ZM0021	ZMO0021	electron transport protein	ykgF	2.22155	1.74175	2.70135	0.07404	0.14207	0.00601	1.81427	1.35051	2.27803	1.48103	1.10133	1.86072	2.14751	1.59969	2.69533
NT01ZM1260	ZMO1212	glucose-6-phosphate isomerase	pgi	1.24064	1.3468	1.13447	0.2612	-0.239702	0.7621	1.13629	1.65706	0.615521	1.29314	1.72761	0.858673	0.979435	1.5865	0.37237
NT01ZM1632	ZMO1570	formate acetyltransferase	pfl	1.29652	1.37055	1.22249	0.49217	0.50754	0.47681	0.915137	1.08592	0.744358	1.02593	1.30882	0.743034	0.804348	0.863014	0.745682
NT01ZM0434	ZMO0428	metal-sulfur cluster biosynthetic enzyme		1.18955	1.23617	1.14294	0.3115	0.44336	0.17965	0.982595	0.598762	1.36643	1.08714	0.40472	1.76956	0.878049	0.792803	0.963296
NT01ZM1382	ZMO1327	PTS system phosphocarrier protein HPr		1.13589	1.1799	1.09188	0.24975	0.21066	0.28884	0.837518	0.834726	0.840309	0.788897	0.700209	0.877586	0.886138	0.969244	0.803033
NT01ZM0409	ZMO0403	exopolyphosphatase	ppx	1.30144	1.32763	1.27524	0.52713	0.79126	0.263	0.606111	0.295926	0.916296	0.43792	0.055487	0.820353	0.774302	0.536365	1.01224
NT01ZM0005	ZMO0005	ATP sulfurylase D subunit	cysD	1.73187	2.51774	0.94599	1.5138	2.70223	0.32538	0.47714	0.16444	0.789841	0.736217	0.513369	0.959066	0.218064	-0.18449	0.620616
NT01ZM0052	ZMO0055	predicted permease		1.97142	3.32707	0.61577	1.46893	3.13687	-0.19901	0.495028	0.054836	0.935221	0.487564	-0.08054	1.05566	0.502493	0.190209	0.814777
NT01ZM0006	ZMO0006	siroheme synthase	cysG	1.55912	2.27789	0.84035	1.46236	2.5493	0.37541	0.225005	0.000482	0.449528	0.353246	0.272374	0.434117	0.096764	-0.27141	0.46494
NT01ZM0004	ZMO0004	ATP sulfurylase N subunit	cysN	1.51588	2.16025	0.87152	1.34257	2.31333	0.3718	0.433767	0.129899	0.737635	0.694216	0.412884	0.975547	0.173318	-0.15309	0.499722
NT01ZM1610	ZMO1550	ATP phosphoribosyltransferase	hisG	1.17437	1.87799	0.47074	1.02688	0.73667	1.3171	-0.09876	0.964456	-1.16197	-0.345	0.787587	-1.47759	0.147484	1.14132	-0.84636
NT01ZM0116	ZMO0122	hypothetical protein		1.07941	1.27662	0.8822	0.98167	1.41677	0.54656	-0.02445	-0.24146	0.19256	-0.14664	-0.34276	0.049483	0.097741	-0.14015	0.335637
NT01ZM1516	ZMO1456	LysE family efflux protein		1.00805	1.52547	0.49063	0.75815	1.25764	0.25867	-0.03338	0.011546	-0.07831	-0.31666	-0.24474	-0.38857	0.249897	0.267834	0.23196
NT01ZM1619	ZMO1559	hypothetical protein		0.99876	1.36132	0.63621	0.35985	1.06364	-0.343942	1.18522	0.539686	1.83076	1.73153	0.781689	2.68137	0.638917	0.297683	0.98015
NT01ZM1286	ZMO1236	alcohol dehydrogenase I	adhA	1.69697	2.79805	0.59589	0.69518	1.03598	0.35437	0.824111	1.55559	0.092627	0.646428	1.34912	-0.05627	1.00179	1.76206	0.241522
NT01ZM0787	ZMO0764	predicted hydrolase		1.0058	1.17406	0.83753	0.84649	0.22772	1.46526	0.139698	0.595396	-0.316	0.120086	0.244447	-0.00427	0.15931	0.946346	-0.62772
NT01ZM1140	ZMO1101	predicted ATPase		1.08419	1.32426	0.84411	0.94052	0.58804	1.293	0.041795	0.485634	-0.40204	-0.06007	0.235051	-0.3552	0.143663	0.736218	-0.44889
NT01ZM0041	ZMO0041	shikimate 5-dehydrogenase	aroE	1.08871	1.43551	0.74191	0.99145	0.71429	1.26861	0.241354	0.700341	-0.21763	0.385447	0.679463	0.091431	0.097261	0.721219	-0.5267
NT01ZM1611	ZMO1551	histidinol dehydrogenase	hisD	1.02534	1.72889	0.32178	0.74252	0.30913	1.17591	0.021083	1.03065	-0.98848	-0.24065	0.641532	-1.12283	0.282815	1.41976	-0.85413
NT01ZM1891	ZMO1806	putative acetyltransferase		1.3941	1.84756	0.94063	0.10356	-0.330572	0.53769	1.12901	1.77279	0.485238	0.967484	1.36743	0.567535	1.29054	2.17814	0.402941
NT01ZM0146	ZMO0150	conserved hypothetical protein		1.10506	1.55862	0.6515	0.34105	0.20536	0.47674	1.09448	1.57336	0.61561	1.42495	1.79346	1.05645	0.76401	1.35326	0.174765
NT01ZM0317	ZMO0309	oxidoreductase		1.3356	2.38338	0.28782	0.36544	0.58388	0.14699	0.885043	1.50039	0.26969	0.799926	1.2013	0.398553	0.970159	1.79949	0.140828
NT01ZM1537	ZMO1478	6-phosphogluconolactonase	pgl	1.02742	1.20071	0.85412	0.33763	-0.014859	0.69012	0.578233	1.1113	0.045163	0.466678	1.00704	-0.07368	0.689788	1.21557	0.164008
NT01ZM1774	ZMO1697	conserved hypothetical protein		1.19138	2.31631	0.06644	-0.024861	0.0844	-0.134121	0.822305	0.991678	0.652932	0.428373	-0.24855	1.1053	1.21624	2.23191	0.200566
NT01ZM0212	ZMO0206	glutamate 5-kinase	proB	1.02862	1.24218	0.81506	0.20116	0.69264	-0.290312	0.913337	0.746646	1.08003	0.999217	0.943752	1.05468	0.827458	0.54954	1.10538
NT01ZM1736	ZMO1660	hypothetical protein		1.05741	1.21665	0.89817	0.75836	0.70183	0.8149	0.402095	0.534772	0.269417	0.505142	0.554718	0.455566	0.299048	0.514827	0.083269
NT01ZM1660	ZMO1592	alanine racemase	alr	1.09942	1.24427	0.95456	0.41033	0.75631	0.06435	0.577162	0.485267	0.669057	0.465236	0.482575	0.447896	0.689088	0.487958	0.890217
NT01ZM0308	ZMO0300	exodeoxyribonuclease VII large subunit	xseA	1.24007	1.48642	0.99372	0.64995	0.62951	0.6704	0.449408	0.7163	0.182516	0.3087	0.57569	0.041711	0.590115	0.85691	0.323321
NT01ZM1428	ZMO1373	hypothetical protein		1.01101	1.68487	0.33716	0.31699	0.74964	-0.115654	0.510185	0.825268	0.195103	0.326349	0.715303	-0.06261	0.694022	0.935232	0.452812
NT01ZM1616	ZMO1557	amidophosphoribosyltransferase	purF	1.08371	1.16236	1.00506	-0.276381	0.36787	-0.920629	1.47437	0.874913	2.07383	1.58866	0.955328	2.22199	1.36009	0.794497	1.92568
NT01ZM1991	ZMO1890	predicted Zn-dependent peptidase		1.15187	1.08155	1.22219	-0.043123	0.61256	-0.698805	1.22273	0.60293	1.84252	1.25046	0.736868	1.76405	1.19499	0.468992	1.92099
NT01ZM0435	ZMO0429	conserved hypothetical protein		1.3416	1.16807	1.51513	0.44014	0.54587	0.3344	0.84593	0.415058	1.2768	0.790397	0.207911	1.37288	0.901463	0.622204	1.18072
NT01ZM0328	ZMO0322	riboflavin biosynthesis protein	ribF	1.01315	1.00781	1.0185	0.07481	0.49982	-0.350196	0.884669	0.497804	1.27153	0.830998	0.48762	1.17437	0.93834	0.507987	1.36869
NT01ZM2060	ZMO1955	malic enzyme	yqkJ	1.38395	1.15231	1.61558	0.35143	-0.015277	0.71814	0.999051	1.01065	0.987457	0.965586	0.853705	1.07747	1.03252	1.16759	0.897447
NT01ZM0601	ZMO0583	acetyl-CoA carboxylase beta subunit	accD	1.25547	1.1701	1.34083	0.7126	0.57088	0.85431	0.707265	0.736973	0.677556	0.87166	0.874728	0.868593	0.542869	0.599219	0.486519
NT01ZM0678	ZMO0661	DnaJ molecular chaperone	dnaJ	1.20969	1.12806	1.29132	0.57843	0.33936	0.81749	0.631388	0.695011	0.567765	0.631511	0.601329	0.661694	0.631264	0.788693	0.473836
NT01ZM0814	ZMO0791	aspartate carbamoyltransferase	pyrB	1.23377	1.1212	1.34634	0.62623	0.7447	0.50775	0.586783	0.433999	0.739567	0.566025	0.491494	0.640555	0.607541	0.376503	0.83858
NT01ZM0299	ZMO0290	predicted membrane protein		1.07652	1.13916	1.01388	0.66074	0.33145	0.99004	0.413772	0.623682	0.203862	0.411767	0.43965	0.383884	0.415778	0.807714	0.023841
NT01ZM1609	ZMO1549	conserved hypothetical protein	bolA	1.14542	1.03399	1.25685	0.7171	0.79165	0.64255	0.200091	-0.08587	0.486053	-0.02814	-0.41408	0.357803	0.428322	0.24234	0.614304
NT01ZM2083	ZMO1979	chromosome partitioning protein ATPase component	parA	1.22944	1.15328	1.3056	0.42752	0.49047	0.36457	0.635463	0.64406	0.626867	0.469009	0.625309	0.312709	0.801918	0.66281	0.941025
NT01ZM1703	ZMO1630	hypothetical protein		1.03938	1.02915	1.04961	0.59987	0.46776	0.73197	0.293037	0.368341	0.217733	0.146559	0.175292	0.117825	0.439516	0.56139	0.317641
NT01ZM0446	ZMO0440	hypothetical protein		1.55727	1.05793	2.0566	0.92254	0.62294	1.22214	0.408971	0.222909	0.595033	0.18321	0.01082	0.355601	0.634732	0.434998	0.834466
NT01ZM0682	ZMO0665	conserved hypothetical protein		1.54561	1.10844	1.98278	1.10096	0.39939	1.80254	0.252488	0.362035	0.142942	0.060328	0.015015	0.105642	0.444648	0.709054	0.180242
NT01ZM0603	ZMO0585	tryptophan synthase beta chain	trpB	1.4098	1.06419	1.75541	1.13381	0.3121	1.95553	0.32219	0.717228	-0.07285	0.368393	0.68236	0.054427	0.275986	0.752097	-0.20012
NT01ZM0319	ZMO0312	N-acyl-L-amino acid amidohydrolase		1.29249	1.12322	1.46175	1.00959	0.46116	1.55801	0.226761	0.568394	-0.11487	0.17062	0.474726	-0.13348	0.282901	0.662062	-0.09626
NT01ZM2069	ZMO1964	glutamyl- and glutaminyl-tRNA synthetase	gltX	1.23095	1.16251	1.2994	1.17843	0.48143	1.87544	0.134639	0.672812	-0.40353	0.216757	0.664539	-0.23102	0.052521	0.681085	-0.57604
NT01ZM0248	ZMO0240	ATP synthase gamma subunit	atpG	1.67051	0.98116	2.35985	1.02225	0.21222	1.83229	0.699682	0.859618	0.539746	0.751112	0.9503	0.551924	0.648252	0.768936	0.527567
NT01ZM1992	ZMO1891	threonine synthase	thrC	1.08212	0.9782	1.18605	0.81865	0.22588	1.41142	0.437427	0.888039	-0.01319	0.611377	1.02376	0.198998	0.263476	0.752322	-0.22537
NT01ZM1762	ZMO1686	ATP phosphoribosyltransferase	hisG	1.26054	0.97482	1.54627	0.69345	0.21996	1.16693	0.870097	0.995717	0.744478	1.1731	1.23658	1.10962	0.567096	0.754856	0.379337
NT01ZM0199	ZMO0193	ribonuclease		1.18338	0.92561	1.44116	1.48707	0.44483	2.5293	-0.07759	0.497538	-0.65271	0.148513	0.514304	-0.21728	-0.30368	0.480773	-1.08814
NT01ZM1072	ZMO1033	cyclopropane fatty acid synthase	cfa	1.17342	0.77902	1.56782	1.18421	0.07232	2.29611	-0.19499	0.557296	-0.94728	-0.37919	0.407894	-1.16628	-0.0108	0.706698	-0.72829
NT01ZM0827	ZMO0806	leucyl aminopeptidase	pepA	1.0135	0.72048	1.30653	1.14113	0.33303	1.94924	-0.06759	0.230395	-0.36556	-0.00754	0.073339	-0.08842	-0.12763	0.38745	-0.64271
NT01ZM0604	ZMO0586	N-(5-phosphoribosyl)anthranilate isomerase	trpF	1.21962	0.73605	1.70319	1.00221	0.1526	1.85183	0.072982	0.534234	-0.38827	-0.07145	0.485017	-0.62791	0.217409	0.583451	-0.14863
NT01ZM1220	ZMO1178	phosphoribosyl-AMP cyclohydrolase	hisI	1.12701	-0.054006	2.30802	0.96125	0.1684	1.75409	-0.01994	-0.30599	0.266109	-0.20564	-0.38957	-0.02171	0.165758	-0.22241	0.553928
NT01ZM0947	ZMO0918	catalase	cat	1.33912	0.9281	1.75014	0.92206	0.18939	1.65473	0.03021	0.28441	-0.22399	-0.35664	-0.16989	-0.54338	0.417055	0.738706	0.095404
NT01ZM0501	ZMO0492	nitrogen regulatory protein PII	glnB	1.0935	0.14661	2.04038	0.74997	-0.125543	1.62549	0.58513	0.271901	0.898359	0.826735	0.271646	1.38182	0.343524	0.272155	0.414893
NT01ZM1976	ZMO1878	valyl-tRNA synthetase	valS	1.16169	0.85499	1.46839	0.87307	0.17693	1.56921	0.522383	0.908941	0.135826	0.756149	1.13982	0.372474	0.288618	0.678059	-0.10082
NT01ZM0493	ZMO0485	acyl-CoA dehydrogenase		1.1366	0.61451	1.65868	0.96281	0.37376	1.55186	0.261266	0.199083	0.323449	0.348744	0.157409	0.540078	0.173788	0.240756	0.10682
NT01ZM2061	ZMO1956	ATPase	recN	1.02371	0.69934	1.34809	0.92998	0.3636	1.49636	-0.13008	0.026026	-0.28618	-0.35388	-0.28368	-0.42408	0.093732	0.335735	-0.14827
NT01ZM0688	ZMO0671	ATP synthase subunit b	atpF	1.25774	0.38839	2.12709	0.61043	-0.270347	1.4912	0.710041	0.580719	0.839363	0.772769	0.502697	1.04284	0.647313	0.65874	0.635885
NT01ZM1336	ZMO1285	solbitol dehydrogenase large subunit	sldL	1.30103	0.93048	1.67158	0.76775	0.36796	1.16753	0.529276	0.522809	0.535744	0.52527	0.483101	0.56744	0.533282	0.562517	0.504048
NT01ZM1725	ZMO1649	gluconolactonase	gnl	1.16798	0.93161	1.40435	0.79628	0.43326	1.1593	0.582692	0.653574	0.51181	0.793684	0.808799	0.77857	0.3717	0.498348	0.245051
NT01ZM0306	ZMO0298	conserved hypothetical protein		1.07708	0.65617	1.49799	0.53208	-0.030092	1.09426	0.574551	0.75916	0.389941	0.604105	0.83206	0.37615	0.544996	0.68626	0.403732
NT01ZM0602	ZMO0584	tryptophan synthase alpha chain	trpA	1.05667	0.81026	1.30309	0.67454	0.27153	1.07754	0.449515	0.636792	0.262237	0.516891	0.734856	0.298926	0.382139	0.538728	0.225549
NT01ZM0687	ZMO0670	hypothetical protein		1.19574	-0.007234	2.39871	0.09401	-0.881178	1.06921	1.09055	0.857268	1.32383	1.07938	0.840593	1.31817	1.10172	0.873943	1.3295
NT01ZM0372	ZMO0368	phosphogluconate dehydratase	edd	1.01732	0.65365	1.381	0.62956	0.19143	1.06769	0.461141	0.574903	0.347379	0.53452	0.687588	0.381453	0.387762	0.462218	0.313306
NT01ZM0250	ZMO0242	ATP synthase epsilon subunit	atpC	1.15249	0.2881	2.01688	0.06741	-0.47438	0.6092	1.19053	1.11378	1.26727	1.29598	1.46509	1.12686	1.08508	0.762477	1.40768
NT01ZM0912	ZMO0885	conserved hypothetical protein		1.80182	-0.235	3.83863	-0.095067	0.06134	-0.251473	1.58151	-0.44276	3.60578	1.26614	-0.58918	3.12146	1.89688	-0.29634	4.09011
NT01ZM1600	ZMO1541	Fe2+ transport system protein B	feoB	1.10383	0.2427	1.96495	-0.083921	-0.27281	0.10497	1.40699	0.582901	2.23108	1.62624	0.650294	2.60218	1.18775	0.515508	1.85998
NT01ZM1161	ZMO1122	integration host factor alpha-subunit	himA	1.03925	0.29513	1.78338	0.34723	0.28678	0.40767	0.896545	-0.07215	1.86523	1.10106	-0.15264	2.35477	0.692028	0.008352	1.3757
NT01ZM0838	ZMO0817	hypothetical protein		1.39661	0.21964	2.57357	0.07464	-0.246703	0.39597	1.24491	0.371589	2.11824	1.16786	0.276835	2.05888	1.32197	0.466342	2.1776
NT01ZM1580	ZMO1518	fructose-1,6-bisphosphatase	cbbF	1.09415	0.87852	1.30979	-0.141029	0.38709	-0.669146	1.35119	0.732797	1.96959	1.46721	0.974166	1.96025	1.23518	0.491429	1.97894
NT01ZM1228	ZMO1185	phage SPO1 DNA polymerase-related protein		1.21021	0.51361	1.90682	-0.474725	0.25266	-1.20211	1.3922	0.338748	2.44566	1.09947	0.41654	1.7824	1.68494	0.260957	3.10892
NT01ZM1599	ZMO1540	Fe2+ transport system protein A	feoA	1.2888	0.51885	2.05875	0.474	0.0775	0.87051	0.887614	0.345408	1.42982	0.960434	0.249473	1.67139	0.814794	0.441343	1.18824
NT01ZM0494	ZMO0486	conserved hypothetical protein		1.0993	0.69469	1.50392	0.13751	0.12892	0.14611	0.951502	0.541754	1.36125	0.941213	0.517736	1.36469	0.96179	0.565772	1.35781
NT01ZM2064	ZMO1959	ATPase		1.04477	-0.443255	2.5328	-0.302343	-0.409503	-0.195183	1.03217	0.031782	2.03255	0.717224	0.097317	1.33713	1.34711	-0.03375	2.72798
NT01ZM0880	ZMO0853	peptidyl-prolyl cis-trans isomerase		1.10095	0.97015	1.23174	0.64258	0.60473	0.68044	0.631424	0.359543	0.903305	0.804484	0.353659	1.25531	0.458364	0.365427	0.551301
NT01ZM1337	ZMO1286	sorbitol dehydrogenase small subunit	sldS	1.01913	0.40954	1.62872	-0.025575	-0.072036	0.02088	0.616011	0.29664	0.935381	0.187314	0.111703	0.262925	1.04471	0.481578	1.60784
NT01ZM1335	ZMO1284	sorbitol dehydrogenase cytochrome c subunit	sldC	1.01956	0.75515	1.28396	0.65395	0.46507	0.84283	0.430811	0.225268	0.636354	0.496017	0.160455	0.831578	0.365606	0.290081	0.441131
NT01ZM1439	ZMO1385	conserved hypothetical protein		1.24997	0.76387	1.73607	0.44872	0.10123	0.79621	0.648415	0.473918	0.822911	0.495575	0.285191	0.705959	0.801254	0.662645	0.939864
NT01ZM1055	ZMO1018	ABC-type transport system permease component		1.05184	0.72665	1.37703	0.53535	0.51662	0.55408	0.497521	0.268589	0.726454	0.478552	0.327146	0.629959	0.51649	0.210031	0.822949
NT01ZM0020	ZMO0020	conserved hypothetical protein		1.12513	0.72089	1.52938	0.19351	-0.199168	0.58619	0.683982	0.610818	0.757147	0.436343	0.30158	0.571106	0.931622	0.920056	0.943187
NT01ZM1806	ZMO1727	aspartate/tyrosine/aromatic aminotransferase		1.09227	0.6526	1.53193	0.43047	-0.076857	0.93779	0.58484	0.601375	0.568305	0.507879	0.473296	0.542463	0.661801	0.729455	0.594147
NT01ZM0246	ZMO0238	ATP synthase delta subunit	atpH	1.16774	0.95154	1.38393	0.51562	0.23034	0.80091	0.637865	0.763017	0.512714	0.623618	0.804835	0.442402	0.652112	0.721198	0.583027
NT01ZM0367	ZMO0362	excinuclease ABC subunit B	uvrB	1.00215	0.91914	1.08516	0.63859	0.2855	0.99168	0.298165	0.418046	0.178285	0.232775	0.202455	0.263096	0.363555	0.633636	0.093475
NT01ZM0447	ZMO0441	chaperone		1.20809	0.93023	1.48595	0.66645	0.40269	0.93022	0.296528	0.378815	0.214241	0.05142	0.230094	-0.12725	0.541636	0.527537	0.555736
159 genes significantly downregulated with the supplementation of NaAc in RM compared to RM only.
NT01ZM0963	ZMO0932	secretion activator protein		-1.54124	-1.83149	-1.251	-1.73308	-2.11099	-1.35517	0.028317	0.436959	-0.38033	-0.1352	0.594411	-0.86482	0.191837	0.279506	0.104168
NT01ZM0962	ZMO0931	hypothetical protein		-1.37845	-1.32571	-1.43119	-1.77285	-2.07277	-1.47294	0.272196	0.94634	-0.40195	0.149994	1.14563	-0.84564	0.394397	0.747052	0.041743
NT01ZM0964	ZMO0933	hypothetical protein		-1.43048	-1.85647	-1.00449	-1.62361	-2.05378	-1.19343	0.026088	0.291959	-0.23978	-0.14095	0.386604	-0.66851	0.193127	0.197314	0.18894
NT01ZM0379	ZMO0374	levansucrase	sacB	-2.16257	-2.03074	-2.29441	-2.07382	-1.94512	-2.20253	-0.36789	0.258172	-0.99395	-0.64703	0.601967	-1.89603	-0.08875	-0.08562	-0.09188
NT01ZM0961	ZMO0930	hypothetical protein		-1.48151	-1.3097	-1.65333	-1.9809	-1.92184	-2.03994	0.412798	0.950983	-0.12539	0.326215	1.28982	-0.63739	0.49938	0.612146	0.386614
NT01ZM0965	ZMO0934	hypothetical protein		-1.72244	-1.33276	-2.11211	-1.62571	-1.57863	-1.67279	-0.04521	0.306083	-0.3965	0.006305	0.366293	-0.35368	-0.09673	0.245873	-0.43932
NT01ZM0419	ZMO0412	multiple antibiotic transporter		-1.63353	-1.69134	-1.57573	-1.36583	-1.24339	-1.48827	-0.28904	-0.47468	-0.10341	-0.31039	-0.50141	-0.11937	-0.2677	-0.44795	-0.08746
NT01ZM0384	ZMO0378	conserved hypothetical protein		-1.50483	-1.61691	-1.39275	-1.29905	-1.12908	-1.46901	-0.27568	-0.32858	-0.22279	-0.34559	-0.16933	-0.52184	-0.20578	-0.48783	0.076266
NT01ZM1838	ZMO1755	thymidylate synthase	thyB	-2.07961	-1.47225	-2.68698	-2.21757	-1.09814	-3.33701	0.131807	-0.294	0.557617	0.125654	-0.2139	0.46521	0.13796	-0.3741	0.650025
NT01ZM1953	ZMO1861	dioxygenase		-1.63491	-1.36942	-1.9004	-1.97595	-0.962831	-2.98907	0.519407	-0.31436	1.35317	0.697771	-0.22212	1.61767	0.341043	-0.40659	1.08867
NT01ZM1943	ZMO1857	probable transcriptional regulator		-3.42195	-1.42369	-5.42021	-2.82048	-0.949149	-4.6918	-0.71453	-0.39176	-1.0373	-0.82759	-0.30899	-1.34619	-0.60147	-0.47454	-0.72841
NT01ZM1345	ZMO1295	organic radical activating enzyme		-1.36503	-1.41918	-1.31088	-1.25118	-0.838423	-1.66393	-0.12274	-0.42149	0.176014	-0.13163	-0.26223	-0.00102	-0.11385	-0.58076	0.353053
NT01ZM1906	ZMO1819	nitrogen fixation protein	nifZ	-1.28774	-1.04528	-1.53021	-1.16682	-0.680723	-1.65291	-0.43066	-0.48141	-0.37991	-0.74039	-0.59827	-0.88252	-0.12093	-0.36455	0.122704
NT01ZM1338	ZMO1287	LPS glycosyltransferase		-1.84228	-1.42999	-2.25457	-1.28655	-0.636564	-1.93653	-0.66602	-0.64245	-0.6896	-0.77631	-0.49147	-1.06115	-0.55573	-0.79342	-0.31804
NT01ZM1981	ZMO1881	hypothetical protein		-2.12361	-1.29413	-2.9531	-1.19249	-0.549101	-1.83589	-0.8982	-0.48768	-1.30873	-0.86528	-0.23032	-1.50024	-0.93112	-0.74503	-1.11721
NT01ZM1184	ZMO1144	conserved hypothetical protein		-1.52836	-1.43786	-1.61886	-1.08499	-0.464871	-1.7051	-0.47591	-0.9932	0.041379	-0.50844	-1.0134	-0.00348	-0.44338	-0.97299	0.08624
NT01ZM1799	ZMO1720	DNA-directed RNA polymerase subunit K		-1.72025	-1.10086	-2.33964	-1.06659	-0.323542	-1.80965	-0.73428	-0.8718	-0.59676	-0.8149	-0.96627	-0.66353	-0.65366	-0.77732	-0.52999
NT01ZM1412	ZMO1358	ribosomal protein S20		-1.81447	-1.48466	-2.14428	-1.2756	0.30392	-2.85511	-0.49587	-1.63091	0.639174	-0.45286	-1.47324	0.567523	-0.53888	-1.78858	0.710826
NT01ZM1584	ZMO1522	conserved hypothetical protein		-1.80642	-2.04556	-1.56728	-0.987162	-1.36399	-0.610333	-0.80337	-0.73854	-0.86821	-0.78749	-0.79551	-0.77948	-0.81925	-0.68157	-0.95694
NT01ZM1585	ZMO1524	putative membrane protein		-1.7671	-1.92187	-1.61233	-0.907502	-1.03768	-0.77732	-0.51086	-0.56365	-0.45807	-0.16213	-0.24312	-0.08114	-0.8596	-0.88419	-0.83501
NT01ZM1871	ZMO1787	hypothetical protein		-2.86276	-1.7577	-3.96782	-0.801436	0.03765	-1.64052	-1.53454	-1.49624	-1.57283	-1.00775	-1.19714	-0.81836	-2.06132	-1.79535	-2.3273
NT01ZM0188	ZMO0185	hypothetical protein		-2.21419	-1.11237	-3.31601	-0.708608	-0.411364	-1.00585	-1.15736	-0.31594	-1.99879	-0.80915	0.069128	-1.68743	-1.50558	-0.701	-2.31015
NT01ZM0085	ZMO0089	hypothetical protein		-1.79377	-1.10313	-2.48441	-0.753145	-0.119275	-1.38702	-1.06847	-0.9601	-1.17683	-1.09632	-0.93636	-1.25627	-1.04062	-0.98385	-1.09739
NT01ZM1032	ZMO0996	small-conductance mechanosensitive channel		-1.64194	-1.54025	-1.74363	-0.795336	-0.470576	-1.1201	-0.99369	-0.84206	-1.14531	-1.14076	-0.61445	-1.66708	-0.84661	-1.06967	-0.62354
NT01ZM0549	ZMO0536	ribosomal protein L15	rplO	-1.90674	-1.50243	-2.31106	-0.624431	-0.128537	-1.12032	-0.98116	-1.20668	-0.75565	-0.68002	-1.03946	-0.32057	-1.28231	-1.3739	-1.19073
NT01ZM1014	ZMO0979	TonB-dependent receptor		-1.70924	-1.56135	-1.85714	-0.897841	-0.79464	-1.00104	-0.96062	-0.83864	-1.08259	-1.10983	-0.91058	-1.30907	-0.8114	-0.76671	-0.8561
NT01ZM1927	ZMO1840	putative isochorismatase family protein		-1.62401	-1.35481	-1.8932	-0.876602	-0.280293	-1.47291	-0.81435	-1.1661	-0.46259	-0.88129	-1.25769	-0.5049	-0.7474	-1.07452	-0.42029
NT01ZM1682	ZMO1613	hypothetical protein		-1.21861	-1.32215	-1.11507	-0.964032	-0.707305	-1.22076	-0.19046	-0.3783	-0.00262	-0.12634	-0.14175	-0.11093	-0.25458	-0.61485	0.105686
NT01ZM1517	ZMO1457	MFS permease		-3.51324	-4.27148	-2.75499	0.52115	0.0936	0.9487	-4.47793	-4.50312	-4.45274	-4.92148	-4.64116	-5.2018	-4.03438	-4.36508	-3.70369
NT01ZM1527	ZMO1466	oxidoreductase		-1.83448	-1.75666	-1.91229	0.29576	-0.656594	1.24811	-2.26369	-1.45855	-3.06883	-2.39715	-1.81704	-2.97725	-2.13024	-1.10006	-3.16041
NT01ZM0890	ZMO0863	deoxycytidine deaminase	dcd	-1.65804	-1.72805	-1.58804	0.29236	0.11124	0.47348	-1.86416	-1.7291	-1.99923	-1.77792	-1.6189	-1.93694	-1.95041	-1.83929	-2.06152
NT01ZM1332	ZMO1281	hypothetical protein		-1.85929	-1.01537	-2.70322	-0.286834	0.18963	-0.763301	-1.37238	-0.91563	-1.82912	-1.17229	-0.62626	-1.71833	-1.57246	-1.205	-1.93992
NT01ZM1084	ZMO1044	mechanosensitive channel		-1.99225	-1.67822	-2.30627	-0.506495	-0.356344	-0.656646	-1.36897	-1.29867	-1.43926	-1.25218	-1.27546	-1.2289	-1.48575	-1.32188	-1.64963
NT01ZM0227	ZMO0221	transcriptional regulator		-1.84173	-1.99424	-1.68922	-0.238932	-0.277637	-0.200226	-1.35669	-1.51272	-1.20067	-1.11059	-1.30884	-0.91234	-1.6028	-1.7166	-1.48899
NT01ZM1045	ZMO1009	conserved hypothetical protein		-1.72372	-1.58317	-1.86426	-0.313272	-0.033677	-0.592867	-1.32834	-1.54364	-1.11305	-1.24624	-1.53778	-0.9547	-1.41044	-1.54949	-1.27139
NT01ZM1057	ZMO1019	putative deoxyhypusine synthase	dys	-1.55693	-2.0709	-1.04297	-0.311778	-0.722502	0.09895	-1.03966	-1.16097	-0.91834	-0.83416	-0.97356	-0.69476	-1.24515	-1.34839	-1.14191
NT01ZM1185	ZMO1145	ribosomal protein L31	rpmE	-1.53547	-1.46107	-1.60987	-0.110526	-0.158343	-0.06271	-1.0244	-1.09256	-0.95624	-0.62385	-0.88238	-0.36532	-1.42494	-1.30273	-1.54715
NT01ZM0226	ZMO0220	ferredoxin	fdxA	-1.18053	-1.30133	-1.05972	0.08813	-0.207023	0.38329	-0.94659	-0.85816	-1.03503	-0.62453	-0.622	-0.62705	-1.26866	-1.09431	-1.44301
NT01ZM0503	ZMO0494	MFS permease		-1.41611	-1.3236	-1.50862	-0.440881	-0.811224	-0.070538	-0.92226	-0.33927	-1.50524	-0.86929	-0.16617	-1.5724	-0.97523	-0.51238	-1.43808
NT01ZM1074	ZMO1036	argininosuccinate synthase	argG	-1.26936	-1.16955	-1.36916	-0.378723	-0.802348	0.0449	-0.74334	-0.22499	-1.26169	-0.59604	-0.08277	-1.10931	-0.89063	-0.3672	-1.41407
NT01ZM1486	ZMO1428	sphingosine kinase		-1.15853	-1.07123	-1.24584	-0.309048	-0.521059	-0.097036	-0.73453	-0.46469	-1.00438	-0.61958	-0.3792	-0.85996	-0.84948	-0.55017	-1.1488
NT01ZM1623	ZMO1563	putative salt-induced outer membrane protein		-1.35691	-1.67112	-1.04269	-0.672667	-0.382478	-0.962857	-0.73074	-1.29432	-0.16717	-0.77725	-1.29999	-0.25451	-0.68424	-1.28864	-0.07984
NT01ZM1681	ZMO1612	conserved hypothetical protein		-1.08153	-1.14176	-1.02131	-0.280833	-0.393491	-0.168175	-0.72304	-0.79178	-0.6543	-0.64538	-0.83529	-0.45547	-0.8007	-0.74826	-0.85314
NT01ZM1120	ZMO1081	hypothetical protein		-1.38432	-1.75425	-1.0144	-0.784398	-0.801622	-0.767175	-0.70663	-0.94555	-0.46771	-0.81333	-0.93846	-0.68819	-0.59993	-0.95263	-0.24722
NT01ZM1796	ZMO1718	conserved hypothetical protein		-1.21393	-1.29834	-1.12952	-0.813694	-0.875175	-0.752212	-0.44602	-0.52341	-0.36862	-0.4918	-0.62367	-0.35994	-0.40024	-0.42316	-0.37731
NT01ZM0389	ZMO0383	hypothetical protein		-1.86655	-3.18831	-0.544792	-1.72523	-2.58278	-0.867684	-0.00247	-0.04843	0.043491	0.136379	0.508668	-0.23591	-0.14132	-0.60554	0.322892
NT01ZM0403	ZMO0397	hypothetical protein		-1.68978	-2.92204	-0.457525	-1.65366	-2.95	-0.357324	-0.20741	0.334425	-0.74925	-0.37871	0.640881	-1.39829	-0.03612	0.027968	-0.1002
NT01ZM0390	ZMO0384	hypothetical protein		-1.7263	-3.33034	-0.122258	-1.53177	-2.69365	-0.369898	-0.09539	-0.2014	0.010607	0.003741	0.233906	-0.22642	-0.19453	-0.6367	0.24764
NT01ZM0388	ZMO0382	hypothetical protein		-1.55483	-3.08274	-0.026925	-1.51694	-2.73431	-0.299568	0.032192	0.029151	0.035233	0.102278	0.406732	-0.20218	-0.03789	-0.34843	0.272643
NT01ZM0385	ZMO0379	terminase		-1.38144	-2.5085	-0.254377	-1.48715	-2.50693	-0.46737	0.187092	0.331896	0.042289	0.268476	0.665367	-0.12842	0.105709	-0.00158	0.212993
NT01ZM0401	ZMO0396	hypothetical protein		-1.54336	-2.70094	-0.385778	-1.48364	-2.65392	-0.313361	-0.12771	0.192114	-0.44753	-0.19569	0.431259	-0.82264	-0.05972	-0.04703	-0.07242
NT01ZM0387	ZMO0381	hypothetical protein		-1.38949	-2.45797	-0.321015	-1.45728	-2.23441	-0.68015	0.200387	0.182333	0.218441	0.332991	0.588235	0.077747	0.067783	-0.22357	0.359135
NT01ZM0392	ZMO0387	major head protein		-1.65289	-2.90995	-0.395832	-1.41621	-2.41267	-0.419745	-0.02995	0.012753	-0.07266	0.176776	0.522789	-0.16924	-0.23669	-0.49728	0.023913
NT01ZM0397	ZMO0392	hypothetical protein		-1.48124	-2.3698	-0.592678	-1.38089	-2.36835	-0.393427	-0.05402	0.298362	-0.40641	-0.00769	0.598176	-0.61357	-0.10035	-0.00145	-0.19925
NT01ZM0402	ZMO0395	conserved hypothetical protein		-1.45313	-2.54723	-0.359029	-1.37207	-2.47053	-0.273615	-0.12198	0.223184	-0.46715	-0.16291	0.523067	-0.84888	-0.08106	-0.0767	-0.08541
NT01ZM1583	ZMO1521	conserved hypothetical protein		-1.12828	-1.56902	-0.687538	-1.31767	-1.35003	-1.28532	0.15985	-0.15303	0.472727	0.130306	-0.08706	0.347674	0.189395	-0.21899	0.597781
NT01ZM0394	ZMO0389	constituent protein		-1.31845	-2.66698	0.03009	-1.31205	-2.54363	-0.080467	0.081587	0.224134	-0.06096	0.169574	0.571627	-0.23248	-0.0064	-0.12336	0.110559
NT01ZM0396	ZMO0391	hypothetical protein		-1.24671	-2.5619	0.06849	-1.30457	-2.53926	-0.069874	0.087698	0.219168	-0.04377	0.117536	0.460981	-0.22591	0.05786	-0.02265	0.138365
NT01ZM0395	ZMO0390	hypothetical protein		-1.2084	-2.41133	-0.005478	-1.25517	-2.25096	-0.259375	0.216249	0.25498	0.177518	0.385731	0.670323	0.101139	0.046767	-0.16036	0.253897
NT01ZM0393	ZMO0388	hypothetical protein		-1.25326	-2.53778	0.03126	-1.23138	-2.51745	0.0547	0.069129	0.26731	-0.12905	0.160145	0.554955	-0.23466	-0.02189	-0.02033	-0.02344
NT01ZM0405	ZMO0399	neck appendage protein precursor		-1.26313	-2.38768	-0.138582	-1.21702	-2.48848	0.05443	0.037947	0.393122	-0.31723	0.122001	0.685446	-0.44144	-0.04611	0.100798	-0.19301
NT01ZM0706	ZMO0688	predicted permease		-1.48459	-2.38159	-0.587587	-1.20368	-1.55776	-0.849608	-0.4407	-1.01769	0.136288	-0.60049	-1.21154	0.010554	-0.2809	-0.82383	0.262021
NT01ZM0662	ZMO0644	flagellar motor switch	fliN	-1.00077	-1.064	-0.937551	-1.1974	-0.685822	-1.70898	0.374674	-0.24961	0.998958	0.552719	-0.12105	1.22649	0.196629	-0.37817	0.771432
NT01ZM0404	ZMO0398	RTX toxin		-1.21383	-2.42665	-0.001007	-1.13656	-2.38471	0.11159	-0.0854	0.234228	-0.40503	-0.09353	0.510393	-0.69746	-0.07727	-0.04194	-0.1126
NT01ZM0386	ZMO0380	putative portal protein		-1.10915	-2.08423	-0.134073	-1.11271	-1.94579	-0.279635	0.11429	0.154732	0.073848	0.225021	0.447907	0.002134	0.003559	-0.13844	0.145562
NT01ZM0674	ZMO0657	arginine/ornithine N-succinyltransferase beta subunit	aruG	-1.01874	-1.23746	-0.800025	-1.09274	-0.684058	-1.50141	-0.17138	-0.74379	0.401034	-0.41675	-0.93417	0.100678	0.073994	-0.5534	0.701389
NT01ZM0398	ZMO0393	hypothetical protein		-1.06504	-2.18614	0.05606	-1.08613	-2.09812	-0.07414	-0.06031	0.120436	-0.24105	-0.1417	0.328888	-0.61229	0.021092	-0.08802	0.130201
NT01ZM1865	ZMO1781	conserved hypothetical transmembrane protein		-1.21532	-2.27151	-0.159123	-0.654882	-1.77834	0.46858	-0.64694	-0.54793	-0.74594	-0.73344	-0.6027	-0.86419	-0.56043	-0.49317	-0.6277
NT01ZM0560	ZMO0545	indole-3-glycerol phosphate synthase	trpC	-1.04183	-1.57368	-0.509982	-0.451739	-1.21117	0.30769	-0.66148	-0.5656	-0.75737	-0.73287	-0.76869	-0.69706	-0.59009	-0.36251	-0.81767
NT01ZM0914	ZMO0888	putative transposase		-1.02865	-1.40429	-0.653001	-0.873068	-0.56824	-1.1779	-0.50557	-0.83988	-0.17125	-0.85556	-0.84372	-0.8674	-0.15558	-0.83605	0.524896
NT01ZM1706	ZMO1633	hypothetical protein		-1.28804	-1.70073	-0.875351	-0.928713	-0.69299	-1.16444	-0.29552	-0.84964	0.258596	-0.23172	-0.69155	0.228107	-0.35933	-1.00774	0.289085
NT01ZM1411	ZMO1357	hypothetical protein		-1.28195	-1.75546	-0.808435	-0.923317	-0.691531	-1.1551	-0.34787	-1.02708	0.331332	-0.33712	-0.99023	0.315998	-0.35863	-1.06393	0.346666
NT01ZM0229	ZMO0223	conserved hypothetical protein		-1.0407	-1.43377	-0.647621	-0.933047	-0.750401	-1.11569	0.050777	-0.31824	0.419791	0.209204	0.046899	0.371509	-0.10765	-0.68337	0.468072
NT01ZM0941	ZMO0912	conserved hypothetical protein		-1.23014	-1.83829	-0.621995	-0.302985	-0.394392	-0.211579	-0.79344	-1.28364	-0.30325	-0.65973	-1.12337	-0.19609	-0.92716	-1.4439	-0.41042
NT01ZM1904	ZMO1818	ferredoxin	fdxN	-1.20793	-1.78815	-0.627703	-0.064758	-0.357969	0.22845	-0.84875	-1.14799	-0.54951	-0.55433	-0.8658	-0.24286	-1.14317	-1.43018	-0.85616
NT01ZM1067	ZMO1029	ABC-type multidrug transport system ATPase component		-1.07482	-1.53516	-0.614473	-0.432302	-0.132884	-0.731719	-0.64873	-1.12635	-0.17112	-0.65495	-0.85042	-0.45948	-0.64252	-1.40228	0.117246
NT01ZM0464	ZMO0456	vanillate O-demethylase oxidoreductase	vanB	-1.20288	-1.97239	-0.43336	-0.713568	-0.569259	-0.857877	-0.27521	-1.09464	0.54422	-0.06111	-0.78614	0.663922	-0.48931	-1.40313	0.424518
NT01ZM0125	ZMO0130	acid phosphatase precursor	phoC	-1.02888	-1.93526	-0.122498	-0.853096	-0.95667	-0.749522	-0.30336	-1.01524	0.408524	-0.43093	-1.05189	0.190023	-0.17578	-0.97859	0.627024
NT01ZM0876	ZMO0849	conserved hypothetical protein		-1.29991	-1.78852	-0.811299	-0.707172	-0.732022	-0.682321	-0.6267	-0.8784	-0.375	-0.66066	-0.7003	-0.62102	-0.59274	-1.05649	-0.12898
NT01ZM0668	ZMO0651	flagellar hook-associated protein 2	fliD	-1.02409	-1.08852	-0.959659	-0.332033	-0.468524	-0.195543	-0.76801	-0.66615	-0.86986	-0.84396	-0.7123	-0.97561	-0.69205	-0.61999	-0.76412
NT01ZM2007	ZMO1906	translation initiation factor 3	infC	-1.10376	-1.25633	-0.951192	-0.456446	-0.341486	-0.571406	-0.49224	-0.64598	-0.3385	-0.33717	-0.37713	-0.29721	-0.64731	-0.91484	-0.37979
NT01ZM1186	ZMO1146	(3R)-hydroxymyristoyl-[acyl carrier protein] dehydratase	mad	-0.997948	-1.04566	-0.95024	-0.266841	-0.459013	-0.074669	-0.68394	-0.62733	-0.74054	-0.63677	-0.66802	-0.60551	-0.73111	-0.58664	-0.87557
NT01ZM0658	ZMO0640	conserved hypothetical protein		-1.00306	-1.59964	-0.406474	-0.593597	-0.867663	-0.319532	-0.45041	-0.62101	-0.2798	-0.49136	-0.51005	-0.47266	-0.40946	-0.73198	-0.08694
NT01ZM1388	ZMO1333	hypothetical protein		-1.02875	-1.5353	-0.522195	-0.225884	-0.851994	0.40023	-0.44178	-0.57339	-0.31017	-0.08069	-0.46347	0.30209	-0.80286	-0.6833	-0.92242
NT01ZM2011	ZMO1910	ribosomal protein L25	rplY	-1.03832	-1.15311	-0.923518	0.24636	0.03001	0.4627	-1.13853	-1.01819	-1.25888	-0.9924	-0.85324	-1.13155	-1.28467	-1.18313	-1.38622
NT01ZM1061	ZMO1023	predicted ATPase		-1.0528	-1.50203	-0.603565	0.05874	-0.351715	0.46919	-1.06774	-1.03564	-1.09985	-1.02396	-0.92095	-1.12696	-1.11153	-1.15032	-1.07275
NT01ZM0790	ZMO0767	conserved hypothetical protein		-1.23202	-1.93999	-0.524047	0.67226	0.48913	0.8554	-1.72888	-2.23381	-1.22394	-1.55347	-2.0385	-1.06844	-1.90428	-2.42912	-1.37945
NT01ZM0672	ZMO0655	adenosine deaminase	add	-1.31556	-1.96601	-0.665119	0.00125	-0.864923	0.86742	-1.18261	-0.86165	-1.50357	-1.0484	-0.62222	-1.47459	-1.31681	-1.10109	-1.53254
NT01ZM1941	ZMO1855	putative GMP synthase	yfeJ	-2.36963	-0.198694	-4.54057	-2.49565	-0.497396	-4.49389	-0.01246	0.234438	-0.25937	-0.15094	0.170172	-0.47205	0.126012	0.298703	-0.04668
NT01ZM1952	ZMO1860	nodulin 21 like protein		-1.6341	0.47456	-3.74277	-2.4889	0.11404	-5.09184	0.721873	0.241857	1.20189	0.588948	0.123195	1.0547	0.854798	0.360518	1.34908
NT01ZM1942	ZMO1856	putative transport protein		-3.005	-0.685783	-5.32421	-2.43125	-0.529978	-4.33251	-0.53163	-0.05995	-1.0033	-0.4895	0.035895	-1.0149	-0.57375	-0.15581	-0.9917
NT01ZM1939	ZMO1853	dihydrodipicolinate synthase	dapA	-3.0279	-0.872234	-5.18357	-2.28018	-0.542265	-4.01809	-0.73443	-0.57096	-0.89789	-0.72113	-0.81195	-0.6303	-0.74772	-0.32997	-1.16548
NT01ZM1198	ZMO1157	hypothetical protein		-1.02767	0.12778	-2.18313	-2.184	-0.954911	-3.41308	0.719816	0.743772	0.69586	0.283311	0.404849	0.161772	1.15632	1.08269	1.22995
NT01ZM1639	ZMO1577	arabinose efflux permease	opdE	-2.2979	-0.676377	-3.91942	-2.13975	-0.697968	-3.58153	-0.33105	-0.08994	-0.57215	-0.50395	-0.20147	-0.80642	-0.15815	0.021591	-0.33789
NT01ZM1954	ZMO1862	hypothetical protein		-2.58506	-0.981781	-4.18833	-2.04618	-0.739946	-3.35242	-0.63444	-0.46501	-0.80387	-0.73001	-0.68818	-0.77183	-0.53887	-0.24184	-0.83591
NT01ZM1282	ZMO1232	glycosyltransferase		-2.05231	-0.669243	-3.43537	-1.90534	0.12689	-3.93758	-0.01518	-0.71784	0.687484	0.116608	-0.63954	0.87276	-0.14696	-0.79614	0.502207
NT01ZM1955	ZMO1863	putative phosphatase		-1.95856	-0.548598	-3.36851	-1.8779	-0.387539	-3.36826	-0.05356	-0.20655	0.099428	-0.02647	-0.25204	0.199104	-0.08065	-0.16106	-0.00025
NT01ZM1502	ZMO1443	conserved hypothetical protein		-1.40391	-0.377787	-2.43003	-1.70633	-0.216706	-3.19596	0.246016	-0.03909	0.531125	0.189611	0.082894	0.296328	0.302421	-0.16108	0.765923
NT01ZM1641	ZMO1579	alpha/beta hydrolase superfamily protein		-1.71421	-0.466329	-2.9621	-1.70593	-0.490751	-2.92112	-0.18671	-0.10705	-0.26638	-0.36515	-0.23852	-0.49178	-0.00828	0.024422	-0.04098
NT01ZM0646	ZMO0629	flagellin	fliC	-1.74544	-0.233018	-3.25786	-1.56856	-0.215496	-2.92162	-0.40767	-0.12576	-0.68957	-0.63845	-0.234	-1.0429	-0.17688	-0.01752	-0.33624
NT01ZM1159	ZMO1120	hypothetical protein		-1.46471	-0.383802	-2.54563	-1.46171	-0.181981	-2.74145	0.008982	-0.24218	0.260142	0.020965	-0.28254	0.324467	-0.003	-0.20182	0.195818
NT01ZM1636	ZMO1574	transcriptional regulatory protein		-1.38497	-0.157366	-2.61258	-1.46008	-0.059728	-2.86042	-0.12576	-0.19197	-0.05956	-0.32663	-0.2863	-0.36697	0.075105	-0.09764	0.247848
NT01ZM1986	ZMO1886	putative transport protein		-1.6541	-0.162068	-3.14613	-1.42571	-0.479714	-2.37171	-0.29237	0.325918	-0.91066	-0.35636	0.334191	-1.0469	-0.22838	0.317645	-0.77441
NT01ZM1640	ZMO1578	dehydrogenase		-1.36191	-0.080082	-2.64374	-1.39068	-0.343547	-2.4378	-0.03485	0.204187	-0.27388	-0.09846	0.144909	-0.34183	0.028766	0.263465	-0.20593
NT01ZM1987	ZMO1887	Isochorismatase	entB	-1.18214	0.02758	-2.39186	-1.3749	-0.412387	-2.33742	0.185509	0.402939	-0.03192	0.178255	0.365907	-0.0094	0.192762	0.43997	-0.05445
NT01ZM0714	ZMO0695	conserved hypothetical protein		-1.57565	-0.580111	-2.57119	-1.29284	-0.161211	-2.42446	-0.30482	-0.3877	-0.22193	-0.32683	-0.35651	-0.29714	-0.28281	-0.4189	-0.14673
NT01ZM1536	ZMO1477	hypothetical protein		-1.10361	-0.410407	-1.79681	-1.26421	-0.052943	-2.47547	0.16708	-0.14373	0.47789	0.173561	0.070006	0.277116	0.160599	-0.35746	0.678663
NT01ZM0877	ZMO0850	polar flagellar protein	ntrC	-1.99994	-0.831412	-3.16847	-1.22863	-0.49131	-1.96595	-0.997	-0.5556	-1.4384	-1.22269	-0.7711	-1.67428	-0.77131	-0.3401	-1.20251
NT01ZM1119	ZMO1080	hypothetical protein		-1.45397	-0.585828	-2.32212	-1.21855	-0.172707	-2.2644	-0.05639	-0.22665	0.113878	0.122647	-0.04018	0.285477	-0.23542	-0.41312	-0.05772
NT01ZM0717	ZMO0697	multidrug resistance protein	sugE	-1.41378	-0.602674	-2.22489	-1.16194	0.25174	-2.57561	-0.06143	-0.63281	0.509956	0.128988	-0.41121	0.669187	-0.25184	-0.85441	0.350724
NT01ZM0380	ZMO0375	extracellular sucrase	sacC	-1.96	-0.34	.	-1.15	-2.15	-0.15	-0.804	-1.01419	-1.00339	-0.80603	.	.	-0.80197	0.121117	0.305979
NT01ZM1833	ZMO1752	hypothetical protein		-1.31086	-0.367169	-2.25454	-1.09608	0.10827	-2.30044	-0.2158	-0.35945	-0.07214	-0.21682	-0.24346	-0.19019	-0.21477	-0.47544	0.045896
NT01ZM0325	ZMO0319	conserved hypothetical protein		-1.91555	-0.315339	-3.51575	-1.05771	0.2136	-2.32903	-0.66602	-0.22796	-1.10408	-0.47421	0.073028	-1.02144	-0.85783	-0.52894	-1.18672
NT01ZM1933	ZMO1846	ABC-type Fe3+ transport system ATPase component		-1.12874	0.12252	-2.38	-0.995257	0.06605	-2.05657	-0.39764	-0.14574	-0.64953	-0.66179	-0.34795	-0.97563	-0.13348	0.05647	-0.32344
NT01ZM1940	ZMO1854	transcriptional regulator		-1.02883	0.65797	-2.71564	-0.986486	0.49089	-2.46386	-0.31519	-0.05683	-0.57356	-0.58804	-0.28075	-0.89533	-0.04235	0.167085	-0.25178
NT01ZM1065	ZMO1027	pyruvate-formate lyase-activating enzyme	pflA	-1.17168	-0.835481	-1.50788	-0.938956	0.34861	-2.22652	-0.22022	-0.84101	0.400574	-0.20771	-0.49792	0.082501	-0.23272	-1.18409	0.718648
NT01ZM1064	ZMO1026	conserved hypothetical protein		-1.66843	-0.695024	-2.64184	-0.805732	0.59246	-2.20393	-0.35797	-0.7145	-0.00144	0.146758	-0.14151	0.435027	-0.8627	-1.28749	-0.43791
NT01ZM1594	ZMO1535	conserved hypothetical protein		-1.51086	-0.572828	-2.44888	-0.89051	0.42017	-2.20119	-0.69583	-0.91052	-0.48115	-0.77132	-0.82803	-0.71461	-0.62034	-0.993	-0.24769
NT01ZM1158	ZMO1119	hypothetical protein		-1.11666	-0.19109	-2.04223	-0.910254	0.14659	-1.9671	-0.17838	-0.33687	-0.01989	-0.15036	-0.33607	0.035349	-0.2064	-0.33768	-0.07513
NT01ZM1982	ZMO1882	putative transport protein		-1.0564	-0.477453	-1.63535	-0.948709	-0.00327	-1.89415	0.035044	-0.2056	0.275686	0.17778	0.062986	0.292574	-0.10769	-0.47418	0.258798
NT01ZM1283	ZMO1233	mannose-6-phosphate isomerase	pmi	-1.54721	-0.107801	-2.98663	-0.859397	0.17446	-1.89325	-0.83828	-0.47788	-1.19868	-0.98874	-0.67349	-1.30398	-0.68782	-0.28226	-1.09337
NT01ZM0165	ZMO0166	peptidoglycan-associated protein		-1.1807	0.33567	-2.69707	-0.845575	0.07791	-1.76906	-0.32942	0.281206	-0.94004	-0.32371	0.304651	-0.95207	-0.33513	0.25776	-0.92802
NT01ZM0217	ZMO0211	ribosomal protein L21		-1.23124	0.12432	-2.58681	-0.742756	0.27785	-1.76336	-0.46166	0.045752	-0.96907	-0.43484	0.245028	-1.1147	-0.48848	-0.15352	-0.82345
NT01ZM0718	ZMO0698	hypothetical protein		-1.09323	-0.579323	-1.60715	-0.860772	-0.003995	-1.71755	-0.39297	-0.6287	-0.15724	-0.55348	-0.68207	-0.42489	-0.23246	-0.57533	0.110404
NT01ZM0762	ZMO0741	hypothetical protein		-1.14141	-0.121026	-2.1618	-0.597602	0.50455	-1.69976	-0.65418	-0.94535	-0.36301	-0.76455	-1.26512	-0.26399	-0.54381	-0.62558	-0.46204
NT01ZM1296	ZMO1246	ribosomal protein L36		-1.3544	-0.649422	-2.05937	-0.534893	0.59925	-1.66904	-0.2955	-0.76015	0.169148	0.228497	-0.27163	0.728623	-0.8195	-1.24868	-0.39033
NT01ZM1932	ZMO1845	alkylphosphonate uptake protein		-1.48798	-0.79578	-2.18018	-0.641889	0.21462	-1.49839	-0.90752	-1.08661	-0.72844	-0.96896	-1.16282	-0.7751	-0.84609	-1.0104	-0.68178
NT01ZM0579	ZMO0562	putative histidinol-phosphate aminotransferase	hisC	-1.27345	-0.970163	-1.57674	-0.787256	-0.112466	-1.46205	-0.75384	-1.07877	-0.42891	-1.02149	-1.29984	-0.74314	-0.48619	-0.8577	-0.11469
NT01ZM1157	ZMO1118	glutathione S-transferase family protein		-1.39371	-0.373405	-2.41401	-0.502136	0.45622	-1.4605	-0.93471	-0.89281	-0.97661	-0.97785	-0.95599	-0.99971	-0.89157	-0.82963	-0.95352
NT01ZM1023	ZMO0987	DnaK suppressor protein		-1.45711	-0.289551	-2.62467	-0.898578	-0.356831	-1.44033	-0.39652	0.100162	-0.89321	-0.23452	0.133044	-0.60208	-0.55853	0.06728	-1.18434
NT01ZM0081	ZMO0085	chemotaxis methyl-accepting protein	mcpJ	-1.06222	-0.338759	-1.78568	-0.697508	-0.015781	-1.37923	-0.40955	-0.05962	-0.75947	-0.45438	0.203729	-1.11249	-0.36471	-0.32298	-0.40644
NT01ZM1340	ZMO1289	transglycosylase associated protein		-1.26509	0.62692	-3.15709	-0.02026	1.19624	-1.23676	-1.1628	-0.99535	-1.33025	-1.08077	-1.42137	-0.74017	-1.24483	-0.56932	-1.92033
NT01ZM1390	ZMO1335	flavodoxin	wrbA	-1.13014	-0.032779	-2.22751	-0.867764	-0.500253	-1.23527	-0.40212	0.234162	-1.0384	-0.54186	0.00085	-1.08457	-0.26238	0.467474	-0.99223
NT01ZM0208	ZMO0202	chemotaxis methyl-accepting protein	mcpA	-1.12645	-0.980453	-1.27245	-0.933864	-0.643562	-1.22417	-0.23942	-0.20642	-0.27242	-0.28625	-0.07594	-0.49655	-0.19259	-0.33689	-0.04828
NT01ZM1551	ZMO1491	putative outer membrane protein		-1.16664	-0.343174	-1.99011	-0.736076	-0.285293	-1.18686	-0.39348	-0.11743	-0.66953	-0.35639	-0.17697	-0.53581	-0.43057	-0.05788	-0.80325
NT01ZM1289	ZMO1239	hypothetical protein		-1.1245	0.43716	-2.68616	-0.606961	-0.049166	-1.16476	-0.50847	0.416668	-1.43361	-0.49941	0.347007	-1.34582	-0.51754	0.48633	-1.5214
NT01ZM1026	ZMO0990	hypothetical protein		-1.33727	-0.190726	-2.48382	-0.566399	-0.025199	-1.1076	-0.71918	-0.19991	-1.23845	-0.66749	-0.23429	-1.10068	-0.77088	-0.16553	-1.37622
NT01ZM1287	ZMO1237	D-lactate dehydrogenase	ldhA	-2.48986	-0.962889	-4.01683	-0.463782	0.17354	-1.10111	-2.16163	-1.38671	-2.93655	-2.29719	-1.63699	-2.95738	-2.02608	-1.13643	-2.91572
NT01ZM1579	ZMO1516	ribosomal protein L35	rpmI	-1.00599	-0.201786	-1.81019	-0.564741	-0.057398	-1.07208	-0.28888	0.014437	-0.59219	-0.1365	0.173263	-0.44627	-0.44125	-0.14439	-0.73811
NT01ZM1635	ZMO1573	predicted iron-dependent peroxidase		-1.09644	-0.620769	-1.57211	-0.748687	-0.44703	-1.05035	-0.21374	-0.29821	-0.12926	-0.07972	-0.42269	0.263247	-0.34775	-0.17374	-0.52176
NT01ZM1625	ZMO1564	putative nicotinamide mononucleotide transporter		-1.19213	-0.696551	-1.68772	-0.314314	0.39112	-1.01974	-0.82923	-0.92537	-0.73309	-0.78063	-0.76306	-0.7982	-0.87782	-1.08767	-0.66797
NT01ZM0338	ZMO0331	conserved hypothetical protein		-1.03961	-0.338171	-1.74105	-0.321954	0.30348	-0.947392	-0.91516	-0.73626	-1.09406	-1.11267	-0.83088	-1.39447	-0.71766	-0.64165	-0.79366
NT01ZM0566	ZMO0550	ribosomal protein S15P	rpsO	-1.30788	-0.845278	-1.77048	-0.591454	-0.252772	-0.930136	-0.54263	-0.3872	-0.69807	-0.36884	-0.1819	-0.55579	-0.71642	-0.59251	-0.84034
NT01ZM1575	ZMO1512	ABC-type transport system ATPase components		-1.25807	-0.855917	-1.66023	-0.790386	-0.665895	-0.914877	-0.59394	-0.20494	-0.98293	-0.72019	-0.21986	-1.22051	-0.46769	-0.19002	-0.74535
NT01ZM1870	ZMO1786	hypothetical protein		-1.27983	-0.675305	-1.88436	-0.495171	-0.187475	-0.802867	-0.746	-0.59546	-0.89654	-0.70734	-0.70309	-0.71159	-0.78466	-0.48783	-1.08149
NT01ZM1578	ZMO1515	ribosomal protein L20	rplT	-1.06572	-0.268916	-1.86252	-0.413409	-0.038236	-0.788581	-0.45751	0.060254	-0.97528	-0.26272	0.351188	-0.87662	-0.65231	-0.23068	-1.07394
NT01ZM0767	ZMO0745	conserved hypothetical protein		-1.41396	-0.683493	-2.14443	-0.307877	0.15783	-0.773582	-0.90151	-0.75705	-1.04597	-0.69694	-0.67279	-0.7211	-1.10608	-0.84132	-1.37084
NT01ZM0567	ZMO0551	tRNA pseudouridine synthase B	rulB	-1.33256	-0.451195	-2.21392	-0.354597	0.05518	-0.764377	-0.865	-0.52217	-1.20784	-0.75204	-0.53796	-0.96612	-0.97796	-0.50638	-1.44955
NT01ZM0903	ZMO0876	putative ABC-type transport system		-1.11723	-0.909332	-1.32514	-0.338019	0.07207	-0.748104	-0.49412	-0.71136	-0.27689	-0.20903	-0.44132	0.023246	-0.77922	-0.9814	-0.57703
NT01ZM0375	ZMO0371	aspartate racemase	asr	-1.05813	-0.885863	-1.23039	-0.673311	-0.607152	-0.739471	-0.28521	-0.18774	-0.38269	-0.18561	-0.09676	-0.27446	-0.38481	-0.27871	-0.49092
NT01ZM0090	ZMO0095	hypothetical protein		-1.22684	-0.414876	-2.0388	0.50876	1.73814	-0.720623	-0.99093	-1.4055	-0.57635	-0.24626	-0.65798	0.165473	-1.7356	-2.15302	-1.31818
NT01ZM1081	ZMO1041	NTP pyrophosphohydrolase		-1.07031	0.17166	-2.31229	-0.037014	0.44962	-0.523645	-1.01379	-0.30091	-1.72668	-0.99428	-0.32385	-1.66471	-1.0333	-0.27796	-1.78864
NT01ZM1008	ZMO0974	conserved hypothetical protein		-1.00833	-0.555019	-1.46164	-0.310903	-0.130079	-0.491727	-0.60171	-0.49629	-0.70714	-0.506	-0.56764	-0.44437	-0.69743	-0.42494	-0.96991
NT01ZM1101	ZMO1062	hypothetical protein		-0.996206	-0.60705	-1.38536	-0.579635	-0.758439	-0.40083	-0.72669	-0.2171	-1.23627	-1.0368	-0.58559	-1.48802	-0.41657	0.151389	-0.98453
NT01ZM1653	ZMO1586	bacterioferritin	bfr	-1.00349	0.1775	-2.18448	0.06116	0.49329	-0.370972	-1.38457	-0.85223	-1.91691	-1.70449	-1.38868	-2.02031	-1.06465	-0.31579	-1.81351
NT01ZM0670	ZMO0653	predicted permease		-1.22904	-0.881512	-1.57658	-0.203567	-0.281811	-0.125324	-1.06608	-0.69531	-1.43684	-1.10668	-0.79093	-1.42242	-1.02548	-0.5997	-1.45125
NT01ZM1418	ZMO1366	ribosomal protein S4	rpsD	-1.38427	-0.915723	-1.85282	-0.022133	-0.126236	0.08197	-1.24909	-0.88775	-1.61043	-1.13604	-0.986	-1.28607	-1.36214	-0.78949	-1.93479
NT01ZM0302	ZMO0293	metabolite/sugar transport protein		-1.06018	-0.781825	-1.33854	0.10197	0.10353	0.1004	-1.16259	-0.61935	-1.70583	-1.16303	-0.35334	-1.97272	-1.16215	-0.88536	-1.43894
NT01ZM1266	ZMO1217	hypothetical protein		-1.08754	-0.248056	-1.92703	0.30564	0.40242	0.20887	-0.89475	-0.46711	-1.32239	-0.39631	-0.28375	-0.50888	-1.39318	-0.65048	-2.13589
78 genes significantly expressed comparing the supplementaion of NaAc to NaCl supplementation.
SEQ_ID	Gene_ID	Product	Gene	(RM_NaAc/NaCl)	(Exp RM_NaAc/NaCl)	(Stationary RM_NaAc/NaCl)	(ZM4 RM_NaAc/NaCl)	(ZM4 Exp RM_NaAc/NaCl)	(ZM4 Stationary RM_NaAc/NaCl)	(AcR RM_NaAc/NaCl)	(AcR Exp RM_NaAc/NaCl)	(AcR Stationary RM_NaAc/NaCl)	(ZM4 RM_ NaCl/Control)	(ZM4 Exp RM_ NaCl/Control)	(ZM4 Stationary RM_ NaCl/Control)	(ZM4 RM_NaAc/Control)	(ZM4 Exp RM_NaAc/Control)	(ZM4 Stationary RM_NaAc/Control)
37 genes significantly upregulated with the supplementation of NaAc compared to NaCl supplementation.
NT01ZM0021	ZMO0021	electron transport protein	ykgF	1.81427	1.35051	2.27803	2.14751	1.59969	2.69533	1.48103	1.10133	1.86072	0.07404	0.14207	0.00601	2.22155	1.74175	2.70135
NT01ZM0250	ZMO0242	ATP synthase epsilon subunit	atpC	1.19053	1.11378	1.26727	1.08508	0.762477	1.40768	1.29598	1.46509	1.12686	0.06741	-0.47438	0.6092	1.15249	0.2881	2.01688
NT01ZM1891	ZMO1806	putative acetyltransferase		1.12901	1.77279	0.485238	1.29054	2.17814	0.402941	0.967484	1.36743	0.567535	0.10356	-0.330572	0.53769	1.3941	1.84756	0.94063
NT01ZM2060	ZMO1955	malic enzyme	yqkJ	0.999051	1.01065	0.987457	1.03252	1.16759	0.897447	0.965586	0.853705	1.07747	0.35143	-0.015277	0.71814	1.38395	1.15231	1.61558
NT01ZM1260	ZMO1212	glucose-6-phosphate isomerase	pgi	1.13629	1.65706	0.615521	0.979435	1.5865	0.37237	1.29314	1.72761	0.858673	0.2612	-0.239702	0.7621	1.24064	1.3468	1.13447
NT01ZM0146	ZMO0150	conserved hypothetical protein		1.09448	1.57336	0.61561	0.76401	1.35326	0.174765	1.42495	1.79346	1.05645	0.34105	0.20536	0.47674	1.10506	1.55862	0.6515
NT01ZM1985	ZMO1885	NADH:flavin oxidoreductase	ncr	1.05109	0.893235	1.20895	1.10872	1.1318	1.08565	0.993462	0.654665	1.33226	-0.247855	-0.209344	-0.286366	0.86087	0.92246	0.79928
NT01ZM1689	ZMO1618	carbamoyl-phosphate synthase small chain	carA	1.44353	0.870044	2.01702	1.28215	0.713065	1.85123	1.60492	1.02702	2.18281	-0.473606	-0.306525	-0.640687	0.80854	0.40654	1.21055
NT01ZM1938	ZMO1851	flavodoxin	nifF	2.65677	0.338423	4.97512	2.84141	0.795092	4.88773	2.47213	-0.11825	5.0625	-2.35068	-0.139863	-4.56149	0.49073	0.65523	0.32624
NT01ZM2071	ZMO1966	conserved hypothetical protein		1.81872	0.220467	3.41697	1.80831	0.208704	3.40791	1.82913	0.23223	3.42604	-0.877246	0.23353	-1.98802	0.93106	0.44224	1.41988
NT01ZM1600	ZMO1541	Fe2+ transport system protein B	feoB	1.40699	0.582901	2.23108	1.18775	0.515508	1.85998	1.62624	0.650294	2.60218	-0.083921	-0.27281	0.10497	1.10383	0.2427	1.96495
NT01ZM1616	ZMO1557	amidophosphoribosyltransferase	purF	1.47437	0.874913	2.07383	1.36009	0.794497	1.92568	1.58866	0.955328	2.22199	-0.276381	0.36787	-0.920629	1.08371	1.16236	1.00506
NT01ZM1525	ZMO1464	hypothetical protein		1.55239	0.867849	2.23693	1.53758	0.814648	2.26052	1.56719	0.921049	2.21333	-1.05254	-0.224882	-1.88019	0.48505	0.58977	0.38033
NT01ZM1354	ZMO1301	conserved hypothetical protein		1.5294	0.59564	2.46317	1.52966	0.512243	2.54708	1.52914	0.679036	2.37925	-0.653113	0.11747	-1.42369	0.87655	0.62971	1.12339
NT01ZM1580	ZMO1518	fructose-1,6-bisphosphatase	cbbF	1.35119	0.732797	1.96959	1.23518	0.491429	1.97894	1.46721	0.974166	1.96025	-0.141029	0.38709	-0.669146	1.09415	0.87852	1.30979
NT01ZM1257	ZMO1209	K+ transporter	kup	1.1934	0.376175	2.01062	1.09823	0.345112	1.85135	1.28856	0.407239	2.16989	-0.424754	-0.30089	-0.548618	0.67348	0.04422	1.30273
NT01ZM0157	ZMO0161	TolQ biopolymer transport proteins		1.1551	0.351317	1.95888	1.0419	0.272004	1.8118	1.26829	0.43063	2.10596	-0.258923	-0.080053	-0.437792	0.78298	0.19195	1.374
NT01ZM0912	ZMO0885	conserved hypothetical protein		1.58151	-0.44276	3.60578	1.89688	-0.29634	4.09011	1.26614	-0.58918	3.12146	-0.095067	0.06134	-0.251473	1.80182	-0.235	3.83863
NT01ZM1991	ZMO1890	predicted Zn-dependent peptidase		1.22273	0.60293	1.84252	1.19499	0.468992	1.92099	1.25046	0.736868	1.76405	-0.043123	0.61256	-0.698805	1.15187	1.08155	1.22219
NT01ZM0782	ZMO0758	putative isochorismatase	dhbB	1.1442	0.855214	1.43318	1.03838	0.855936	1.22083	1.25001	0.854491	1.64553	-0.16223	-0.611123	0.28666	0.87615	0.24481	1.50749
NT01ZM0838	ZMO0817	hypothetical protein		1.24491	0.371589	2.11824	1.32197	0.466342	2.1776	1.16786	0.276835	2.05888	0.07464	-0.246703	0.39597	1.39661	0.21964	2.57357
NT01ZM1228	ZMO1185	phage SPO1 DNA polymerase-related protein		1.3922	0.338748	2.44566	1.68494	0.260957	3.10892	1.09947	0.41654	1.7824	-0.474725	0.25266	-1.20211	1.21021	0.51361	1.90682
NT01ZM0687	ZMO0670	hypothetical protein		1.09055	0.857268	1.32383	1.10172	0.873943	1.3295	1.07938	0.840593	1.31817	0.09401	-0.881178	1.06921	1.19574	-0.007234	2.39871
NT01ZM1595	ZMO1536	ATPase		1.22344	0.778127	1.66875	1.37634	0.655971	2.09671	1.07054	0.900282	1.24079	-1.10584	0.13136	-2.34305	0.2705	0.78733	-0.24634
NT01ZM1974	ZMO1876	conserved hypothetical protein		1.06249	0.344583	1.7804	1.07812	0.528779	1.62746	1.04686	0.160387	1.93334	-0.463495	0.09666	-1.02365	0.61462	0.62544	0.60381
NT01ZM1269	ZMO1220	Sec-independent protein secretion pathway component	tatA	1.06678	0.711339	1.42222	1.10456	0.723173	1.48595	1.029	0.699504	1.3585	-0.4995	-0.050755	-0.948245	0.60506	0.67242	0.5377
NT01ZM1978	ZMO1879	delta-aminolevulinic acid dehydratase	hemB	1.01436	0.550003	1.47872	1.02434	0.551733	1.49694	1.00439	0.548274	1.4605	-0.757509	-0.377366	-1.13765	0.26683	0.17437	0.35929
NT01ZM1787	ZMO1710	signal peptidase I	lepB	1.12704	0.483698	1.77038	1.2784	0.401449	2.15536	0.975676	0.565947	1.3854	-1.42596	-0.121032	-2.73088	-0.147556	0.28042	-0.57553
NT01ZM0376	ZMO0372	global regulatory protein		1.04046	0.512228	1.5687	1.10597	0.304095	1.90785	0.974956	0.72036	1.22955	-0.503561	0.42018	-1.4273	0.60241	0.72428	0.48055
NT01ZM1529	ZMO1468	hypothetical protein		1.03255	-0.27198	2.33708	1.30948	-0.5009	3.11985	0.755617	-0.04307	1.5543	-0.413949	0.11866	-0.946561	0.89553	-0.382235	2.17329
NT01ZM2064	ZMO1959	ATPase		1.03217	0.031782	2.03255	1.34711	-0.03375	2.72798	0.717224	0.097317	1.33713	-0.302343	-0.409503	-0.195183	1.04477	-0.443255	2.5328
NT01ZM1803	ZMO1724	UDP-N-acetylglucosamine enolpyruvyl transferase	murA	1.05533	0.98073	1.12992	0.920653	0.836176	1.00513	1.19	1.12528	1.25471	0.0405	0.26782	-0.186817	0.96116	1.104	0.81831
NT01ZM0870	ZMO0844	conserved hypothetical protein		1.04096	0.433001	1.64892	0.876115	0.244417	1.50781	1.20581	0.621585	1.79002	-0.289198	-0.205402	-0.372993	0.58692	0.03901	1.13482
NT01ZM0161	ZMO0163	conserved hypothetical protein		1.112	0.255605	1.9684	0.866252	0.130297	1.60221	1.35775	0.380913	2.33459	-0.602102	-0.452022	-0.752181	0.26415	-0.321725	0.85003
NT01ZM1793	ZMO1715	biopolymer transport ExbD protein	exbD1	1.11365	0.110663	2.11663	0.848639	0.074379	1.6229	1.37865	0.146946	2.61036	-1.21827	-1.39006	-1.04649	-0.369636	-1.31568	0.57641
NT01ZM1561	ZMO1501	phosphoribosylformimino-5-aminoimidazole carboxamide ribonucleo	hisA	1.02993	0.648071	1.41178	0.810693	0.439617	1.18177	1.24916	0.856525	1.6418	0.1778	0.16698	0.18862	0.98849	0.6066	1.37039
NT01ZM1619	ZMO1559	hypothetical protein		1.18522	0.539686	1.83076	0.638917	0.297683	0.98015	1.73153	0.781689	2.68137	0.35985	1.06364	-0.343942	0.99876	1.36132	0.63621
41 genes significantly downregulated with the supplementation of NaAc compared to NaCl supplementation.
NT01ZM1517	ZMO1457	MFS permease		-4.47793	-4.50312	-4.45274	-4.03438	-4.36508	-3.70369	-4.92148	-4.64116	-5.2018	0.52115	0.0936	0.9487	-3.51324	-4.27148	-2.75499
NT01ZM1527	ZMO1466	oxidoreductase		-2.26369	-1.45855	-3.06883	-2.13024	-1.10006	-3.16041	-2.39715	-1.81704	-2.97725	0.29576	-0.656594	1.24811	-1.83448	-1.75666	-1.91229
NT01ZM1287	ZMO1237	D-lactate dehydrogenase	ldhA	-2.16163	-1.38671	-2.93655	-2.02608	-1.13643	-2.91572	-2.29719	-1.63699	-2.95738	-0.463782	0.17354	-1.10111	-2.48986	-0.962889	-4.01683
NT01ZM0890	ZMO0863	deoxycytidine deaminase	dcd	-1.86416	-1.7291	-1.99923	-1.95041	-1.83929	-2.06152	-1.77792	-1.6189	-1.93694	0.29236	0.11124	0.47348	-1.65804	-1.72805	-1.58804
NT01ZM1871	ZMO1787	hypothetical protein		-1.53454	-1.49624	-1.57283	-2.06132	-1.79535	-2.3273	-1.00775	-1.19714	-0.81836	-0.801436	0.03765	-1.64052	-2.86276	-1.7577	-3.96782
NT01ZM1369	ZMO1315	conserved hypothetical protein		-1.36189	-1.17845	-1.54532	-1.13703	-1.10521	-1.16884	-1.58675	-1.25169	-1.9218	0.5222	-0.11236	1.15677	-0.614825	-1.21757	-0.012075
NT01ZM1084	ZMO1044	mechanosensitive channel		-1.36897	-1.29867	-1.43926	-1.48575	-1.32188	-1.64963	-1.25218	-1.27546	-1.2289	-0.506495	-0.356344	-0.656646	-1.99225	-1.67822	-2.30627
NT01ZM1340	ZMO1289	transglycosylase associated protein		-1.1628	-0.99535	-1.33025	-1.24483	-0.56932	-1.92033	-1.08077	-1.42137	-0.74017	-0.02026	1.19624	-1.23676	-1.26509	0.62692	-3.15709
NT01ZM2011	ZMO1910	ribosomal protein L25	rplY	-1.13853	-1.01819	-1.25888	-1.28467	-1.18313	-1.38622	-0.9924	-0.85324	-1.13155	0.24636	0.03001	0.4627	-1.03832	-1.15311	-0.923518
NT01ZM0790	ZMO0767	conserved hypothetical protein		-1.72888	-2.23381	-1.22394	-1.90428	-2.42912	-1.37945	-1.55347	-2.0385	-1.06844	0.67226	0.48913	0.8554	-1.23202	-1.93999	-0.524047
NT01ZM0227	ZMO0221	transcriptional regulator		-1.35669	-1.51272	-1.20067	-1.6028	-1.7166	-1.48899	-1.11059	-1.30884	-0.91234	-0.238932	-0.277637	-0.200226	-1.84173	-1.99424	-1.68922
NT01ZM1045	ZMO1009	conserved hypothetical protein		-1.32834	-1.54364	-1.11305	-1.41044	-1.54949	-1.27139	-1.24624	-1.53778	-0.9547	-0.313272	-0.033677	-0.592867	-1.72372	-1.58317	-1.86426
NT01ZM1061	ZMO1023	predicted ATPase		-1.06774	-1.03564	-1.09985	-1.11153	-1.15032	-1.07275	-1.02396	-0.92095	-1.12696	0.05874	-0.351715	0.46919	-1.0528	-1.50203	-0.603565
NT01ZM1185	ZMO1145	ribosomal protein L31	rpmE	-1.0244	-1.09256	-0.95624	-1.42494	-1.30273	-1.54715	-0.62385	-0.88238	-0.36532	-0.110526	-0.158343	-0.06271	-1.53547	-1.46107	-1.60987
NT01ZM1057	ZMO1019	putative deoxyhypusine synthase	dys	-1.03966	-1.16097	-0.91834	-1.24515	-1.34839	-1.14191	-0.83416	-0.97356	-0.69476	-0.311778	-0.722502	0.09895	-1.55693	-2.0709	-1.04297
NT01ZM1510	ZMO1451	putative purine nucleoside permease		-1.00068	-1.10044	-0.90092	-0.81725	-1.18107	-0.45342	-1.18412	-1.01981	-1.34842	-0.067528	-0.467397	0.33234	-0.884774	-1.64847	-0.121081
NT01ZM1622	ZMO1562	NTP pyrophosphohydrolase		-1.05337	-1.2301	-0.87664	-1.18287	-1.25839	-1.10735	-0.92387	-1.20182	-0.64592	0.3857	-0.032236	0.80364	-0.797165	-1.29062	-0.303708
NT01ZM0968	ZMO0937	aspartate/tyrosine/aromatic aminotransferase		-1.16637	-1.77096	-0.56177	-1.20378	-1.69041	-0.71715	-1.12896	-1.85152	-0.4064	0.68399	-0.05369	1.42166	-0.519789	-1.7441	0.70452
NT01ZM1427	ZMO1372	probable short-chain dehydrogenase		-1.24976	-0.99497	-1.50454	-1.04046	-0.58295	-1.49797	-1.45905	-1.407	-1.5111	0.28177	-0.021091	0.58463	-0.758692	-0.604038	-0.913346
NT01ZM0559	ZMO0544	isocitrate dehydrogenase	citC	-1.16691	-0.99172	-1.3421	-1.34937	-1.00217	-1.69657	-0.98445	-0.98128	-0.98763	0.87347	-0.658672	2.4056	-0.475905	-1.66084	0.70903
NT01ZM0085	ZMO0089	hypothetical protein		-1.06847	-0.9601	-1.17683	-1.04062	-0.98385	-1.09739	-1.09632	-0.93636	-1.25627	-0.753145	-0.119275	-1.38702	-1.79377	-1.10313	-2.48441
NT01ZM1332	ZMO1281	hypothetical protein		-1.37238	-0.91563	-1.82912	-1.57246	-1.205	-1.93992	-1.17229	-0.62626	-1.71833	-0.286834	0.18963	-0.763301	-1.85929	-1.01537	-2.70322
NT01ZM1418	ZMO1366	ribosomal protein S4	rpsD	-1.24909	-0.88775	-1.61043	-1.36214	-0.78949	-1.93479	-1.13604	-0.986	-1.28607	-0.022133	-0.126236	0.08197	-1.38427	-0.915723	-1.85282
NT01ZM0672	ZMO0655	adenosine deaminase	add	-1.18261	-0.86165	-1.50357	-1.31681	-1.10109	-1.53254	-1.0484	-0.62222	-1.47459	0.00125	-0.864923	0.86742	-1.31556	-1.96601	-0.665119
NT01ZM1653	ZMO1586	bacterioferritin	bfr	-1.38457	-0.85223	-1.91691	-1.06465	-0.31579	-1.81351	-1.70449	-1.38868	-2.02031	0.06116	0.49329	-0.370972	-1.00349	0.1775	-2.18448
NT01ZM0589	ZMO0571	ABC-type anion transport system		-1.36638	-0.81835	-1.9144	-1.1769	-0.40279	-1.95101	-1.55586	-1.23392	-1.87779	0.46205	-0.483498	1.40761	-0.714845	-0.886288	-0.543401
NT01ZM0969	ZMO0938	alkaline phosphatase	phoD	-1.18456	-0.7806	-1.58853	-0.95223	-0.8093	-1.09515	-1.4169	-0.75189	-2.08191	0.16257	-0.786605	1.11176	-0.789652	-1.59591	0.0166
NT01ZM1652	ZMO1584	recombinational DNA repair ATPase	recF	-1.1585	-0.737	-1.58	-0.97434	-0.27169	-1.67699	-1.34267	-1.20231	-1.48302	0.63025	0.84208	0.41841	-0.344091	0.57039	-1.25858
NT01ZM1118	ZMO1079	ribosomal protein L19	rplS	-1.57353	-0.72634	-2.42072	-1.13299	-0.31086	-1.95511	-2.01408	-1.14182	-2.88634	0.3712	0.44587	0.29654	-0.761781	0.13501	-1.65857
NT01ZM0670	ZMO0653	predicted permease		-1.06608	-0.69531	-1.43684	-1.02548	-0.5997	-1.45125	-1.10668	-0.79093	-1.42242	-0.203567	-0.281811	-0.125324	-1.22904	-0.881512	-1.57658
NT01ZM0302	ZMO0293	metabolite/sugar transport protein		-1.16259	-0.61935	-1.70583	-1.16215	-0.88536	-1.43894	-1.16303	-0.35334	-1.97272	0.10197	0.10353	0.1004	-1.06018	-0.781825	-1.33854
NT01ZM0877	ZMO0850	polar flagellar protein	ntrC	-0.997	-0.5556	-1.4384	-0.77131	-0.3401	-1.20251	-1.22269	-0.7711	-1.67428	-1.22863	-0.49131	-1.96595	-1.99994	-0.831412	-3.16847
NT01ZM1570	ZMO1508	histidyl-tRNA synthetase	hisS	-1.03932	-0.45027	-1.62837	-0.80465	-0.19655	-1.41274	-1.27399	-0.70398	-1.844	0.77933	0.16901	1.38964	-0.025321	-0.027545	-0.023098
NT01ZM0563	ZMO0547	conserved hypothetical protein		-1.21122	-0.43855	-1.98388	-1.11846	-0.47346	-1.76346	-1.30397	-0.40365	-2.20429	0.49645	-0.390872	1.38378	-0.622011	-0.864332	-0.37969
NT01ZM0590	ZMO0572	ABC-type nitrate/sulfonate/bicarbonate transport system		-1.79412	-0.36265	-3.2256	-1.49664	0.100095	-3.09338	-2.0916	-0.82539	-3.35781	0.81694	-0.743062	2.37693	-0.679708	-0.642967	-0.71645
NT01ZM1572	ZMO1509	protein chain release factor A	prfA	-1.23078	-0.32429	-2.13728	-1.03076	-0.29564	-1.76588	-1.43081	-0.35293	-2.50868	0.85481	0.07023	1.63938	-0.175953	-0.22541	-0.126495
NT01ZM0188	ZMO0185	hypothetical protein		-1.15736	-0.31594	-1.99879	-1.50558	-0.701	-2.31015	-0.80915	0.069128	-1.68743	-0.708608	-0.411364	-1.00585	-2.21419	-1.11237	-3.31601
NT01ZM1081	ZMO1041	NTP pyrophosphohydrolase		-1.01379	-0.30091	-1.72668	-1.0333	-0.27796	-1.78864	-0.99428	-0.32385	-1.66471	-0.037014	0.44962	-0.523645	-1.07031	0.17166	-2.31229
NT01ZM1276	ZMO1227	ribosomal protein L9	rplI	-1.03923	-0.19937	-1.87909	-0.92454	-0.13069	-1.71839	-1.15392	-0.26804	-2.03979	0.19743	-0.539121	0.93397	-0.727113	-0.669813	-0.784413
NT01ZM0174	ZMO0172	thiamine biosynthesis protein	thiC	-1.14479	0.338104	-2.62769	-0.8788	0.699847	-2.45744	-1.41079	-0.02364	-2.79794	1.46273	1.04261	1.88285	0.58394	1.74246	-0.574587
NT01ZM0930	ZMO0903	Isopropylmalate/homocitrate/citramalate synthases	leuA	-1.06837	0.751062	-2.8878	-0.78071	0.916877	-2.47829	-1.35603	0.585247	-3.29731	1.33566	0.34199	2.32933	0.55496	1.25887	-0.14896
