# Supplementary material for: Elucidation of Zymomonas mobilis physiology and stress responses by quantitative proteomics and transcriptomics
Source: Front Microbiol. 2014 May 22;5:246. doi: 10.3389/fmicb.2014.00246 (PMC4033097; doi:10.3389/fmicb.2014.00246)
Supplement: Supplementary file 6 [file DataSheet6.XLSX]

## Sheet: Additional_File_17A
Additional file 17A: The mean value of each genetic features in 14 different conditions for all Z. mobilis genetic features.
SEQ_ID	Primary Locus	Product	ZM4 Control Exp RMG	ZM4 Control Stationary RMG	ZM4 NaCl Exp RMG	ZM4 NaCl Stationary RMG	ZM4 NaAc Exp RMG	ZM4 NaAc Stationary RMG	ZM4 NaAc Exp MM	ZM4 NaAc Stationary MM	AcR NaCl Exp RMG	AcR NaCl Stationary RMG	AcR NaAc Exp RMG	AcR NaAc Stationary RMG	AcR NaAc Exp MM	AcR NaAc Stationary MM
NT01ZM1648			16.38	16.17	15.58	15.07	15.53	15.43	16.26	16.23	15.65	15.19	15.59	15.25	16.13	16.5
NT01ZM1678	ZMO1609	hypothetical protein	15.68	15.41	15.41	15.11	15.34	15.53	15.86	15.92	15.49	15.28	15.4	15.27	15.92	16.17
1059:1-3384			16.04	16.08	15.51	15.05	15.51	15.36	16	15.98	15.58	15.23	15.55	15.22	15.89	16.21
NT01ZM1863	ZMO1779	Antibiotic biosynthesis monooxygenase domain protein	15.72	16.07	15.18	15.1	15.33	15.4	15.25	15.9	15.2	15.28	15.3	15.28	15.71	15.85
1060:1-1453			15.79	16.08	15.36	15.1	15.43	15.3	15.72	15.72	15.42	15.21	15.38	15.06	15.7	16.01
NT01ZM1831	ZMO1751	hypothetical protein	15.49	15.11	15.38	15.14	14.95	15	15.58	15.63	15.48	15.35	15.16	15.11	15.53	15.45
1104:1-1013			15.14	15.53	15.45	15.16	15.53	15.53	15.12	15.36	15.52	15.34	15.51	15.22	15.3	15.6
NT01ZM1665	ZMO1596	alcohol dehydrogenase 2	15.36	15.45	15.02	15.13	15.34	15.24	14.82	15.26	14.86	15.18	15.29	15.15	14.95	14.88
NT01ZM0528	ZMO0516	translation elongation factor Tu	15.72	15.67	15.28	15.06	15.47	15.1	14.89	14.32	15.34	15.06	15.41	15.09	14.56	14.06
NT01ZM1414	ZMO1361	hypothetical protein	15.25	15.18	15.33	15.18	15.49	15.51	14.39	14.54	15.35	15.38	15.41	15.3	14.34	14.43
NT01ZM1331	ZMO1280	conserved hypothetical protein	15.02	15.48	15.14	15.24	14.11	14.76	14.39	14.28	15.19	15.28	14.98	15.15	14.59	14.36
NT01ZM1798	ZMO1719	fructokinase (EC 2.7.1.4)	15.17	15.43	15.03	15.19	14.66	15.43	14.05	15.52	15.08	15.34	14.78	15.32	15.02	15.67
NT01ZM1030	ZMO0994	conserved hypothetical protein	14.86	16	15.33	15.18	14.87	15.01	15.88	15.76	15.47	15.33	14.74	15.23	15.66	15.23
NT01ZM1864	ZMO1780	Antibiotic biosynthesis monooxygenase domain protein	14.48	15.68	14.2	15.22	14.86	15.39	14.42	15.21	14.29	15.34	14.66	15.27	15.14	15.23
NT01ZM0761	ZMO0740	LEA-like protein	14.13	15.74	14.96	15.18	15.07	15.57	15.57	15.39	14.76	15.32	14.73	15.3	15.68	15.69
NT01ZM1428	ZMO1373	conserved hypothetical protein	13.47	15.23	14.22	15.12	15.15	15.57	15.76	16.06	13.99	15.31	14.71	15.25	16.08	16.32
NT01ZM0324	ZMO0318	3-oxoacyl-(acylcarrier protein) reductase	13.1	16.09	13.58	15.19	13.8	15.34	14.47	15.39	13.83	15.39	13.55	15.28	14.92	15.54
NT01ZM0711	ZMO0693	organic hydroperoxide resistance protein	12.81	16.11	13.67	15.17	13.25	15.05	15.07	15.43	14.26	15.39	13.12	15.26	15.27	15.83
NT01ZM1950			16.4	16.17	15.63	15.04	15.55	15.38	16.26	16.22	15.63	15.25	15.62	15.25	16.14	16.5
NT01ZM1962			16.32	16.18	15.55	15.04	15.56	15.36	16.27	16.23	15.59	15.26	15.61	15.26	16.14	16.49
NT01ZM0189	ZMO0184	lipoprotein, putative	15.46	16.12	14.86	14.78	14.72	15.16	15.03	14.34	14.95	15.09	15.02	15	15.2	14.55
NT01ZM0180	ZMO0177	glyceraldehyde-3-phosphate dehydrogenase, type I	15.05	15.79	15.03	14.87	15.31	15.32	14.96	14.92	14.88	14.89	15.22	15.02	15.09	15.18
NT01ZM1181	ZMO1141	ketol-acid reductoisomerase	15.32	15.24	14.95	15.05	14.96	14.75	14.62	14.06	14.98	15.19	14.97	14.9	14.31	13.94
NT01ZM1330	ZMO1279	acyl carrier protein	15.31	15.57	15.27	15.23	14.35	14.71	14.73	14.54	15.31	15.32	15.13	15.19	14.92	14.59
NT01ZM1099	ZMO1060	superoxide dismutase [Fe]	12.55	15.68	13.51	15.2	14.03	14.6	14.74	14.68	13.41	15.39	13.38	15.08	15.07	14.54
NT01ZM0903	ZMO0876	putative periplasmic transport protein	13.67	15.32	13.74	14.57	12.76	13.99	13.63	14.07	14.12	14.9	13.68	14.92	13.7	14.11
NT01ZM0748	ZMO0727	50S ribosomal protein	15.59	16.03	15.01	14.97	15.22	14.5	14.29	12.88	15.03	14.92	15.12	14.84	13.66	12.08
NT01ZM1340	ZMO1289	transglycosylase associated protein	12.07	16.6	13.26	15.37	12.69	13.45	14.15	13.39	14.13	15.58	12.71	14.84	13.42	13.78
NT01ZM0749	ZMO0729	conserved hypothetical protein	15.26	15.76	14.87	14.89	15.07	14.46	13.71	12.28	14.84	14.77	15.05	14.7	13.08	11.51
NT01ZM0566	ZMO0550	ribosomal protein S15	15.4	16	15.15	15.07	14.56	14.23	14.99	14.9	15.15	15.24	14.97	14.68	14.71	14.6
NT01ZM0552	ZMO0539	ribosomal protein S13p/S18e	15.48	15.41	15.13	15.15	15.18	14.33	14.28	13.75	15.14	15.07	15.24	14.57	13.23	13.49
NT01ZM0838	ZMO0817	hypothetical protein	12.49	13.26	12.24	13.66	12.7	15.83	15.17	15.34	12.04	13.27	12.32	15.32	15.78	16.01
NT01ZM0776	ZMO0753	glutaredoxin 3	14.32	14	14.37	15.15	14.45	15.28	15.9	15.91	14	15.08	14.37	15.3	16	16.06
NT01ZM0116	ZMO0122	hypothetical protein	13.67	14.67	15.09	15.21	14.95	15.55	15.08	15.09	14.98	15.24	14.64	15.29	15.12	15.09
NT01ZM1415	ZMO1362	hypothetical protein	14.56	14.62	14.97	15.26	15.35	15.24	13.88	14.05	15.08	15.42	15.31	15.29	14.08	13.8
NT01ZM0685	ZMO0668	FoF1 ATP synthase C chain-related protein	15.83	14.56	15.38	15.18	15.52	15.61	15.2	14.95	15.45	15.33	15.43	15.29	15.52	14.99
NT01ZM0370	ZMO0366	major facilitator family transporter CC0814	15.79	14.43	15.37	15.09	15.44	15.56	15.31	15.71	15.44	15.29	15.46	15.29	15.63	15.84
NT01ZM2029	ZMO1928	10 kDa chaperonin (Protein Cpn10) (groES protein)	15.02	14.35	15.07	15.18	15.29	15.06	15.13	15.35	15.03	15.22	15.25	15.29	14.76	15.06
NT01ZM1025	ZMO0989	small heat shock protein	13.97	15.05	14.86	15.14	14.87	15.38	15.9	16	14.68	15.33	14.25	15.28	15.89	16.23
NT01ZM1888	ZMO1802	hypothetical protein	15.24	14.89	15.44	15.18	15.37	15.34	15.73	15.71	15.55	15.14	15.51	15.26	15.84	16.13
NT01ZM0684	ZMO0667	ATP synthase F0, A subunit	15.68	14.66	15.35	15.18	15.49	15.62	15.2	15	15.38	15.37	15.44	15.26	15.31	14.52
NT01ZM1677	ZMO1608	enolase	15.02	14.71	15	15.16	15.27	15.49	14.65	14.92	14.96	15.23	15.19	15.24	14.64	14.66
NT01ZM0249	ZMO0241	ATP synthase F1, beta subunit	15.16	13.84	15.02	14.95	15.38	15.44	14.86	14.77	14.88	14.82	15.29	15.22	15.02	14.54
NT01ZM0371	ZMO0367	glucose-6-phosphate 1-dehydrogenase	14.93	13.58	14.79	14.92	15.18	15.13	14.03	14.55	14.71	15.21	15.17	15.18	14.14	14.31
NT01ZM0686	ZMO0669	ATP synthase F0, B subunit, putative	15.1	13.35	14.46	14.38	14.98	15.2	14.27	14.01	14.59	14.47	15.05	15.17	14.78	14.03
NT01ZM1593	ZMO1533	membrane protein, putative	12.1	14.96	12.27	15.26	12.75	15.3	13.5	13.8	12.32	15.31	12.79	15.14	13.55	14.08
NT01ZM1468	ZMO1410	bacterioferritin	13.31	14.76	14.38	15.09	14.25	15.06	14.89	14.64	14.45	15	14.17	15.12	15.02	14.64
NT01ZM0016	ZMO0016	co-chaperone GrpE	13.93	13.68	13.84	14.79	14.1	14.38	15.51	15.77	13.9	14.88	13.94	15.07	15.5	15.66
NT01ZM0372	ZMO0368	phosphogluconate dehydratase	14.59	13.66	14.78	14.72	15.24	15.04	13.83	13.73	14.47	14.68	15.16	15.07	13.98	13.87
NT01ZM2030	ZMO1929	chaperonin GroEL	15.09	14.85	15.03	14.78	15.23	14.74	14.53	14.75	14.86	14.7	15.2	15.06	14.27	14.05
NT01ZM1286	ZMO1236	alcohol dehydrogenase, propanol-preferring	11.16	14.71	12.2	15.07	13.96	15.31	14.66	15.42	11.94	15.1	13.29	15.04	15.49	15.85
NT01ZM1938	ZMO1851	flavodoxin	10.31	14.27	10.17	9.71	10.97	14.6	12.8	13.09	9.93	9.96	9.82	15.02	13.16	12.94
NT01ZM0247	ZMO0239	ATP synthase F1, alpha subunit	14.69	14.08	14.77	14.68	15.24	15.23	13.99	14.05	14.55	14.62	15.07	15.02	14.1	13.88
NT01ZM0966	ZMO0935	glutathione S-transferase	12.63	14.88	13.5	14.98	12.8	14.61	14.21	13.82	13.65	15.31	12.98	14.98	14.19	14.16
NT01ZM0246	ZMO0238	ATP synthase F1, delta subunit	14.19	13.88	14.42	14.69	15.14	15.27	13.48	13.41	14.07	14.53	14.87	14.97	13.69	13.12
334:1-702			8.32	12.88	9.66	14.96	11.76	14.84	12.56	13.5	9.4	14.36	11.21	14.97	13.59	13.98
NT01ZM1033	ZMO0997	2-deydro-3-deoxyphosphogluconate aldolase/4-hydroxy-2-oxoglutarate aldolase	14.58	14.94	14.94	15.08	14.76	14.97	14.8	15.11	15.06	15.21	14.54	14.94	14.84	15.02
NT01ZM1679	ZMO1610	hypothetical protein	14.99	13.61	14.8	14.62	14.91	14.28	14.88	14.68	14.93	14.87	14.79	14.89	15.18	14.92
NT01ZM0687	ZMO0670	hypothetical protein	14.08	12.4	13.2	13.47	14.07	14.8	13.31	12.74	13.45	13.54	14.29	14.86	13.88	12.53
NT01ZM0536	ZMO0523	ribosomal protein L16	14.98	13.82	15.06	15.06	15.34	14.77	14.21	13.98	14.98	14.86	15.2	14.85	14.25	14.07
NT01ZM0912	ZMO0885	conserved hypothetical protein	11.25	11.29	11.31	11.04	11.01	15.13	14.27	15.21	11.42	10.78	10.83	13.9	15.17	15.65
1058:1-195			13.12	15.09	14.35	14.82	13.55	15.05	12.99	13.29	14.35	14.73	14.1	14.63	13.62	13.69
NT01ZM0248	ZMO0240	ATP synthase F1, gamma subunit	13.86	12.62	14.07	14.45	14.84	14.98	13.17	13.24	13.57	14.18	14.52	14.73	13.24	13.46
NT01ZM0147	ZMO0152	pyruvate kinase	13.96	14.23	14.22	14.26	14.84	14.95	13.53	13.06	13.9	13.73	14.63	14.65	13.5	12.72
NT01ZM0526	ZMO0514	ribosomal protein S7	15.57	14.04	15.14	15.18	15.42	14.81	14.66	14.08	15.13	14.17	15.27	14.3	14.04	13.36
NT01ZM0532	ZMO0520	ribosomal protein L2	15.08	14.04	15.07	15.2	15.37	14.8	13.93	13.23	15.01	14.47	15.21	14.77	13.79	13.37
NT01ZM0533			15.1	14.05	15.09	15.22	15.4	14.79	14.02	13.23	15.07	14.6	15.25	14.82	13.95	13.39
NT01ZM0531	ZMO0519	ribosomal protein L23	14.91	13.76	15.08	15.15	15.35	14.78	13.67	14.08	14.97	14.42	15.22	14.49	13.4	14.28
NT01ZM0525			15.28	14.02	15.03	15.19	15.37	14.76	14.22	13.19	14.99	14.09	15.16	14.23	13.67	12.58
NT01ZM0589	ZMO0571	ABC transporter nitrate permease XF0411	13.14	14.08	12.65	15.49	12.25	13.53	11.98	12.4	12.64	15.65	11.4	13.77	12.18	12.45
NT01ZM1527	ZMO1466	oxidoreductase	12.67	13.66	12.02	14.91	10.92	11.75	11.39	12.19	12.64	15.38	10.82	12.4	11.62	12.46
NT01ZM0226	ZMO0220	ferredoxin II	15.28	14.85	15.08	15.24	13.98	13.79	14.45	13.91	15.17	15.36	14.54	14.74	13.65	14.01
NT01ZM0590	ZMO0572	nitrate ABC transporter ATP-binding protein XF0412	11.92	12.92	11.18	15.3	11.28	12.21	10.95	11.06	10.98	15.28	10.16	11.92	11.12	11.25
NT01ZM1118	ZMO1079	ribosomal protein L19	13.32	15.01	13.76	15.3	13.45	13.35	12.74	12.42	13.75	15.16	12.61	12.28	11.97	11.12
NT01ZM0038	ZMO0038	ribosomal subunit interface protein, putative	10.29	14.95	11.34	15.15	12.31	14.22	13.37	14.28	10.93	15.15	10.96	14.03	13.19	13.98
NT01ZM0262	ZMO0256	D-lactate dehydrogenase	11.97	11.29	11.36	13.9	11.75	13.15	12.75	12.46	11.23	15.13	11.13	14.32	12.82	12.11
96:1-281			9.73	13.88	10.78	14.93	12.48	14.12	12.05	12.01	10.56	15.11	11.55	14.67	12.3	12.51
NT01ZM1757	ZMO1681	aspartate:alanine antiporter	10.9	12.17	11.95	14.49	13.95	13.74	11.51	11.83	11.95	15.04	13.39	13.58	11.82	11.9
NT01ZM2011	ZMO1910	ribosomal 5S rRNA E-loop binding protein Ctc/L25/TL5	14.35	14.77	14.38	15.23	13.2	13.85	13.62	13.24	14.46	15	13.6	13.87	12.3	11.73
NT01ZM0543	ZMO0530	ribosomal protein S8	14.95	13.89	15.03	15.27	15.34	14.7	13.77	12.84	14.93	14.96	15.16	14.63	13.41	12.41
NT01ZM0524			15.62	14.2	15.1	15.21	15.39	14.74	14.49	13.27	15.08	14.1	15.23	14.23	13.94	12.94
NT01ZM0542	ZMO0529	ribosomal protein S14p/S29e	15.17	13.87	14.98	15.21	15.29	14.66	13.7	12.8	14.82	14.6	15.13	14.36	13.32	12.56
NT01ZM1265			11.33	14.37	12.26	15.21	11.43	12.98	11.43	11.46	11.82	13.56	11.63	13.08	12.13	11.19
NT01ZM0541	ZMO0528	LSU ribosomal protein L5P	15.01	13.75	15.03	15.11	15.32	14.58	13.94	13.62	14.9	14.73	15.15	14.6	13.77	13.59
NT01ZM2007	ZMO1906	translation initiation factor IF-3	15.5	14.39	15.16	13.81	14.25	13.43	15.44	15.56	15.27	13.75	14.9	13.46	14.57	15.26
NT01ZM1680	ZMO1611	hypothetical protein	15.22	13.44	14.91	14.42	14.87	14.11	15.25	14.79	14.94	14.56	14.71	14.49	15.48	15.13
NT01ZM0527	ZMO0515	translation elongation factor G	15.22	14.43	15.06	14.88	15.21	14.61	14.42	13.93	14.92	14.82	15.18	14.64	13.82	13.62
NT01ZM1274	ZMO1225	possible 30S ribosomal protein S6	15.22	13.9	14.71	14.95	14.53	13.61	13.77	12.92	14.7	14.64	14.56	13.41	12.69	11.3
NT01ZM1997	ZMO1897	protein-export membrane protein SecD	15.14	12.38	14.16	12.72	14.03	13.09	13.91	13.01	14.19	12.44	14.37	12.42	12.56	12
NT01ZM1338	ZMO1287	LPS glycosyltransferase , putative	15.13	14.93	14.5	12.99	13.7	12.67	14	14.58	14.71	13.53	14.22	12.47	13.73	14.84
NT01ZM0554	ZMO0541	DNA-directed RNA polymerase, alpha subunit	15.07	15.04	14.86	14.78	15.08	14.51	14.28	13.93	14.89	14.92	14.96	14.68	13.44	12.86
NT01ZM0539	ZMO0526	ribosomal protein L14	15.05	14.05	14.96	14.93	15.2	14.47	14.02	13.6	14.72	14.66	15.09	14.62	14.13	13.73
NT01ZM0980	ZMO0946	trigger factor	15.05	13.32	14.55	14.14	13.34	13.25	13.79	13.92	14.7	14.34	14.06	13.41	13.17	12.92
NT01ZM1790	ZMO1713	ribosomal protein S21	15.01	14.92	15.09	14.06	15.08	14.35	14.61	14.41	15.14	13.92	15.3	14.72	14.29	14.65
NT01ZM0535	ZMO0522	ribosomal protein S3	15.01	14.03	15.01	14.9	15.29	14.53	14.22	13.92	14.97	14.66	15.17	14.75	14.19	14.11
NT01ZM0530	ZMO0518	ribosomal protein L4/L1 family	14.96	14.05	15	15.03	15.25	14.69	13.88	14.07	14.88	14.57	15.15	14.56	13.61	14.03
NT01ZM0705	ZMO0687	acetolactate synthase	14.93	12.23	14.06	12.17	13.37	13.22	13.01	12.73	14.22	12.32	13.97	13.55	12.02	12.97
NT01ZM0168			14.35	14.33	14.89	13.09	14.4	13.3	15.33	15.79	14.95	12.46	14.41	12.89	14.91	16.14
NT01ZM0956	ZMO0926	ABC transporter substrate binding protein RC1106	14.32	12.24	14.72	13.22	14.38	13.71	14.59	15.26	14.86	13.48	14.56	13.81	14.74	15.38
NT01ZM0540	ZMO0527	ribosomal protein L24	14.86	13.81	14.85	14.92	15.13	14.56	13.7	13.09	14.56	14.51	15.03	14.3	13.62	12.76
NT01ZM0751	ZMO0730	hypothetical protein	14.27	14.52	14.29	14.28	14.35	14.34	14.27	14.88	14.5	13.45	14.98	13.77	14.44	15.24
NT01ZM0529	ZMO0517	ribosomal protein L3	14.66	14.17	14.77	14.99	15.05	14.46	13.25	12.48	14.5	14.43	14.94	14.27	12.94	12.06
1067:1-197			13.56	14.5	14.4	14.72	14.87	13.96	13.08	12.84	13.95	14.57	14.5	13.78	13.65	12.73
NT01ZM0777	ZMO0754	SCP-2 sterol transfer family superfamily	12.52	13.15	12.42	14.27	12.72	14.68	15.08	15.14	11.96	13.9	12.63	14.64	15.49	15.17
NT01ZM1810	ZMO1732	alkylhydroperoxide reductase, AhpC/TSA family	13.85	13.74	13.62	13.35	13.78	13.82	15.14	14.04	13.18	13.27	13.75	13.93	15.46	14.09
NT01ZM1398	ZMO1344	oxidoreductase, aldo/keto reductase family	11.8	12.62	12.42	14.23	10.81	13.57	13.97	15.39	12.96	14.15	11.07	14.42	15.34	15.41
NT01ZM1970	ZMO1873	glutaredoxin-related protein	13.63	13.51	13.6	13.87	13.55	13.39	15.23	15.36	13.71	13.62	13.56	14.13	15.3	15.35
NT01ZM1800	ZMO1721	lactoylglutathione lyase	13.78	13.25	13.79	14.98	13.26	14.45	14.9	15.4	13.98	14.37	12.96	14.8	15.27	15.45
NT01ZM1835	ZMO1753	ferredoxin-NADP+ reductase	13.53	12.29	13.47	12.45	12.02	11.94	14.64	12.51	12.69	12.99	11.83	12.62	15.13	11.63
NT01ZM1359	ZMO1305	conserved hypothetical protein	12.09	12.71	11.87	13.03	11.7	13.38	13.73	13.92	11.99	12.53	12.3	13.97	14.77	14.32
NT01ZM0379	ZMO0374	Levansucrase (Beta-D-fructofuranosyl transferase)(Sucrose 6-fructosyl transferase)	12.95	13.25	11	11.05	10.92	10.95	13.17	12.09	11.51	11.57	12.11	9.67	14.77	12.86
NT01ZM1073	ZMO1034	PUTATIVE CALCIUM BINDING SIGNAL PEPTIDE PROTEIN, putative	12.71	14.53	13.34	14.08	13.49	14.18	13.69	14.1	12.6	12.59	12.71	14.01	14.72	14.31
NT01ZM0227	ZMO0221	CarD-like transcriptional regulator family	14.82	14.38	14.54	14.18	12.83	12.69	14.8	14.95	14.64	13.89	13.33	12.98	14.7	15.08
NT01ZM1220	ZMO1178	Phosphoribosyl-AMP cyclohydrolase (PRA-CH)	13.24	11.67	13.41	13.42	13.19	13.98	14.32	14.75	13.69	14.04	13.3	14.02	14.7	14.93
NT01ZM2014	ZMO1913	glutathione synthase	14.05	12.91	14.43	12.83	13.76	13.95	15.07	15.13	14.42	14.34	13.54	14.54	14.69	14.56
NT01ZM1064	ZMO1026	Oxygen-sensitive ribonucleoside-triphosphate reductase	13.67	14.83	14.27	12.62	12.98	12.18	13.95	14.21	14.3	13.38	14.16	13.81	14.69	14.63
NT01ZM1971	ZMO1874	BolA protein	13.63	12.84	13.66	13.27	13.76	12.81	15.01	14.22	13.86	13.36	13.3	13.39	14.4	14.23
NT01ZM1869	ZMO1785	conserved hypothetical protein	14.72	12.09	14.11	12.65	13.36	12.56	14.91	15.24	14.29	12.92	13.69	12.58	14.43	15.65
NT01ZM1972	ZMO1875	conserved hypothetical protein	13.2	12.49	13.1	12.28	13.08	13.03	14.86	14.35	13.12	12.32	12.68	13.25	14.31	14.33
NT01ZM0644	ZMO0627	conserved hypothetical protein	14.68	11.55	14.37	12.76	14	13.05	14.78	13.61	14.68	13.59	14.35	13.5	14.37	13.71
NT01ZM2002	ZMO1901	hypothetical protein	14.56	11.37	14.31	12.41	13.83	13.16	14.74	14.51	14.31	12.46	13.79	12.89	13.89	13.93
53:1-1334			13.66	14	14.42	12.8	13.76	12.83	14.71	15.27	14.47	12.22	13.75	12.42	14.32	15.67
NT01ZM0501	ZMO0492	Nitrogen regulatory protein P-II	14.53	12.31	14.41	13.94	14.68	14.35	14.66	13.96	14.15	13.43	14.42	14.82	14.68	14.15
NT01ZM0913	ZMO0886	Uncharacterized ACR, COG1430, putative	13.23	11.65	13.09	11.73	12.65	13.7	14.02	15.04	13.16	12.69	12.66	14.54	14.35	15.66
NT01ZM1237			13.44	14.35	13.27	14.51	12.41	13.22	14.03	14.98	13.23	13.84	12.85	13.01	14.06	15.24
NT01ZM1783	ZMO1705	thioredoxin, putative	11.45	12.37	11.62	13.87	13.27	14.52	13.82	14.83	11.43	14.09	12.21	14.57	14.2	15.1
NT01ZM1263	ZMO1215	hypothetical protein	13.7	14.7	13.71	13.73	14.2	13.88	14.43	14.39	13.69	13.31	14.12	13.74	14.55	15.08
NT01ZM0677	ZMO0660	chaperone protein DnaK	14.27	13.58	14.19	14.5	14.56	14.62	14.29	15.06	13.94	14.62	14.33	14.59	14.68	14.93
NT01ZM0476	ZMO0469	hypothetical protein	13	13.75	13.78	14.07	13.42	13.94	13.97	14.68	14.07	14.49	13.61	13.97	14.44	14.92
NT01ZM1442	ZMO1387	Response regulator receiver domain protein, putative	12.98	13.45	12.45	13.21	11.94	12.95	14.19	14.59	12.65	13.79	12.06	13.03	14.41	14.91
NT01ZM1594	ZMO1535	ISBm1, transposase orfB, interruption-C	14.05	14.4	14.47	12.2	13.47	11.95	13.59	14.51	14.64	12.38	13.81	11.67	13.03	14.87
NT01ZM0104	ZMO0109	membrane protein, putative	14.69	12.87	14.38	13.29	14.27	13.47	14.53	14.66	14.62	14.32	14.52	13.44	13.95	14.83
NT01ZM0945	ZMO0916	ATP7A	11.96	13.87	11.97	13.2	12.5	13.18	13.6	14.22	12.16	13.25	12.9	13.48	13.99	14.75
1028:1-89			13.45	12.61	13.92	12.67	11.4	11.17	13.28	15.01	14	11.95	11.23	10.52	13.92	14.72
NT01ZM0712	ZMO0694	hypothetical protein	12.7	13.84	12.28	14.43	12.51	14.08	13.53	14.69	13.01	14.91	12	13.81	13.96	14.52
NT01ZM1953	ZMO1861	enoyl-(acyl-carrier-protein) reductase II, putative	12.9	15.48	11.94	12.49	11.53	13.58	14.1	14.52	11.79	12.43	11.57	14.05	14.3	14.41
NT01ZM1579	ZMO1516	ribosomal protein L35	14.64	15.63	14.58	14.55	14.43	13.81	13.8	13.77	14.4	14.32	14.57	13.87	13.54	13.41
NT01ZM1551	ZMO1491	Hemin binding protein d, putative	14.48	15.71	14.2	14.52	14.14	13.72	13.51	13.3	14.11	14.41	13.94	13.87	13.74	12.79
NT01ZM0750	ZMO0728	ribosomal protein L7/L12	13.73	15.18	13.56	14.26	13.92	13.66	12.52	11.14	13.5	14.07	13.83	13.83	12.1	10.66
NT01ZM1549			14.48	15.84	14.08	14.55	13.28	13.36	13.28	12.73	14.33	15.11	13.74	13.76	13.52	12.7
NT01ZM1408	ZMO1354	OmpA family domain protein	13.41	15.5	13.72	14.59	13.85	13.79	12.96	12.57	13.34	14.35	13.63	13.58	13.14	12.43
NT01ZM0086	ZMO0090	short chain dehydrogenase family protein	10.54	15.12	11.77	14.1	13.1	13.32	11.69	11.33	11.31	13.71	12.24	13.48	11.16	10.63
NT01ZM1390	ZMO1335	Flavoprotein wrbA	12.01	15.52	11.51	14.28	11.98	13.29	13.11	13.64	11.44	14.49	11.45	13.41	13.67	13.84
NT01ZM1836	ZMO1754	aldehyde dehydrogenase family protein	11.67	15.56	12.17	13.73	13.29	13.59	12.99	12.23	12.06	13.92	12.13	13.38	12.37	13
362:1-740			13.11	15.11	13.59	14.3	13.68	13.73	12.31	11.74	13.31	13.96	13.51	13.21	12.47	11.49
NT01ZM1550	ZMO1490	outer-membrane immunogenic protein precursor, putative	13.24	15.14	13.71	14.36	13.33	13.21	12.27	11.62	13.48	13.87	13.17	13.18	12.14	11.47
869:1-393			14.49	16.07	13.52	14.22	12.65	12.14	12.93	11.91	13.81	14.97	13.34	13.01	13.19	11.71
NT01ZM1653	ZMO1586	bacterioferritin	12.23	15.13	12.72	14.76	12.41	12.94	13.49	13.32	13.01	14.99	11.62	12.97	13.17	13.3
NT01ZM1871	ZMO1787	hypothetical protein	12.29	15.57	12.33	13.93	10.53	11.61	11.83	11.14	12.6	13.75	11.4	12.93	13.02	11.82
1045:1-106			13.18	15.33	12.58	14.04	12.54	13.15	11.72	10.98	12.28	13.89	12.33	12.67	11.69	10.67
NT01ZM0165	ZMO0166	Outer membrane lipoprotein omp16 homolog precursor	12.12	15.94	12.2	14.17	12.46	13.24	12.35	12.64	11.78	13.57	12.08	12.62	12.88	12.59
NT01ZM1332	ZMO1281	hypothetical protein	12.8	15.2	12.99	14.43	11.78	12.49	11.99	13.36	13.26	14.28	12.63	12.57	12.36	13.43
NT01ZM0217	ZMO0211	ribosomal protein L21	13.03	15.11	13.3	13.35	13.15	12.53	11.71	10.64	13.43	13.54	13.68	12.42	11.7	10.56
NT01ZM0214	ZMO0208	acetyltransferase, GNAT family family	11.01	15.53	11.92	14.55	13.27	12.6	12.38	12.98	11.23	14.05	12.25	11.85	12.84	13.58
1056:1-149			11.57	16.34	11.63	12.62	10.83	11.61	11.39	12.63	11.27	12.31	11.11	11.57	11.32	12.76
NT01ZM1939	ZMO1853	dihydrodipicolinate synthetase	11.14	16.15	10.6	12.13	10.27	10.97	11.21	11.67	10.64	12.01	9.83	11.38	11.24	11.52
70:1-193			11.5	15.34	11.95	14.38	13.22	12.21	12.13	12.52	11.52	13.92	12.42	11.24	12.73	13.7
NT01ZM1952	ZMO1860	Uncharacterized membrane proteins	12.32	15.24	12.44	10.15	12.8	11.5	12.31	12.03	12.06	9.95	12.19	11	11.99	11.98
NT01ZM1943	ZMO1857	transcriptional regulator, LysR family	11.57	16.33	10.62	11.63	10.14	10.91	10.68	11.23	10.43	12.14	10.12	10.8	10.5	11.48
NT01ZM1941	ZMO1855	glutamine amidotransferase class-I domain protein	11.23	15.27	10.74	10.77	11.04	10.73	11.96	13.14	10.77	10.92	10.94	10.45	11.95	13.34
NT01ZM1942	ZMO1856	Major Facilitator Superfamily subfamily	10.97	15.86	10.44	11.53	10.28	10.54	10.91	11.17	10.32	11.46	10.35	10.45	11.03	11.3
NT01ZM1389	ZMO1334	YceI like family	13.43	13.66	11.98	14.01	11.93	14.05	13.21	14.52	12.27	14.24	12.11	14.6	13.9	14.08
NT01ZM0373	ZMO0369	glucokinase	14.44	13.6	14.45	14.65	14.76	14.64	14.16	14.51	14.33	14.94	14.68	14.68	14.18	14.26
NT01ZM1161	ZMO1122	integration host factor, alpha subunit	12.6	11.81	12.89	12.22	12.9	13.59	13.68	14.46	13.07	11.91	12.91	14.26	14.13	14.6
NT01ZM0263	ZMO0257	two-component transcriptional regulator FeuP, winged helix family	13.46	13.68	13.89	13.55	13.08	12.57	13.92	14.45	13.95	14.34	13.05	13.33	13.41	14.49
1049:1-141			12.67	11.43	12.29	12.03	12.17	13.42	13.58	14.34	12.57	12.22	12.19	12.48	13.42	14.66
NT01ZM0015	ZMO0015	heat-inducible transcription repressor HrcA	12.01	12.21	12.08	13.19	13.03	12.75	13.59	14.32	11.89	12.7	12.57	12.62	13.28	13.92
NT01ZM2071	ZMO1966	conserved hypothetical protein	12.91	11.57	13.14	9.58	13.35	12.99	13.79	14.26	13.07	10.12	13.31	13.54	13.54	14.11
NT01ZM1454	ZMO1398	lipoprotein, putative	12.26	11.81	12.2	11.72	12.25	12.35	13.32	14.25	12.11	11.24	12.51	11.69	13.69	14.72
NT01ZM0682	ZMO0665	lipoprotein, putative	11.68	11.69	12.08	13.49	12.79	13.67	13.5	14.25	12.5	13.54	12.52	13.65	13.95	14.64
NT01ZM0771	ZMO0748	cysteine synthase A	10.39	12.63	12.58	13.53	13.08	13.85	13.81	14.24	10.83	13.43	10.86	13.39	14.46	14.59
NT01ZM1904	ZMO1818	FrxA	13.07	14.17	12.71	14.4	11.28	13.55	13.54	14.21	12.82	14.29	11.95	14.05	13.79	14.35
796:1-409			12.45	13.87	12.76	14.4	12.05	12.71	13.29	14.2	12.76	13.44	12.42	12.6	13.25	14.49
NT01ZM1521	ZMO1460	thiosulfate sulfurtransferase , mitochondrial [validated]	13.62	11.3	14.1	10.3	13.79	12.77	13.72	14.17	14.25	11.21	13.91	13.04	13.51	14.58
NT01ZM1777			13.31	13.2	13.33	11.67	13.03	12.39	13.86	14.16	13.5	11.76	13.17	12.48	14.09	14.4
NT01ZM1696	ZMO1623	RNA polymerase sigma factor	13.54	11.11	13.43	12.93	12.36	12.15	13.6	14.13	13.7	12.97	12.74	12.28	13.53	14.05
NT01ZM1469	ZMO1411	ferric uptake regulation protein	14.22	13.54	13.82	13.63	12.9	12.9	13.54	14.1	14.01	13.52	12.98	12.83	13.67	14.15
NT01ZM0937	ZMO0908	putative capsule polysaccharide export ABC transporter transmembrane protein	14.59	12.44	14.22	11.44	13.3	12.15	13.44	14.09	14.43	11.83	14.17	12.27	13.02	14.3
NT01ZM0030	ZMO0030	glyoxalase family protein	11.87	11.11	12.03	11.66	11.66	11.39	13.01	14.09	12.51	12.08	11.65	11.54	12.37	13.54
NT01ZM1199	ZMO1158	aspartate racemase	12.65	13.45	12.33	12.74	13.55	14.05	13.66	14.06	12.55	13.07	13.24	13.65	14.14	14.33
NT01ZM1985	ZMO1885	NAD(P)H-dependent 2-cyclohexen-1-one reductase Ncr	11.23	12.7	11.02	12.42	12.15	13.5	13.18	14.02	10.54	12.69	11.19	14.02	13.28	13.51
NT01ZM2076	ZMO1972	hypothetical protein	11.22	12.01	11.22	12.73	12.01	12.94	12.8	14.02	11.23	12.61	11.46	12.36	12.35	13.42
NT01ZM0656	ZMO0638	Centrosomal protein 2 (Centrosomal Nek2-associated protein 1) (C-NAP1)(Centrosome protein 250) (Centrosome associated pr	13.83	12.42	13.51	11.46	12.65	12.44	13.81	14.01	13.87	12.13	12.93	12.78	13.35	14.22
NT01ZM1566	ZMO1506	hypothetical protein	12.66	13.94	12.59	13.36	12.84	12.74	13.5	14	12.87	13.32	12.8	13.38	13.61	14.36
NT01ZM1483	ZMO1424	ClpB protein	11.51	12.54	11.69	13.75	12.93	14.14	13.1	14	11.36	13.61	12.34	13.69	13.72	14.27
NT01ZM0784	ZMO0760	lactoylglutathione lyase VC1010	12.36	12.34	12.13	14.04	12.28	13.41	12.98	13.97	12.2	14.28	11.97	14.38	13.35	14.22
1063:1-201			12.31	13.67	12.62	13.27	12.43	13.13	13.29	13.97	12.83	13.09	12.53	13.15	14.1	14.15
NT01ZM0011	ZMO0011	conserved hypothetical protein	12.63	11.92	12.5	10.52	12.42	12.39	13.04	13.97	12.73	10.86	12.93	12.19	12.58	13.48
NT01ZM2008	ZMO1907	DNA mismatch repair protein MutS	13.37	11.48	13.41	11.77	12.73	11.7	13.53	13.93	13.35	11.38	12.56	11.18	12.39	13.38
NT01ZM0098			9.9	10.48	10.02	11.06	11.17	11.71	12.19	13.92	9.68	10.59	10.07	10.76	11.84	13.99
NT01ZM2013	ZMO1912	GTP-binding protein YchF	13.87	12.59	13.9	12.99	13.83	12.98	13.45	13.91	13.82	12.68	13.85	12.88	12.45	13
NT01ZM1467			8.87	10.98	9.19	10.15	10.84	13.78	12.87	13.89	9.22	10.48	9.3	14.84	13.81	14.4
NT01ZM0239	ZMO0231	hypothetical protein	11.22	12.97	12.05	13.49	11.73	12.81	13.19	13.89	12.05	13.2	11.35	13.49	13.29	13.97
NT01ZM2017	ZMO1916	conserved hypothetical protein	13.08	11.08	12.79	10.38	12.35	12.13	13.41	13.89	12.86	10.88	12.41	12.17	12.76	13.49
NT01ZM0055	ZMO0057	conserved hypothetical protein	10.52	11.57	10.51	13.97	11.09	12.95	12.94	13.89	10.58	14.13	10.45	13.94	12.6	12.96
1078:1-396			11.43	13.56	13.45	14.33	12.8	13.85	13.58	13.88	13.6	14.37	13.08	13.89	14.16	14.35
NT01ZM0523			14.32	13.6	14.28	13.79	13.86	13.46	13.77	13.87	14.27	12.72	14.3	13.13	13.92	14.24
NT01ZM1024	ZMO0988	Protein of unknown function (DUF465) family	12.16	13.99	12.16	13.62	12.83	14.17	13.1	13.87	11.87	12.95	12.94	13.64	13.48	13.89
NT01ZM2021			11.6	12.81	11.79	12.7	11.16	11.65	12.86	13.87	11.95	12.87	11.09	12.25	12.56	13.37
NT01ZM0549	ZMO0536	ribosomal protein L15	13.81	14.94	13.69	13.82	12.31	12.63	13.63	13.87	13.94	13.51	12.9	13.19	13.32	13.24
NT01ZM0022	ZMO0022	oxidoreductase, putative	11.55	11.86	11.76	12.99	12.96	13.75	13.12	13.87	12.01	13.61	12.54	13.53	12.14	12.7
NT01ZM1104	ZMO1065	phage shock protein C	12.78	11.86	11.83	10.96	11.41	11.42	13.62	13.84	12.27	11.32	11.95	11.93	13.57	14.05
NT01ZM1591	ZMO1531	phosphoribosylformylglycinamidine synthase, purS protein	14.44	14.22	14.38	14.06	13.78	13.52	13.64	13.84	14.69	14.37	14.25	14.16	13.45	13.71
NT01ZM0029	ZMO0029	conserved hypothetical protein	11.36	11.01	11.22	10.91	10.83	11.22	12.79	13.84	11.66	11.33	10.98	11.07	12.57	13.64
NT01ZM2066	ZMO1961	hypothetical protein	13.58	11.23	12.89	10.68	12.24	11.89	13.65	13.83	13.12	11.47	12.72	11.45	12.72	13.75
NT01ZM1320	ZMO1269	hypothetical protein	13.39	12.71	13.44	14.5	13.1	14.43	13.7	13.83	13.61	14.41	13.17	14.59	13.91	13.56
NT01ZM2010	ZMO1909	conserved hypothetical protein	12.71	11.26	12.13	11.88	11.7	12.61	13.08	13.82	12.33	12.24	11.13	12.01	12.69	12.98
850:1-525			8.64	10.93	9.04	10.4	10.69	13.82	12.74	13.8	9.17	10.68	9.08	14.82	13.69	14.23
NT01ZM1974	ZMO1876	conserved hypothetical protein	11.7	11.43	11.79	10.41	12.32	12.04	13.15	13.76	11.91	9.97	12.07	11.91	13.38	13.53
NT01ZM1585	ZMO1524	transporter, dme family BMEII0614	13.99	13.55	12.95	12.78	12.07	11.94	12.95	13.74	13.58	13.3	13.34	13.22	12.96	13.99
NT01ZM1710	ZMO1636	Tim44-like domain family	12.01	12.03	11.59	12.09	12.22	12.46	12.96	13.74	11.79	11.6	11.88	12.3	13.45	13.88
NT01ZM1103	ZMO1064	phage shock protein B-related protein	13.02	11.89	12.25	11.64	11.75	11.36	13.64	13.73	12.76	12.25	12.24	12.19	13.46	13.72
NT01ZM2094	ZMO1992	carboxymethylenebutenolidase	10.47	11.43	10.28	12.62	10.86	12.34	12.65	13.73	10.3	12.57	10.37	12.55	12.25	12.81
NT01ZM0983	ZMO0949	ATP-dependent Clp protease, ATP-binding subunit ClpX	12.72	13.36	12.86	13.96	13.22	13.42	13.24	13.72	12.64	13.35	12.87	13.21	13.49	13.6
NT01ZM1427	ZMO1372	oxidoreductase, short-chain dehydrogenase/reductase family	10.05	12.41	10.03	13	9.45	11.5	12.92	13.72	10.68	13.62	9.27	12.1	13.26	12.78
NT01ZM1203	ZMO1162	phosphate regulon sensor protein PhoR	11.86	11.48	11.87	11.39	11.25	11.36	12.62	13.71	12.06	11.76	11.57	10.96	12.85	14.08
NT01ZM1671	ZMO1602	putative exported protein	11.71	11.68	11.84	11.36	11.67	12.09	12.77	13.69	11.99	11.91	11.47	12.28	12.89	14.04
144:1-786			14.34	13.72	14.55	14.56	14.61	13.89	13.78	13.69	14.58	13.37	14.62	13.35	13.81	13.98
NT01ZM0338	ZMO0331	Bacterial protein of unknown function (DUF882) family	13.66	14.38	13.96	13.44	13.32	12.64	13.35	13.69	13.94	13.13	13.11	11.74	13.74	13.69
848:1-302			12.27	11.75	12.09	11.95	11.65	12.15	12.6	13.68	12.27	12.41	11.89	12.56	12.82	13.94
NT01ZM0947	ZMO0918	Catalase	10.9	11.75	11.09	13.4	11.83	13.5	12.79	13.68	11.4	14.15	11.23	13.61	13.35	13.62
NT01ZM0683	ZMO0666	conserved hypothetical protein	12.66	11.68	12.5	12.76	12.87	12.8	13.11	13.66	12.81	13.45	12.92	13.19	13.61	13.82
NT01ZM1868	ZMO1784	membrane protein, putative	14.31	11.95	14.25	11.35	13.91	13.22	13.27	13.65	14.44	12.84	14.36	12.52	12.83	14.01
NT01ZM1358	ZMO1304	conserved hypothetical protein	12.72	11.63	12.66	11.85	12.64	12.73	13.32	13.65	12.94	11.79	12.72	12.8	13.79	13.84
NT01ZM0479	ZMO0472	rpsU-divergently transcribed protein	12.09	11.34	12.52	10.3	11.73	12.77	13.62	13.64	12.8	10.85	11.82	13.56	14.05	13.65
976:1-313			11.01	12.5	10.89	11.97	10.24	11.01	12.67	13.64	11.02	11.91	10.1	11.42	12.37	13.2
422:1-84			12.98	12.69	13.63	14.65	14.7	14.25	13.41	13.63	13.48	13.88	13.55	13.23	13.4	13.93
NT01ZM0637	ZMO0619	flagella basal body P-ring formation protein FlgA	14.41	12.37	13.6	11.96	12.93	12.22	14.33	13.62	13.69	13.44	13.15	12.89	13.78	12.97
NT01ZM0874	ZMO0847	porin homolog	13.19	11.88	12.56	13.35	12.75	13.13	12.34	13.6	12.46	13.8	12.72	13.81	12.53	13.45
NT01ZM2086	ZMO1983	drP35 protein	10.72	11.18	10.37	11.85	10.78	11.55	12.65	13.6	10.79	12.76	10.26	11.58	12.28	13.1
NT01ZM0318	ZMO0311	pyrroline-5-carboxylate reductase	11.11	12.37	12.07	12.51	12.54	12.78	12.59	13.58	11.25	12.12	11.22	12.95	12.97	13.9
NT01ZM0107	ZMO0112	hypothetical protein	11.88	11.06	12.41	10.34	10.87	10.9	12.92	13.56	12.43	10.2	11.11	10.62	12.25	13.27
NT01ZM0454	ZMO0448	hypothetical protein	11.47	11.44	12.2	9.78	11.3	11.81	11.84	13.55	12.92	9.68	12.36	11.62	13.67	13.45
NT01ZM1539	ZMO1480	electron transfer flavoprotein beta subunit	13.21	12.62	13.25	13.44	14.01	13.75	13.06	13.54	12.67	13.61	13.35	13.37	13.19	14.08
NT01ZM0010	ZMO0010	Zinc metalloprotease, putative	10.18	10.58	10.58	10.53	10.44	10.7	12.35	13.54	10.63	11.11	10.1	10.47	11.72	12.52
NT01ZM0703	ZMO0685	conserved hypothetical protein	13.37	11.71	13.25	11.22	12.99	13.38	13.83	13.53	13.6	12.59	13.53	13.56	13.92	13.95
NT01ZM0746	ZMO0725	ribosomal protein L11	14.51	14.26	14.54	13.86	14.41	13.92	13.45	13.52	14.41	13.98	14.68	14.34	13.54	13.94
1087:1-98			12.67	12.87	11.08	12.33	11.25	11.75	12.63	13.52	11.43	11.74	11.53	12.52	13.05	13.56
NT01ZM0670	ZMO0653	putative membrane protein	13.64	14.34	13.36	14.21	12.76	12.76	13.47	13.52	13.84	14.37	13.05	12.95	13.6	13.3
NT01ZM2064	ZMO1959	HYPOTHETICAL TRANSMEMBRANE PROTEIN, putative	13.42	10.56	13.01	10.37	12.97	13.09	13.87	13.52	12.91	11.44	13.01	12.78	13.24	12.91
NT01ZM1544	ZMO1485	deoxyguanosinetriphosphate triphosphohydrolase, putative subfamily	10.83	12.04	10.88	11.91	10.86	12.15	12.29	13.51	11.07	12.23	11.48	11.67	12.47	13.6
NT01ZM1735	ZMO1659	metalloprotease FtsH	12.1	11.54	11.88	12.71	12.25	12.8	13.01	13.5	11.83	12.38	12.6	13.17	14.02	14.02
NT01ZM0762	ZMO0741	hypothetical protein	12.27	13.72	12.77	12.02	12.15	11.56	13.33	13.5	13.02	11.92	11.75	11.65	12.66	13.94
NT01ZM1351			14.85	12.68	14.51	12.9	14.57	14.14	14.3	13.5	14.59	14.06	14.49	13.79	13.75	13.67
NT01ZM0631	ZMO0613	flagellar basal-body rod protein FlgC	14.22	13.29	13.23	11.56	14.23	12.93	14.5	13.5	13.63	12.66	13.68	11.77	14.08	12.99
NT01ZM0435	ZMO0429	AT26381p	11.91	10.91	12.45	11.24	13.08	12.42	12.86	13.49	12.51	11.12	12.72	12.49	13.22	13.72
NT01ZM1778	ZMO1700	hypothetical protein	13.23	12.75	13	11.73	12.92	12.64	13.2	13.49	13.34	11.75	12.94	12.28	13.32	13.57
NT01ZM0630	ZMO0612	basal-body rod modification protein	14.07	12.69	13.27	11.94	14.1	13.08	14.33	13.49	13.54	12.52	13.8	12.63	14.21	13.09
NT01ZM0889	ZMO0862	conserved hypothetical protein TIGR00103	12.2	12.24	12.47	12.56	12.18	13.66	13.08	13.48	12.75	12.4	12.81	14.57	13.46	13.91
NT01ZM2095	ZMO1993	quinone oxidoreductase	11.44	12.39	11.23	12.4	11.75	12.16	12.82	13.48	10.99	12.11	11.47	12.23	12.45	12.18
NT01ZM0702	ZMO0684	conserved hypothetical protein	13.41	11.52	12.7	11.97	12.4	12.95	13.81	13.47	13.06	12.85	12.95	13.68	13.87	13.71
NT01ZM1407	ZMO1353	Hypothetical UPF0303 protein Zm10ORF2	12.04	12.16	11.74	12.23	12.41	13.58	12.89	13.46	12.18	12.95	12.52	14.29	13.03	13.23
NT01ZM0449	ZMO0443	ribonucleoside-diphosphate reductase, beta subunit	13.6	10.83	14.11	11.45	12.47	11.15	13.98	13.46	14.19	10.85	12.76	11.05	13.92	13.11
NT01ZM0411	ZMO0404	hypothetical protein	11.81	13.36	12.36	13.08	13.04	13.66	13.05	13.45	12.11	12.93	12.81	13.64	13.52	13.61
NT01ZM1167	ZMO1127	NifR3-like protein	13.26	11.02	13.38	11.03	13.05	12.08	13.25	13.45	13.59	12.27	12.91	12.08	13.15	13.45
NT01ZM1219	ZMO1177	aerobic respiration control protein	12.96	10.95	12.8	12.4	12.8	12.96	13.13	13.45	12.93	13.08	13.03	12.96	13.14	13.45
NT01ZM0946	ZMO0917	conserved hypothetical protein	13.03	12.18	12.99	12.68	12.74	11.93	13.63	13.44	13.23	12.85	13.21	12.26	13.42	13.67
NT01ZM1887	ZMO1801	integration host factor, beta subunit	10.77	12.3	11.02	11.53	11.28	13.43	12.85	13.43	11.51	12.98	11.21	13.89	13.57	13.54
NT01ZM1204	ZMO1163	phosphate transport system regulatory protein PhoU	12.36	11.9	12.47	12.55	12.16	12.79	12.9	13.42	12.53	13.59	12.25	13.48	13.1	13.2
NT01ZM1232	ZMO1188	Ubiquinone/menaquinone biosynthesis methyltransferase ubiE(EC 2.1.1.-)	14.06	11.44	13.89	11.15	13.4	13.04	13.67	13.41	14.09	11.2	13.89	12.64	14.06	13.88
NT01ZM1406	ZMO1352	membrane protein	12.34	13.18	11.86	13.39	12.42	13.7	13.05	13.41	12.32	13.02	12.54	13.56	13.26	13.75
NT01ZM0622	ZMO0604	flagellar hook-associated protein 3, putative	12.67	11.05	11.33	12.29	11.21	12.07	13.32	13.4	11.71	13.34	11.53	13	13.87	13.58
NT01ZM1725	ZMO1649	senescence marker protein-30 family protein, putative	13.14	12.47	13.58	13.63	14.07	13.87	12.42	13.4	13.37	13.5	14.18	14.28	12.88	13.26
NT01ZM1789	ZMO1712	macrophage infectivity potentiator NMB1567	14.21	13.29	14.27	12.4	13.63	12.48	13.46	13.39	14.6	12.03	14.48	12.57	12.54	13.89
NT01ZM1998	ZMO1898	hypothetical exported protein BMEI1077	14.16	12.22	13.26	12.09	12.43	12.45	13.39	13.37	13.52	11.6	12.94	12.17	12.76	12.9
NT01ZM2009	ZMO1908	SmpA / OmlA family family	13.16	11.8	13.47	12.98	13.05	12.36	13.39	13.37	13.54	12.38	12.93	11.59	12.5	12.86
NT01ZM0975	ZMO0942	sucrose-6-phosphate hydrolase	11.71	11.96	11.46	13.1	11.77	12.87	12.48	13.36	11.63	14.35	11.58	13.26	12.59	13.54
NT01ZM1227	ZMO1184	electron transfer flavoprotein-ubiquinone oxidoreductase, truncation	12.34	11.01	12.23	11.4	12.16	12.3	13.4	13.35	12.21	11.91	12.21	12.29	13.23	13.57
NT01ZM1774	ZMO1697	Transcriptional regulator family	9.16	11.33	9.24	11.2	11.47	11.4	12.6	13.35	9.51	10.43	9.26	11.54	11.66	13.13
NT01ZM1224	ZMO1182	4-diphosphocytidyl-2C-methyl-D-erythritol kinase	13.71	12.39	13.99	14.14	13.35	13.68	13.45	13.32	14.15	14.48	13.79	14.16	13.38	13.4
NT01ZM0668	ZMO0651	Flagellar hook-associated protein 2, putative	12.58	12.87	12.12	12.68	11.5	11.92	12.47	13.32	12.38	13.11	11.67	12.13	12.57	13.31
NT01ZM0456	ZMO0449	conserved hypothetical protein	13.89	12.74	13.66	11.73	13.78	12.63	13.41	13.32	13.57	12.21	13.74	12.66	13.88	13.26
NT01ZM2028	ZMO1927	signal peptide peptidase SppA, 67K type	13.34	12.29	12.37	12.87	12.43	12.29	13.38	13.32	12.47	12.92	12.51	12.25	12.62	12.35
NT01ZM0657	ZMO0639	glycosyl hydrolase family 18; glucoamylase I (alpha-1,4-glucan glucosidase) (predicted); extracellular starch-degrading	13.34	11.86	12.97	10.92	12.03	11.99	13.31	13.31	13.27	11.08	12.34	12.1	13.09	13.19
NT01ZM0252	ZMO0244	DNA-binding protein HU	13.77	14.95	14.29	14.45	13.61	13.9	13.76	13.31	14.55	14.35	13.97	14.81	13.52	12.71
NT01ZM1234	ZMO1190	phosphopantothenoylcysteine decarboxylase/phosphopantothenate--cysteine ligase	13.85	11.23	13.26	10.6	12.36	11.97	13.35	13.3	13.36	11.48	12.75	12.09	13.56	13.66
NT01ZM1669	ZMO1600	homoserine kinase	13.58	11.29	13.08	12.8	12.53	12.86	12.95	13.3	13.45	13.29	13.13	13.16	13.16	13.51
NT01ZM1535	ZMO1476	hypothetical protein	13.68	12.8	13.92	10.51	13.01	11.71	13.44	13.29	13.99	10.34	13.61	11.43	13.25	13.91
NT01ZM1525	ZMO1464	hypothetical protein	11.11	11.47	10.89	9.59	11.7	11.85	12.68	13.29	11.16	9.55	12.08	11.76	13.04	13.83
NT01ZM1251	ZMO1204	hypothetical protein	12.11	13.15	11.78	12.19	11.61	12.19	12.59	13.29	12.2	12.53	11.46	11.83	12.41	13.54
NT01ZM0606	ZMO0588	hypothetical protein	12.29	11.59	12.44	11.07	12	11.69	13.13	13.29	12.89	11.42	12.33	11.8	13.27	13.4
NT01ZM0181	ZMO0178	phosphoglycerate kinase	13.54	14.63	13.78	14.13	14.61	14.73	13.3	13.28	13.35	13.53	14.38	14.43	13.21	13.21
NT01ZM1592	ZMO1532	phosphoribosylformylglycinamidine synthase I	13.87	13.91	13.73	13.01	13.24	13.07	13.05	13.28	14	13.54	13.61	13.56	12.71	13.05
NT01ZM1011	ZMO0976	General stress protein 69 (GSP69)	11.29	14.04	12.08	14.02	13.33	13.77	12.84	13.26	11.67	14.43	12.56	13.75	13.23	13.84
NT01ZM1252	ZMO1205	hypothetical protein	11.58	13	10.91	13.13	10.87	13.01	12.46	13.26	11.29	13.32	10.62	13.4	12.36	13.39
NT01ZM0175	ZMO0173	conserved hypothetical protein	11.68	12.39	11.19	12.56	10.99	13.13	12.32	13.26	11.5	13.16	10.98	13.65	12.71	13.38
NT01ZM1905			12.04	13.78	11.37	13.66	10.07	11.98	12.43	13.26	11.53	13.57	10.74	12.99	12.63	13.26
NT01ZM1102	ZMO1063	Phage shock protein A	11.67	11.46	10.64	11.54	10.2	11.27	12.78	13.26	11.13	12.29	10.52	12.25	12.72	13.16
NT01ZM0254	ZMO0247	heat shock protein HslVU, ATPase subunit HslU	12.05	12.04	12.29	13.55	13	12.74	12.74	13.25	12.14	13.69	12.71	13.01	13.04	13.23
NT01ZM0982	ZMO0948	ATP-dependent Clp protease, proteolytic subunit ClpP	12.93	12.18	12.77	12.71	12.88	12.41	13.03	13.25	12.86	12.15	12.77	12.35	13	12.7
NT01ZM0555	ZMO0542	50S ribosomal protein L17	14.51	14.14	13.91	13.64	13.93	13.36	13.77	13.24	14.08	13.62	13.87	13.95	13.31	12.63
NT01ZM0944	ZMO0915	copper-translocating P-type ATPase	12.43	13.16	12.18	13.38	12.77	12.92	13.31	13.23	12.2	13.51	12.58	13.12	13.33	13.82
NT01ZM0693	ZMO0676	O-succinylhomoserine sulfhydrylase	13.22	12.9	12.67	13.47	13.18	13.62	12.58	13.23	12.68	13.53	13.05	13.77	12.46	12.82
NT01ZM0573	ZMO0557	protein associated with nus operon	12.99	12.02	13.42	12.31	13.27	11.94	12.26	13.22	13.16	11.85	13.29	11.35	12.08	13.72
NT01ZM1041	ZMO1005	type II restriction enzyme M protein	12.78	10.89	12.91	10.76	12.43	12.21	12.79	13.22	12.96	12.13	12.24	12.79	12.51	13.32
NT01ZM0446	ZMO0440	hypothetical protein	12.33	11.47	12.95	12.69	13.39	13.52	12.7	13.22	12.83	12.21	12.84	12.57	13.01	13.16
NT01ZM0638	ZMO0620	hypothetical protein	13.21	11.94	12.49	10.61	12.05	11.7	13.3	13.22	12.65	11.16	12.24	12.55	13.46	13.12
NT01ZM1212	ZMO1170	Vng6254c	11.91	11.53	12.21	12.61	11.89	12.53	12.72	13.21	12.52	13.16	11.95	12.54	13.31	13.3
NT01ZM0474	ZMO0467	peptidyl-prolyl cis-trans isomerse D, putative	14.06	11.85	13.24	12.98	12.88	12.48	13.14	13.21	13.32	13.14	13.32	12.88	13.53	12.44
NT01ZM1337	ZMO1286	sorbitol dehydrogenase small subunit	13.06	11.94	12.99	11.96	13.47	13.57	13.17	13.2	12.67	13.36	12.79	13.62	13	13.9
NT01ZM1695			12.22	11.24	12.25	11.79	11.97	12.23	12.8	13.2	12.16	12	11.85	11.67	12.62	13.49
NT01ZM1615	ZMO1556	glutamate--cysteine ligase	12.41	10.91	12.4	11.46	12.2	11.61	13.16	13.19	12.72	11.52	12.19	11.58	13.15	13.27
NT01ZM2003	ZMO1902	putative UROPORPHYRINOGEN-III synthase	13.09	11.95	12.55	11.77	12.25	11.94	13.08	13.19	12.52	11.65	12.23	11.51	12.2	12.58
NT01ZM1485	ZMO1426	DNA repair protein	12.52	12.19	12.61	11.04	12.23	11.68	13.28	13.18	12.15	10.07	12.86	11.11	13.61	13.41
NT01ZM0719	ZMO0699	hypothetical protein	11.97	13.32	11.84	12.37	11.51	12.01	12.94	13.18	12.06	11.87	11.78	11.88	12	12.25
NT01ZM1107	ZMO1067	Fe-S metabolism associated domain subfamily	12.91	11.73	13.22	11.88	12.47	12.52	13.46	13.17	13.22	11.52	12.32	12.74	13.99	12.91
NT01ZM0843	ZMO0822	conserved hypothetical protein	11.59	10.52	11.52	9.73	10.19	10.29	11.96	13.16	11.84	9.93	10.84	10.53	11.7	13.29
NT01ZM0007	ZMO0007	phosphoadenosine phosphosulfate reductase	11.45	11.21	12.95	10.83	12.63	12.02	12.99	13.16	11.63	11.24	12.34	12.39	12.89	12.76
NT01ZM0846	ZMO0824	hypothetical protein	13.77	11.37	13.72	11.01	13.12	12.35	13.16	13.15	13.41	11.39	13.28	12.97	13.79	13.47
NT01ZM0663	ZMO0646	flagellar biosynthesis protein, FliO, putative	13.53	12.88	12.96	10.93	12.58	11.99	12.81	13.15	13.31	10.76	13.04	11.97	12.97	13.29
NT01ZM0182	ZMO0179	FBP aldolase, class I	11.79	13.15	11.63	13.38	11.6	12.83	12.12	13.15	11.95	13.41	11.29	13.21	12.24	13.04
NT01ZM1996	ZMO1896	protein-export membrane protein SecF	13.93	13.82	12.83	13.86	13.06	13.58	13.11	13.15	12.77	13.25	12.85	12.6	12.29	12.35
NT01ZM1319			12.84	12.3	12.59	14.12	12.24	13.5	13.02	13.14	12.77	13.99	12.51	14.17	13.3	12.84
253:1-697			11.52	13.34	12.2	12.68	12.06	12.63	12.69	13.13	12.46	11.91	12.43	12.37	13.11	13.45
NT01ZM0861	ZMO0837	cell division protein FtsZ	13.38	12.56	13.48	12.85	13.74	13.25	13.25	13.13	13.16	12.48	13.48	12.89	13.49	13.24
NT01ZM1160	ZMO1121	bacterial regulatory protein, MerR family	12.23	11.28	11.94	10.02	11.69	10.98	12.31	13.13	12.11	10.16	11.54	11.38	12.31	13.17
NT01ZM0772	ZMO0749	alternative sigma factor RpoH	10.17	14.43	10.7	14.16	11.06	12.62	12.25	13.13	10.72	13.72	10.46	12.11	12.75	13.06
NT01ZM1833	ZMO1752	lipoprotein, putative	11.53	13.22	11.64	10.92	11.17	10.97	12.15	13.12	11.46	10.41	11.22	10.22	13.05	12.79
NT01ZM1522	ZMO1461	conserved hypothetical protein	12.98	11.55	13.22	10.28	12.3	11.95	12.78	13.11	13.07	10.71	12.47	11.9	12.42	13.61
NT01ZM0813	ZMO0789	probable TonB-dependent receptor, putative	10.36	11.27	11.36	11.35	10.31	10.86	12.05	13.11	11.45	11.12	10.72	10.39	12.02	13.49
NT01ZM1046	ZMO1010	conserved hypothetical protein	10.15	12.35	10.46	11.28	9.85	10.82	12.31	13.1	10.83	11.59	10.16	11.23	12.73	13.38
NT01ZM0665	ZMO0648	Flagellar biosynthetic protein fliQ	12.81	11.45	12.77	11.24	12.09	11.98	12.47	13.1	12.92	10.57	12.6	11.65	12.35	13.28
NT01ZM0099	ZMO0104	hypothetical protein	9.58	10.45	9.61	10.83	10.72	11.23	11.67	13.09	9.2	10.63	9.62	10.4	11.31	13.31
NT01ZM1193	ZMO1153	ribosome recycling factor	13.77	14.45	13.65	13.59	13.93	13.15	12.65	13.09	13.43	14	14.02	13.81	12.76	13.12
691:1-81			13.66	12.12	13.16	13.13	12.51	12.79	13.19	13.09	13.48	12.47	12.58	12.62	13.57	13.1
NT01ZM1196	ZMO1156	ribosomal protein S2	13.95	14.11	14.19	14.2	14.36	13.62	12.71	13.09	13.85	13.12	14.35	13.47	12.95	13.03
NT01ZM0319	ZMO0312	peptidase, M20/M25/M40 family	11.22	11.64	11.68	13.19	12.34	13.1	12.31	13.09	11.04	13.4	11.52	13.27	13	12.93
NT01ZM1524	ZMO1463	TonB dependent receptor, putative	11.97	11.81	13.18	10.56	12.94	11.45	12.22	13.08	12.1	10.76	12.07	10.95	12.01	13.84
NT01ZM1429	ZMO1374	UDP-glucose 4-epimerase	12.23	12.45	12.01	12.64	12	13.13	12.63	13.08	12.22	13.3	12.26	13.47	13.03	13.29
NT01ZM0901	ZMO0874	radical SAM domain protein	13.89	12.76	13.86	13.36	13.97	12.71	13.54	13.08	13.79	12.86	13.54	12.32	13.26	12.51
NT01ZM2075	ZMO1971	pantoate--beta-alanine ligase	10.8	10.81	10.67	11.76	11.19	11.31	12.09	13.08	10.6	12.14	10.55	10.98	11.15	12.37
NT01ZM0060	ZMO0062	oxidoreductase	11.05	11.15	11.45	12.34	11.98	12.18	12.2	13.08	11.02	12.55	11.12	12.19	12.08	12.16
NT01ZM0325	ZMO0319	WGR domain superfamily	11.44	15.09	11.65	12.76	11.12	11.58	12.69	13.07	11.96	12.45	12.04	11.42	13.43	13.71
NT01ZM1756	ZMO1680	conserved hypothetical protein	10.82	10.97	11.38	11.51	11.13	11.17	12.1	13.07	11.4	11.5	10.79	10.69	12.14	13.43
NT01ZM0669	ZMO0652	flagellar protein FliS	13.15	14.75	12.91	14.77	13.8	14.39	13.13	13.07	12.45	14.08	13.47	13.64	13.43	13.19
NT01ZM0382	ZMO0376	ATP-dependent protease La	11.93	11.15	12.34	12.45	12.7	12.1	12.58	13.07	11.97	11.88	12.12	11.79	12.75	13.03
NT01ZM0752	ZMO0731	DNA-directed RNA polymerase, beta subunit	14.22	13.67	14.22	14.17	14.51	13.6	13.26	13.07	13.94	14.01	14.43	13.59	13.24	12.98
NT01ZM1352	ZMO1299	capsular polysaccharide biosynthesis protein	14.39	11.46	14.1	12.27	13.87	13.87	13.63	13.06	14.18	13.19	13.97	13.3	13.09	13.48
NT01ZM1744	ZMO1668	conserved hypothetical protein	12.03	11.08	12.65	10.54	12.85	12.1	12.85	13.06	12.97	11.37	13.01	11.93	13.39	13.41
NT01ZM0275	ZMO0267	hypothetical protein	12.54	11.73	12.43	10.73	12.32	11.77	12.28	13.05	12.81	10.84	12.56	11.49	12.42	13.5
NT01ZM1769	ZMO1692	Enoyl-[acyl-carrier-protein] reductase [NADH] 1 (NADH-dependent enoyl-ACP reductase 1)	13.27	13.21	13.55	13.36	13.85	13.17	13.12	13.05	13.22	12.79	13.44	13.13	13.45	12.73
NT01ZM0577			11.61	12.26	11.92	11.9	11.52	11.66	12.36	13.04	12.02	11.52	11.97	11.44	12.59	13.29
NT01ZM1771	ZMO1694	TonB-dependent receptor	11.68	11.94	11.05	13.62	11.44	12.8	11.67	13.04	11.05	14.33	11.22	13.67	12.39	13.26
NT01ZM0747	ZMO0726	ribosomal protein L1	14.68	14.79	14.55	14.47	14.76	14.11	13.48	13.04	14.44	14.27	14.74	14.16	13.36	13.1
NT01ZM0256	ZMO0250	polar differentiation response regulator	13.27	13.22	13.07	11.54	12.32	12.45	12.78	13.03	13.7	11.84	12.95	12.67	12.89	13.28
NT01ZM0486	ZMO0478	DNA-binding response regulator	12.67	10.91	12.67	11.74	11.67	11.82	12.86	13.03	13.05	12.36	11.57	11.81	12.3	12.86
NT01ZM1931	ZMO1844	MviM	12.59	14.82	12.51	14.53	12.74	13.66	12.32	13.03	12.49	14.91	12.47	14.1	12.47	12.74
NT01ZM0179	ZMO0176	transketolase	13.03	13.82	13.28	13.73	13.93	14.07	13.02	13.02	12.7	13.06	13.53	13.48	13.21	13.21
NT01ZM1043	ZMO1007	Uncharacterised protein family (UPF0187) superfamily	12.45	13.5	12.94	12.25	12.67	11.97	12.92	13.01	13.2	12.7	13	12.13	12.45	13.46
NT01ZM0572	ZMO0556	N-utilization substance protein A	12.8	12.31	13.06	12.71	12.91	12.48	12.5	13	12.88	12.9	13.16	12.39	12.95	13.33
NT01ZM0760	ZMO0739	Antibiotic biosynthesis monooxygenase domain protein	12.14	13.36	12.69	14.41	11.99	13.57	13.17	12.99	12.98	14.46	11.69	14.26	13.26	13.13
NT01ZM1072	ZMO1033	replicative DNA helicase	10.77	11.46	10.85	13.76	11.55	13.03	11.63	12.98	10.53	14.03	10.93	12.87	12.57	13.61
NT01ZM0700	ZMO0682	conserved hypothetical protein	13.27	11.27	13	11.28	12.79	13.03	13.41	12.98	13.44	12.52	13.33	13.63	13.36	13.15
NT01ZM1731	ZMO1655	AhpC/TSA family membrane protein, putative	11.78	12.08	11.19	12.27	11.31	11.78	12.29	12.98	11.57	13.49	10.75	11.42	12.07	13.13
NT01ZM0954	ZMO0924	preprotein translocase, SecA subunit	12.66	10.55	12.27	12.38	11.92	12.27	12.88	12.97	12.52	12.76	12.22	12.74	13.11	13.03
NT01ZM1473	ZMO1415	possible NifU-like domain (residues 119-187)	11.5	10.75	11.78	11.38	12.15	11.43	12.35	12.97	11.97	11.14	11.84	11.24	12.36	13.02
NT01ZM0299	ZMO0290	Protein of unknown function, putative	10.67	11.29	11	12.28	11.81	12.3	12.33	12.97	11.27	12.27	11.71	12.66	12.58	12.87
NT01ZM1927	ZMO1840	isochorismatase family protein	11.39	12.42	11.11	10.95	10.03	10.53	12.04	12.96	11.4	10.89	10.14	10.39	11.78	13.22
NT01ZM0424	ZMO0418	Uncharacterized ACR, COG1434 family	12.06	11.56	12.28	12.25	12.02	11.65	12.45	12.96	12.67	11.81	12.17	11.49	12.39	13.21
NT01ZM1279	ZMO1230	hypothetical protein	11.76	11.53	12.18	13.12	12.25	11.64	12.26	12.96	11.98	12.2	11.9	10.96	12.62	13.12
NT01ZM2077	ZMO1973	transporter, LysE family	9.78	10.17	9.75	10.38	9.56	10.24	11.11	12.96	10.11	10.44	9.29	9.91	10.65	12.01
NT01ZM1419	ZMO1367	Adenylosuccinate lyase-like protein	12.84	13.23	12.8	10.67	12.76	11.9	12.84	12.94	13.2	10.58	13.19	11.66	12.99	13.19
NT01ZM0869			12.42	11.65	12.15	12.94	12.53	12.61	12.21	12.93	12.09	13.75	12.57	13.13	13.08	12.96
NT01ZM2065	ZMO1960	NADH-ubiquinone/plastoquinone oxidoreductase chain 6 family	11.98	11.05	12.33	9.86	12.22	11.98	12.63	12.92	12.29	10.39	12.41	12.11	11.64	12.5
NT01ZM2000	ZMO1899	3-oxoacyl-acyl carrier protein synthase III	13.53	12.06	13.71	11.29	13.55	12.64	13.26	12.92	13.83	11.9	13.83	12.36	11.4	12.11
NT01ZM0785	ZMO0762	hypothetical protein	11.07	11.87	11.01	13.86	11.27	12.94	12.16	12.91	11.1	13.56	11.06	13.53	12.49	13.26
NT01ZM1859	ZMO1775	hypothetical protein	11.77	12.94	11.97	11.96	12.77	12.44	12.56	12.91	11.84	11.86	12.69	12	12.6	13.14
NT01ZM0753	ZMO0732	DNA-directed RNA polymerase, beta subunit	13.33	13.31	13.17	14.31	12.92	12.99	12.94	12.91	12.82	14.54	12.9	12.75	13.04	13.09
NT01ZM2025	ZMO1923	putative capsular polysaccharide biosynthesis protein	11.86	10.94	11.31	10.8	10.89	11.12	11.76	12.91	11.45	11.06	11.33	10.73	11.21	12.57
NT01ZM1993	ZMO1892	lipoprotein, putative	12.7	11.17	11.91	11.43	10.8	11.57	12.52	12.91	12.33	10.89	10.97	11.91	12.27	11.53
NT01ZM0269	ZMO0263	hypothetical protein	13.32	11.85	12.85	11.2	12.31	11.78	12.2	12.9	13.27	11.61	12.81	11.84	12.25	13.36
NT01ZM0274			12.35	11.37	12.05	11.13	11.76	11.8	12.33	12.9	12.48	11.13	12.39	11.52	12.58	13.29
NT01ZM0473	ZMO0465	triosephosphate isomerase	13.01	13.67	12.54	14.49	12.47	13.57	12.73	12.9	12.73	14.01	12.61	13.7	13.04	12.99
NT01ZM2016	ZMO1915	unnamed protein product; similar to CA2275|CaBIO4 Candida albicans CaBIO4, start by similarity	12.58	11.13	12.57	10.12	11.85	11.8	12.82	12.89	12.63	10.62	11.84	11.86	11.93	12.6
NT01ZM0067	ZMO0070	Glutaredoxin, GrxB family	9.62	11.45	9.4	12.42	9.77	12.23	12.02	12.89	9.74	12.93	9.25	12.14	11.58	12.07
NT01ZM0083	ZMO0087	hypothetical protein	12.59	11.4	12.31	10.86	11.48	11.26	13.04	12.88	12.77	10.47	12.45	11.44	12.17	12.6
NT01ZM1635	ZMO1573	tyrA protein VC2145	11.93	13.72	11.49	12.67	11.31	12.14	12.27	12.88	11.76	12.65	11.33	12.92	12.42	12.53
NT01ZM2019	ZMO1918	adenosylmethionine-8-amino-7-oxononanoate aminotransferase	10.98	11.37	10.56	12.47	10.99	12.46	12.12	12.88	10.61	12.21	10.6	12.57	11.94	12.23
NT01ZM0662	ZMO0644	flagellar motor switch protein FliN	13.66	12.94	12.98	11.23	12.6	12	12.72	12.87	13.18	11.12	13.05	12.35	13.01	13.17
NT01ZM1061	ZMO1023	exsB protein	12.3	11.43	11.95	11.9	10.8	10.83	12.29	12.87	12.22	11.95	11.3	10.83	11.87	12.94
NT01ZM0978	ZMO0945	lacX protein, truncation, putative	11.46	11.66	11.57	12.4	11.72	12.11	12.59	12.87	11.89	12.43	11.91	12.38	13.11	12.78
NT01ZM0253	ZMO0246	ATP-dependent protease hslV	12.26	11.85	12.73	13.47	13.81	13.78	12.75	12.87	12.22	13.17	13.12	13.79	13.08	12.76
NT01ZM2020	ZMO1919	disulphide isomerase	10.21	11.44	9.97	10.92	9.43	10.29	12.02	12.87	10.22	11.41	9.28	10.55	11.63	12.09
NT01ZM1063	ZMO1025	anaerobic ribonucleoside-triphosphate reductase	12.92	11	13.71	11.16	13.03	11.74	12.18	12.86	13.46	11.36	13.14	11.45	12.05	12.58
NT01ZM0694	ZMO0677	3-isopropylmalate dehydrogenase	13.31	12.64	12.8	13.34	13.55	13.62	12.22	12.85	12.67	13.68	13.42	14.01	12.08	12.69
NT01ZM2067	ZMO1962	sensory transduction histidine kinase, putative	12.56	10.54	11.78	10.13	10.83	11.21	12.83	12.85	12.33	10.86	11.39	11.39	12.09	12.24
350:1-890			14.07	12.5	14.11	12.66	14.13	13.8	13.66	12.83	14.21	13.66	14.07	13.39	13.13	13.16
NT01ZM0190	ZMO0186	cysteinyl-tRNA synthetase	12.14	11.91	12.13	12.42	12.31	12.03	11.97	12.83	12.07	12.34	12.1	11.47	12.04	13.04
NT01ZM0537	ZMO0524	ribosomal protein L29	14.17	12.93	14.47	14.59	14.86	14.01	13.37	12.83	14.12	13.94	14.68	14.06	13.53	12.93
NT01ZM0288	ZMO0279	Cold-shock DNA-binding domain protein	12.77	14.25	13.17	14.44	13.91	13.99	13.07	12.83	12.69	14.32	13.54	13.91	13.77	12.8
NT01ZM0024	ZMO0024	integral membrane protein	9.96	10.58	10.3	11.51	10.31	10.81	12.86	12.83	10.52	11.81	10.08	11.11	12.12	11.29
NT01ZM0414	ZMO0407	conserved hypothetical protein	11.8	12.58	12.33	12.54	12.4	11.96	12.53	12.82	11.68	11.77	12.1	11.58	12.68	13.5
NT01ZM1260	ZMO1212	glucose-6-phosphate isomerase	12.16	12.99	11.92	13.75	13.5	14.13	11.99	12.82	11.38	13.44	13.11	14.3	12.93	13.41
1086:1-185			11.31	12.43	11.22	11.73	11.36	11.88	12.33	12.82	11.53	11.55	11.68	12.23	12.72	12.98
NT01ZM1418	ZMO1366	ribosomal protein S4	14.18	14.83	14.06	14.91	13.27	12.98	12.94	12.81	14.3	14	13.31	12.72	12.21	12.25
NT01ZM1748	ZMO1672	hypothetical protein	11.7	12.36	11.84	11.77	11.04	11.21	12.52	12.8	11.92	11.27	11.38	10.79	12.38	13.35
NT01ZM1226	ZMO1183	TPR Domain domain protein	12.72	11.99	12.56	10.28	12.05	11.71	13.2	12.8	12.75	10.65	12.5	11.6	12.68	13.03
NT01ZM0480	ZMO0473	6,7-dimethyl-8-ribityllumazine synthase	12.05	12.5	11.97	12.19	11.8	12.21	12.05	12.8	12.19	12.26	12.06	12.78	12.42	12.87
NT01ZM1724	ZMO1648	uracil-DNA glycosylase	10.63	10.81	11.06	10.04	10.8	10.12	11.39	12.79	11.28	10.12	11.31	9.53	11.37	13.1
NT01ZM1200	ZMO1159	CDP-diacylglycerol--serine O-phosphatidyltransferase	13.7	11.14	13.66	10.35	13.22	12.22	12.75	12.79	13.89	11.16	13.81	12.16	12.61	13.07
NT01ZM1501	ZMO1442	conserved hypothetical protein	12.47	13.13	12.02	13.84	11.92	12.46	12.26	12.79	12.13	13.52	11.81	12.47	12.53	12.93
NT01ZM1177	ZMO1137	phosphoserine phosphatase	11.9	12.82	11.92	12.89	12.24	12.57	12.53	12.79	12.11	12.59	12.13	12.8	12.74	12.48
NT01ZM2060	ZMO1955	NAD-dependent malic enzyme	11.61	11.16	11.6	11.87	12.76	12.77	12.5	12.78	11.42	12.31	12.28	13.38	11.87	11.99
NT01ZM1794	ZMO1716	biopolymer transport protein	14.68	13.66	13.71	13.15	13.71	13.71	13.63	12.77	13.93	13.46	13.96	14.29	13.67	12.66
NT01ZM1965	ZMO1868	biotin--acetyl-CoA-carboxylase ligase	11.44	11.63	12.09	11.15	11.73	11.25	12.24	12.76	12.07	10.97	11.8	10.87	12.15	13.06
NT01ZM0868			12.39	11.6	12.37	13.03	12.86	13.73	12.14	12.76	12.33	13.68	12.61	13.26	12.94	12.71
NT01ZM0437	ZMO0431	2,3,4,5-tetrahydropyridine-2,6-dicarboxylate N-succinyltransferase	13.63	13.41	13.8	13.69	14.04	13.49	12.93	12.75	13.36	13.25	13.89	13.8	13.53	12.85
NT01ZM1929	ZMO1842	NosX	11.73	13.08	12.28	13.25	13.03	13	12.51	12.74	11.81	12.65	12.53	12.84	12.28	12.94
NT01ZM1148	ZMO1109	hypothetical protein	12.51	13.12	12.12	13.43	12.18	12.83	12.56	12.73	11.78	12.96	11.73	12.91	12.84	11.88
NT01ZM1413	ZMO1360	Pyruvate decarboxylase (PDC)	13.43	14.46	13.71	14.37	14.17	14.63	13.1	12.71	13.52	14.73	14.15	14.45	13.17	13.01
NT01ZM2027	ZMO1925	peptidase, U32 family	12.02	10.7	12.05	11.33	12.31	11.76	12.34	12.71	11.59	11.49	11.7	11.47	11.74	12.28
680:1-1093			11.35	12	11.75	11.35	11.23	11.23	11.9	12.7	11.94	11.11	11.58	11.01	12.11	13.11
314:1-863			11.27	10.26	11.32	10.26	10.81	11.01	12.06	12.7	11.65	11.26	10.85	10.86	12.7	12.82
NT01ZM0412	ZMO0405	endopeptidase Clp ATP-binding chain A	10.77	12.96	10.95	13.15	11.49	12.57	12.36	12.7	10.61	12.75	10.82	12.45	12.78	12.63
NT01ZM2006	ZMO1905	glycerol-3-phosphate dehydrogenase, NAD-dependent	12.65	11.77	12.61	10.74	12.58	11.76	12.37	12.7	12.43	10.8	12.62	11.46	11.62	11.89
NT01ZM1470	ZMO1412	transcriptional regulator	14.11	12.15	13.58	11.53	12.97	12.56	13.13	12.7	13.78	12.01	12.93	12.65	13.15	11.86
NT01ZM1523	ZMO1462	pyrimidine precursor biosynthesis enzyme, putative	12.11	11.3	12.97	10.39	12.48	11.76	12.34	12.69	12.48	10.86	11.95	11.68	11.94	13.12
NT01ZM0578	ZMO0561	ferric enterobactin receptor	11.74	12.89	12.05	11.35	11.55	11.49	11.85	12.69	11.99	11.56	11.33	11.33	11.9	13.08
NT01ZM1347	ZMO1296	membrane protein, putative	13.61	12.4	13.08	10.68	12.56	11.56	12.69	12.69	13.37	10.8	12.93	11.46	12.59	13.03
NT01ZM0290	ZMO0281	transcriptional regulator tetR family	12.91	11.64	12.87	10.06	11.54	11.38	12.17	12.69	13.16	10.54	11.7	11.25	11.93	12.74
NT01ZM1101	ZMO1062	hypothetical protein	9.67	11.63	8.91	11.23	9.06	10.25	11.76	12.68	9.6	11.86	9.02	10.37	11.78	12.4
NT01ZM2001	ZMO1900	fatty acid/phospholipid synthesis protein PlsX	13.9	12.88	13.81	11.49	13.72	12.89	13.19	12.68	13.79	11.84	13.89	12.4	11.08	11.25
NT01ZM1709	ZMO1635	lipoprotein, putative	11.06	11.03	10.71	10.02	11.41	10.91	11.92	12.67	10.71	9.83	10.99	10.63	12.44	13.26
NT01ZM1460	ZMO1403	Peptidase M23/M37	11.96	11.88	12.58	11.44	12.27	11.92	12.29	12.67	12.51	10.75	12.43	11.63	13.23	12.71
NT01ZM0653	ZMO0636	hypothetical protein	11.43	10.68	11.11	10.53	11.23	10.93	12.39	12.66	11.58	11.11	11	10.58	11.91	12.76
NT01ZM1582	ZMO1520	conserved hypothetical protein	13.19	12.18	13.16	12.5	12.51	12.64	12.85	12.66	13.21	12.55	12.76	12.26	13.34	12.33
NT01ZM2015	ZMO1914	Integrase	11.19	10.36	11.01	9.89	10.32	10.32	11.76	12.66	11.22	9.89	10.42	9.86	10.91	12.04
NT01ZM1007	ZMO0973	radical SAM domain protein	13.65	12.55	13.58	13.16	13.81	12.76	12.5	12.66	13.48	13.07	13.69	12.81	12.01	11.94
NT01ZM0020	ZMO0020	YkgG family protein	11.37	11.53	11.17	12.12	12.09	13.06	12.82	12.66	11.52	12.67	11.82	13.24	11.68	11.61
NT01ZM0949	ZMO0920	conserved hypothetical protein	11.55	12.25	10.8	11.08	11.18	12.18	12.41	12.65	11.01	11.61	11.1	11.94	12.84	12.6
NT01ZM0875	ZMO0848	phosphatidylinositol glycan homolog	12.02	11.02	11.73	11.12	10.34	10.98	11.86	12.64	12.01	10.97	11.06	11.08	11.69	13.41
NT01ZM1528	ZMO1467	capsular polysaccharide export inner-membrane protein, putative	13.7	12.3	13.87	13.3	13.29	12.44	13.24	12.64	14.06	13.02	13.92	12.31	12.84	12.99
NT01ZM1638	ZMO1576	oxidoreductase alr2142	10.48	14.06	10.41	12.17	10.87	12.01	12.06	12.64	10.6	12.46	10.36	12.47	12.62	12.6
NT01ZM1657	ZMO1589	conserved hypothetical protein	13.5	12.49	13.05	12.79	13.36	12.86	13.09	12.63	13.36	13.08	13.75	12.39	12.71	13.28
1102:1-87			10.36	12.64	12.6	14.75	12.46	11.7	11.98	12.63	13.02	14.44	13.28	12.61	12.75	12.93
gi_27356620:			11.36	11.52	10.88	10.74	10.57	11	11.96	12.63	11.08	10.75	10.9	11.04	11.95	12.69
NT01ZM0025	ZMO0025	integral membrane protein	9.9	10.15	9.5	9.77	9.79	10.1	13.12	12.63	9.68	10.21	9.37	10.19	11.72	10.07
NT01ZM0273	ZMO0266	hypothetical protein	11.96	11.53	11.72	10.93	11.78	11.92	11.82	12.62	12.04	11.18	12.08	11.76	12.4	12.97
NT01ZM0783	ZMO0759	metallo-beta-lactamase family protein	12.5	11.59	11.83	12.44	12.85	13.06	11.99	12.62	11.46	12.44	12.1	13.31	12.36	12.49
NT01ZM0563	ZMO0547	voltage-gated chloride channel	11.54	11.73	11.15	13.11	10.68	11.35	11.56	12.61	11.45	13.4	11.05	11.2	11.83	13.06
NT01ZM0795	ZMO0773	peptidyl-prolyl cis-trans isomerase, cyclophilin-type	11.83	13.22	13.07	14.21	12.39	13.44	12.85	12.61	13.71	14.71	12.33	14.47	12.2	12.6
NT01ZM0996	ZMO0963	transcriptional regulator, TetR family	13.07	11.34	12.17	12.34	12.63	12.78	12.42	12.61	12.46	12.47	12.47	12.66	12.73	12.16
NT01ZM1345	ZMO1295	GntS	12.31	11.68	11.47	10.02	10.89	10.37	11.72	12.6	11.72	10.09	11.46	10.09	11.54	13.36
NT01ZM1230	ZMO1187	formamidopyrimidine-DNA glycosylase	11.88	12.03	12.05	10.14	11.53	11.44	12.54	12.59	12.34	10.18	11.77	11.81	12.99	13.39
NT01ZM0353	ZMO0347	Hfq protein (Nif regulating factor)	12.5	12.59	11.83	12.66	12.14	11.95	12.25	12.59	11.43	12.21	12.15	11.62	12.4	12.89
NT01ZM1472	ZMO1414	protein of unknown function	13.51	11.38	13.78	11.1	14.07	12.3	13.29	12.58	13.73	10.78	13.8	11.76	12.72	13.24
NT01ZM0640	ZMO0622	putative transcriptional regulator	10.49	10.51	9.78	10.13	9.17	9.98	11.7	12.58	10.23	9.87	9.6	9.51	11.69	12.97
NT01ZM0221	ZMO0215	5-formyltetrahydrofolate cyclo-ligase	9.73	10.34	10.11	11.97	11.01	12.21	11.96	12.58	10.37	12.99	10.13	12.28	11.84	12.75
NT01ZM1555	ZMO1495	ATP:cob(I)alamin adenosyltransferase, putative	12.33	11.44	12.92	11.43	13.15	11.44	14.06	12.58	12.26	12.3	11.91	11.41	13.42	12.06
NT01ZM0704	ZMO0686	EF hand domain protein	11.9	11.47	12.49	9.63	12.57	11.36	12.41	12.57	12.53	9.74	13.05	10.67	12.2	13.23
NT01ZM0895	ZMO0868	HpnB	12.93	11.03	12.84	12.27	13.22	12.32	12.6	12.57	12.83	12.77	12.92	12.64	12.32	12.73
NT01ZM1369	ZMO1315	conserved hypothetical protein	12.53	11.75	12.41	12.91	11.31	11.74	12.36	12.57	12.85	13.63	11.6	11.71	12.13	12.38
NT01ZM0740	ZMO0721	SsrA-binding protein	12.43	13.47	12.22	13.38	13.01	12.5	12.54	12.56	12.01	12.76	12.71	12.3	12.74	13.05
NT01ZM0893	ZMO0866	cation efflux system protein	14.74	12.07	14.26	11.55	13	12.05	12.92	12.56	14.52	11.24	14.26	12.59	11.81	12.64
NT01ZM0229	ZMO0223	conserved hypothetical protein	12.26	11.56	11.51	10.45	10.82	10.91	12.44	12.55	11.59	10.16	11.63	10.53	12.18	13.14
NT01ZM0632	ZMO0614	flagellar basal-body rod protein FlgB	12.81	12.75	11.78	12.38	12.59	12.12	13.65	12.55	12.47	13.28	12.32	11.97	13.68	12.32
NT01ZM0356	ZMO0350	conserved hypothetical protein	9.94	10.24	10.19	10.84	10.35	11.09	12.05	12.54	10.72	11.76	10.96	12.25	12.25	12.23
NT01ZM1184	ZMO1144	VanZ like family superfamily	12.98	12.97	12.52	11.27	11.55	11.35	11.54	12.53	13.03	11.11	12.02	11.11	11.6	12.66
NT01ZM0955	ZMO0925	cold shock-like protein cspe	11.27	10.61	10.8	9.98	10.12	10.83	11.65	12.53	11.24	9.89	10.69	10.44	11.66	12.58
NT01ZM0564	ZMO0548	ATPase, histidine kinase-, DNA gyrase B-, and HSP90-like domain protein protein, putative	12.9	11.95	12.41	13.79	11.68	12.63	12.33	12.53	12.79	14.33	12.28	12.94	12.25	12.22
NT01ZM0870	ZMO0844	conserved hypothetical protein	12.76	11.68	12.55	11.31	12.8	12.82	12.34	12.53	12.2	11.45	12.82	13.24	13.24	12.18
312:1-359			11.23	11.03	10.73	11.11	10.47	10.52	11.71	12.52	10.99	11.16	11.31	10.24	11.98	13.1
NT01ZM1362	ZMO1308	DNA polymerase III chi subunit, HolC superfamily	11.04	10.56	10.97	9.89	10.16	10.4	11.62	12.52	11.5	10.55	10.6	10.2	11.49	12.94
NT01ZM1173	ZMO1133	Carbonic anhydrase	11.25	13.56	12.13	14.12	12.73	13.07	13.01	12.52	12.56	13.87	12.14	13.32	12.84	12.35
gi_27356663:			11.95	10.82	11.63	11.01	11.28	11.96	12.46	12.52	11.73	11.86	11.56	12.6	12.63	11.97
NT01ZM1520	ZMO1459	transporter, putative	12.34	11.15	12.28	10.08	11.95	11.2	11.68	12.51	12.45	10.08	12.22	10.89	11.41	12.93
NT01ZM1105			11.77	10.88	10.93	10.88	10.65	11.18	12.29	12.51	11.44	11.14	11.09	11.18	12.04	12.51
NT01ZM1649	ZMO1581	Antibiotic biosynthesis monooxygenase domain protein	9.53	11.68	10.2	14.06	9.74	12.58	11.85	12.51	10.85	13.96	9.73	13.05	12.59	12.51
NT01ZM1906	ZMO1819	NifZ	11.24	12.43	10.56	10.77	10.19	10.9	11.94	12.51	10.77	11.85	10.17	10.96	11.88	12.43
NT01ZM0499	ZMO0490	protease II	11.65	10.79	11.19	11.29	11.28	11.91	12.16	12.51	11.15	11.5	10.78	12.03	11.98	12.28
NT01ZM1768	ZMO1691	Ribonuclease BN-like family superfamily	12.25	11.6	12.14	11.62	11.85	11.88	12.56	12.5	12.66	11.36	11.78	11.85	12.81	12.58
966:1-360			10.3	10.91	10.48	10.09	10.92	10.84	11.68	12.5	10.46	9.72	10.61	10.38	11.68	12.32
NT01ZM0799	ZMO0776	Ribosomal RNA adenine dimethylase	12.66	12.84	12.85	10.94	12.09	12.05	12.55	12.49	13.48	11.25	12.69	12.35	12.37	12.85
NT01ZM1132	ZMO1093	possible deoxyribonuclease	12.99	11.11	13.19	10.8	12.62	12.04	12.92	12.49	13.33	11.51	13.15	12.47	12.82	12.62
NT01ZM0376	ZMO0372	HTH-type transcriptional regulator zrp (Global regulatory protein)	11.51	10.91	11.93	9.49	12.24	11.39	12.16	12.48	11.9	9.54	12.62	10.77	12.2	12.85
NT01ZM1459	ZMO1402	HesB/YadR/YfhF family protein	11.29	9.9	11.26	9.3	10.64	10.62	12.92	12.48	11.49	9.4	10.64	10.65	13.57	12.84
NT01ZM1842	ZMO1759	conserved hypothetical protein	12.21	11.02	11.79	11.71	11.32	12.81	12.51	12.48	11.83	12.54	11.42	13.38	12.83	12.45
NT01ZM2074	ZMO1970	3-methyl-2-oxobutanoate hydroxymethyltransferase	10.82	10.44	10.88	10.73	11.25	11.09	12.09	12.48	10.77	10.81	10.8	10.8	11.29	11.66
NT01ZM0367	ZMO0362	excinuclease ABC, B subunit	10.37	10.55	10.66	11.54	11.29	11.64	12.08	12.47	10.73	11.84	10.93	12.1	12.63	13.14
NT01ZM1807	ZMO1728	hypothetical protein	12.34	10.97	12.85	10.85	12.02	12.26	11.9	12.46	13.26	10.82	12.48	12.37	11.7	12.98
NT01ZM0759	ZMO0738	thiamine biosynthesis protein, thiazole moiety	12.56	12.7	12.73	13.2	12.65	13.16	12.42	12.46	12.91	13.36	12.22	13.39	12.38	12.35
NT01ZM0579	ZMO0562	histidinol-phosphate aminotransferase, putative	11.94	12.12	11.83	10.65	10.97	10.54	11.63	12.45	11.89	10.91	10.59	10.17	11.52	12.63
NT01ZM1385	ZMO1330	hypothetical protein	13.24	14.19	12.7	14.57	13.74	13.7	13.13	12.45	13.01	14.3	13.52	13.01	12.74	12.5
NT01ZM0176	ZMO0174	conserved hypothetical protein	10.16	11.6	10.21	12.11	10.33	11.58	11.96	12.45	10.64	12.58	10.48	12.49	12.05	12.22
NT01ZM1729	ZMO1653	asparate kinase, monofunctional class	12.73	13.43	13.04	13.36	13.33	12.71	12.22	12.44	12.45	13.29	13.08	12.68	12.12	12.73
NT01ZM1689	ZMO1618	carbamoyl-phosphate synthase, small subunit	12.76	11.48	12.45	10.84	13.17	12.7	11.99	12.44	11.83	9.81	12.86	11.99	12.34	12.64
NT01ZM1366	ZMO1312	peptidyl-prolyl cis-trans isomerase family protein, putative	11.33	10.36	11.46	12.1	11.5	11.41	11.63	12.44	11.51	11.62	11.28	11.52	11.78	12.63
NT01ZM1730	ZMO1654	ubiquinone biosynthesis O-methyltransferase	10.77	12.17	10.2	12.67	10.64	11.64	11.86	12.44	10.37	13.38	10.18	11.8	11.94	12.37
NT01ZM1632	ZMO1570	formate acetyltransferase	11.26	11.62	11.77	12.1	12.63	12.84	12.16	12.44	10.36	11.73	11.66	12.47	12.97	12.36
NT01ZM1609	ZMO1549	BolA protein	9.92	10.94	10.72	11.59	10.96	12.2	12.28	12.44	10.81	12.65	10.39	13	12.5	12.32
NT01ZM1880	ZMO1794	conserved hypothetical protein TIGR02300	14.36	14.72	14.18	12.99	14.4	13.95	13.04	12.44	14.17	12.65	14.65	14.42	13.39	12.31
NT01ZM1932	ZMO1845	alkylphosphonate uptake protein	12.75	14.52	12.97	13.02	11.96	12.34	12.7	12.44	13.27	13.81	12.11	13.03	12.36	12.21
NT01ZM0447	ZMO0441	conserved hypothetical protein	12.11	11.41	12.52	12.34	13.04	12.89	12.33	12.44	12.27	12.18	12.5	12.06	12.35	12.05
NT01ZM0169	ZMO0169	short chain dehydrogenase	11.73	14.3	12.3	13.32	12.71	12.88	12.91	12.43	11.33	13.33	11.91	12.99	13.25	12.77
NT01ZM1795	ZMO1717	tonB protein, putative	13.84	12.6	13.41	12.27	13.59	13.52	13.36	12.43	13.51	12.19	13.73	13.66	13.49	12.62
NT01ZM0939	ZMO0910	HexA	12.67	11.76	12.07	10.87	11.73	11.57	12.05	12.43	12.41	11.77	12.16	11.67	12.17	12.58
NT01ZM2022	ZMO1920	hypothetical protein	9.96	13.1	10.76	12.08	11.17	11.77	12.48	12.43	10.24	11.74	10.5	12.33	11.82	11.69
NT01ZM0035	ZMO0035	LOC402845 protein	9.22	11.83	9.31	12.16	9.99	11.44	11.81	12.43	9.45	11.99	9.66	11.81	11.41	11.36
NT01ZM0914	ZMO0888	transposase (resolvase, DNA invertase)	11.47	11.6	10.9	10.43	10.06	10.95	11.77	12.42	11.53	12.25	10.69	11.39	12.02	13.31
1032:1-130			11.43	13.81	12.37	14.31	12.56	13.91	11.59	12.42	12.47	14.19	13.15	14.08	12.6	12.97
NT01ZM0443	ZMO0437	conserved hypothetical protein	11.94	11.17	12.6	11.15	12.26	11.77	11.58	12.42	12.5	10.22	12.53	11.3	11.57	12.66
NT01ZM1450	ZMO1393	Predicted permease YjgP/YjgQ family superfamily	13.05	11.58	12.38	12.44	12.61	12.22	12.18	12.42	12.73	12.97	13.01	12.06	12.27	12.58
NT01ZM0230	ZMO0224	methionine biosynthesis protein MetW	11.24	11.08	11.32	10.32	10.95	10.7	11.53	12.41	11.46	10.47	10.84	10.34	11.39	12.7
NT01ZM0660	ZMO0642	Flagellar basal body-associated protein FliL	11.79	10.87	10.98	10.75	10.77	10.78	11.74	12.41	11.4	10.64	11.37	10.59	11.88	12.48
346:1-81			11.75	11.74	11.71	9.84	11.86	11.66	12.35	12.4	12.21	10.02	12.29	10.67	12.08	12.65
NT01ZM0921			10.35	12.38	11.13	10.9	11.12	11.13	11	12.4	11.06	10.68	11.15	10.92	11.33	12.55
NT01ZM1048	ZMO1011	Hypothetical UPF0243 zinc-binding protein bsr1260-related protein	9.82	10.51	10.43	9.59	10.69	10.67	11.47	12.4	10.57	9.74	10.9	10.75	11.49	12.47
NT01ZM0550	ZMO0537	secretion protein; SecY	14.32	12.37	14.03	13.84	14.14	13.43	12.94	12.4	14.18	13.91	14.48	13.64	12.82	12.01
NT01ZM0028	ZMO0028	mrr restriction system protein	10.67	10.91	11.01	11.18	11.18	11.7	11.89	12.4	10.88	10.96	11	12.01	11.43	11.83
NT01ZM1223	ZMO1181	N-formylglutamate amidohydrolase superfamily	11.15	11.01	10.37	10.53	10.52	11.15	11.57	12.39	11.05	12.03	10.7	12.04	11.53	12.15
NT01ZM0623	ZMO0605	flagellar hook-associated protein FlgK	12.79	11.58	11.25	12.43	11.81	11.65	12.46	12.39	11.51	12.99	11.34	11.41	12.1	12.04
NT01ZM2018	ZMO1917	8-amino-7-oxononanoate synthase	11.16	10.44	10.94	10.23	10.81	10.89	11.31	12.39	10.92	10.61	10.41	10.79	10.78	11.47
NT01ZM0839	ZMO0818	6-pyruvoyl-tetrahydropterin synthase	11.02	11.85	11.64	12.21	11.14	11.69	12.1	12.38	11.96	12.08	11.44	11.49	12.16	12.56
NT01ZM0658	ZMO0640	LPXTG cell wall surface anchor family protein, putative	11.3	10.57	10.43	10.25	9.7	10.16	10.97	12.37	10.71	10.11	10.2	9.64	10.92	12.56
NT01ZM1134	ZMO1095	possible mazG	11.72	11.46	11.54	10.79	10.9	11.38	11.77	12.37	11.86	11.27	11.72	11.91	12.07	12.36
NT01ZM1062			11.52	10.8	11.11	10.41	10.14	10.9	11.66	12.37	11.48	10.52	10.74	10.86	11.29	12.13
NT01ZM1529	ZMO1468	hypothetical protein	14.02	11.2	14.14	10.25	13.64	13.37	13.15	12.36	14.2	11.64	14.16	13.19	12.29	13.01
NT01ZM1032	ZMO0996	membrane protein, putative	13.88	12.57	13.4	11.45	12.33	10.82	12.56	12.36	13.84	12.18	13.22	10.51	11.68	12.87
NT01ZM0090	ZMO0095	hypothetical protein	12.56	13.24	14.29	12.52	12.14	11.2	12.41	12.36	14.14	11.29	13.49	11.45	12.24	12.83
NT01ZM1715	ZMO1641	lipoprotein, putative	10.83	12.93	12.13	13.97	12.31	13.32	12.62	12.36	11.95	13.64	11.75	13.27	12.81	12.44
NT01ZM0877	ZMO0850	nitrogen assimilation regulatory protein	11.93	14.12	11.43	12.16	11.09	10.95	12.3	12.35	11.63	12.46	10.86	10.79	11.6	12.72
NT01ZM0609	ZMO0591	conserved hypothetical protein	10.27	11.02	10.35	12.8	10.09	12.12	11.68	12.35	10.73	12.98	10.36	12.86	12.1	12.27
NT01ZM0450	ZMO0444	GDSL-like Lipase/Acylhydrolase domain protein	12.3	12.29	12.29	12.75	12.56	11.88	11.66	12.35	12.01	12.41	12.24	11.36	11.74	12.16
NT01ZM0938	ZMO0909	WcbB	13.45	12.64	13.12	10.27	12.59	12.29	12.45	12.34	13.41	10.84	13.06	12.07	12.4	12.61
NT01ZM1198	ZMO1157	conserved hypothetical protein	10.85	13.92	9.9	10.51	10.98	11.74	11.83	12.34	10.43	11.29	10.83	11.45	11.68	12.43
NT01ZM1969	ZMO1872	hypothetical protein	11.72	11.85	11.77	11.9	12.17	11.68	12.7	12.34	11.47	11.62	11.79	11.49	12.05	12.15
NT01ZM0438	ZMO0432	arginase	12.29	11.73	12.6	12.96	12.05	12.59	12.4	12.34	12.73	13.24	11.72	13.4	12.12	12.05
NT01ZM0481	ZMO0474	3,4-dihydroxy-2-butanone 4-phosphate synthase/GTP cyclohydrolase II VC2269	12.51	11.61	12.38	12.3	12.67	12.71	12.04	12.34	12.2	12.4	12.66	12.77	12.31	11.98
NT01ZM2012	ZMO1911	peptidyl-tRNA hydrolase	13.76	12.29	13.88	12.82	13.93	13.04	12.82	12.34	13.85	12.25	13.98	12.62	11.46	11.43
NT01ZM1553	ZMO1493	DedA family	12.75	11.38	12.18	11.74	11.91	11.73	12.05	12.33	12.58	12.27	12.55	11.94	11.85	12.61
NT01ZM1686	ZMO1615	Transcription elongation factor greA (Transcript cleavage factorgreA)	12.52	13.11	12.62	12.49	12.9	12.38	12.35	12.33	12.36	12.28	13.1	12.36	12.71	12.47
NT01ZM0732	ZMO0712	polyphosphate kinase	12.05	11.39	12.29	13.99	12.67	12.48	12.48	12.33	12.18	14.15	11.92	12.38	12.11	12.44
NT01ZM1136	ZMO1097	thioredoxin	10.97	11.03	11.13	11.52	10.93	10.93	12.58	12.33	11.36	12.11	10.65	11.45	12.6	12.26
NT01ZM2026	ZMO1924	proteinase	11.07	10.2	11.24	9.82	11.33	10.94	11.99	12.33	11.27	10.03	10.97	11.14	11.35	11.36
NT01ZM0317	ZMO0309	oxidoreductase, short chain dehydrogenase/reductase family	10.17	13.67	10.76	13.82	12.56	13.96	12.15	12.32	10.41	14.08	11.61	14.48	12.46	12.81
NT01ZM1420	ZMO1368	hypothetical protein	11.8	12.31	11.88	10.26	11.7	11.28	11.95	12.32	12.3	10.06	12.12	10.75	12.31	12.67
NT01ZM0613	ZMO0595	hypothetical protein	13.02	12.01	13.15	12.94	12.55	12.55	12.64	12.32	13.3	12.33	12.99	12.42	13.08	12.4
NT01ZM1211	ZMO1169	BadF/BadG/BcrA/BcrD ATPase family superfamily, putative	11.21	11.73	11.18	12.1	10.69	11.11	11.96	12.32	11.59	12.52	10.8	11.2	11.81	12.37
NT01ZM0493	ZMO0485	acyl-CoA dehydrogenase family protein	11.01	10.85	11.38	12.4	11.63	12.51	11.64	12.32	11.02	12.45	11.18	12.99	11.96	12.04
NT01ZM1964	ZMO1867	transcriptional activator, putative, Baf family subfamily	11.82	11.98	12.61	11.96	12.25	11.57	12.46	12.31	12.5	11.93	11.96	11.4	12.01	12.48
628:1-530			12.63	14.01	13.63	14.59	14.18	13.8	12.66	12.31	13.28	14.29	13.89	13.68	13.24	12.35
NT01ZM0887	ZMO0860	adenodoxin precursor	9.96	10.75	10.25	11.82	10.14	10.94	11.32	12.31	10.42	11.3	10.22	11.29	11.59	12.35
NT01ZM1453	ZMO1396	hypothetical protein	11.46	14	11.59	13.81	12.18	12.16	11.83	12.31	11.23	12.17	11.56	11.06	12.31	12.28
NT01ZM1484	ZMO1425	hydroxymethylpyrimidine kinase/thiamin-phosphate pyrophosphorylase, putative	11.17	13.25	10.53	12.9	10.78	12.2	12.61	12.3	10.95	12.76	10.89	12.45	12.75	13.33
NT01ZM0571	ZMO0555	conserved hypothetical protein	13.38	11.89	13.69	11.74	13.86	12.61	12.36	12.3	13.2	11.68	13.81	12.16	12.55	12.79
NT01ZM1533	ZMO1473	conserved hypothetical protein	11.84	10.99	11.05	10.52	10.83	10.54	11.74	12.3	11.29	10.98	11.02	10.35	11.5	12.73
NT01ZM0465	ZMO0457	Glutamate uptake regulatory protein	11.85	10.88	11.37	11.61	10.89	11.72	11.58	12.3	11.87	11.12	11.91	11.95	11.64	12.47
NT01ZM1034	ZMO0998	methionine-S-sulfoxide reductase	9.96	12.7	11	12.8	11.36	11.91	12.32	12.3	11.13	14.59	10.57	12.54	12.19	12.31
599:1-1012			12.98	11.76	12.9	11.42	12.08	12.18	12.31	12.3	13.22	11.52	12.3	12.2	12.27	12.3
NT01ZM2061	ZMO1956	DNA repair protein RecN	11.29	10.57	11.65	12.07	11.98	11.92	12.34	12.3	11.53	11.92	11.25	11.5	11.34	11.33
NT01ZM0969	ZMO0938	alkaline phosphatase, probable , putative	12.19	10.62	11.41	11.73	10.6	10.64	12.08	12.29	11.75	12.53	10.99	10.45	11.93	12.59
455:1-827			11.5	10.72	11.71	11.41	11.34	11.77	11.93	12.29	11.72	11.55	11.37	11.26	11.74	12.48
NT01ZM1900	ZMO1814	electron transport complex, A subunit	12.17	12.89	12.38	13.62	12.61	12.31	12.06	12.29	12.25	13.27	12.36	11.79	12.65	11.78
NT01ZM2092	ZMO1989	methylated-DNA--protein-cysteine S-methyltransferase	9.4	10.08	9.46	10.5	9.78	10.62	11.37	12.29	9.56	10.2	9.12	10.82	10.75	11.17
957:1-989			8.52	11.97	8.9	9.23	8.98	9.75	11.95	12.28	8.62	9.2	8.67	9.79	11.68	12.76
NT01ZM0605	ZMO0587	orotidine 5-phosphate decarboxylase	12.77	10.9	12.88	11.43	12.95	11.85	12.42	12.28	12.78	11.46	12.86	11.78	12.06	12.69
NT01ZM0667	ZMO0650	flagellar biosynthetic protein FlhB VC2120	12	10.97	11.89	10.17	11.03	11.06	11.64	12.28	12.19	10.44	11.46	11.25	11.62	12.52
NT01ZM0741	ZMO0722	peptidase, M13 family	11.94	12.48	11.88	13.54	12.27	12	12.45	12.28	11.86	13.16	11.93	12.29	12.4	12.47
640:1-278			9.53	10.98	9.59	9.92	10.39	10.79	10.97	12.28	9.5	9.74	9.91	10.31	10.84	12.43
NT01ZM1217	ZMO1175	chemotaxis protein	11.58	10.88	11.79	10.13	11.51	10.9	11.74	12.28	12.05	10.04	12.05	10.72	11.73	12.4
NT01ZM0085	ZMO0089	hypothetical protein	11.39	13.73	11.27	12.34	10.29	11.25	11.28	12.28	11.68	12.11	10.74	10.85	10.88	11.86
NT01ZM0044	ZMO0045	hypothetical protein	9.39	10.11	9.78	9.87	9.89	10.38	11.43	12.28	10.21	10.13	9.65	10.4	11.04	11.63
845:1-641			12.78	11.81	12.66	12.96	12.99	12.58	12.01	12.27	13.03	13.43	13.28	12.42	12.17	12.38
NT01ZM1809	ZMO1730	Serine acetyltransferase	11.85	11.49	12.12	12.21	12.15	11.85	12.66	12.27	11.58	12.28	11.22	11.68	12.58	12.29
NT01ZM1572	ZMO1509	peptide chain release factor 1	13.03	11.9	13.1	13.54	12.8	11.78	12.56	12.27	13.45	14.54	13.1	12.03	12.18	12.21
NT01ZM0659	ZMO0641	chemotaxis MotD protein , putative	12.09	11.15	11.59	11.79	11.14	11.43	11.68	12.26	11.85	11.44	11.74	11.38	12.1	12.63
NT01ZM0643	ZMO0626	sigma-F factor	13.07	10.74	12.8	10.83	12.39	11.7	12.99	12.26	13	11.09	12.6	11.44	12.32	12.52
NT01ZM1496	ZMO1437	transporter, LysE family	11.51	10.52	10.79	10.24	10.8	11.05	11.81	12.26	11.47	10.01	10.37	10.5	12.97	12.33
NT01ZM1928	ZMO1841	Positive regulator of sigma(E), RseC/MucC superfamily	9.94	10.77	10.2	9.82	10.28	10.49	11.1	12.26	10.38	10.21	10.51	10.9	10.95	12.29
NT01ZM0109	ZMO0114	anthranilate synthase component II	10.98	10.73	10.32	11.51	10.74	11.99	12.07	12.26	10.38	11.38	10.46	12.17	12.24	12.13
NT01ZM0003	ZMO0003	adenylylsulfate kinase	8.89	11.06	10.61	11.04	10.89	10.88	11.17	12.26	9.82	10.83	9.69	10.8	10.89	11.98
NT01ZM1404	ZMO1350	predicted nucleotide-utilizing enzyme	11.73	12.37	11.86	13.21	12.88	12.75	12.15	12.25	11.49	12.43	12.23	12.29	12.57	12.15
NT01ZM1353	ZMO1300	capsular polysaccharide biosynthesis protein	13.08	11.28	13.13	12.11	12.6	13.19	12.61	12.24	13.28	12.43	13.09	13.01	12.34	12.95
247:1-1426			13.1	11.19	12.66	10.3	11.6	11.48	12.74	12.24	12.72	12.16	12.35	11.84	12.64	12.85
NT01ZM0616	ZMO0598	Tyrosine recombinase xerD	11.47	11.49	11.73	10.97	11.88	11.75	11.74	12.24	11.7	10.76	11.79	11.69	12.18	12.48
NT01ZM0957	ZMO0927	LEUCYL/PHENYLALANYL-TRNA--PROTEIN TRANSFERASE	10.96	10.65	11.19	10.09	11.02	11.18	11.61	12.24	11.64	10.74	11.13	11.85	11.86	12.39
NT01ZM0105	ZMO0110	RfbJ protein	12.98	11.79	12.04	11.6	11.63	11.73	12.42	12.24	12.39	12.44	11.98	11.61	11.32	12.09
NT01ZM1151	ZMO1113	NADH dehydrogenase	12.3	13.6	12.98	14.37	13.72	13.16	13.84	12.24	11.95	14.5	12.61	13.42	13.84	11.97
NT01ZM1994	ZMO1894	hypothetical protein	10.06	10.21	9.63	10.37	9.52	10.36	11.24	12.24	9.72	10.19	9.47	10.04	10.93	11.5
NT01ZM1287	ZMO1237	2-hydroxyacid dehydrogenase homolog	12.61	15.07	12.78	13.97	11.65	11.06	13.37	12.23	13.1	13.72	11.46	10.77	12.33	12.25
NT01ZM0666	ZMO0649	flagellar biosynthetic protein FliR	11.62	10.95	11.56	10.72	11.3	11.19	11.38	12.23	11.86	10.4	11.55	11.03	11.17	12.15
NT01ZM0428	ZMO0422	Rrf2 family protein	11.42	10.95	11.55	12.46	11.75	11.8	13.44	12.23	11.35	12.72	11.78	12.41	13.24	12.08
NT01ZM1502	ZMO1443	membrane protein, putative	11.59	12.98	11.37	9.79	11.21	10.55	11.58	12.22	11.56	9.75	11.65	10.04	11.47	12.6
NT01ZM0618	ZMO0601	gellan polysaccharide biosynthesis regulator protein	12.15	10.52	11.6	9.95	10.7	10.63	11.53	12.22	11.88	10.34	11.06	10.69	11.34	12.38
NT01ZM1201	ZMO1160	phosphatidylserine decarboxylase-related protein	13.89	11.97	13.54	11.83	13.14	12.48	12.58	12.22	13.69	12.27	13.53	12.29	12.38	12.33
NT01ZM0383	ZMO0377	HhH-GPD	12.59	10.92	12.02	9.79	10.87	10.69	12.31	12.22	12.52	10.41	11.36	10.83	11.76	12.16
NT01ZM1084	ZMO1044	large conductance mechanosensitive channel protein	13.61	14.68	13.25	14.02	11.93	12.37	12.84	12.22	13.93	13.88	12.65	12.65	12.49	11.9
1098:1-478			12.68	11.72	12.67	13.02	13.07	12.57	11.92	12.21	13.09	13.55	13.32	12.46	12.17	12.38
NT01ZM0674	ZMO0657	arginine N-succinyltransferase	12.66	12.05	11.97	10.55	11.42	11.25	12.09	12.21	12.24	11	11.31	11.1	11.85	12.35
NT01ZM0567	ZMO0551	tRNA pseudouridine synthase B	12.21	14.6	12.26	13.83	11.76	12.38	12.42	12.21	12.41	13.73	11.87	12.76	12.27	12.08
NT01ZM1982	ZMO1882	membrane protein, putative	11.4	12.3	11.4	10.41	10.93	10.67	11.65	12.21	11.48	10.22	11.54	10.51	11.52	11.97
NT01ZM0021	ZMO0021	iron-sulfur cluster-binding protein	10.55	10.48	10.69	10.48	12.29	13.18	11.76	12.21	10.44	11.01	11.54	12.87	11.18	10.81
NT01ZM1228	ZMO1185	DNA polymerse	13.26	11.16	13.51	9.95	13.77	13.06	12.58	12.2	13.37	10.7	13.79	12.48	12.32	12.93
NT01ZM0270	ZMO0264	hypothetical protein	13.13	12.38	12.92	10.85	12.48	12.48	11.93	12.2	13.41	11.14	12.98	12.51	12.09	12.74
NT01ZM0271			12.53	12.16	12.26	10.97	12.29	12.42	11.74	12.2	12.62	11.09	12.66	12.48	12.13	12.74
NT01ZM1486	ZMO1428	conserved hypothetical protein TIGR00147	12.33	13.41	11.81	13.31	11.26	12.17	11.85	12.2	11.74	12.68	11.36	11.82	11.74	12.51
NT01ZM1269	ZMO1220	Sec-independent protein translocase TatA	12.55	12.19	12.5	11.24	13.23	12.72	12.28	12.2	12.09	10.95	12.79	12.31	12.48	12.27
NT01ZM0074	ZMO0079	chemotaxis protein CheYI	11	11.03	10.62	11.17	10.93	11.62	11.92	12.2	10.62	11.75	10.59	11.43	11.36	11.27
NT01ZM1275	ZMO1226	ribosomal protein S18	14.51	13.53	14.08	14.62	13.77	13.02	13.09	12.2	14.19	14.15	13.76	12.65	11.89	10.41
NT01ZM1926	ZMO1838	molybdenum-pterin-binding-protein, truncation-related protein	9.3	12.29	9.25	12.12	10.49	11.91	12.19	12.19	8.98	11.44	9.88	11.88	11.93	12.92
NT01ZM0676	ZMO0659	Phosphoserine phosphatase, putative	13.07	11.55	12.84	12.5	12.36	11.34	11.81	12.19	13.03	12.32	12.67	11.09	11.83	12.32
NT01ZM0514			10.91	10.24	10.58	10.3	9.88	10.35	11.21	12.19	11.31	9.98	10.59	9.63	11.13	12.21
NT01ZM1811	ZMO1733	transcriptional regulator, LysR family	13.02	13.55	12.79	13.57	12.69	12.54	12.16	12.19	12.49	12.86	12.77	12.61	12.38	11.68
1038:1-94			11.73	12.76	11.66	11.63	11.97	12.4	11.84	12.18	11.7	11.54	12.66	14.14	12.37	12.52
NT01ZM0767	ZMO0745	Protein of unknown function (DUF1348) superfamily	11.72	13.99	11.87	13.22	11.03	11.85	12.15	12.18	12.09	12.53	11.42	11.81	12.26	12.2
NT01ZM1135	ZMO1096	ribonuclease R	12.41	10.77	12.73	11.3	12.44	11.79	12.97	12.17	12.78	11.8	12.38	11.94	12.68	12.65
NT01ZM1222	ZMO1180	YjeF family protein, putative	11.57	11.36	11.47	12.03	11.41	11.44	11.55	12.17	11.52	12.44	11.6	11.43	11.61	12.62
NT01ZM0729	ZMO0709	phosphoribosylformylglycinamidine cyclo-ligase	12.83	12.9	12.85	13.26	13.32	12.91	12.21	12.17	12.53	13.14	13.13	13.01	12.36	12.03
NT01ZM0341	ZMO0335	possible chromosome partitioning protein ParA	11.79	11.24	11.61	11.73	11.89	11.8	12.1	12.17	12.04	12.42	12.27	12.35	12.15	11.96
NT01ZM1787	ZMO1710	prokaryotic type I signal peptidase	13.3	13.26	13.18	10.52	13.58	12.68	12.47	12.17	13.07	10.58	13.64	11.97	12.56	11.95
NT01ZM1884	ZMO1798	ribosomal protein S1	14.14	14.57	14.12	14.27	14.39	13.38	12.76	12.17	13.88	13.16	14.3	12.85	12.39	11.4
373:1-187			9.01	11	8.91	11.53	9.97	11.61	11.84	12.16	9.24	11.43	9.55	11.31	12.54	12.55
NT01ZM1233	ZMO1189	2-polyprenylphenol 6-hydroxylase	13.66	10.89	13.27	10.6	12.23	11.7	12.57	12.16	13.43	10.88	12.4	11.32	11.98	12.3
NT01ZM0559	ZMO0544	isocitrate dehydrogenase, NADP-dependent	12.81	11.35	12.15	13.76	11.15	12.06	12.6	12.16	12.48	13.76	11.5	12.78	12.45	12.02
NT01ZM0034	ZMO0034	hypothetical protein	9.12	10.08	9.13	10.02	9.28	9.81	10.59	12.16	9.26	10.02	8.77	9.47	10.02	11.09
NT01ZM1208	ZMO1166	recA protein	12.22	12.21	11.7	13.27	11.63	11.98	11.94	12.15	12.05	12.73	11.25	11.66	11.62	11.85
NT01ZM0091	ZMO0096	CDP-diacylglycerol--glycerol-3-phosphate 3-phosphatidyltransferase	12.39	11.67	12.85	12.08	12.33	12.49	11.68	12.15	12.82	12.02	12.18	11.91	11.55	11.51
NT01ZM0416	ZMO0409	ornithine carbamoyltransferase	12.57	12.9	12.31	12.88	12.73	12.43	11.92	12.15	11.84	12.4	12.39	12.3	11.9	11.31
NT01ZM0655			12.01	10.89	12.06	10.92	11.4	11.16	12.24	12.14	12.49	11.22	11.62	11.12	11.37	12.6
NT01ZM0157	ZMO0161	tolQ protein	13.87	11.88	13.79	11.45	14.06	13.26	12.83	12.14	13.59	11.03	14.02	13.14	12.79	12.31
NT01ZM0951	ZMO0922	transcriptional regulator, Cro/CI family, putative	10.48	13.34	10.83	13.54	10.82	11.99	11.59	12.14	10.87	13.01	10.86	11.96	11.8	12.3
NT01ZM0671	ZMO0654	glycosyl transferase and polysaccharide deacetylase fusion	13.44	10.94	12.89	12.59	12.08	12.2	12.46	12.14	13.29	13.67	12.75	12.62	12.39	12.26
NT01ZM0629	ZMO0611	flagellar hook protein	13.16	11.88	12.81	12.76	13.79	12.78	13.46	12.14	12.88	13.22	13.43	12.57	13.21	11.93
NT01ZM1388	ZMO1333	hypothetical protein	11.02	12.46	10.16	12.87	9.48	11.94	11.25	12.14	10.47	12.48	10.01	12.78	11.77	11.49
NT01ZM1092	ZMO1052	phosphoribosylaminoimidazole-succinocarboxamide synthase	12.75	11.23	12.65	12.29	12.31	12.25	12.1	12.14	13.01	12.44	12.55	13.06	12.33	11.23
NT01ZM0691	ZMO0674	conserved hypothetical protein	10.16	12.5	10.41	12.84	10.83	13.18	11.51	12.13	10.54	13.87	10.85	14.27	11.69	12.45
NT01ZM0701	ZMO0683	conserved hypothetical protein	12.65	11.02	12.27	11.14	11.77	12.19	12.52	12.13	12.76	12.2	12.16	12.71	12.13	12.29
NT01ZM0208	ZMO0202	Chemoreceptor mcpA (Methyl-accepting chemotaxis protein)	14.59	14.22	13.95	12.99	13.61	12.94	12.92	12.13	14.01	13.76	13.93	13.26	12.9	11.91
NT01ZM1412	ZMO1358	ribosomal protein S20	13.05	14	13.35	11.14	11.56	11.85	12.95	12.13	13.85	11.53	12.38	12.09	12.93	11.72
NT01ZM2099	ZMO1997	membrane protein, putative	11.62	12.36	12.12	12.12	12.23	11.31	11.92	12.13	11.72	11.25	11.93	10.96	11.04	11.39
NT01ZM0553	ZMO0540	ribosomal protein S11	14.44	14.63	14.07	14.1	14.13	13.46	12.76	12.13	14.07	14.09	14.1	13.27	11.45	11.34
NT01ZM0278			13.65	11.17	12.56	11.67	12.75	12.9	12.19	12.12	13.05	12.89	13.02	13.39	13.03	12.8
NT01ZM1865	ZMO1781	Mechanosensitive ion channel family	13.16	11.57	11.38	12.04	10.88	11.41	12.69	12.12	11.7	12.17	11.09	11.31	12.27	12.32
NT01ZM0834	ZMO0813	peptide deformylase	12.77	11.21	12.83	12.51	12	11.71	12.22	12.11	13.2	12.26	12.01	11.8	12.13	11.92
NT01ZM0689	ZMO0672	excinuclease ABC, C subunit	11.76	11	11.71	10.9	10.95	11.16	11.72	12.1	12.19	11.34	11.46	11.16	11.65	12.26
NT01ZM1611	ZMO1551	histidinol dehydrogenase	12.97	13.78	13.28	14.96	14.7	14.1	12.29	12.1	12.49	13.9	13.13	12.78	11.97	11.77
NT01ZM1282	ZMO1232	mannosyltransferase B	11.88	14.7	12.01	10.77	11.21	11.27	11.83	12.09	11.97	10.65	11.33	11.52	11.55	12.53
501:1-354			10.85	11.46	11.13	10.14	11.26	11.55	11.87	12.09	10.91	10.16	11.53	11.09	11.9	12.29
NT01ZM1325	ZMO1274	hypothetical protein	9.82	10.59	10.02	10.69	10.33	11.64	11.35	12.09	10.32	10.57	10.07	10.42	11.36	12.02
NT01ZM0482	ZMO0475	riboflavin synthase, alpha subunit	12.24	11.78	12.35	12.48	12.92	12.91	11.91	12.09	12.07	12.67	12.71	12.95	12.39	11.98
NT01ZM0916	ZMO0890	lysyl-tRNA synthetase	11.87	10.61	11.5	11.52	10.89	11.02	11.16	12.09	11.89	11.35	10.93	10.96	11.26	11.76
NT01ZM1505	ZMO1447	GumN protein family	10.59	10.85	10.72	10.88	10.12	10.75	11.19	12.09	10.94	11.32	9.99	11.24	11.57	11.69
NT01ZM1089	ZMO1049	phosphate ABC transporter, permease protein PstA	12.3	10.86	12.06	10.93	12.19	11.76	12.03	12.08	12.12	11.1	12.32	11.58	12.19	12.37
NT01ZM1507	ZMO1448	hypothetical protein	11.7	11.12	11.95	9.93	11.89	11.7	11.98	12.08	11.95	10.15	12.4	11.34	12.24	12.18
NT01ZM1270	ZMO1221	hypothetical protein	12.21	12.61	12.31	11.91	12.45	11.66	12.04	12.07	11.96	11.38	12.27	11.07	11.58	12.2
NT01ZM0628	ZMO0610	flagellar basal-body rod protein FlgF	13.78	11.99	13.17	12.23	14.19	12.73	13.8	12.07	13.07	12.88	13.88	12.45	13.39	12.08
NT01ZM1125	ZMO1086	endo-1,4-beta-D-glucanase precursor	11.21	11.33	10.82	11.82	10.07	10.79	11.57	12.07	11.05	12.13	10.13	11.28	11.62	11.93
NT01ZM1149	ZMO1111	cyanate MFS transporter, putative	12.38	11.12	11.35	10.57	11.44	11.24	11.41	12.07	11.8	11.54	12.01	11.48	11.46	11.82
9:1-86			10.22	10.85	11	12.8	11.67	11.43	11.57	12.07	10.57	12.77	10.93	11.33	10.87	10.98
1085:1-116			12.45	13.21	12.7	14.17	11.88	12.54	11.93	12.06	13.23	14.23	13.19	13.29	12.41	12.33
NT01ZM0408	ZMO0402	cell division protein	12.11	10.95	12.49	10.15	12.41	11.52	12.23	12.06	12.84	10.12	12	11.35	12.37	12.14
NT01ZM1975	ZMO1877	glutamine cyclotransferase	11.05	11.34	10.47	11.76	11.13	12.01	11.37	12.06	10.61	12.69	11.18	12.7	11.64	12.14
NT01ZM1712	ZMO1638	protein-export protein secB	12.44	13.19	12.55	13.47	13	13.51	12.47	12.06	12.53	13.44	12.42	13.5	12.87	11.92
NT01ZM1856	ZMO1773	morphine 6-dehydrogenase	9.7	11.48	9.59	11.85	10.31	11.86	11.2	12.06	9.58	11.75	9.75	11.97	11.75	11.87
NT01ZM0942	ZMO0913	branched-chain amino acid aminotransferase	12.93	11.95	12.42	12.87	12.68	12.87	12.36	12.06	12.6	13.66	12.58	13.48	12.32	11.52
NT01ZM1171	ZMO1131	zgc:73324 protein	10.56	11.09	10.55	10.31	10.17	10.74	11.39	12.05	10.49	10.21	10.38	10.44	11.44	12.63
NT01ZM0222	ZMO0216	M23 peptidase domain protein protein	9.61	10	10.15	9.88	10.83	10.36	10.96	12.05	9.95	9.9	10.51	10.12	11.53	12.32
NT01ZM1051	ZMO1014	bacterial protein translation initiation factor 1	14	13.77	13.29	12.68	13.25	12.78	12.62	12.05	13.79	12.54	14.29	12.33	13.06	12.3
NT01ZM1188	ZMO1148	outer membrane protein	12.87	13.13	13.28	12.77	12.96	12.04	12.22	12.05	13.15	12.77	13.03	11.81	12.04	12.2
NT01ZM1174	ZMO1134	membrane protein, putative	10.76	10.6	10.93	11.59	12.11	11.73	11.81	12.05	11.21	11.48	11.64	11.64	11.69	12.1
NT01ZM1094	ZMO1055	sensory box/GGDEF family protein	12.52	11.03	12.05	9.49	11.54	10.66	13.11	12.05	12.28	9.67	11.35	10.64	12.6	12.08
NT01ZM1991	ZMO1890	mitochondrial processing peptidase-like protein	12.34	11.03	12.95	10.33	13.42	12.25	11.9	12.05	12.28	9.79	13.01	11.56	11.05	11.65
NT01ZM0932	ZMO0905	periplasmic glucans biosynthesis protein MdoG	11.31	11.29	11.95	11.9	11.76	11.6	11.54	12.05	11.79	11.74	11.67	11.43	12.06	11.47
NT01ZM0707	ZMO0689	oxidoreductase, Gfo/Idh/MocA family, putative	13.25	13.67	13.01	13.73	13.92	13.86	12.63	12.05	12.79	13.92	13.99	13.68	12.13	11.34
NT01ZM1995	ZMO1895	predicted ribokinase family sugar kinase	12.22	11.37	11.84	12.28	11.69	12.11	12.18	12.05	11.94	12.14	12.04	11.93	11.47	10.92
497:1-144			12.5	12.15	12.26	11.62	12.06	12.22	12.38	12.04	12.23	11.21	11.7	12.37	12.34	11.97
NT01ZM1455	ZMO1399	Fatty acid hydroxylase family	11.58	10.93	11.49	11.5	10.93	11.52	11.27	12.04	11.84	12.18	11.08	12.27	11.77	11.76
NT01ZM0031	ZMO0031	TonB dependent receptor, putative	10.29	11.63	10.65	11.01	10.73	10.94	11.91	12.04	11.07	11.04	10.84	10.91	11.53	11.62
NT01ZM1862	ZMO1778	integral membrane protein	12.25	12.14	11.88	11.85	11.96	11.63	11.99	12.03	12.14	11.98	12.33	11.86	12.13	12.46
NT01ZM1417	ZMO1365	Two component regulator three Y motif family	11.57	10.4	11.55	10.89	11.12	11.2	11.86	12.03	11.61	11.68	11.22	10.98	11.67	12.2
284:1-137			11.22	10.55	10.56	10.68	10.26	10.79	11.79	12.03	11.12	11.05	10.72	10.87	11.52	12.11
NT01ZM1634	ZMO1572	cytochrome d ubiquinol oxidase, subunit II	13.77	13.47	13.16	12.79	13.2	12.83	12.98	12.03	13.11	13.61	13.72	13.85	12.98	11.51
NT01ZM2063	ZMO1958	hypothetical protein	11.08	11.23	10.92	10.52	10.9	10.8	11.37	12.03	11.15	10.67	10.89	10.9	10.87	11.09
NT01ZM1867	ZMO1782	hypothetical protein	10.87	11.27	10.9	12.1	10.86	12.51	11.31	12.02	11.11	12.89	11.32	12.96	11.91	12.3
NT01ZM1182	ZMO1142	thioredoxin-disulfide reductase	12.64	11.43	12.55	10.36	12.39	11.61	11.38	12.02	11.96	10.43	11.73	12	11.42	12.16
NT01ZM0490	ZMO0482	fructose-1,6-bisphosphatase, class II	11.46	11.67	11.31	11.78	11.7	12.17	11.36	12.02	11.12	12.23	11.43	12.33	11.64	12.1
NT01ZM0152	ZMO0156	hypothetical protein	10.96	12.41	11.18	12.14	11.02	12.47	11.91	12.01	11.67	12.58	11.21	13.6	12.57	11.96
NT01ZM1113	ZMO1073	hypothetical protein	9.13	10.24	9.07	9.75	9.9	10.09	11.27	12.01	9.18	9.58	9.8	9.64	11.41	11.81
NT01ZM0113	ZMO0119	Na+/H+ antiporter NhaA	9.64	10.72	9.98	10.55	9.94	10.43	11.09	11.99	14.32	14.98	14.5	14.79	13.56	12.93
NT01ZM1812	ZMO1734	conserved hypothetical protein	10.95	10.53	10.81	9.84	9.99	10.48	11.26	11.99	10.88	9.96	10.2	10.71	11.24	12.39
239:1-163			9.95	12.05	10.92	10.73	10.53	10.54	10.63	11.99	10.94	10.95	10.78	10.32	10.7	12.19
NT01ZM1508	ZMO1449	D-mannonate oxidoreductase	9.35	11.02	9.98	11.81	10.18	11.37	11.52	11.99	9.97	12.65	9.83	11.78	11.98	12.13
NT01ZM1109	ZMO1069	DnaJ-related protein	10.1	10.85	10.78	9.79	10.47	10.55	11.52	11.99	11.22	10.08	10.82	10.81	12.08	11.89
NT01ZM1283	ZMO1233	mannose-1-phosphate guanylyltransferase/mannose-6-phosphate isomerase	11.82	14.38	11.99	12.49	11.71	11.4	12.06	11.98	12.16	12.37	11.49	11.07	11.66	12.46
NT01ZM0420	ZMO0413	HYPOTHETICAL TRANSMEMBRANE PROTEIN	12.3	11.14	11.98	10.92	12.32	11.6	11.57	11.98	12.12	11.35	12.4	11.53	12.1	12.22
NT01ZM1386	ZMO1331	Mechanosensitive ion channel family	13.85	11.63	13.43	12.93	13.02	12.44	12.92	11.98	13.58	13.76	13.23	12.78	12.35	12.19
NT01ZM0037	ZMO0037	nitrogen regulatory IIA protein (enzyme IIA-ntr) (phosphotransferase enzyme II, a component)	8.94	12.97	9.92	12.23	10.5	10.91	11.45	11.98	9.32	11.21	9.44	10.18	11.04	12.06
NT01ZM0970	ZMO0939	guanine deaminase	10.98	10.23	10.9	10.28	10.7	10.69	11.41	11.98	11.16	10.2	10.5	10.75	11.27	11.98
NT01ZM1216	ZMO1174	outer membrane protein, OMP85 family, putative	11.97	11.03	11.22	10.08	10.87	10.46	11.4	11.98	11.41	9.76	11.33	10.06	11.39	11.95
NT01ZM0245			12.48	13.63	13.26	14.46	14.13	14.24	12.37	11.98	13.28	14.26	14.07	14.43	12.83	11.6
NT01ZM0627	ZMO0609	flagellar basal-body rod protein FlgG	12.71	11.3	12.16	11.36	13.11	12.13	13.03	11.97	12.13	12.03	12.62	11.41	12.6	12.05
NT01ZM0436	ZMO0430	pyrimidine 5-nucleotidase	11.23	10.68	11.33	11.05	11.6	11.57	11.65	11.97	11.42	11.23	11.06	11.17	11.79	12.01
NT01ZM1806	ZMO1727	aminotransferase, class I	11.2	10.7	11.13	11.63	11.86	12.23	11.39	11.97	10.69	10.74	11.17	11.29	11.81	11.81
NT01ZM1067	ZMO1029	cdd4 protein	12.26	10.66	12.13	9.93	10.73	10.05	11.63	11.96	12.34	10.04	11.49	9.58	10.81	12.36
NT01ZM0906	ZMO0880	Chemotaxis protein cheA, putative	10.73	10.2	11.06	10.42	10.56	11.1	11.3	11.96	10.91	11.46	10.54	10.94	11.08	12.32
NT01ZM1637	ZMO1575	hypothetical protein	9.22	13.39	9.37	12.11	9.61	11.25	11.45	11.96	9.7	12.26	9.24	11.59	11.72	12.07
NT01ZM0698	ZMO0681	conserved hypothetical protein	10.83	10.3	10.86	10.47	10.48	10.77	11.21	11.96	11.17	11.35	10.71	11.33	11.21	11.97
NT01ZM1955	ZMO1863	CbbY protein	10.26	14.42	9.88	11.06	9.72	11.06	11.15	11.96	9.89	10.77	9.64	10.97	11.34	11.97
NT01ZM1537	ZMO1478	6-phosphogluconolactonase	11.89	13.16	11.88	13.85	13.09	14.02	11.96	11.96	11.61	14	12.62	13.93	12.26	11.84
NT01ZM1799	ZMO1720	DNA-directed RNA polymerase omega chain (RNAP omegasubunit) (Transcriptase omega chain) (RNA polymerase omega subunit)	12.23	14.32	11.9	12.51	11.13	11.98	12.19	11.96	12.29	12.11	11.32	11.45	12.29	11.7
NT01ZM0043	ZMO0044	conserved hypothetical protein	9.18	10.21	9.21	10.25	9.4	10.16	10.88	11.96	9.45	10.24	9.34	10.03	10.42	11.21
NT01ZM2069	ZMO1964	glutamyl-tRNA synthetase	11.67	11.35	12.15	13.23	12.83	12.65	11.78	11.96	11.52	12.9	12.19	12.67	11.12	10.81
NT01ZM1178	ZMO1138	tRNA delta(2)-isopentenylpyrophosphate transferase	11.07	12.07	10.84	12.04	11	11.52	12.05	11.95	11.03	11.88	10.89	11.65	12.04	12.31
NT01ZM0320	ZMO0313	L-2-Amino-thiazoline-4-carboxylic acid hydrolase	10.04	11	10.03	10.76	10.84	11.25	10.99	11.95	9.78	11.56	9.95	11.7	11.47	12.04
NT01ZM1830	ZMO1750	inhibitor of cysteine peptidase	11.93	14.96	11.92	12.35	12.95	11.98	12.5	11.94	12.07	12.9	12.8	13.41	12.81	12.41
NT01ZM1076	ZMO1038	hypothetical protein	9.67	12.79	9.07	12.88	10.19	12.92	11.2	11.94	9.22	12.85	9.54	12.67	11.94	12.4
NT01ZM0534	ZMO0521	ribosomal protein L22	13.83	13.01	14.37	14.3	14.73	13.77	12.67	11.94	13.75	13.31	14.64	13.5	12.59	12.16
NT01ZM1540	ZMO1481	Succinyl-CoA synthetase beta chain (SCS-beta)	12.22	12.05	12.44	13.24	13.18	12.71	11.68	11.94	11.64	12.84	12.34	12.08	11.7	12.16
NT01ZM1183	ZMO1143	Chloramphenicol acetyltransferase	11.75	10.78	11.37	10.34	10.24	10.3	11.17	11.94	11.82	10.5	10.71	10.1	10.85	12.1
NT01ZM1461	ZMO1404	RNA polymerase sigma-70 factor, ECF subfamily	11.64	11.04	12.13	9.92	12.26	11.33	11.97	11.94	11.8	10.09	12.08	11.39	12.29	11.99
NT01ZM0989	ZMO0955	ISCc1, transposase OrfB	10.58	13.43	11.98	12.68	11.92	11.82	11.57	11.93	12.19	12.4	12.44	11.74	12	12.3
NT01ZM0134	ZMO0140	protein tyrosine phosphatase	11.27	11.05	11.41	10.89	11.81	11.28	11.46	11.93	11.24	10.25	11.34	11.02	11.84	12.23
NT01ZM1441			9.3	10.55	8.72	10.43	9.3	10.71	11.52	11.93	8.89	10.69	9.23	10.52	12.18	12.16
NT01ZM1195	ZMO1155	translation elongation factor Ts	14.05	13.15	14.25	13.43	14.51	13.48	12.27	11.93	13.82	12.19	14.56	12.99	11.88	11.68
NT01ZM1575	ZMO1512	ABC transporter, ATP-binding protein	11.06	12.46	10.39	11.54	10.2	10.8	11.27	11.92	10.75	11.67	10.53	10.45	11.31	11.97
NT01ZM0502	ZMO0493	glutamine synthetase, type I	13.78	12.05	13.12	12.94	13.3	13.16	13.08	11.92	12.97	12	13.08	13.44	12.55	11.07
NT01ZM2072	ZMO1967	beta-lactamase	11.01	10.99	10.46	10.41	10.15	10.42	11.6	11.91	10.59	10.45	10.04	10.6	10.88	11.65
NT01ZM0108	ZMO0113	para-aminobenzoate synthase component I	9.93	10.65	9.73	11.85	10.55	11.85	11.26	11.91	9.29	12.01	9.71	12.05	11.5	11.58
NT01ZM1890	ZMO1805	Phosphoglycolate phosphatase (PGP), putative	11.82	12.66	12.02	12.06	12.65	12.36	12.05	11.91	11.87	12.86	12.21	13.36	12.06	11.31
NT01ZM0930	ZMO0903	2-isopropylmalate synthase	11.3	12.5	11.65	14.83	12.56	12.35	13.36	11.9	10.81	14.08	11.4	10.79	12.12	12.29
NT01ZM0920	ZMO0894	hypothetical protein	11.73	11.13	11	10.42	10.69	10.79	11.08	11.9	11.49	11.13	11.1	10.93	11.24	12.16
NT01ZM1883	ZMO1797	cytidylate kinase	11.5	11.22	11.44	11.39	11.45	11.09	11.35	11.9	11.39	11.96	11.39	11.06	11.5	11.92
NT01ZM0127	ZMO0132	TPR repeat protein	9.49	10.7	9.46	10.36	9.51	10.23	10.6	11.9	9.58	10.62	9.66	9.94	10.6	11.75
NT01ZM1672	ZMO1603	conserved hypothetical protein TIGR01244	9.92	10.98	11.16	10.58	11.19	10.86	13.16	11.9	10.86	10.64	10.46	11.19	13.83	11.7
NT01ZM1439	ZMO1385	KlaA protein	11.11	10.49	11.21	11.29	11.87	12.23	11.54	11.9	10.8	11.59	11.08	12.29	11.92	11.41
NT01ZM2004	ZMO1903	porphobilinogen deaminase	11.2	10.73	10.54	10.34	10.53	10.94	11	11.9	10.7	10.34	10.7	10.82	10.52	11.28
NT01ZM0018	ZMO0018	ribulose-phosphate 3-epimerase	11.17	10.74	11.99	11.06	12.1	11.42	12.09	11.9	11.66	10.88	11.8	11.02	12.06	11.05
NT01ZM1509	ZMO1450	deoxyribodipyrimidine photolyase	11.25	10.89	11.1	10.29	10.57	10.92	11.44	11.89	11.51	10.63	11.03	10.76	11.33	12
NT01ZM0551	ZMO0538	adenylate kinase	12.79	12.06	12.37	13.43	12.1	12.44	12.2	11.89	12.61	13.5	12.63	13.68	12.62	11.5
NT01ZM1229	ZMO1186	Transglycosylase SLT domain protein	11.28	10.88	11.08	10.18	10.74	11.06	12	11.88	11.1	10.87	10.64	10.67	12.75	12.58
NT01ZM1602	ZMO1542	single-strand binding protein (helix-destabilizing protein)	12.02	14.25	12.37	13.42	12.79	12.61	12.26	11.88	12.46	13.26	12.41	12.56	12.49	12.31
597:1-487			9.19	10.21	9.46	9.78	9.39	9.79	10.25	11.88	9.73	10.17	9.6	9.6	10.17	11.77
NT01ZM1840	ZMO1757	thermoresistant gluconokinase	12.17	12.81	11.04	12.4	11.16	12.44	11.54	11.88	11.22	12.77	11.2	12.77	12.17	11.54
NT01ZM1839	ZMO1756	Gluconate permease	14.52	13.05	13.31	12.75	13.75	13.3	12.45	11.88	13.46	12.8	14.3	13.99	12.75	11.45
NT01ZM0054	ZMO0056	glucosamine--fructose-6-phosphate aminotransferase, isomerizing	10.99	10.89	11.32	12.19	12	11.82	11.82	11.88	10.59	12	11.19	11.57	11.13	11.06
NT01ZM0642	ZMO0625	ATP-binding protein	12.74	10.99	12.39	11.15	12.5	11.62	12.65	11.87	12.53	10.88	12.21	11.25	12.09	11.95
NT01ZM0586	ZMO0569	hypothetical protein	11.37	11.1	11.36	11.29	10.86	11.88	11.65	11.87	11.83	11.86	11.33	12.06	12.1	11.93
NT01ZM0045	ZMO0047	transporter, LysE family	8.7	9.89	8.97	9.65	9.28	9.85	10.65	11.87	9.02	9.51	9.07	9.41	10.28	11.41
NT01ZM1236	ZMO1192	molybdopterin biosynthesis protein	12.79	12.53	12.3	12.72	11.77	11.62	12.1	11.86	12.52	12.06	12.36	11.52	12.08	12.15
NT01ZM0352	ZMO0346	ammonium transporter	13.08	13.41	11.97	13.16	12.44	12.51	12.86	11.86	11.82	12.11	12.29	12.72	12.96	12.03
NT01ZM0453	ZMO0447	hypothetical protein	10.34	10	10.47	9.52	9.91	9.98	10.24	11.86	11.39	9.56	10.56	10.05	10.29	11.95
NT01ZM0358	ZMO0352	conserved hypothetical protein	11.75	11.98	11.28	12.48	11.15	11.38	11.26	11.86	11.44	12.87	11.17	11.35	11.11	11.79
NT01ZM1179	ZMO1139	acetolactate synthase, large subunit, biosynthetic type	13.2	12.21	13.01	13.09	13.8	13.06	12.71	11.85	12.59	12.75	13.64	12.95	12.63	12.33
NT01ZM0960	ZMO0929	hypothetical protein	12.01	11.98	11.37	10.47	11.4	10.95	12.59	11.85	11.53	10.25	12.11	10.26	13.8	12.26
NT01ZM0515	ZMO0506	peptidyl-tRNA hydrolase	13.09	11.31	12.93	11.09	12.15	11.57	11.56	11.85	13.24	12.24	13.16	11.22	11.53	12.05
NT01ZM0673	ZMO0656	xanthine-guanine phosphoribosyltransferase	13.21	12.35	13.62	13.31	12.64	12.85	12.58	11.85	13.71	12.3	13.31	12.85	12.32	11.76
NT01ZM0755	ZMO0734	3(2),5-bisphosphate nucleotidase	9.94	11.21	10.3	12.03	10.43	11.89	10.95	11.85	10.19	12.25	10.15	12.52	11.49	11.5
NT01ZM1157	ZMO1118	glutathione S-transferase family protein	10.9	12.84	11.35	11.38	10.52	10.43	11.66	11.84	12.23	11.44	11.27	10.44	11.45	12.5
NT01ZM0363	ZMO0357	rod shape-determining protein, putative	11.34	10.7	11.4	10.87	11.33	10.78	11.28	11.84	11.64	11.12	11.34	10.74	11.33	12.11
NT01ZM0909	ZMO0882	methyl-accepting chemotaxis protein mcpV , putative	11.75	10.61	11.09	9.81	10.5	10.73	11.22	11.84	11.42	10.29	10.63	10.4	11.24	12.07
NT01ZM0174	ZMO0172	thiamin biosynthesis protein thiC	9.62	12.45	10.66	14.33	11.36	11.87	10.81	11.84	9.76	14.46	9.74	11.66	11.79	12.07
NT01ZM0614	ZMO0596	hypothetical protein	12.73	11.81	12.42	12.36	12.03	12.54	12.38	11.84	12.72	11.98	12.42	12.1	12.89	11.99
NT01ZM0114	ZMO0120	similar to Dictyostelium discoideum (Slime mold). Dihydroorotate dehydrogenase (EC 1.3.99.11)	10.71	11.4	10.34	11.35	9.83	10.83	10.98	11.84	12.16	12.37	11.5	11.76	11.99	11.46
NT01ZM1987	ZMO1887	Hypothetical isochorismatase family protein yecD	11.9	13.9	11.48	11.56	11.92	11.5	11.41	11.84	11.48	11.49	11.85	11.48	11.05	11.39
NT01ZM0787	ZMO0764	adenylate cyclase, putative	11.11	11.23	11.33	12.69	12.28	12.06	11.66	11.84	10.87	11.89	11.11	11.89	11.92	11.37
NT01ZM1391	ZMO1336	transcriptional regulator	10.12	12.65	10.12	12.78	10.14	10.99	11.06	11.83	10.4	12.41	10.25	10.68	11.39	12.23
NT01ZM1458	ZMO1401	exodeoxyribonuclease III	10.78	10.75	11.01	10.57	11.01	10.75	12.2	11.83	10.99	10.11	10.73	10.28	12.47	12.1
NT01ZM0904	ZMO0877	hypothetical protein	11.12	12.82	10.86	12.03	10.73	11.62	11.47	11.83	11.22	11.98	11.21	11.86	11.55	12.05
NT01ZM0348	ZMO0342	aspartate aminotransferase A	13.05	13.24	13.11	13.69	14.11	13.73	12.15	11.83	12.47	12.96	13.54	13.49	12.04	11.86
NT01ZM0057	ZMO0059	glycerate kinase	9.48	10.95	9.79	11.79	10.46	11.19	11.26	11.83	9.47	11.55	9.86	11.15	11.06	10.89
NT01ZM0725	ZMO0705	RecX, putative	10.28	10.69	10.54	10.58	10.6	11.14	11.19	11.82	10.82	10.2	10.7	11.1	11.64	12
NT01ZM1775	ZMO1698	GTP cyclohydrolase II	11.21	12.41	11.42	12.68	11.59	11.39	11.41	11.82	10.93	12.34	11.03	11.24	11.41	11.53
NT01ZM1752	ZMO1676	conserved hypothetical protein	10.52	10.11	11.15	10.14	10.86	10.55	11.08	11.82	11.63	9.99	10.64	10.2	11.38	11.41
1076:1-125			12.3	11.17	12.15	13.44	11.79	11.88	11.83	11.82	12.46	12.56	12.11	11.72	12.52	11.31
NT01ZM1519	ZMO1458	hypothetical protein	12.53	12.34	12.76	11.31	11.68	11.59	11.5	11.81	12.51	11.67	11.97	11.56	11.88	12.07
NT01ZM1165	ZMO1125	NtrY	11.66	12.45	12.13	11.94	12.64	12.21	12.25	11.81	11.73	11.45	11.82	11.72	12.24	11.98
NT01ZM1968	ZMO1871	quinolinate synthetase complex, A subunit	12.42	11.82	12.55	12.69	12.97	12.17	12.19	11.81	11.81	12.4	12.41	12.2	11.69	11.36
165:1-436			11.54	10.63	11.62	10.74	10.98	10.93	11.87	11.8	12.1	10.99	11.14	10.88	10.98	12.21
NT01ZM1874	ZMO1789	hypothetical protein	11.73	13.07	11.59	13.38	12.17	12.2	12.41	11.8	11.7	13.65	11.87	12.91	12.07	11.85
NT01ZM0471	ZMO0462	CTP synthase	13.89	12.47	13.47	13.3	13.47	12.71	11.88	11.8	13.35	12.99	13.33	12.16	11.17	11.75
NT01ZM1578	ZMO1515	ribosomal protein L20	12.54	14.67	12.51	13.89	12.28	12.81	11.77	11.8	12.3	13.59	12.65	12.71	11.54	11.56
NT01ZM0059	ZMO0061	phytase	10.46	10.9	10.48	11.24	10.67	10.69	11.37	11.8	10.24	11.2	10.17	10.11	10.94	11.43
28:1-356			11.1	11.04	10.69	11.4	10.71	11.2	11.53	11.8	10.79	11.21	10.5	10.62	11.64	11.34
NT01ZM0001	ZMO0001	ferric enterobactin receptor	8.58	9.82	10.11	9.79	9.71	10.04	11	11.8	10.32	9.68	9.69	10	10.34	10.99
674:1-250			11.06	10.45	10.97	10.52	10.21	10.37	10.88	11.79	11.79	10.21	11.04	10.09	10.75	11.8
NT01ZM1554	ZMO1494	acetylglutamate kinase	13.24	11.37	12.76	12.03	12.41	11.97	12.31	11.79	12.96	12.92	12.74	12.34	11.87	11.77
NT01ZM0209	ZMO0203	heavy metal resistance transcriptional regulator Hmrr, MerR family	10.18	11.75	9.89	11.94	10.2	11.68	11.53	11.79	10.26	12.27	9.92	12.1	11.58	11.47
NT01ZM1448	ZMO1392	hypothetical protein	11.55	11.16	11.78	11.76	11.55	11.6	11.24	11.79	11.67	11.85	11.22	12.33	11.22	11.38
NT01ZM1979	ZMO1880	hypothetical protein	11.58	12.58	11.11	10.1	11.44	11.43	11.97	11.78	11.08	9.61	11.04	10.52	11.43	12.3
NT01ZM0349	ZMO0343	para-aminobenzoate synthase component I , putative	11.19	10.27	11.82	9.96	10.85	10.23	11.32	11.78	12.15	11.15	11.19	10.02	10.88	11.94
293:1-227			9.56	9.86	9.38	11.74	9.76	11.38	10.78	11.78	9.59	12.21	9.24	11.53	10.94	11.69
NT01ZM1119	ZMO1080	hypothetical protein	12.18	13.92	12.01	11.65	11.59	11.6	12.45	11.78	12.35	11.54	12.31	11.83	12.62	11.65
NT01ZM0421	ZMO0414	MJ0042 family finger-like domain protein	12.68	11.59	12.08	11.36	12.76	12.39	11.79	11.78	11.86	11.82	12.55	12.05	12.48	11.61
NT01ZM1170	ZMO1130	possible competence-damaged protein	10.9	11.53	11.08	10.17	11.39	10.92	11.65	11.76	11.26	10.23	11.31	11.33	12.13	12.27
NT01ZM1141	ZMO1102	sensory box histidine kinase, putative	9.76	10.26	9.69	10.98	10.09	11.58	10.87	11.76	9.82	11.1	9.64	10.92	10.96	11.78
NT01ZM1214	ZMO1172	Succinylarginine dihydrolase	11.03	11.26	10.73	12.13	10.98	11.62	11.72	11.76	10.94	12.65	10.69	11.8	11.67	11.71
NT01ZM1285	ZMO1235	transcription regulator np20 PA5499	9.87	11.67	10.38	9.88	10.99	10.95	10.83	11.75	10.07	10.2	10.77	10.57	11.19	12.23
NT01ZM0231	ZMO0225	homoserine O-acetyltransferase	12.32	11.32	12.95	10.77	12.78	11.55	11.73	11.75	12.68	10.67	12.35	11.1	11.72	12.11
NT01ZM0773	ZMO0750	ribosomal large subunit pseudouridine synthase, RluA family	9.86	13.63	10.47	13.51	11.05	12.41	11.48	11.75	10.41	13.35	10.81	12.45	11.99	12.07
NT01ZM0717	ZMO0697	sugE protein	11.08	13.27	11.33	10.7	10.47	11.05	11.12	11.75	11.77	10.38	11.36	11.05	11.23	11.98
NT01ZM0580	ZMO0563	chorismate mutase	12.34	13.42	12.4	14.16	12.08	13.83	12.37	11.75	12.49	13.38	12.75	13.64	12.5	11.54
NT01ZM0948	ZMO0919	GGDEF domain protein	12.06	10.64	11.89	9.7	11.06	11.6	12.04	11.74	11.94	11.15	11.89	12.2	11.98	12.41
NT01ZM1207	ZMO1165	competence protein F	9.87	10.48	9.6	10.62	9.83	10.25	10.66	11.74	9.75	10.73	9.92	10	10.77	12.26
NT01ZM0984	ZMO0950	acetyltransferase, GNAT family family	11.16	12.07	11.02	12.35	10.6	11.82	11.4	11.74	11.37	11.81	11	11.82	11.72	12.14
NT01ZM0155	ZMO0159	Thioesterase superfamily:4-hydroxybenzoyl-CoA thioesterase	11.95	11.91	12.06	12.12	12.18	12.77	11.62	11.74	12.16	12.72	12.15	13.14	11.81	12.01
NT01ZM1726	ZMO1650	beta-lactamase	10.36	10.35	10.68	9.89	10.94	10.62	11.1	11.74	10.34	9.98	10.52	11.01	11.2	11.9
NT01ZM0878	ZMO0851	pyridoxamine 5-phosphate oxidase	10.11	10.57	10.42	11.13	10.14	11.35	10.87	11.74	11.1	11.42	10.36	11.9	11.01	11.78
NT01ZM1755	ZMO1679	3-isopropylmalate dehydrogenase	10.15	10.59	10.8	10.54	11.28	10.82	11.48	11.74	10.7	10.75	10.56	10.44	11.2	11.76
NT01ZM0004	ZMO0004	ATP sulfurylase N subunit	10.56	10.57	12.87	10.94	12.72	11.44	11.54	11.74	10.31	10.83	10.72	11.8	11.04	11.72
NT01ZM0495	ZMO0487	citrate (pro-3S)-lyase	10.85	11.2	11.16	11.32	11.15	11.6	11.55	11.74	11.04	11.35	10.69	11.77	11.55	11.69
NT01ZM1571			12.17	11.53	12.17	13.11	11.96	11.54	11.69	11.74	12.45	13.88	12.13	11.42	11.52	11.52
NT01ZM1176	ZMO1136	CytC	11.15	12.97	11.34	13.11	11.81	12.03	12.96	11.74	11.18	12.98	11.2	11.63	12.73	11.5
NT01ZM1159	ZMO1120	hypothetical protein	10.32	12.89	10.14	10.15	9.94	10.35	10.87	11.73	10.79	9.99	10.51	10.32	10.95	12.28
NT01ZM1792			13.71	13.61	12.79	11.84	12.33	12.95	12.85	11.73	12.87	11.43	12.85	13.46	13.05	11.92
NT01ZM0739	ZMO0720	dihydrodipicolinate synthase	12.79	12.92	13.04	13.82	13.51	12.84	11.88	11.73	12.84	13.18	13.29	12.98	11.57	11.48
NT01ZM0297	ZMO0287	putative membrane protein	11.76	12.74	11.58	11.56	11.21	11.73	11.64	11.73	12.08	11.85	11.6	12.55	11.57	11.12
NT01ZM1440	ZMO1386	hypothetical protein	9.95	10.52	9.45	10.07	9.82	10.35	11.32	11.72	9.49	10.36	9.73	10.5	12.19	12.08
NT01ZM0405	ZMO0399	neck appendage protein precursor	12.17	10.56	9.68	10.61	9.78	10.42	11.73	11.72	10.06	10.79	10.75	10.34	12.73	12.02
773:1-232			10.56	12.03	11.09	11.27	11.77	11.41	11.41	11.72	11.12	11.17	11.44	10.52	11.51	11.79
NT01ZM1577	ZMO1514	phenylalanyl-tRNA synthetase, alpha subunit	13.59	12.07	13.39	13.21	13.58	12.52	12.3	11.72	13.06	12.84	13.7	12.31	12.46	11.44
NT01ZM0250	ZMO0242	ATP synthase, Delta/Epsilon chain, beta-sandwich domain	11.7	12.13	11.22	12.73	11.98	14.14	11.92	11.71	11.08	12.38	12.55	13.51	12.37	12.34
NT01ZM1935	ZMO1848	iron	8.6	11	9.13	9.46	9.24	9.84	11.26	11.71	9.02	9.47	8.92	9.71	11.1	12.13
NT01ZM0487	ZMO0479	LysM domain protein, putative	11.79	10.14	11.32	10.03	10.91	10.42	12.07	11.71	11.58	10.01	11.03	10.39	11.67	11.98
NT01ZM1633	ZMO1571	cytochrome oxidase D subunit A	13.78	13.98	13.55	12.54	13.55	12.77	12.85	11.71	13.42	13.44	14.19	13.74	13.21	11.21
NT01ZM1278	ZMO1229	GTP cyclohydrolase I	12.5	11.52	12.54	12.49	12.55	11.69	11.63	11.7	12.26	11.72	12.65	11.56	11.67	11.96
NT01ZM0538	ZMO0525	ribosomal protein S17	13.48	12.51	13.37	14.19	13.95	13.47	12.36	11.7	12.8	13.85	13.62	13.31	12.67	11.88
NT01ZM0745	ZMO0724	transcription termination/antitermination factor NusG	13.11	12.11	13.25	12.67	13.17	12.41	11.82	11.7	13.28	10.99	12.93	11.53	11.68	11.4
NT01ZM0123	ZMO0128	probable TonB-dependent receptor, putative	11.75	10.94	10.44	10.58	10.26	10.57	11.05	11.7	10.52	10.47	9.72	10.25	10.84	11.26
NT01ZM2068	ZMO1963	citrate synthase I	11.92	10.77	11.83	11.76	12.22	11.88	11.63	11.7	11.77	12.03	11.84	11.44	10.72	10.86
NT01ZM0845	ZMO0823	S-adenosyl-methyltransferase MraW	13.73	10.56	13.81	10.42	12.95	12.04	12.25	11.69	13.55	10.78	12.99	12.26	12.12	12.04
NT01ZM0568	ZMO0552	thymidine kinase	11.18	10.24	11.22	9.92	10.7	10.21	10.87	11.69	11.48	9.86	11.3	10.11	10.58	11.88
NT01ZM1852	ZMO1770	argininosuccinate lyase	12.31	12.1	12.69	12.22	13.38	12.51	11.75	11.69	12.17	11.78	13	12.17	11.85	11.84
NT01ZM1937	ZMO1850	predicted protein	9.91	12.6	10.36	9.6	10.03	11.2	11.1	11.69	9.83	9.54	10.02	11.3	10.98	11.75
NT01ZM0641	ZMO0624	flagellar biosynthesis protein FlhA	12.72	11.12	12.7	12.58	13.05	12.13	12.78	11.69	12.64	12.47	12.71	11.39	12.47	11.74
NT01ZM1805	ZMO1726	hypothetical protein	9.71	10.57	9.83	10.2	10.21	10.39	11.34	11.69	10.2	10.03	10.08	9.82	11.36	11.67
NT01ZM0195	ZMO0190	transcription regulator, rpiR family BMEII0556 , putative	12.47	10.74	12.12	9.67	11.36	10.41	11.35	11.69	12.56	10.01	11.72	9.71	10.77	11.58
NT01ZM0417	ZMO0410	33 kDa chaperonin (Heat shock protein 33 homolog) (HSP33)	11.57	11.54	11.65	11.67	12.03	11.74	11.65	11.69	11.55	12.06	11.71	11.89	11.5	11.57
NT01ZM0934	ZMO0907	Glucans biosynthesis glucosyltransferase H	11.92	11.05	11.74	10.88	11.58	11.15	11.94	11.68	11.97	11.43	12.15	11.4	12.23	11.87
NT01ZM1205	ZMO1164	phosphate regulon transcriptional regulatory protein PhoB	10.77	10.51	10.94	10.6	10.92	10.9	11.38	11.68	11.13	11.64	10.84	11.12	11.44	11.69
410:1-1109			12.09	11.51	12.29	13.25	11.96	11.42	11.58	11.68	12.54	13.91	12.13	11.4	11.48	11.49
NT01ZM0339	ZMO0332	thiamine-phosphate pyrophosphorylase	11.21	11.85	11.08	11.93	11.57	11.88	11.46	11.68	10.98	11.81	11.46	11.91	11.76	11.48
NT01ZM0507	ZMO0498	UDP-N-acetylglucosamine pyrophosphorylase	11.21	11.27	10.87	12.38	10.41	11.35	11.23	11.68	11.31	12.88	10.55	12.01	11.4	11.3
NT01ZM2005	ZMO1904	o-sialoglycoprotein endopeptidase	11.75	11.31	11.1	10.59	11.36	11.14	11.47	11.68	11.06	10.61	11.33	10.66	11.13	10.87
NT01ZM0125	ZMO0130	acid phosphatase , putative	11.86	10.34	10.9	9.59	9.92	10.22	10.71	11.67	10.43	9.52	9.37	9.71	10.36	11.72
NT01ZM1584	ZMO1522	TonB-dependent receptor	12	12.03	10.63	11.42	9.95	10.46	11.36	11.67	10.79	10.87	10	10.09	10.86	11.7
NT01ZM0191	ZMO0187	2-dehydro-3-deoxyphosphoheptonate aldolase	12.65	11.5	12.48	11.35	12.56	12.03	11.88	11.67	12.64	11.77	12.7	12.34	11.58	11.57
NT01ZM0968	ZMO0937	aromatic-amino-acid transaminase	11.19	10.39	11.14	11.81	9.45	11.1	11.69	11.67	11.31	11.88	9.46	11.48	11.26	11.26
NT01ZM1068	ZMO1030	membrane protein, putative	12.02	10.64	12.38	10.73	11.06	10.76	11.59	11.66	12.78	10.47	11.9	10.52	11.45	11.92
NT01ZM0504	ZMO0495	Family of unknown function (DUF490) family	10.92	11.08	10.82	10.26	10.67	10.91	11.21	11.66	11.17	10.57	11.18	11.26	11.13	11.88
NT01ZM0336	ZMO0330	hypothetical protein	9.19	12.19	8.98	9.96	10.39	10.84	10.62	11.66	9.05	10.09	9.95	10.76	10.44	11.71
NT01ZM1057	ZMO1019	Deoxyhypusine synthase	13.49	12.59	12.77	12.69	11.42	11.55	12.55	11.66	13.13	12.97	12.15	12.28	12.16	11.29
NT01ZM0211	ZMO0205	3-beta hydroxysteroid dehydrogenase/isomerase family superfamily, putative	10.86	11.54	11.15	10.6	11.36	10.69	11.37	11.65	10.9	10.22	11.42	10.67	11.4	12.23
NT01ZM0407	ZMO0401	GGDEF family protein	11.27	10.23	10.74	9.71	10.11	10.63	10.99	11.65	11.05	9.92	10.65	10.52	11.21	12.06
NT01ZM1861	ZMO1777	conserved hypothetical protein	10.07	10.4	10.45	9.93	10.49	10.77	11.01	11.65	10.23	9.92	10.54	10.47	11.05	11.8
NT01ZM1044	ZMO1008	oxidoreductase, FAD-binding	11.21	11.94	11.28	11.45	10.87	11.34	11.69	11.65	11.49	11.85	11.14	11.96	11.84	11.79
NT01ZM1548	ZMO1489	3-deoxy-D-manno-octulosonate cytidylyltransferase	11.28	12.87	11.4	12.54	11.34	11.27	11.56	11.65	11.07	12.69	11.18	11.27	11.74	11.73
NT01ZM0351	ZMO0345	dioxygenase	11.35	10.68	10.94	11.23	10.88	11.01	11.57	11.65	11.18	12.21	10.9	10.82	11.35	11.71
NT01ZM0058	ZMO0060	hypothetical protein	9.71	10.83	9.71	10.42	9.89	10.64	10.63	11.65	10.1	9.98	10.4	10.1	10.26	11.02
NT01ZM1676	ZMO1607	conserved hypothetical protein	10.58	11.1	11.11	10.77	10.56	10.65	11.03	11.64	11.4	11.46	11.04	10.49	11.17	12.19
NT01ZM0345	ZMO0339	phosphomannomutase pmm	11.62	13.04	12.28	14.34	12.88	13.27	11.69	11.64	12.25	14.27	12.24	13.85	11.61	11.52
NT01ZM1357	ZMO1303	pyrroline-5-carboxylate reductase	10.47	10.81	10.07	10.58	10.39	10.86	11.28	11.64	10.14	10.51	10.3	11.04	11.94	11.52
NT01ZM1990	ZMO1889	Sam dependent methyltransferase	11.71	10.84	11.81	10.22	11.8	10.88	11.36	11.64	11.64	10.13	11.59	10.64	10.48	11.19
NT01ZM0153	ZMO0157	D-isomer specific 2-hydroxyacid dehydrogenase family protein	10.98	10.65	10.73	12.15	10.83	12.34	11.33	11.64	10.81	12.46	10	12.08	11.38	11.15
NT01ZM0664	ZMO0647	Flagellar biosynthetic protein fliP	12.72	11.02	12.33	10.28	11.55	11.23	11.83	11.63	12.66	10.13	12.04	11.13	11.59	11.91
NT01ZM0596	ZMO0577	hypothetical protein	12.57	12.35	12.62	11.88	12.24	11.55	11.45	11.63	12.83	11.26	12.9	11.46	11.37	11.65
NT01ZM0429	ZMO0423	FeS assembly protein SufB	12	11.15	11.87	12.31	12.23	11.78	12.82	11.63	11.4	12.57	11.91	12.21	12.57	11.45
NT01ZM1411	ZMO1357	hypothetical protein	11.53	11.09	10.84	9.94	9.77	10.29	10.59	11.62	11.48	9.86	10.49	10.17	10.71	11.7
1020:1-115			11.22	10.09	10.93	9.26	10.53	10.22	10.53	11.62	11.62	9.31	11.02	10.35	10.29	11.6
755:1-341			12.56	11.86	13.2	13.66	12.12	13.37	11.77	11.62	13.82	13.84	13.12	13.14	11.32	11.06
NT01ZM0106	ZMO0111	ABC transporter, with duplicated ATPase domains	11.53	10.41	11.12	9.91	11.17	10.46	10.91	11.62	10.91	9.95	10.86	10.07	10.52	10.84
NT01ZM0415	ZMO0408	Acetylornithine aminotransferase (ACOAT)	12.78	13.41	12.84	13.59	13.36	13.1	11.83	11.62	12.34	13.16	12.96	13.12	11.5	10.82
NT01ZM2081	ZMO1977	drug resistance transporter, Bcr/CflA family	10.09	9.93	9.89	9.99	10.48	10.26	10.95	11.62	9.81	10.15	10.71	10.42	10.53	10.81
NT01ZM1595	ZMO1536	ATPase involved in DNA repair, putative	12.45	12.84	12.58	10.49	13.24	12.59	11.73	11.61	12.65	11	13.55	12.24	11.43	12.43
NT01ZM1235	ZMO1191	deoxyuridine 5triphosphate nucleotidohydrolase	12.95	11.82	12.31	11.67	11.88	11.44	11.78	11.61	12.51	12.07	12.02	11.68	11.95	11.62
NT01ZM0765	ZMO0744	conserved hypothetical protein	10.95	11.31	10.59	10.25	10.33	10.1	10.83	11.61	11.04	9.96	10.86	9.83	10.63	11.5
NT01ZM0621	ZMO0603	chemotaxis MotA protein	12.76	10.93	11.3	11.48	11.45	11.25	12.69	11.61	11.99	12.05	11.93	11.66	12.55	11.49
NT01ZM0775	ZMO0752	conserved hypothetical protein	12.05	12.34	11.79	12.75	11.66	11.67	12.08	11.61	12.05	12.58	11.61	11.77	11.93	11.46
NT01ZM0228	ZMO0222	Protein of unknown function (DUF1330) superfamily	11.12	11.81	11.17	10.69	10.77	11.15	11.56	11.6	11.46	10.98	11.18	10.79	11.61	12.18
NT01ZM0860	ZMO0836	cell division protein FtsA	12.13	12.74	12.37	12.53	12.61	11.65	12.35	11.6	12.22	12.92	12.52	11.94	12.09	11.98
NT01ZM0692	ZMO0675	transcriptional regulator, LysR family	11.34	11.69	11.19	11.29	11.45	11.59	11.23	11.6	11.19	12	11.57	11.89	11.4	11.75
NT01ZM0503	ZMO0494	MFS permease	12.61	12.51	11.8	12.44	11.28	11.01	11.36	11.6	12.76	12.97	12.6	11.4	11.19	11.71
NT01ZM1891	ZMO1806	O-acetyltransferase	9.9	10.76	9.57	11.29	11.74	11.7	11.33	11.6	9.6	11.44	10.97	12.01	11.31	11.71
NT01ZM1015	ZMO0980	DNA polymerase III, beta subunit	11.38	11.86	11.51	12.71	11.47	11.27	11.23	11.6	11.42	11.64	11.32	10.81	11.6	11.52
NT01ZM0257	ZMO0251	Putative translation initiation inhibitor	10.98	11.18	11.36	11.62	10.63	10.87	11.4	11.6	12.03	10.94	10.51	10.86	10.84	11.43
NT01ZM1767	ZMO1690	dnaJ protein	9.66	12.05	9.89	12.88	10.88	12.36	11.07	11.6	9.47	12.6	10.28	12.05	11.43	11.41
NT01ZM0872			11.85	11.68	11.88	12.92	11.55	11.83	11.54	11.6	12.02	13.56	11.53	12.49	11.49	11.3
NT01ZM2024	ZMO1922	capsular polysaccharide export protein	11.76	11.56	12.06	11.45	12.23	11.25	11.61	11.6	11.68	11.29	11.98	10.79	10.98	10.93
NT01ZM1536	ZMO1477	hypothetical protein	12.9	13.15	12.85	10.67	12.49	11.35	11.99	11.59	13.01	10.59	13.08	10.87	11.57	12.45
NT01ZM0164	ZMO0165	TolB protein precursor	13.34	14.52	13.43	13.14	13.51	12.84	12	11.59	12.8	12.5	13.49	13.1	12.04	11.9
NT01ZM1065	ZMO1027	anaerobic ribonucleoside-triphosphate reductase activating protein	11.78	12.03	12.13	9.81	10.95	10.53	11.63	11.59	12.35	10.69	11.85	10.78	11.44	11.88
NT01ZM1779	ZMO1701	HYPOTHETICAL TRANSMEMBRANE PROTEIN, putative	11.49	10.95	11.55	11.21	10.35	10.8	11.57	11.59	12.04	11.51	10.7	11.13	11.54	11.81
NT01ZM0431	ZMO0425	FeS assembly ATPase SufC	11.74	11.32	11.96	12.17	12.2	12.08	12.26	11.59	11.38	12.48	11.94	12.3	11.94	11.67
NT01ZM1618			10.16	11.75	10.63	10.34	11.58	12.55	10.66	11.58	10.25	10.38	11.39	14.14	10.77	11.79
NT01ZM1126	ZMO1087	type III helper protein HopPmaG	10.43	11.11	11.13	11.75	11.53	11.75	11.35	11.58	10.76	11.51	10.84	11.44	11.52	11.65
NT01ZM1405	ZMO1351	dienelactone hydrolase family protein, putative	11.64	12.47	11.44	12.91	12.23	12.02	11.71	11.58	11.35	12.35	11.77	11.72	11.83	11.64
NT01ZM0791	ZMO0768	hypothetical protein	10.24	10.2	10.22	10.94	9.39	10.79	11.06	11.58	10.36	10.75	9.74	10.88	11.5	11.62
NT01ZM2070	ZMO1965	possible DNA uptake protein, ComEC, putative	9.53	9.76	9.67	9.84	9.63	10.08	10.45	11.58	9.67	9.74	9.8	10.16	9.96	10.8
NT01ZM1037	ZMO1001	peptide transporter	11.41	10.88	11.33	10.48	11.12	10.6	11.63	11.57	11.3	10.35	10.9	10.51	11.63	11.81
NT01ZM2023	ZMO1921	Primosomal protein N (Replication factor Y)	9.99	10.93	10.35	10.87	10.42	10.47	11.56	11.57	10.54	10.94	10.3	10.85	11.29	11.2
NT01ZM1108	ZMO1068	hypothetical protein	11.37	10.36	11.29	10.33	10.76	11.01	11.67	11.57	11.42	10.21	10.2	10.88	11.79	10.81
NT01ZM1221	ZMO1179	RNA methyltransferase	11.13	10.62	11.19	10.84	11.49	11.12	11.32	11.56	11.33	11.52	11.51	11.08	11.33	11.82
NT01ZM0513	ZMO0505	ribosomal large subunit pseudouridine synthase, RluA family	12.3	10.41	11.72	10.1	10.58	10.41	11.12	11.56	12.42	10.57	11.42	10.33	10.72	11.72
NT01ZM1616	ZMO1557	amidophosphoribosyltransferase	12.66	11.86	13.03	10.94	13.82	12.86	12.39	11.56	12.63	10.39	13.59	12.62	12.44	11.6
1041:1-487			12.56	14.98	13	14.05	13.11	13.5	12.12	11.56	12.83	13.8	12.85	12.92	12.27	11.38
NT01ZM1321	ZMO1270	8-amino-7-oxononanoate synthase	11.83	11.94	11.74	13.15	11.44	12.06	11.61	11.56	11.76	13.47	11.53	12.72	11.58	10.79
178:1-1524			10.96	10.47	10.86	10.14	10.51	11.07	11.3	11.55	11.32	10.69	10.89	11.62	11.19	11.83
NT01ZM0805	ZMO0781	transcriptional regulator, LysR family	12.96	11.53	12.86	12.78	12.3	11.95	11.89	11.55	13.28	12.43	12.19	11.42	11.49	11.8
NT01ZM0812	ZMO0788	sorbitol dehydrogenase cytochrome c subunit	11.65	10.87	11.46	10.78	10.83	11.07	11.57	11.55	12.1	11.22	11.12	11.74	11.26	11.67
NT01ZM0337			9.27	12.13	8.99	9.96	10.42	10.78	10.6	11.55	9.03	10.06	9.93	10.76	10.39	11.62
NT01ZM1824			11.72	10.79	11.79	12.64	11.89	11.48	11.45	11.55	11.85	12.98	11.38	11.56	11.15	11.51
NT01ZM1194	ZMO1154	uridylate kinase	12.98	11.78	13.11	12.48	13.45	12.94	11.61	11.55	12.72	12.44	13.51	12.92	11.61	11.31
NT01ZM0171	ZMO0170	glycerophosphoryl diester phosphodiesterase	9.86	12.23	10.22	11.82	10.49	11.69	11.19	11.54	10.44	11.51	10.25	11.88	11.49	11.87
701:1-513			12.04	11.08	12.35	12.41	11.84	11.77	11.64	11.54	12.64	12.27	12.03	11.35	11.54	11.58
NT01ZM1290	ZMO1240	2,3-bisphosphoglycerate-dependent phosphoglycerate mutase(Phosphoglyceromutase) (PGAM) (BPG-dependent PGAM) (dPGM)	11.17	14.01	11.87	13.73	12.77	13.5	11.53	11.54	11.66	13.67	12.16	13.3	11.65	11.48
NT01ZM1115	ZMO1076	ribosomal protein S16	12.98	14.24	12.9	13.21	12.89	12.34	12.42	11.54	12.91	13.32	12.8	12.48	12.02	11.28
NT01ZM1546	ZMO1487	EAL domain protein	10.01	10.94	10.36	10.84	9.97	10.56	11.1	11.53	10.66	11.53	9.89	10.67	11.19	11.94
NT01ZM0699			10.94	10.64	10.76	10.35	10.46	11.04	11.24	11.53	11.22	11.02	10.89	11.43	11.08	11.77
NT01ZM1816	ZMO1738	alginate biosynthesis regulatory protein AlgR, putative	10.16	11.23	10.48	11.32	10.52	10.85	10.77	11.53	10.4	11.97	10.35	11.02	10.69	11.67
NT01ZM0500	ZMO0491	aminopeptidase P	11.15	10.57	10.9	11.54	11.01	11.05	11.9	11.53	10.44	10.98	10.41	11.11	11.93	11.46
NT01ZM0917	ZMO0891	hypothetical protein	9.82	11.4	10.52	11.18	10.58	10.98	10.98	11.53	10.55	10.96	10.22	10.52	10.91	11.38
NT01ZM0809	ZMO0785	predicted endonuclease involved in recombination (possible Holliday junction resolvase in Mycoplasmas and B. subtilis)	11.01	11.36	10.41	11.26	10.01	10.63	11.21	11.53	10.98	11.57	10.26	10.92	11.22	11.24
NT01ZM0272	ZMO0265	hypothetical protein	11.88	10.73	11.48	9.75	11.27	11.16	11.01	11.52	12.01	10.16	11.73	11.49	11.39	11.83
NT01ZM1882	ZMO1796	3-phosphoshikimate 1-carboxyvinyltransferase	12.36	12.02	12.63	12.48	13.19	12.35	11.71	11.52	12.15	12.78	12.79	11.92	11.71	11.47
NT01ZM0546	ZMO0533	30S ribosomal protein	13.99	13.51	14.04	13.9	14.32	13.55	12.58	11.52	13.63	13.05	14.14	13.36	12.34	11.26
NT01ZM1690	ZMO1619	GatB/Yqey	11.64	12.26	11.71	11.48	11.06	11.67	11.72	11.52	12.37	12.65	11.69	12.64	11.76	11.21
NT01ZM1766	ZMO1689	dihydroorotase	10.59	11.91	10.52	12.92	10.82	11.71	11.21	11.52	10.31	12.61	10.63	12.45	11.74	11.13
NT01ZM0009	ZMO0009	sulfite reductase [NADPH] flavoprotein, alpha chain	11.62	10.69	13.37	11.87	13.53	12.22	12.06	11.52	11.33	11.09	12.65	11.72	11.56	10.71
NT01ZM0355	ZMO0349	Uncharacterized ACR, COG1678	11.66	11.01	11.78	10.31	11.28	10.71	11.62	11.51	11.98	10.57	11.76	10.99	11.28	11.85
NT01ZM1804	ZMO1725	ATP-dependent Clp protease adaptor protein ClpS	10.99	11.7	11.12	11.83	10.95	11.19	11.5	11.51	11.42	11.73	10.77	11.11	11.59	11.77
1046:1-674			11.86	11.4	12.22	13.22	11.93	11.43	11.42	11.51	12.51	13.87	12.02	11.33	11.39	11.26
518:1-2201			9.71	13.08	9.7	13.45	9.57	12.66	9.64	11.51	9.54	13.43	9.16	13.14	10.42	11
NT01ZM0079	ZMO0083	chemotaxis protein CheA	10.3	9.96	10.57	10.68	10.97	10.79	11.52	11.51	10.19	10.55	10.34	10.71	10.83	10.8
NT01ZM1636	ZMO1574	transcriptional regulator	10.02	13.12	9.96	10.26	9.87	10.51	11.06	11.5	10.19	10.69	9.91	10.33	11.29	11.82
NT01ZM0801	ZMO0778	AcrB/AcrD/AcrF family protein	12.06	11.3	12.48	11.68	12.2	11.58	11.46	11.5	12.32	11.57	12.28	11.4	11.35	11.7
365:1-1780			11.41	10.22	11.21	10.97	11.3	10.89	11.22	11.5	11.24	12.14	11.56	11.09	11.31	11.6
NT01ZM0361	ZMO0355	cell-shape determining protein MreB	12.95	13.24	13.14	12.77	13.33	12.31	11.93	11.5	12.38	11.96	13.19	11.76	12.13	11.57
NT01ZM0287	ZMO0278	3-5 exonuclease	12.88	11.75	13.4	11.7	13.83	12.72	11.77	11.5	13.28	11.68	13.72	12.29	11.72	11.15
NT01ZM0763	ZMO0742	hypothetical protein	11.37	12.34	11.6	11.06	11.4	11.07	11.68	11.49	11.98	10.95	11.3	10.52	11	11.91
NT01ZM0369	ZMO0364	DNA ligase, NAD-dependent	12.01	10.68	11.65	10.54	11.42	11.19	11.59	11.49	11.82	11.31	11.96	11.39	11.49	11.72
NT01ZM0681	ZMO0664	hypothetical protein	11.95	10.76	11.75	11.44	11.76	11.54	11.58	11.49	12.01	12.08	11.76	11.88	11.68	11.69
NT01ZM0302	ZMO0293	sugar transporter family protein, putative	12.96	12.77	13.06	12.87	12.18	11.43	12.37	11.49	13.45	13.01	13.1	11.04	11.95	11.6
NT01ZM1127	ZMO1088	rare lipoprotein A	10.8	11.39	11.5	12	12.04	11.67	11.27	11.48	11	11.37	11.4	11.63	11.58	11.77
NT01ZM0985	ZMO0951	coproporphyrinogen III oxidase, aerobic	11.1	10.38	10.85	10.55	10.61	10.84	11.01	11.48	11	11	10.49	11.2	11.36	11.65
NT01ZM1363	ZMO1309	leucine aminopeptidase	10.92	11.06	11.16	12.86	11.21	11.83	11.46	11.48	10.65	12.47	10.99	12.37	11.68	11.22
NT01ZM0101	ZMO0106	3-isopropylmalate dehydratase, small subunit	10.47	11.57	10.19	12.95	10.18	11.28	11.02	11.48	10.21	12.85	10.45	11.93	10.59	10.36
NT01ZM1112	ZMO1072	diaminopimelate epimerase	11.87	11.92	12.19	11.5	12.56	11.67	11.8	11.47	11.74	11.47	12.29	11.16	11.78	11.88
NT01ZM1055	ZMO1018	ABC transporter permease protein	12.02	10.74	12.54	11.29	12.75	12.12	11.87	11.47	12.54	11.37	12.86	12	11.98	11.79
NT01ZM1054	ZMO1017	ABC transporter, ATP-binding protein	11.86	10.43	12.71	11.58	13.18	12.33	11.83	11.47	12.55	11.86	12.99	12.3	11.8	11.74
764:1-201			10.27	12.14	10.73	11.5	10.2	11.39	11.23	11.47	10.9	11.25	10.31	10.22	11.22	11.67
NT01ZM0599	ZMO0581	permease for AmpC beta-lactamase expression AmpG	12.18	11.2	11.72	10.43	11.27	10.83	11.17	11.47	12.17	10.21	11.98	10.58	11.02	11.58
NT01ZM0283	ZMO0274	RNA polymerase sigma-54 factor	10.41	10.36	10.79	10.47	11.16	10.94	11.23	11.47	10.39	10.28	10.29	10.48	11.05	11.55
NT01ZM0492	ZMO0484	possible MgtC-magnesium transport	9.91	10.13	9.66	11.05	10.17	10.71	10.82	11.47	9.97	11.3	9.79	10.85	10.58	11.48
NT01ZM1240	ZMO1195	conserved hypothetical protein TIGR00023	11.59	11.79	11.94	11.93	12.49	12.13	11.67	11.47	11.91	11.82	12.41	12.18	11.57	11.38
NT01ZM1846	ZMO1763	lipoprotein, putative	12.18	11.69	12.23	12.51	11.66	11.87	11.88	11.47	12.64	12.03	11.75	12.44	11.94	11.28
NT01ZM0688	ZMO0671	ATP synthase F0, B subunit	12.22	11.69	11.95	13.18	12.61	13.82	12.03	11.47	12.16	13.09	12.66	14.13	12.43	11.18
NT01ZM1714	ZMO1640	tryptophanyl-tRNA synthetase	11.54	11.12	11.85	12.67	12.19	11.6	11.77	11.46	11.85	13.12	11.79	11.58	11.53	11.56
NT01ZM1085	ZMO1045	hypothetical protein	9.79	11.19	10.31	11.13	9.65	10.24	10.8	11.45	10.35	10.61	9.75	9.87	10.75	11.58
NT01ZM1497	ZMO1438	transcriptional regulator, AsnC family	9.88	9.93	10.05	9.4	9.71	10.37	10.82	11.45	10.12	9.23	10.15	10.56	11.06	11.49
NT01ZM1732	ZMO1656	conserved hypothetical protein	12.07	11.6	12.28	11.84	12.13	11.65	11.71	11.44	11.98	12.21	11.81	11.4	11.96	11.39
NT01ZM1854	ZMO1772	quinone oxidoreductase	9.33	11.63	9.92	12.19	10.63	11.64	10.91	11.44	9.56	12.11	9.8	11.66	11.34	11.36
NT01ZM0608	ZMO0590	CvpA family protein, putative	11.41	10.64	11.56	10.52	11.08	10.64	11.32	11.44	11.8	10.59	11.44	10.83	11.3	11.34
929:1-1643			11.46	10.62	11.57	12.55	11.76	11.6	11.28	11.44	11.71	12.79	11.13	11.46	11.01	11.29
NT01ZM0867	ZMO0843	arginyl-tRNA synthetase	12.19	11.03	11.74	12.23	11.97	11.45	11.17	11.44	11.58	12.82	11.78	11.53	11.28	10.94
NT01ZM0167	ZMO0168	glycerophosphoryl diester phosphodiesterase family protein	9.21	11.45	9.34	10.3	8.99	9.77	10.25	11.43	9.29	9.88	9.04	9.36	10.3	11.75
NT01ZM0690	ZMO0673	DNA repair protein RecO	11.94	10.82	11.37	10.71	10.45	10.81	11.68	11.43	11.73	11.11	11.09	11.03	11.45	11.7
NT01ZM1059	ZMO1021	alpha/beta hydrolase	10.97	11.5	11.7	11.28	12.31	11.87	11.53	11.43	11.55	11.17	12.03	11.55	11.86	11.66
NT01ZM0184	ZMO0180	4-hydroxy-3-methylbut-2-en-1-yl diphosphate synthase	11.31	11.66	11.55	11.58	12.03	11.99	11.8	11.43	11.11	11.29	11.36	11.92	11.96	11.55
NT01ZM1213	ZMO1171	glycosyl hydrolase, family 3	9.94	9.91	9.78	10.79	9.68	10.28	10.49	11.43	10.09	11.23	9.56	10.39	10.64	11.53
NT01ZM1480	ZMO1421	phosphoribosylaminoimidazole carboxylase, ATPase subunit	11.54	11.2	11.39	11.61	11.2	11.21	11.33	11.43	11.49	11.65	11.46	11.38	11.1	11.2
NT01ZM0940	ZMO0911	CtrA	12.88	12.06	12.79	12.58	12.62	11.87	11.77	11.42	12.91	12.06	12.79	11.82	11.63	11.44
NT01ZM0645	ZMO0628	conserved hypothetical protein	12.54	10.93	12.11	12.12	11.58	11.96	12.43	11.42	12.54	12.19	12.02	12.03	12.16	11.32
NT01ZM0494	ZMO0486	conserved hypothetical protein	11.39	10.81	11.52	10.96	12.08	12.32	11.58	11.42	10.94	11.33	11.46	12.7	11.87	11.28
NT01ZM0073	ZMO0078	Chemotaxis protein cheW	10.3	11.29	10.37	11.44	10.86	11.29	11.09	11.42	10.19	11.4	10.44	11.06	10.66	10.89
NT01ZM0876	ZMO0849	phosphatidylinositol glycan homolog	11.97	11.14	11.23	10.46	10.18	10.33	11.09	11.41	11.58	10.86	10.88	10.24	10.99	12.05
NT01ZM1758	ZMO1682	L-aspartate beta-decarboxylase	10.16	11.7	11.46	13.64	13.21	13.19	11.28	11.41	11.51	14.44	12.69	12.97	11.58	11.65
NT01ZM0467	ZMO0459	lipoprotein releasing system transmembrane protein lolE	11.93	10.84	12.2	10.29	12.14	11.15	11.47	11.41	11.84	10.19	12.37	11.4	11.51	11.55
NT01ZM1538	ZMO1479	ELECTRON TRANSFER FLAVOPROTEIN ALPHA-SUBUNIT	12.29	12.36	12.45	13.27	13.16	13.12	11.95	11.41	11.6	12.62	12.46	13.1	12.17	11.34
NT01ZM0088	ZMO0092	hypothetical protein	11.33	10.11	10.86	10.5	10.53	10.68	11.01	11.41	11.26	10	11	10.5	10.56	10.58
NT01ZM1381	ZMO1326	PTS system, IIA component	11.44	10.88	11.66	11.39	12.2	11.87	11.51	11.4	11.51	11.85	11.79	11.65	11.72	11.76
NT01ZM1264	ZMO1216	sensory transduction histidine kinase, putative	11.63	10.85	11.76	10.95	12.03	11	11.62	11.4	11.76	11.11	11.93	10.97	11	11.74
NT01ZM0972	ZMO0941	nucleotide sugar epimerase	9.12	9.61	9.21	9.7	9.48	9.82	10.21	11.4	9.29	10.05	9.14	9.79	10.22	11.57
NT01ZM0905	ZMO0878	CheB	11.86	12.68	12.29	13.13	12.89	12.78	11.74	11.4	11.55	12.27	12.32	12.31	12.01	11.23
NT01ZM0112	ZMO0117	hybrid cluster protein	10.69	10.24	10.7	11.11	11.03	11.09	10.74	11.4	8.51	9.16	8.91	8.9	8.61	8.9
NT01ZM0971	ZMO0940	transcriptional regulator, MarR family	10.74	10.5	10.34	10.39	10.23	12.17	11.17	11.39	10.86	11.4	10.38	12.49	11.5	11.36
NT01ZM1117	ZMO1078	tRNA (guanine-N1)-methyltransferase	13.73	13.96	14.02	13.8	13.89	12.77	12.22	11.39	13.7	13.57	13.74	12.18	11.63	10.98
NT01ZM1612	ZMO1552	transcription antitermination factor NusB	11.59	11.08	11.95	13.32	12.84	12.71	11.67	11.38	11.9	12.47	12.32	11.83	11.35	11.67
NT01ZM1383	ZMO1328	spoU rRNA methylase family protein	12.81	11.22	12.67	11.07	12.98	11.61	12.29	11.38	12.21	10.56	12.86	11.05	12.17	11.63
NT01ZM0950	ZMO0921	lipoprotein, putative	10.85	10.97	10.38	10.95	10.68	10.75	11.21	11.38	10.63	11.12	10.62	10.71	11.03	11.32
NT01ZM0597	ZMO0578	sodium:dicarboxylate symporter family protein	13.91	12.91	13.24	12.71	13.68	13.21	12.42	11.38	13.38	12.35	13.99	13.36	12.3	11.29
NT01ZM1036	ZMO1000	5-methyltetrahydropteroyltriglutamate--homocysteine S-methyltransferase	13.12	12.85	13.64	13.51	14	13.62	10.9	11.38	13.32	13.54	13.78	13.95	10.87	11.21
NT01ZM1150	ZMO1112	intracellular septation protein A	11.32	10.54	11.96	9.84	11.44	11.07	11.83	11.38	12.3	9.82	11.39	11.06	11.84	11.15
NT01ZM1978	ZMO1879	delta-aminolevulinic acid dehydratase	12.49	11.45	12.12	10.31	12.67	11.81	11.72	11.38	11.7	9.72	12.25	11.18	11.71	11.04
NT01ZM0197	ZMO0192	Peptidase family M48 family	10.89	11.28	10.61	10.88	10.82	10.6	10.75	11.37	10.94	11.17	10.72	10.62	10.67	11.72
NT01ZM0313	ZMO0305	conserved hypothetical protein	12.11	10.49	11.61	11.5	10.99	10.97	11.48	11.37	12.03	11.34	11.82	11.38	11.79	11.49
NT01ZM1590	ZMO1530	RB131	11.41	11.97	11.43	10.9	10.86	11.67	11.45	11.37	11.5	10.72	10.86	11.81	11.62	11.48
NT01ZM1463	ZMO1406	hydrolase , putative	10.86	10.86	10.9	12.28	11	11.31	10.88	11.37	10.59	12.41	10.53	11.38	11.18	11.41
NT01ZM0679	ZMO0662	adenylosuccinate lyase	12.67	12.61	12.34	13.42	11.92	12.6	11.41	11.37	12.34	13.21	11.9	12.67	11.53	11.37
NT01ZM0933	ZMO0906	Glucans biosynthesis glucosyltransferase H	11.95	10.86	11.97	11.61	11.72	11.5	11.61	11.37	12.19	12.23	12.38	11.53	11.8	11.33
NT01ZM1796	ZMO1718	hypothetical protein	12.71	12.76	11.83	12.01	11.41	11.63	11.66	11.37	12.13	12.63	11.5	12.27	11.78	11.27
NT01ZM1187	ZMO1147	hypothetical protein	13.45	13.67	13.15	12.85	12.93	12.57	12.49	11.37	13.15	12.73	12.98	12.3	12.03	11.16
NT01ZM1322	ZMO1271	uroporphyrin-III C-methyltransferase	10.8	11.8	11.55	12.51	11.98	11.75	11.67	11.37	10.41	11.55	10.91	11.47	11.55	11.07
NT01ZM1492	ZMO1433	DNA polymerase III, delta subunit	11.15	10.39	10.92	9.67	10.6	10.43	11.17	11.36	11.18	9.82	11.24	10.34	10.58	11.98
NT01ZM0561	ZMO0546	sulfate permease family protein	11.26	11.64	10.82	10.89	10.53	10.64	11.09	11.36	11.3	11.02	11.19	10.62	11.37	11.81
NT01ZM1298	ZMO1248	hypothetical protein	9.03	9.9	9.29	10.36	9.36	9.92	10.09	11.36	9.57	10.54	9.38	9.76	10.24	11.42
NT01ZM1158	ZMO1119	hypothetical protein	9.87	11.9	10.02	9.93	9.68	9.85	10.54	11.35	10.71	9.96	10.38	9.99	10.61	11.89
NT01ZM0488	ZMO0480	sensory box histidine kinase, putative	11.09	10.33	11.08	9.8	10.5	10.76	11.47	11.35	11.48	10.58	11.22	11.12	11.17	11.57
NT01ZM0138	ZMO0144	L-aspartate oxidase	11.96	11.2	13	13.08	13.75	12.9	11.95	11.35	12.25	12.04	13.17	12.47	11.84	11.43
NT01ZM1981	ZMO1881	hypothetical protein	11.81	13.03	11.26	11.2	10.52	10.08	10.88	11.35	11.83	11.26	11.6	9.76	10.76	11.43
NT01ZM0835	ZMO0814	DNA recombination protein rmuC homolog	11.87	10.8	11.37	10.39	11.05	10.68	11.45	11.35	11.69	10.55	11.25	10.88	11.49	11.25
NT01ZM1355	ZMO1302	lipoate-protein ligase B	10.18	10.72	10.79	10.94	9.86	10.54	11.27	11.35	11.5	11	10.51	11.02	11.49	11.25
1092:1-165			12.08	13.06	12.12	10.82	11.98	11.85	10.74	11.35	12.93	10.94	14.07	12.39	10.99	11.15
NT01ZM1087	ZMO1047	phosphate ABC transporter, phosphate-binding protein	10.78	11.19	10.9	11.69	10.98	11.19	10.97	11.35	10.43	11.37	10.51	11.31	11.36	10.96
979:1-373			9.41	9.93	8.84	11.53	8.96	10.45	9.85	11.35	8.89	11.05	8.85	10.73	9.55	10.6
NT01ZM0786	ZMO0763	TPR Domain domain protein	10.48	10.9	10.75	10.89	11.33	11.21	11.17	11.34	10.26	10.77	10.5	10.77	11.27	11.73
887:1-539			9.94	11.56	10.41	10.19	11.45	12.31	10.49	11.34	9.91	10.51	11.26	13.98	10.61	11.64
NT01ZM0207	ZMO0201	glutamine amidotransferase, class I	11.29	11.2	11.16	11.13	11.63	11.54	11.31	11.34	11.1	11.08	11.17	11.12	11.89	11.57
NT01ZM1742	ZMO1666	hypothetical protein	10.82	11.68	11.89	11.78	11.37	11.08	11.35	11.34	11.89	11.67	11.28	11.01	11.58	11.35
NT01ZM1897	ZMO1811	electron transport complex, D subunit	12.77	11.21	12.73	11.47	13.22	12.28	12.21	11.34	12.39	11.59	13.25	12.41	12.46	11.07
NT01ZM0475	ZMO0468	anthranilate synthase component I	12.03	11.15	11.46	11.34	11.16	11	11.35	11.33	11.61	11.25	11.31	11.23	11.45	11.89
NT01ZM1382	ZMO1327	phosphocarrier protein HPr	12.36	11	12.57	11.29	13.54	12.09	11.8	11.33	12.22	11.12	12.92	12	11.98	11.44
NT01ZM0089	ZMO0094	biotin synthase	12.73	11.16	12.43	11.73	12.46	11.27	12.45	11.33	11.94	11.02	12.19	10.74	11.65	10.86
NT01ZM1259	ZMO1211	glutathione reductase	9.85	10.33	10.08	10.72	10.75	11.01	12.2	11.32	9.39	10.94	10.03	10.91	12.1	12.02
NT01ZM1284	ZMO1234	1-deoxy-D-xylulose-5-phosphate synthase	11.17	11.59	11.24	11.24	11.31	11.2	11.19	11.32	10.86	10.83	10.88	11.12	11.72	11.76
NT01ZM1623	ZMO1563	Protein of unknown function, DUF481 family	11.73	11.43	11.34	10.47	10.05	10.39	11.55	11.32	11.5	10.49	10.2	10.23	11.08	11.58
NT01ZM1093	ZMO1054	DNA topoisomerase IV, A subunit	10.59	10.61	10.56	10.25	10	10.15	10.51	11.32	10.64	10.32	10.35	10.12	10.61	11.38
NT01ZM1120	ZMO1081	hypothetical protein	11.63	11.27	10.83	10.5	9.88	10.25	11.48	11.32	11.47	11.23	10.53	10.54	11.54	11.35
NT01ZM1705	ZMO1632	succinyl-diaminopimelate desuccinylase	11.04	10.71	10.28	10.02	10.05	11.39	11.42	11.32	10.36	9.99	9.81	11.82	11.76	11.35
NT01ZM1556	ZMO1496	phosphoenolpyruvate carboxylase	11.49	11.49	11.18	12.11	11.39	11.55	10.93	11.32	11.37	12.21	11.46	11.92	10.81	11.14
NT01ZM1785	ZMO1708	pyridoxal phosphate biosynthetic protein PdxJ	11.5	11.92	11.08	11.79	11.35	11.91	11.12	11.31	10.97	11.28	11.22	12.07	11.78	11.2
NT01ZM1751	ZMO1675	lipoprotein, putative	11.18	11.73	11.39	12.47	11.94	12.34	11.44	11.31	10.86	12.03	11.3	12.16	11.87	11.09
NT01ZM0276	ZMO0268	hypothetical protein	11.41	11.42	11.43	10.49	11.26	11.42	11	11.3	11.66	10.77	11.44	11.46	11.48	11.9
NT01ZM1860	ZMO1776	aminopeptidase N	11.07	13.24	12.15	15.01	12.9	12.89	12.21	11.29	11.6	14.88	12.15	12.49	11.75	11.45
NT01ZM1749	ZMO1673	oxidoreductase, aldo/keto reductase family	10.2	12.1	10.37	13.46	11.35	12.57	10.9	11.29	10.14	13.84	11.15	13.34	11.41	11.36
NT01ZM2078	ZMO1974	chromosome initiation inhibitor	9.53	9.45	9.72	9.38	9.69	9.72	10.39	11.29	9.8	9.59	9.47	9.5	9.93	10.34
NT01ZM2083	ZMO1979	Soj family protein	10.65	10.16	11.14	10.53	11.8	11.47	11.15	11.29	10.33	10.5	10.95	10.81	10.52	10.25
NT01ZM2073	ZMO1969	conserved hypothetical protein	10.65	11.53	10.21	11.43	9.88	10.68	11.12	11.29	10.54	11.1	10.27	11.27	10.27	10.11
NT01ZM1367	ZMO1313	4-hydroxythreonine-4-phosphate dehydrogenase	11.39	10.71	11.43	11.88	11.41	11.27	11.27	11.28	11.31	11.58	11.37	11.38	11.53	11.84
NT01ZM1791	ZMO1714	hypothetical protein	13	13.33	12.38	11.88	11.87	12.51	12.34	11.28	12.55	11.46	12.54	13.1	12.6	11.66
NT01ZM1380	ZMO1325	Uncharacterised P-loop ATPase protein family	10.9	10.92	11.33	11.29	11.69	12.05	11.36	11.28	11.04	11.52	11.28	11.96	11.61	11.53
NT01ZM1847	ZMO1764	peptidoglycan binding domain protein	11.98	11.21	11.77	11.38	11.56	11.13	11.43	11.28	11.71	11.03	11.12	10.97	11.44	11.23
1100:1-1613			11.19	10.48	11.41	12.45	11.55	11.32	11.1	11.28	11.58	12.69	10.97	11.22	10.82	11.16
NT01ZM1329	ZMO1278	3-oxoacyl-acyl carrier protein synthase II	13.5	13.17	13.46	13	13.38	12.46	12.05	11.28	13.16	12.53	13.54	12.4	12.07	10.98
NT01ZM1853	ZMO1771	NADH-dependent butanol dehydrogenase	11.82	12.27	11.72	13.07	12.12	12.5	11.22	11.28	11.38	12.65	11.77	13	11.26	10.74
NT01ZM1402	ZMO1348	methionine aminopeptidase, type I	12.59	12.05	12.93	12.76	13.51	12.68	11.5	11.27	12.43	12.08	13.38	12.43	11.7	11.19
NT01ZM1954	ZMO1862	HAD-superfamily hydrolase	10.39	13.98	9.65	10.62	9.41	9.79	10.3	11.27	9.5	10.09	8.81	9.31	10.44	11.09
NT01ZM1983	ZMO1883	2-hydroxyacid dehydrogenase Atu4048	10.2	11.03	10.36	9.94	10.47	9.99	10.67	11.27	10.02	9.96	10.05	9.62	10.41	10.92
NT01ZM0545	ZMO0532	ribosomal protein L18	13.65	12.85	13.85	14.23	14.11	13.44	11.91	11.26	13.31	13.32	13.98	12.95	11.64	11.61
NT01ZM0695	ZMO0678	nitroreductase family protein family, putative	11.15	10.23	10.47	9.91	10.28	10.27	11.77	11.26	10.15	10.04	9.69	10.12	11.97	11.48
NT01ZM0466	ZMO0458	Lipoprotein releasing system ATP-binding protein lolD	10.99	10.26	10.97	9.88	10.51	10.32	10.77	11.26	11.07	9.66	10.89	10.23	10.9	11.34
NT01ZM0612	ZMO0594	shikimate kinase	13.29	11.74	12.98	12.24	12.58	12.15	11.87	11.26	13.19	12.16	12.73	11.68	11.76	11.23
NT01ZM1192	ZMO1152	undecaprenyl diphosphate synthase	11.75	11.07	12.22	10.73	12.54	11.65	11.12	11.25	12.08	10.82	12.39	11.29	11.07	11.65
NT01ZM0163			12.97	13.85	12.67	12.78	12.61	12.63	11.38	11.25	12.19	12.26	12.61	12.38	11.16	11.61
NT01ZM1393	ZMO1338	LysE-family efflux protein	9.43	11.09	9.82	10.87	10.03	10.86	11.06	11.25	10.05	11.54	10.15	11.38	11.43	11.47
NT01ZM0919	ZMO0893	beta-lactamase	9.57	10.17	9.69	11.61	9.96	11.29	10.57	11.25	9.8	12.08	9.67	11.37	10.77	11.46
NT01ZM1088	ZMO1048	phosphate ABC transporter, permease protein PstC	12.23	10.67	12.12	10.46	12.3	11.83	11.44	11.25	12.29	10.17	12.38	11.45	11.17	11.43
NT01ZM0441	ZMO0435	hypothetical protein	10.07	14.17	11.11	13.51	11.44	12.26	11.3	11.25	10.52	12.77	10.74	12.61	11.75	11.42
NT01ZM1081	ZMO1041	MutT-like protein	9.51	12.56	9.96	12.04	9.68	10.25	10.58	11.25	10.33	11.85	10.01	10.19	10.68	11.28
NT01ZM1185	ZMO1145	ribosomal protein L31-related protein	12.56	13.59	12.4	13.53	11.09	11.98	11.34	11.25	12.68	13.33	11.8	12.97	11.38	11.24
NT01ZM0154	ZMO0158	Holliday junction DNA helicase RuvB	10.83	12.95	11.37	10.58	11.73	11.22	11.35	11.25	11.02	10.89	11.05	10.99	11.34	11.22
NT01ZM0558	ZMO0543	aconitate hydratase, mitochondrial	12.7	11.85	12.35	13.53	12.43	12.52	11.98	11.25	12.36	13.55	12.35	12.83	11.89	11.04
NT01ZM1168	ZMO1128	IspD/ispF bifunctional enzyme [Includes: 2-C-methyl-D-erythritol 4-phosphate cytidylyltransferase (4-diphosphocytidyl-2C	11.52	12.05	11.95	13.35	12.44	12.28	11.43	11.25	11.6	12.84	11.82	12.11	11.51	11.04
NT01ZM0279	ZMO0270	hypothetical protein	12.5	11.22	11.84	11.45	11.93	12.16	11.38	11.24	12.31	12.43	12.3	12.71	12.23	11.75
NT01ZM0137	ZMO0143	ABC transporter, ATP-binding protein	11.57	10.89	12.43	13.05	13.3	12.68	11.21	11.24	11.6	11.82	12.57	12.19	11.22	11.23
NT01ZM1462	ZMO1405	response regulator	12.13	11.98	12.41	12.88	12.85	12.42	12.17	11.24	11.82	11.51	12.24	11.66	12.34	11.15
NT01ZM1986	ZMO1886	membrane protein, putative	11.65	13.98	11.17	11.61	11.49	10.83	11.14	11.24	11.22	11.32	11.55	10.27	10.67	10.99
NT01ZM0780			11.71	10.45	11.17	10.4	10.84	10.99	10.6	11.23	11.34	10.32	11.14	10.93	10.82	11.63
NT01ZM0592	ZMO0574	helicase II	11.29	10.29	11.32	9.91	10.96	10.43	11.15	11.23	11.64	10.48	11.39	10.89	11.3	11.53
NT01ZM0496	ZMO0488	lipoprotein, putative	11.53	11.99	11.11	10.38	10.88	10.86	10.8	11.23	11.43	9.94	10.71	10.18	10.82	11.49
NT01ZM1060	ZMO1022	NIFS PROTEIN	10.34	10.49	10.45	11.35	10.47	10.75	10.79	11.23	10.47	11.62	10.49	10.6	10.86	11.29
NT01ZM0744	ZMO0723	hypothetical protein	12.71	11.77	13.07	12.34	12.91	12.44	11.33	11.23	13.3	10.73	12.84	11.59	11.01	11.15
NT01ZM0132	ZMO0137	TPR repeat protein	9.99	12.57	10.14	12.52	10.46	11.79	11.01	11.23	10.46	12.82	10.38	12.19	11.03	11.05
NT01ZM0639	ZMO0621	hypothetical protein	10.98	10.1	9.97	9.43	9.41	9.91	10.69	11.22	10.27	10.02	9.71	10.57	10.88	11.54
NT01ZM1425			8.63	10.55	8.39	9.52	8.67	9.53	9.73	11.22	8.54	9.4	8.64	9.08	9.81	11.53
NT01ZM0391	ZMO0385	hypothetical protein	10.4	10.02	9.26	10.32	8.82	9.98	11.12	11.22	9.77	10.26	9.39	9.99	12.13	11.44
NT01ZM0856	ZMO0832	UDP-N-acetylmuramate--alanine ligase	13.12	11.18	13.57	11.05	13.39	12.05	11.93	11.22	13.12	10.67	13.59	12.23	11.8	11.34
NT01ZM1409	ZMO1355	ABC TRANSPORTER ATP-BINDING PROTEIN	11.89	10.53	11.6	10.24	11.43	10.9	11.3	11.22	11.71	10.47	11.28	10.83	11.19	11.23
NT01ZM1106	ZMO1066	hypothetical protein	10.7	10	9.87	10.23	9.76	10.2	11.1	11.22	10.36	10.24	10.06	10.16	10.74	11.19
NT01ZM0332	ZMO0326	unknown conserved protein	10	10.82	10.45	10.1	9.74	10.07	10.88	11.21	11.02	10.4	9.97	10.03	10.73	11.67
NT01ZM1702	ZMO1629	conserved hypothetical protein	10.32	10.45	10.29	10.67	10.97	11.07	11.35	11.21	10.16	11.15	10.6	11	11.7	11.39
NT01ZM1720	ZMO1645	hypothetical protein	9.31	11.53	9.74	12.62	10.18	11.28	10.99	11.21	9.67	12.35	9.93	11.67	11.23	11.25
NT01ZM1495	ZMO1436	conserved hypothetical protein	12.98	12.03	13.31	12.44	13.78	12.92	12.09	11.21	12.85	11.23	13.33	12.22	11.82	11.06
NT01ZM0409	ZMO0403	exopolyphosphatase	10.51	10.15	11.3	10.41	11.83	11.42	10.88	11.21	10.83	10.5	10.89	11.32	11.13	11.01
NT01ZM0102	ZMO0107	conserved hypothetical protein	12.72	11.21	11.65	10.79	11.17	11.04	11.41	11.21	11.8	10.78	11.27	10.71	11.08	10.33
NT01ZM2087	ZMO1984	sugar-phosphate dehydrogenase XF1724	9.79	10.26	9.8	10.7	10.1	10.54	10.65	11.21	9.69	10.94	9.81	10.63	10.31	10.32
NT01ZM1619	ZMO1559	hypothetical protein	10.65	12	11.71	11.66	12.01	12.64	10.85	11.2	11.77	11.57	12.55	14.25	11.35	11.59
NT01ZM0517	ZMO0508	Acetyltransferase	11.76	10.97	11.78	10.47	12.36	11.77	11.7	11.2	11.69	10.7	11.84	11.41	12.16	11.35
NT01ZM1140	ZMO1101	7.5K chlorosome protein	10.43	10.72	11.02	12.02	11.76	11.57	11.24	11.2	10.63	11.47	10.87	11.11	11.36	11.28
NT01ZM0205	ZMO0199	LexA repressor	11.02	11.16	10.6	11.01	10.43	10.87	11.15	11.2	11.1	10.75	10.2	10.6	10.85	11.09
NT01ZM0056	ZMO0058	hypothetical protein	8.53	9.3	8.57	10.13	9.09	9.84	10.23	11.2	8.47	10.03	8.81	10.73	9.56	9.31
NT01ZM1670	ZMO1601	RNase H	11.83	10.47	11.15	10.01	10.37	10.24	10.96	11.19	11.72	10.01	11.14	10.51	10.79	11.59
NT01ZM1841	ZMO1758	comL, competence lipoprotein	11.93	11.48	11.8	11.3	11.59	11.13	11.2	11.19	11.72	11.05	11.39	10.43	11.33	11.51
NT01ZM1817	ZMO1739	two-component sensor histidine kinase homolog yesM	12.2	10.68	12.2	11.1	12.47	11.84	11.36	11.19	12.16	11.75	12.35	11.59	11.18	11.2
NT01ZM1142	ZMO1104	hypothetical protein	11.24	12.48	11.77	10.55	11.79	11.95	10.89	11.19	12.23	10.07	12.88	11.73	11.01	11.2
NT01ZM1422	ZMO1369	Porphyromonas-type peptidyl-arginine deiminase superfamily	12.27	11.73	12.12	11.3	12.36	12.03	11.25	11.19	12.03	10.6	12.26	11.99	11.56	11.1
NT01ZM1976	ZMO1878	valyl-tRNA synthetase	12.35	11.09	12.52	12.66	13.2	12.56	11.24	11.19	11.9	11.86	13.04	12.23	10.79	10.81
NT01ZM0039	ZMO0039	DNA polymerase III, epsilon subunit	10.23	10.33	10.82	10.89	11.05	10.8	11.23	11.19	10.59	10.32	10.67	10.19	11.03	10.36
NT01ZM0857	ZMO0833	UDP-N-acetylenolpyruvoylglucosamine reductase	12.26	10.77	12.67	11.38	12.64	11.81	11.5	11.18	12.35	11.59	12.75	12.05	11.49	11.6
NT01ZM1745	ZMO1669	CG14437-PA	11.22	10.26	11.46	9.9	11.45	10.8	11.4	11.18	11.65	10.14	11.54	11.11	11.7	11.56
192:1-118			10.19	11.86	10.46	11.44	10.17	10.7	10.81	11.18	10.94	11	10.8	10.5	10.92	11.54
NT01ZM0636	ZMO0618	hypothetical protein	10.17	10.11	10.1	9.55	9.4	9.79	10.48	11.18	10.26	9.68	10.02	9.54	10.51	11.29
1030:1-83			10.09	10.37	10.82	11.24	10.4	11.23	10.57	11.18	10.93	11.28	10.6	11.27	10.65	11.09
NT01ZM2090	ZMO1987	hypothetical protein	8.98	11.76	8.96	10.96	9.61	10.45	9.88	11.18	8.88	10.61	9.38	10	9.64	10.52
NT01ZM0080	ZMO0084	CheX protein	10.35	11.76	10.7	12.63	10.92	11.71	11.69	11.18	10.7	12.95	10.71	12.27	11.55	10.41
NT01ZM1873	ZMO1788	hypothetical protein	11	11.01	11.05	12.09	12	11.2	11.53	11.17	10.74	12.88	11.11	11.18	11.08	11.38
NT01ZM0426	ZMO0420	Prephenate dehydrogenase	12.12	11.24	12.14	11.06	12.08	11.38	11.52	11.17	11.95	10.79	12.06	10.81	11.49	11.25
NT01ZM1717	ZMO1642	transcription repressor	10.82	10.95	11.2	11.97	11.35	11.08	10.79	11.17	10.73	11.6	10.65	10.53	10.83	11.24
NT01ZM0291	ZMO0282	Acriflavine resistance protein A precursor	11.88	11.23	11.81	12.08	12.03	11.42	11.85	11.17	11.9	11.59	11.66	10.59	11.69	11.21
NT01ZM1547	ZMO1488	3-deoxy-8-phosphooctulonate synthase	11.94	13.06	12.39	13.51	12.85	12.86	12.04	11.17	11.6	12.68	12.2	12.96	12.43	11.2
NT01ZM0758	ZMO0737	3-dehydroquinate dehydratase, type II	10.55	11.81	10.82	11.29	11.01	11.25	10.99	11.17	10.83	11.13	11.2	11.48	11.38	11.17
NT01ZM0519	ZMO0510	pyruvate dehydrogenase complex dihydrolipoamide acetyltransferase	11.04	11.68	10.97	12.53	11.23	11.74	11.3	11.17	10.84	13.24	11.09	11.98	11.66	11.02
NT01ZM0880	ZMO0853	peptidyl prolyl cis-trans isomerase	11.88	10.85	12.48	11.53	12.85	12.08	11.42	11.17	11.79	10.5	12.15	11.76	11.7	10.88
NT01ZM1567	ZMO1507	inorganic pyrophosphatase	12.61	11.36	12.75	13.01	10.95	11.76	11.27	11.16	13.18	12.53	12.14	12.73	11.4	11.54
NT01ZM1866	ZMO1783	hypothetical protein	9.88	10.63	9.61	11.46	9.65	11.48	10.41	11.16	9.77	11.67	9.85	11.71	10.88	11.48
NT01ZM1848	ZMO1766	CorA-like Mg2+ transporter protein superfamily	11.19	11.06	11.55	12.03	11.83	11.23	11.38	11.16	11.31	11.98	11.35	10.74	11.17	11.36
NT01ZM1053	ZMO1016	mce related protein family	11.69	10.82	11.94	11.49	12.31	12.16	11.71	11.16	11.81	11.89	12.55	12.8	12.21	11.31
NT01ZM0244	ZMO0236	Mrp protein	11.41	11.09	11.22	10.75	11.37	11.14	10.99	11.16	11.1	10.65	11.04	11.01	11.01	11.28
NT01ZM0277	ZMO0269	hypothetical protein	11.5	10.66	10.57	10.53	10.87	11.23	10.8	11.16	10.81	10.7	10.79	11.39	11.55	11.19
NT01ZM0427	ZMO0421	histidinol-phosphate aminotransferase	11.5	11.53	11.67	11.27	11.79	11.2	11.08	11.16	11.39	11.07	11.7	10.85	11.17	11.07
NT01ZM0635	ZMO0617	conserved hypothetical protein	11.2	10.53	11.11	10.27	11.16	10.82	11.33	11.16	11.11	10.2	11.25	10.8	11.63	10.94
NT01ZM1316	ZMO1265	Uncharacterized metal-binding protein conserved in archaea	9.59	11.31	10.11	11.83	10.38	10.81	10.59	11.16	10.02	12.24	9.65	12	10.48	10.84
393:1-736			9.8	10.29	11.52	9.58	10.73	9.8	10.36	11.15	9.5	9.56	9.05	9.32	10.24	12.08
NT01ZM1006	ZMO0972	glycosyl transferase, group 2 family protein	12.91	12.14	13.03	13.53	13.16	12.43	11.88	11.15	13.03	13.68	13.14	11.84	11.31	11.05
NT01ZM0619			9.87	9.79	9.86	10.04	9.38	10.46	10.25	11.15	10.21	9.98	9.68	10.64	10.29	10.97
NT01ZM1276	ZMO1227	50S ribosomal protein	12.31	13.25	11.77	14.19	11.64	12.47	11.49	11.15	11.94	14.34	11.67	12.3	11.21	10.15
NT01ZM1145	ZMO1107	transcriptional regulatory protein	12.26	14.36	12.66	13.92	13.06	12.88	11.62	11.14	12.44	13.61	12.65	12.55	11.72	11.25
NT01ZM1423	ZMO1370	carbon-nitrogen hydrolase family protein	10.26	11.03	10.07	10.87	10.12	10.69	10.41	11.14	10.05	10.8	10.15	11.25	10.59	11.06
NT01ZM1610	ZMO1550	ATP phosphoribosyltransferase (ATP-PRTase) (ATP-PRT)	12.27	13.21	13	14.53	14.14	13.68	11.51	11.14	12.41	13.95	13.19	12.47	11.39	10.8
NT01ZM0082	ZMO0086	guanosine-3,5-bis(diphosphate) 3-pyrophosphohydrolase	10.18	9.99	10.73	11.25	10.94	10.8	10.79	11.14	10.4	10.88	10.42	10.85	10.8	10.77
NT01ZM1180	ZMO1140	acetolactate synthase, small subunit	13.01	11.96	12.77	13.16	13.46	12.97	12.59	11.13	12.44	12.66	13.3	12.68	12.08	11.62
NT01ZM0890	ZMO0863	deoxycytidine triphosphate deaminase	11.8	12.31	11.91	12.78	10.07	10.72	10.8	11.13	12.31	12.58	10.69	10.65	10.31	11.39
NT01ZM1291	ZMO1241	hypothetical protein	9.58	12.4	10.09	13.08	10.57	12	10.87	11.13	9.9	13.49	10.41	12.37	11.12	11.38
NT01ZM0468			12.51	11.43	12.56	12.52	12.84	12.41	11.81	11.13	12.24	12.75	12.7	12.41	12.3	11.26
NT01ZM1951	ZMO1859	RpfN	11.35	10.85			13.16	13.33	13.32	11.13	11.14	13.74	13.72	13.62	13.2	11.15
NT01ZM1111	ZMO1071	MiaB-like tRNA modifying enzyme	11.16	10.57	11.58	11.03	11.94	10.97	11.11	11.13	11.21	11.42	11.63	10.49	10.85	11.09
NT01ZM1909	ZMO1822	probable ferrisiderophore receptor protein, TonB dependent	8.84	10.79	9.36	10.99	9.44	10.22	10.87	11.13	9.45	10.57	9.31	10.22	10.67	11.03
NT01ZM0081	ZMO0085	methyl-accepting chemotaxis protein McpJ	11.5	11.95	11.48	10.57	11.16	10.16	12.53	11.13	10.91	10.92	11.11	9.81	11.78	10.28
NT01ZM0582	ZMO0565	ATP-dependent helicase HrpB	10.03	10.19	10.59	10.28	9.91	10.1	10.44	11.12	11.02	10.4	10.43	10.17	10.35	11.75
NT01ZM1721	ZMO1646	transcription-repair coupling factor	9.31	10.15	9.67	10.49	9.73	10.27	10.23	11.12	9.78	10.3	9.51	10.39	10.18	11.48
NT01ZM0654	ZMO0637	FliI protein	11.55	10.57	11.59	10.37	11.6	10.77	11.77	11.12	11.75	10.63	11.46	10.48	11.27	11.32
NT01ZM1820	ZMO1741	GTP-binding protein LepA	12.9	11.83	13.16	12.97	13.3	12.17	11.65	11.12	12.87	12.31	13.08	11.69	11.4	11.14
NT01ZM1604	ZMO1544	cobaltochelatase, CobS subunit	10.43	10.49	10.36	11.59	11.14	11.3	10.71	11.12	9.9	11.87	10.41	11.51	10.89	11.06
NT01ZM1844	ZMO1761	conserved hypothetical protein TIGR00096	9.68	10.34	10.74	10.55	10.94	10.68	10.53	11.12	10.29	10.16	10.27	10.34	10.78	11.04
NT01ZM0840	ZMO0819	UDP-glucose dehydrogenase	11.6	11.09	11.58	11.9	11.61	11.21	11.55	11.12	11.28	11.49	11.35	11.02	11.34	10.85
NT01ZM1131	ZMO1092	methionyl-tRNA synthetase	11.95	10.19	11.95	10.72	11.79	11.1	11.28	11.12	11.99	11	11.77	10.9	10.79	10.84
NT01ZM1077			11.88	10.31	12.23	9.94	11.33	10.1	11.29	11.12	12.03	9.87	11.57	9.78	10.76	10.83
NT01ZM1257	ZMO1209	potassium uptake protein Kup	12.98	11.78	12.68	11.23	13.03	13.08	12.17	11.12	13.1	11.69	13.51	13.86	11.97	10.63
NT01ZM0017	ZMO0017	rRNA methyltransferase RsmB	11.75	10.66	11.82	10.3	12.17	11.09	12	11.12	11.21	9.75	11.89	10.86	10.89	10.46
NT01ZM1008	ZMO0974	YdjC-like family protein	11.93	12.74	11.8	12.24	11.37	11.27	11.27	11.12	11.95	11.81	11.38	11.37	10.77	10.39
940:1-519			10.85	13.64	12.14	14.94	12.85	12.9	12.01	11.11	11.76	14.64	12.08	12.9	11.55	11.64
NT01ZM1660	ZMO1592	alanine racemase	12	10.78	12.76	10.84	13.25	11.73	11.53	11.11	12.41	10.47	12.89	10.92	11.56	11.57
NT01ZM1384	ZMO1329	DUF15 protein	12.31	10.41	11.91	10.62	11.66	10.66	11.3	11.11	12.01	10.37	11.87	10.11	11	11.42
NT01ZM1451	ZMO1394	probable membrane protein YPO3439 , putative	12.09	10.79	11.6	11.65	11.42	11.27	11.71	11.11	12.14	12.13	12.17	11.5	11.93	11.26
NT01ZM0430	ZMO0424	ABC transporter, ATP-binding protein	10.93	10.76	11.39	12.09	11.55	11.73	12	11.11	10.99	12.96	11.29	12.38	11.75	11.23
NT01ZM0883	ZMO0856	exodeoxyribonuclease VII, small subunit	12.2	12.12	12.65	13.33	13.15	12.83	11.34	11.11	12.27	12.8	12.85	12.35	11.36	10.94
NT01ZM0204	ZMO0198	peptide chain release factor 2	12.03	11.63	12.14	11.79	11.88	11.4	11.13	11.11	12	11.5	11.99	11.38	10.89	10.76
NT01ZM0864	ZMO0840	tetratricopeptide repeat protein	9.95	9.71	9.81	10.02	9.84	10.45	10.28	11.11	9.88	10.5	9.82	10.56	10.73	10.56
366:1-181			12.91	14.26	13.52	15	12.94	12.69	11.61	11.11	14.11	13.7	13.06	12.64	11.06	10.48
NT01ZM1133	ZMO1094	lipoate-protein ligase B, putative	12.37	10.55	12.43	9.94	11.37	11.08	11.88	11.1	12.67	10.17	12.26	11.23	11.31	11.21
428:1-145			11.94	10.68	11.63	10.73	10.22	10.54	11.57	11.1	11.81	10.84	10.49	10.76	11.09	11.06
NT01ZM1622	ZMO1562	(Di)nucleoside polyphosphate hydrolase ((Di)nucleosidepentaphosphate pyrophosphatase) (Ap5A pyrophosphatase) (InvA prote	12.14	11.9	12.11	12.7	10.85	11.59	12.05	11.1	12.35	13.09	11.15	12.44	12.32	10.97
NT01ZM1510	ZMO1451	purine nucleoside permease, putative	12.53	11.24	12.06	11.57	10.88	11.12	11.43	11.1	12.6	12.7	11.58	11.35	10.99	10.92
NT01ZM0097	ZMO0103	beta-lactamase	11.04	10.84	10.57	11.64	11.19	11.59	11.11	11.1	10.02	11.1	10.43	11.45	10.69	10.79
66:1-372			10.51	11.52	10.44	11.13	10.32	10.17	10.34	11.09	10.95	10.82	10.49	9.97	10.35	11.42
NT01ZM0575	ZMO0559	ATP-dependent proteinase chain BMEI1078	11.19	10.84	11.06	11.62	10.68	10.69	11.17	11.09	11.38	11.57	10.99	10.96	10.86	11.23
NT01ZM0926	ZMO0899	NH(3)-dependent NAD+ synthetase	11.51	10.81	11.93	13.48	12.12	11.86	11.15	11.09	11.56	13.56	11.61	12.03	11.12	10.73
1027:1-823			11.29	12.25	12.09	11.5	11.15	11.08	11	11.08	12.53	11	12.14	11.03	11.28	11.12
NT01ZM0661	ZMO0643	flagellar switch protein, putative	12.4	10.66	11.7	10.09	11.54	10.75	11.2	11.08	11.87	10.48	11.63	10.69	11.02	10.96
NT01ZM1984	ZMO1884	Uncharacterized BCR, COG1636 family	10.82	11.12	10.78	10	11.03	10.55	11.14	11.08	10.43	9.77	10.53	10.2	10.58	10.93
NT01ZM1079	ZMO1040	TonB-dependent receptor, putative	9.6	11.47	9.77	11.92	10.03	10.62	10.58	11.08	9.81	11.27	9.49	10.03	10.49	10.89
NT01ZM1706	ZMO1633	conserved hypothetical protein	11.43	11.04	10.74	9.87	9.73	10.16	10.24	11.07	11.3	9.76	10.61	9.99	10.67	11.4
NT01ZM1457	ZMO1400	YghO protein	11.27	11.54	11.4	11.87	11.06	10.83	10.82	11.07	11.53	11.71	11.18	10.75	10.81	11.29
NT01ZM0672	ZMO0655	adenosine deaminase	13.15	11.65	12.28	12.51	11.18	10.98	11.93	11.07	12.6	12.56	11.98	11.09	11.32	11.2
NT01ZM1870	ZMO1786	hypothetical protein	11.01	14.13	10.83	13.33	10.34	12.24	11.04	11.07	11.16	13.35	10.46	12.64	12.07	11.2
NT01ZM1625	ZMO1564	transporter, putative	10.29	11.83	10.68	10.81	9.59	10.14	10.21	11.07	10.75	10.5	9.98	9.71	10.09	11.18
NT01ZM0634	ZMO0616	motility protein A	10.99	10.93	11.46	11.07	11.65	11.2	11.53	11.07	11.34	11.07	11.73	11.57	11.9	11.12
NT01ZM0817	ZMO0795	possible outer membrane receptor for iron transport	9.05	9.77	9.43	9.63	9.39	9.72	10.62	11.07	9.79	9.54	9.4	9.36	10.72	11.11
NT01ZM0033	ZMO0033	Hypothetical UPF0260 protein	9.88	10.11	9.63	9.59	9.19	9.58	10.1	11.07	9.86	9.59	9.28	9.44	9.56	10.2
NT01ZM0907	ZMO0881	hypothetical protein	10.82	9.92	10.51	9.58	10.06	10.2	10.96	11.06	10.99	9.81	10.67	10.12	11.37	11.99
NT01ZM1491			9.38	10.04	9.71	9.58	9.75	9.83	9.79	11.06	9.96	9.58	10.34	9.39	9.58	11.96
NT01ZM1600	ZMO1541	ferrous iron transport protein B	10.57	10.33	10.3	10.44	10.81	12.3	11.05	11.06	10.04	10.59	10.69	13.19	11.93	11.34
NT01ZM0866	ZMO0842	Deoxyguanosinetriphosphate triphosphohydrolase-like protein	9.96	9.98	10.18	10.62	10.49	10.72	10.72	11.06	9.99	10.94	10.11	10.8	11.02	11.07
NT01ZM1328	ZMO1277	Uncharacterized BCR, YceG family COG1559	11.52	10.61	11.41	10.59	11.1	10.93	11.23	11.06	11.67	11.33	11.52	11.36	11.32	10.9
757:1-982			9.6	10.66	9.15	9.76	9.37	9.9	10.25	11.06	9.69	9.65	9.24	9.82	10.32	10.74
NT01ZM1430	ZMO1375	ribonuclease III	11.8	10.93	11.53	11.59	11.82	11.69	11.27	11.05	11.62	11.74	11.55	11.24	11.25	11.35
NT01ZM0521	ZMO0512	dihydrolipoamide dehydrogenase	11.87	10.96	12.03	11.73	12.43	11.99	11.77	11.05	11.79	11.72	12.39	11.98	12	11.06
NT01ZM1377	ZMO1322	two-component system response regulator	12.46	10.87	12.55	11.5	12.91	12.03	11.61	11.05	12.42	11.44	12.94	11.91	11.49	10.73
NT01ZM1318	ZMO1268	hypothetical protein	11.08	11.49	10.24	11.57	10.53	10.57	11.4	11.05	10.25	11.67	10.29	10.4	11.38	10.29
NT01ZM0902	ZMO0875	4-hydroxy-3-methylbut-2-enyl diphosphate reductase	12.84	12.38	12.69	12.83	12.88	12.12	11.75	11.04	12.28	11.47	12.33	11.24	11.46	11.4
NT01ZM1215	ZMO1173	Family of unknown function (DUF490) family	10.64	10.05	10.43	10.09	9.76	10	10.4	11.04	10.82	10.09	10.32	10.32	10.38	11.39
NT01ZM0774	ZMO0751	Mov34/MPN/PAD-1 family family	10.02	10.25	11.12	10.69	10.97	10.79	10.94	11.04	11.25	11.24	11.01	10.88	11.09	11.15
NT01ZM1574	ZMO1511	conserved hypothetical protein	11.9	12.89	12.11	12.43	12.19	11.23	11.48	11.03	11.57	11.31	12.05	10.25	11.51	11.86
NT01ZM0377	ZMO0373	hypothetical protein	10.14	10.22	9.59	9.71	9.75	10.64	10.57	11.03	10	10.85	10.37	10.99	10.76	11.32
NT01ZM0156	ZMO0160	Thioesterase superfamily:4-hydroxybenzoyl-CoA thioesterase	12.15	10.95	11.64	11.26	11.79	12.13	11.27	11.03	11.79	11.98	11.73	12.29	11.28	11.2
NT01ZM0991	ZMO0957	ubiquinol-cytochrome c reductase cytochrome b subunit	11.96	10.47	11.94	10.38	12.34	11.74	12.03	11.03	12.04	10.89	12.46	11.65	12.21	11.19
NT01ZM0306	ZMO0298	NADH dehydogenase	10.59	11.04	10.56	12.13	11.25	12.54	11.49	11.03	10.42	12.66	11.26	13.03	12.4	11.1
NT01ZM1350	ZMO1298	ferric enterobactin receptor	9.37	11.01	9.38	10.91	9.83	10.63	10.43	11.03	9.59	10.79	9.77	10.26	10.51	11.08
NT01ZM0735	ZMO0715	aspartyl-tRNA synthetase	13.02	11.96	13.15	12.72	13.43	12.31	11.57	11.03	12.6	12.5	13.51	12.15	11.37	11.03
NT01ZM0652	ZMO0635	flagellar motor switch protein FliG	11.53	10.38	10.87	11.31	10.95	10.73	12.19	11.03	11.41	12.31	10.69	11	11.34	10.34
NT01ZM0591	ZMO0573	Glutaredoxin, GrxB family	11.05	10.25	11.08	9.88	9.61	10.03	10.66	11.02	11.59	10.06	10.71	9.97	10.54	11.46
1033:1-79			10.55	10.93	11.3	10.51	10.35	9.89	10.28	11.02	11.62	10.63	10.6	9.73	10.34	11.46
NT01ZM1530	ZMO1470	Transglycosylase-like domain family	11.12	11.16	10.31	11.08	10.62	10.58	11.52	11.02	10.62	11.22	10.52	9.94	11.04	11.38
NT01ZM1116	ZMO1077	16S rRNA processing protein RimM	12.42	12.67	12.57	12.24	12.64	12.06	11.32	11.02	12.3	12.18	12.64	11.77	10.77	11.28
NT01ZM0444	ZMO0438	hypothetical protein	11.1	10.98	11.39	10.77	11.21	10.99	10.7	11.02	11.44	10.23	11.03	10.44	10.75	11.22
NT01ZM1326	ZMO1275	threonine dehydratase	12	11.72	12.38	11.65	13.14	12.15	11.81	11.02	11.9	11.38	12.78	11.63	12.04	11.19
NT01ZM1370	ZMO1316	membrane protein, putative	11.64	10.44	11.57	10.38	10.93	10.59	10.92	11.02	11.82	10.39	11.46	10.38	10.93	11.16
NT01ZM0851	ZMO0827	UDP-N-acetylmuramoylalanyl-D-glutamyl-2, 6-diaminopimelate-D-alanyl-D-alanyl ligase	12.45	10.64	12.42	12.02	11.91	11.34	11.62	11.02	12.56	12.19	12.29	11.61	11.34	10.97
NT01ZM1124	ZMO1085	Cellulose synthase operon protein C precursor, putative	10.43	10.11	10.02	10.66	9.66	10.03	10.54	11.02	10.35	11.27	9.66	10.16	10.62	10.93
1071:1-115			11.5	14.48	11.6	13.25	11.05	11.41	10.54	11.01	12.26	13.19	12.5	11.44	10.87	11.32
NT01ZM1090	ZMO1050	phosphate ABC transporter, ATP-binding protein	10.46	9.83	10.61	10.32	10.4	10.51	10.65	11.01	10.79	11.23	10.39	10.89	10.77	11.21
716:1-79			10.3	11.88	10.87	12.43	10.62	10.98	10.5	11.01	11.37	11.91	11.1	11	10.63	11.07
NT01ZM0172			9.54	10.65	10.2	10.49	10.14	10.14	10.74	11.01	10.17	10.44	9.75	10.49	10.91	11.02
NT01ZM1838	ZMO1755	thymidylate synthase	12.3	13.59	11.2	10.25	10.82	10.9	11.18	11.01	11.24	10.55	11.03	11.02	11.02	10.99
NT01ZM1733	ZMO1657	conserved hypothetical protein	11.3	10.93	11.53	11.95	12.02	11.64	11.22	11.01	10.85	11.3	11.26	11.67	11.54	10.84
NT01ZM1531	ZMO1471	GTP-binding protein TypA	13.31	13.44	13.69	12.92	13.96	12.79	11.85	11.01	12.96	11.52	13.88	11.85	11.18	10.76
NT01ZM1490	ZMO1432	putative membrane protein	13.26	11.76	12.53	13.54	13.05	13.07	11.85	11.01	12.63	14.06	13.23	12.63	11.69	10.67
814:1-1816			10.45	11.83	11.35	11.3	11.86	11.4	10.6	11	11.89	11.8	12.36	11.61	10.91	11.81
NT01ZM1400	ZMO1346	membrane protein	12.08	11.65	12.24	10.44	12.65	11.81	11.31	11	11.81	10.32	12.39	11.58	11.38	11.28
NT01ZM0815	ZMO0792	dihydroorotase	11.77	10.86	12.04	11.42	12.13	11.54	11.04	11	11.79	11.3	11.99	11.71	10.95	11.1
NT01ZM1396	ZMO1341	conserved hypothetical protein	9.98	11.49	9.87	10.61	10.89	11.21	11.12	11	10.07	11.02	10.63	11.65	11.39	11.09
NT01ZM0569	ZMO0553	ribosome-binding factor A	11.5	10.02	11.72	10.29	10.18	10.52	11.07	11	12.17	10.88	10.87	10.84	10.4	11.06
NT01ZM1166	ZMO1126	ntrC	11.37	10.51	11.22	9.81	10.64	10.35	11.06	11	11.62	9.87	10.83	10.17	10.96	11.06
NT01ZM1172	ZMO1132	lipoic acid synthetase	11.93	10.68	11.76	9.66	11.92	11	11.7	11	11.28	9.38	11.57	10.83	11.78	11.05
NT01ZM0731	ZMO0711	conserved hypothetical protein	10.98	10.83	11.42	10.82	11.21	10.73	11.01	11	10.9	10.65	11.08	10.22	11.01	10.89
NT01ZM0368	ZMO0363	queuine tRNA-ribosyltransferase	11.72	11.4	11.8	11.64	12.17	11.94	11.23	10.99	11.62	11.91	12.08	12.04	11.44	11.55
NT01ZM0186	ZMO0182	adenosylhomocysteinase	11.48	11.71	11.7	11.12	11.55	11.15	10.69	10.99	11.25	10.64	11.56	11.69	10.78	11.25
NT01ZM0899	ZMO0872	squalene-hopene cyclase	10.71	10.4	10.96	9.98	10.61	10.5	10.47	10.99	10.99	10.01	10.95	10.49	10.24	11.04
NT01ZM1374	ZMO1319	conserved hypothetical protein	10.56	11.11	10.49	10.49	10.23	10.42	10.88	10.99	10.98	10.74	10.27	10.39	10.99	10.97
NT01ZM0350	ZMO0344	TldD protein, suppresses inhibitory activity of CsrA	10.99	10.58	11.43	10.82	11.76	11.4	10.92	10.99	11.03	10.33	11.28	11.17	11.22	10.95
NT01ZM0100	ZMO0105	3-isopropylmalate dehydratase, large subunit	11.64	11.87	11.61	12.46	11.75	11.69	11.3	10.99	11	12.12	11.79	11.75	10.8	10.43
NT01ZM1354	ZMO1301	hypothetical protein	11.02	10.77	11.14	9.35	11.65	11.9	11.02	10.98	11.28	10.03	11.96	12.41	11.15	11.6
NT01ZM1822	ZMO1743	serine/threonine protein phosphatase	10.05	9.98	11.08	10.18	10.81	10.04	10.69	10.98	10.53	10.02	10.21	9.69	10.66	11.21
NT01ZM0448	ZMO0442	HAD-superfamily hydrolase	9.75	11.49	10.33	13.01	10.63	12.05	10.55	10.98	10.53	12.85	10.4	13.3	11.13	10.98
NT01ZM0790	ZMO0767	hypothetical protein	12.1	10.7	12.59	11.56	10.16	10.18	11	10.98	12.12	10.72	10.09	9.65	10.93	10.97
NT01ZM1154	ZMO1115	undecaprenol kinase, putative	12	10.54	10.85	10.39	10.65	10.33	11.15	10.98	11.7	10.18	11.65	10.51	11.01	10.93
NT01ZM0329	ZMO0323	isoleucyl-tRNA synthetase	12.01	10.82	12.04	11.59	11.85	11.25	11.07	10.97	12.06	11.73	12.12	11.68	10.87	11.08
NT01ZM1739	ZMO1663	iojap-related protein	10.88	11.07	11.65	10.31	11.68	10.94	10.89	10.97	11.47	9.7	11.44	10.42	10.95	11.07
NT01ZM1741	ZMO1665	M23 peptidase domain protein protein	10.74	10.55	11.12	10.44	10.81	10.49	10.91	10.97	11.01	10.03	10.78	10.31	10.84	11
NT01ZM0225	ZMO0219	ATP-dependent helicase	9.97	9.95	10.64	10.16	10.64	10.37	10.51	10.97	10.48	10.5	10.33	10.82	10.9	10.96
NT01ZM0095	ZMO0101	progesterone 5-beta-reductase	8.8	9.25	9.02	9.65	8.88	9.49	9.58	10.97	9.16	9.57	8.74	9.53	9.22	10.23
1052:1-175			10.05	10.6	10.26	9.35	10.8	11.31	9.9	10.96	11.28	9.43	12.48	11.38	9.75	11.08
NT01ZM1703	ZMO1630	conserved hypothetical protein	9.69	10.27	10.15	11.01	10.72	11.32	10.99	10.96	10.13	11.5	10.31	11.62	11.35	11.05
NT01ZM1392	ZMO1337	DUF209:Cupin domain	8.9	10.88	8.75	10.87	8.77	10.22	10.22	10.95	9.1	11.68	8.87	10.7	10.29	11.22
NT01ZM0469	ZMO0460	prolyl-tRNA synthetase	12.55	11.85	12.62	12.46	12.98	12.46	11.52	10.95	12.21	12.08	12.75	12.23	11.68	11.01
NT01ZM0826	ZMO0805	NlpC/P60 family domain protein	10.31	10.5	10.92	11.29	10.78	11.29	10.78	10.95	10.58	11.48	10.18	11.53	10.86	11.01
NT01ZM0434	ZMO0428	mrp protein homolog	9.62	9.8	10.06	9.98	10.86	10.94	10.42	10.95	10.01	9.93	10.42	11.7	10.93	11
NT01ZM0238	ZMO0230	metal chelate transport ATP-binding protein BMEI0660	10.7	10.46	10.92	10.01	10.06	10.01	10.53	10.95	11.21	9.97	10.34	9.55	10.39	10.95
NT01ZM1438	ZMO1384	GTP-binding protein Era	12.21	10.83	12.07	10.77	12.21	11.22	11.23	10.95	11.77	10.37	12.01	10.96	11.55	10.85
NT01ZM0066	ZMO0069	putative tail tube protein FII (bacteriophage P2)	9.39	9.47	9.21	9.38	8.74	9.34	10.83	10.95	9.32	9.36	8.7	9.36	10.03	10.05
NT01ZM1992	ZMO1891	Threonine synthase	12.01	11.51	12.24	12.92	12.99	12.69	11.33	10.95	11.4	12.41	12.42	12.61	10.43	9.9
NT01ZM1782	ZMO1704	putative Lon family ATP-dependent protease	9.7	10.81	9.49	11.29	9.89	10.4	10.44	10.94	9.55	11.23	9.94	10.67	10.73	11.53
NT01ZM1850	ZMO1768	diaminopimelate decarboxylase	11.43	10.69	11.94	11.16	12.03	11.29	11.17	10.94	11.84	11.18	12.17	11.37	11.16	11.15
NT01ZM0891	ZMO0864	cytidine deaminase	11.88	11.1	11.62	11.12	11.2	11.2	11.15	10.94	12.22	11.05	11.64	11.07	10.94	11.09
NT01ZM0544	ZMO0531	rplF	13.42	12.74	13.6	14.11	13.86	13.22	11.82	10.94	12.86	13.06	13.71	12.71	11.46	10.94
NT01ZM0413	ZMO0406	Abc2a	11.75	11.56	11.55	11.8	11.96	11.94	11.23	10.94	11.67	11.86	12.02	11.61	11.42	10.8
731:1-2021			11.5	11.4	11.57	12.64	11.28	11.47	11.06	10.94	11.63	13.06	11.24	12.11	11.09	10.69
NT01ZM1605	ZMO1545	DnaJ-related protein	10.32	10.94	10.28	11.99	10.97	11.34	10.54	10.94	9.92	11.83	10.35	11.39	10.59	10.69
NT01ZM1910	ZMO1823	nitrogenase iron protein	8.57	9.84	8.62	9.85	8.86	9.75	10.15	10.93	8.36	9.5	8.73	9.58	10.18	11.13
NT01ZM1940	ZMO1854	transcriptional regulator, GntR family	9.46	13.13	9.95	10.67	10.12	10.42	10.53	10.93	9.71	11.03	9.43	10.13	10.62	10.93
NT01ZM0360	ZMO0354	DNA mismatch repair protein mutL	10.06	10.31	10.23	11.08	10.51	10.47	10.71	10.93	10.14	10.93	10.13	10.36	10.68	10.89
NT01ZM1828	ZMO1748	transcription regulator, arsR family BMEI0558	11.38	10.82	11.65	11.34	12.35	10.97	10.85	10.93	10.78	10.61	11.87	10.4	10.66	10.85
228:1-426			11.43	11.29	12.1	11.9	12.33	12.27	11.27	10.93	11.43	10.82	11.74	11.93	11.58	10.64
NT01ZM1925	ZMO1837	modD protein	8.83	10.82	9.31	9.96	9.22	9.86	10.76	10.92	9.38	9.8	9.3	9.7	10.66	11.36
NT01ZM0335	ZMO0329	Inositol-1-monophosphatase (IMPase) (Inositol-1-phosphatase) (I-1-Pase)	12.1	11.05	11.75	10.82	11.89	10.97	10.61	10.92	11.69	10.21	11.89	10.79	10.5	11.1
NT01ZM1416	ZMO1364	oxygen-independent coproporphyrinogen III oxidase	11.49	10.21	10.66	10.65	10.52	10.29	11.11	10.91	10.37	10.53	10.37	9.96	11.21	11.2
NT01ZM0359	ZMO0353	MW0227, putative	10.46	11.2	10.69	11.84	11.03	10.87	11.06	10.91	10.58	11.53	10.67	10.76	11	11.02
NT01ZM0065	ZMO0068	conserved hypothetical protein	9.3	10.41	9.86	11.19	9.69	10.53	10.83	10.91	9.49	11.01	9.4	11.29	10.56	10.23
NT01ZM1308	ZMO1258	heme exporter protein C	11.8	10.44	11.28	10.48	11.34	11.09	11.88	10.9	11.35	10.48	11.41	10.64	11.51	11.25
NT01ZM1641	ZMO1579	alpha/beta hydrolase superfamily protein	9.83	13.25	9.34	10.33	9.37	10.29	10.46	10.9	9.4	11.05	9.16	10.56	10.54	11.05
NT01ZM1886	ZMO1800	phenazine biosynthesis protein, PhzF family	10.15	11.04	10.73	10.9	11.8	11.11	10.98	10.9	9.85	10.74	10.6	11.14	11.29	10.99
NT01ZM1784	ZMO1707	orotate phosphoribosyltransferase	12.7	11.5	12.6	12.24	12.67	12.28	11.24	10.9	12.37	11.72	12.28	12.17	11.19	10.84
NT01ZM1082	ZMO1042	Domain of unknown function (DUF477) family	10.96	11.31	11.05	10.7	11.6	10.97	11.03	10.9	10.78	11.01	11.31	10.7	11.15	10.69
NT01ZM0006	ZMO0006	siroheme synthase	9.93	10.04	12.48	10.41	12.21	10.88	10.9	10.9	9.91	10.27	10.18	10.7	10.45	10.39
NT01ZM0052	ZMO0055	DUF81	8.9	10.1	12.04	9.9	12.23	10.72	10.7	10.9	9.13	9.63	9.05	10.68	10.54	10.18
NT01ZM1693	ZMO1621	hypothetical protein	10.01	11.56	10.55	10.14	10.82	10.59	11.26	10.89	10.71	9.69	11.16	10.6	11.81	11.21
NT01ZM0334	ZMO0328	translation elongation factor P	12.24	11.81	11.96	12.6	12.09	12.05	11.01	10.89	12.11	11.92	12.24	12.05	11.13	11.11
NT01ZM0520	ZMO0511	acyl-CoA thioester-like hydrolase	11.29	10.74	11.48	11.88	12.01	11.96	11.33	10.89	11.12	11.88	11.79	12.02	11.76	11.01
NT01ZM1314	ZMO1264	mandelate racemase/muconate lactonizing enzyme family protein, putative	9.1	10.12	9.8	9.84	10.02	9.88	10.2	10.89	9.4	10.13	9.17	10.1	10.15	11.01
NT01ZM1164	ZMO1124	NtrX	10.75	12.32	10.95	11.36	11.12	10.98	10.99	10.89	10.46	10.9	10.97	10.88	11.24	10.96
NT01ZM1728	ZMO1652	enoyl-(acyl-carrier-protein) reductase II	12.43	11.71	12.78	12.57	13.4	12.68	11.5	10.89	12.08	11.57	12.96	12.07	11.41	10.91
NT01ZM0321	ZMO0314	cardiolipin synthase	10.57	10.51	10.3	10.94	10.61	10.74	10.68	10.89	10.41	11.47	10.41	10.72	11.08	10.9
NT01ZM0896	ZMO0869	phytoene synthase, putative	11.46	10.17	11.42	11.23	11.7	11.43	11.32	10.89	11.35	11.9	11.46	11.99	11.19	10.62
NT01ZM0110	ZMO0115	4-amino-4-deoxychorismate lyase, putative	10.45	9.91	10.17	10.15	10.21	10.5	10.93	10.89	10.5	10.29	10.24	10.82	10.92	10.58
NT01ZM2062	ZMO1957	glycosyl transferase, putative	10.49	9.7	10.71	10.27	10.68	10.1	10.64	10.89	10.44	9.94	10.45	9.85	10.18	10.14
486:1-96			10.19	10.07	10.08	9.84	10	10.14	10.92	10.88	10.07	9.42	9.77	9.91	10.87	11.57
NT01ZM0927	ZMO0900	glutamyl-tRNA synthetase	10.67	10.59	10.7	11.92	10.91	10.59	10.74	10.88	10.45	11.89	10.79	10.98	10.69	11.33
221:1-78			12.64	10.24	12.37	10.04	11.83	11	11.28	10.88	11.98	9.97	11.97	11.21	11.65	11.01
NT01ZM0433	ZMO0427	aminotransferase, class-V	10.94	10.5	11.27	11.2	11.71	11.65	11	10.88	10.81	11.58	11.38	12.03	11.19	10.9
NT01ZM0375	ZMO0371	aspartate racemase	9.83	11.05	9.22	10.31	8.94	9.81	10.19	10.88	9.59	10.51	9.5	10.23	10.2	10.77
NT01ZM1464	ZMO1407	aspartate-semialdehyde dehydrogenase	12.24	12.85	11.68	12.73	12.28	12.35	11.23	10.88	11.13	11.85	11.98	12.23	10.98	10.13
NT01ZM1849	ZMO1767	UTP-glucose-1-phosphate uridylyltransferase	10.96	12.97	11.83	12.95	11.64	11.29	11.54	10.87	12.14	12.98	11.59	11.52	11.3	11.32
1022:1-94			9.84	9.81	9.34	10.46	9.15	11.05	10.62	10.87	9.9	10.3	9.63	10.82	11.74	11.32
NT01ZM0769	ZMO0746	ASPARTYL-TRNA SYNTHETASE	11.16	12.18	10.93	11.47	11.4	11.3	10.95	10.87	11	11.1	11.1	10.51	11.08	11.11
NT01ZM1266	ZMO1217	hypothetical protein	10.02	13.46	10.42	13.66	9.77	11.53	10.51	10.87	10.23	12.21	9.95	11.7	10.89	10.69
NT01ZM0078	ZMO0082	chemotaxis methyltransferase	10.56	9.78	10.57	9.83	10.65	10.06	11.13	10.87	10.62	9.96	10.36	9.97	10.22	10.66
NT01ZM0084	ZMO0088	hypothetical protein	10.02	9.7	9.48	9.28	9.02	9.61	9.89	10.87	9.69	9.53	9.22	9.41	9.74	10.35
NT01ZM1746	ZMO1670	hypothetical protein	11.01	10.54	11.27	9.9	11.05	10.44	10.79	10.86	11.47	9.92	11.23	10.32	10.74	11.61
NT01ZM0305	ZMO0297	TlyC	12.36	11.21	12.45	10.29	12.39	11.38	11.32	10.86	12.54	9.93	12.73	11.11	11.21	11.13
NT01ZM1478	ZMO1419	4-hydroxybenzoate polyprenyl transferase	9.94	10.48	9.97	10.61	10.05	10.5	10.73	10.86	10.23	10.68	10.06	10.73	11.03	11.13
NT01ZM0330	ZMO0324	signal peptidase II	12.09	10.78	12.33	10.73	12.35	11.32	11.31	10.86	12.44	10.34	12.63	11.13	11.14	11.1
NT01ZM0601	ZMO0583	acetyl-CoA carboxylase, carboxyl transferase, beta subunit	12.46	11.09	13.04	11.94	13.63	12.43	11.48	10.86	12.35	11.17	13.22	12.03	11.64	10.99
NT01ZM0941	ZMO0912	Bacterial protein of unknown function (DUF885) superfamily	11.48	10.7	11.09	10.49	9.64	10.08	10.99	10.86	11.19	10.24	10.07	10.05	10.63	10.97
NT01ZM1209	ZMO1167	hydrolase CocE/NonD family protein subfamily, putative	10.93	10.95	10.97	11.8	11.29	11.15	11.33	10.86	10.47	11.54	10.39	11.23	11.24	10.67
NT01ZM0111	ZMO0116	conserved protein (RRF2 family protein)	10.61	11.15	10.34	11.08	10.42	11.09	11.29	10.86	10.5	10.39	11.17	11.04	11.17	10.56
754:1-203			9.89	10.68	9.82	9.95	10.53	10.51	9.55	10.85	11.06	10.08	12.34	10.87	9.69	11.15
NT01ZM1268	ZMO1219	sec-independent protein translocase	12.14	12.25	12.16	11.26	12.96	12.31	11.44	10.85	11.69	10.62	12.64	11.78	11.51	10.99
NT01ZM1843	ZMO1760	Receptor family ligand binding region family	11.32	11.16	11.59	11.46	11.45	10.89	10.56	10.85	11.13	10.89	11.07	10.55	10.62	10.96
NT01ZM0027	ZMO0027	bifunctional purine biosynthesis protein PurH	12.06	12.3	12.39	13.01	13.35	12.97	11.45	10.85	11.76	12.35	12.98	13.22	10.93	9.78
NT01ZM1471	ZMO1413	ribosomal-protein-alanine acetyltransferase	11.04	10.2	11.25	9.71	11.26	10.32	10.92	10.84	11.44	9.46	11.25	10.18	11.04	11.34
NT01ZM1818			12.77	11.78	12.15	11.45	12.22	11.98	11.53	10.84	12.19	12.38	12.42	12.07	11.37	10.7
NT01ZM1466	ZMO1409	putative inositol monophosphatase	10.27	11.51	10.76	12.33	11.28	11.94	10.7	10.84	10.31	11.71	10.56	12	11.1	10.67
NT01ZM0518	ZMO0509	conserved hypothetical protein	10.46	10.75	10.65	10.8	11.41	11.33	10.65	10.83	10.58	11.35	11.03	12.02	11	11.06
NT01ZM1736	ZMO1660	hypothetical protein	10.92	10.81	11.62	11.63	12.13	11.71	11.07	10.83	11.15	10.75	11.71	11.2	11.55	10.93
NT01ZM0894	ZMO0867	HpnA	13.43	11.36	13.05	10.95	12.77	11.98	11.53	10.83	13.11	10.17	12.81	11.49	11.43	10.68
NT01ZM1781	ZMO1703	2-octaprenyl-6-methoxyphenol hydroxylase	9.49	10.85	10.15	12.73	10.8	11.89	10.51	10.82	9.71	12.37	10.06	11.78	10.7	11.09
NT01ZM1249	ZMO1203	tRNA/rRNA methyltransferase	11.98	10.72	11.6	9.97	11.43	10.89	11.69	10.82	11.88	10.26	11.69	10.86	11.12	11.08
NT01ZM0814	ZMO0791	aspartate carbamoyltransferase	12.75	11.2	13.5	11.71	13.88	12.55	11.48	10.82	13.03	11.22	13.52	11.86	11.13	11.07
NT01ZM0406	ZMO0400	hypothetical protein	10.63	9.85	9.27	9.79	9.24	9.77	10.39	10.82	9.49	9.77	9.7	9.47	11.03	10.95
NT01ZM1128	ZMO1089	beta-lactamase	10.91	11.41	11.39	11.86	11.61	11.47	11.02	10.82	10.95	11.43	11.27	11.39	11.2	10.9
NT01ZM0506	ZMO0497	phosphoglycolate phosphatase, bacterial	11.37	10.88	10.53	10.5	10.57	10.72	10.93	10.82	10.61	10.64	10.44	10.66	11.01	10.79
NT01ZM1907	ZMO1820	nift protein	11.21	11.45	10.29	10.13	10.96	10.81	10.77	10.82	10.1	10.22	10.53	10.42	10.77	10.41
NT01ZM0242	ZMO0233	conserved hypothetical protein	9.96	11.38	10.03	10.56	10.33	10.64	10.44	10.81	10.22	10.54	10.66	10.65	11.2	11.35
NT01ZM1614	ZMO1554	conserved hypothetical protein TIGR00046	10.78	10.51	11.09	10.7	10.92	10.72	10.77	10.81	11.28	11.31	10.87	10.66	10.8	11.13
NT01ZM0309	ZMO0301	plasmolipin	11.32	10.55	11.49	10.52	10.96	10.66	11.38	10.81	11.67	9.98	11.14	10.03	11.15	11
694:1-1054			9.79	9.71	9.96	9.78	9.25	10.12	10.03	10.81	10.31	10.11	9.91	10.46	10.16	10.82
NT01ZM1403	ZMO1349	hypothetical protein	8.81	11.29	9.1	12.81	9.94	11.79	10.45	10.81	9.03	11.74	9.7	11.55	10.9	10.8
NT01ZM1761	ZMO1685	D-3-phosphoglycerate dehydrogenase	10.48	10.61	10.82	11.74	11.12	11.06	12.2	10.81	10.12	11.99	10.59	11.32	11.91	10.52
145:1-768			10.14	11.6	10.15	10.06	9.7	9.98	10.15	10.8	10.84	10.15	10.09	9.54	10.18	11.23
71:1-1212			9.21	9.89	9.07	9.68	8.99	9.63	9.83	10.8	9.14	9.48	9.03	9.01	9.74	11.23
NT01ZM1016	ZMO0981	ABC transporter, ATP-binding protein	9.96	10.37	9.93	10.03	9.95	10.1	10.33	10.8	10.18	9.8	10.16	9.97	10.4	11.13
NT01ZM0333	ZMO0327	cystathionine-gamma-lyase	10.5	10.54	11.07	11.12	11.64	10.95	10.83	10.8	10.34	11.03	10.71	11.05	11.09	10.94
NT01ZM0460	ZMO0453	GTP-binding protein engA	12.07	12.16	11.87	10.87	11.62	11.03	11.67	10.8	11.94	10.64	11.67	10.7	11.43	10.8
NT01ZM0510	ZMO0501	membrane protein, putative	11.96	11.29	11.76	10.89	10.83	10.96	10.79	10.8	12.59	11.47	11.7	11.24	10.81	10.76
NT01ZM1808	ZMO1729	conserved hypothetical protein	9.9	10.06	9.97	9.68	9.65	9.96	10.44	10.79	9.99	9.66	9.69	9.81	10.52	11.34
NT01ZM0210	ZMO0204	cation efflux family protein, putative	11.44	12.89	10.65	12.8	12.06	11.24	12.44	10.79	11.05	11.73	11.83	11.84	11.61	11.02
NT01ZM0118	ZMO0124	conserved hypothetical protein	10.43	11.39	10.63	11.18	11.16	10.91	10.73	10.79	10.23	10.78	11.06	10.7	10.77	10.88
NT01ZM0680	ZMO0663	DNA repair protein RadC, truncation	10.55	9.8	10.18	9.95	10.12	10.02	10.3	10.79	10.15	9.92	9.99	9.65	10.5	10.88
NT01ZM0187	ZMO0183	ABC transporter ATP-binding protein yjjK BMEI0553	12.37	11.8	12.25	10.78	12.03	11.2	10.87	10.79	11.96	10.22	12.3	10.98	10.96	10.8
NT01ZM0233	ZMO0226	Serine 3-dehydrogenase	11.5	11.15	11.74	12.02	11.82	11.52	11.11	10.79	11.35	12.36	11.25	11.35	11.21	10.7
NT01ZM0223	ZMO0217	hypothetical protein	10.04	11.09	10.25	10.14	10.98	10.52	10.26	10.79	10.04	10.09	10.75	10.01	11.23	10.05
NT01ZM0289	ZMO0280	hypothetical protein	9.65	12.32	9.07	11.77	9.69	11.25	10.45	10.78	9.03	11.29	9.54	10.39	10.7	11.3
NT01ZM1189	ZMO1149	membrane-associated zinc metalloprotease, putative	12.1	10.72	12.31	10.54	12.09	11.14	11.21	10.78	12.29	10.34	12.6	11.1	11.3	11.06
NT01ZM1324	ZMO1273	conserved hypothetical protein	10.42	9.97	10.2	10.45	9.89	9.85	10.44	10.78	10.22	10.54	9.72	9.54	10.3	10.95
NT01ZM0973			9.23	10.34	9.57	9.37	9.43	10.11	9.32	10.78	10.18	9.48	11.23	10.12	9.51	10.91
NT01ZM0675	ZMO0658	carboxypeptidase G2	9.98	10.55	10.33	11.43	10.4	11.03	10.72	10.78	10.59	11.67	10.23	11.46	11.01	10.85
NT01ZM0457	ZMO0450	PQQ enzyme repeat family protein, putative	12.64	11.43	12.68	10.97	12.91	11.7	11.43	10.78	12.17	10.9	12.49	11.16	11.44	10.55
NT01ZM0730	ZMO0710	hypothetical protein	10.61	10.95	10.55	11.39	10.74	10.49	10.68	10.77	10.49	11.27	10.54	10.32	10.79	10.99
NT01ZM0143	ZMO0148	hypothetical protein	10.35	11.52	10.47	12.03	10.61	10.91	10.6	10.77	10.4	11.72	10.55	10.99	10.76	10.76
NT01ZM0585	ZMO0568	hypothetical protein	10.82	10.08	10.55	10.72	10.21	10.3	10.39	10.77	11.15	10.7	10.59	10.44	10.43	10.61
NT01ZM0646	ZMO0629	flagellin	9.63	13.92	9.41	11	9.39	10.66	10.3	10.77	9.52	11.5	9.29	10.45	11.09	10.36
NT01ZM1558	ZMO1498	HIT family protein	12.26	12.25	11.68	12.04	11.6	12.63	11.22	10.76	11.96	12.05	12.58	13.59	11.63	10.98
NT01ZM0315	ZMO0307	KpsC	10.57	9.89	10.65	10.1	10.46	10.31	11.21	10.76	10.48	10.25	9.96	10.11	11	10.85
NT01ZM0833	ZMO0812	recombination protein RecR	11.64	10.47	11.71	11.55	11.56	10.67	10.87	10.76	11.92	11.18	11.26	10.64	10.65	10.59
NT01ZM2037			11.89	11.72	12.43	12.89	12.64	11.71	11.27	10.76	11.82	11.92	12.01	10.85	10.67	10.09
1093:1-100			11.34	12.37	11.16	11.94	11.31	11.53	10.29	10.75	11.57	11.39	12.42	11.65	11.19	11.79
NT01ZM0557			10.3	11.76	9.91	10.06	9.63	9.97	10.19	10.75	10.51	10.2	10.05	9.48	10.22	11.27
NT01ZM0706	ZMO0688	transport protein, putative	12.74	11.14	11.19	10.29	10.36	10.55	10.77	10.75	11.89	10.54	10.68	10.55	10.92	10.88
NT01ZM1070	ZMO1032	radical SAM enzyme, Cfr family	11.25	11.16	11.37	11.09	11.22	10.76	10.89	10.75	11.26	11.2	11.28	10.53	11.1	10.81
855:1-263			9.95	10.55	9.79	11.25	10.16	10.95	10.87	10.75	9.94	11.08	9.44	11.04	11.08	10.75
307:1-263			9.69	9.76	9.99	11.31	10.26	11.16	10.42	10.75	10.92	10.44	9.55	10.58	9.98	10.22
NT01ZM0464	ZMO0456	oxidoreductase	12.23	11.04	11.66	10.18	10.26	10.6	10.72	10.74	12.2	10	11.41	10.67	10.57	11.06
NT01ZM0853	ZMO0829	UDP-N-acetylmuramoylalanine--D-glutamate ligase	12.19	10.48	12.16	10.97	12.06	11.44	11.09	10.74	11.95	11.39	12.29	11.99	10.89	10.88
NT01ZM0981	ZMO0947	RfbJ protein	12.92	11.22	13.06	10.63	12.69	11.55	11.03	10.74	12.99	10.36	13.16	11.08	10.73	10.88
NT01ZM1315			9.09	10.45	9.96	10.91	10.19	10.29	10.19	10.74	9.82	11.54	9.38	11.19	10.13	10.75
NT01ZM1656	ZMO1588	excinuclease ABC, A subunit	10.67	10.19	10.05	11.13	10.49	10.26	10.92	10.74	9.85	11.26	10	10.56	10.75	10.69
NT01ZM0850			12.12	10.79	12.42	12.02	12.22	11.34	11.34	10.74	12.36	11.92	12.09	11.6	11.18	10.64
NT01ZM1737	ZMO1661	gamma-glutamyl phosphate reductase	10.85	10.63	11.17	11.08	11.79	11.16	10.95	10.74	10.62	10.64	11.34	10.86	11.39	10.62
NT01ZM0136	ZMO0142	conserved hypothetical protein TIGR00044	11.03	10.81	11.79	12.65	12.43	12.39	10.86	10.74	11	12.12	11.8	12.76	11.24	10.41
771:1-1085			11.91	10.09	12.45	10.01	11.56	10.14	11.19	10.74	12.34	10.05	11.84	9.85	10.67	10.36
NT01ZM1760	ZMO1684	phosphoserine aminotransferase	11.8	11.36	12	12.16	12.55	11.96	13.01	10.74	11.34	11.94	11.95	12.25	13.46	10.34
NT01ZM0128	ZMO0133	conserved hypothetical protein	9	10.68	9.12	10.96	9.71	10.8	9.75	10.74	9.04	11.07	9	11.22	10.04	10.18
NT01ZM0162	ZMO0164	tolA protein, putative	12.51	13.21	12.44	11.89	12.37	11.83	11.19	10.73	12.08	11.39	12.52	12.02	11.33	11.15
NT01ZM1500	ZMO1441	FAD dependent oxidoreductase, putative	10.86	12.77	10.85	12.84	11.04	11.64	10.78	10.73	10.79	12.78	11.03	11.94	10.87	10.87
NT01ZM1421			10.95	10.98	10.72	9.92	10.58	10.26	10.96	10.73	11.17	9.55	10.7	9.78	11.13	10.86
NT01ZM1765	ZMO1688	Glycine cleavage T protein (aminomethyl transferase)	9.41	9.62	9.83	9.52	9.72	10	10.3	10.73	10.25	9.8	9.6	10.3	10.32	10.76
NT01ZM1254	ZMO1207	nitrilase, putative	9.71	11.62	10.06	10.67	10.19	10.63	10.6	10.73	9.79	10.59	9.77	11.11	10.84	10.64
NT01ZM1487	ZMO1429	probable outer membrane component of multidrug efflux pump	11.23	10.91	10.84	11.46	10.96	11.06	10.48	10.72	11	11.43	11.1	11.23	10.46	11.03
NT01ZM1262	ZMO1214	ATP-dependent RNA helicase	12.33	10.56	11.92	11.49	12.02	11.25	11.17	10.71	11.45	11.1	11.69	10.55	11.88	11.26
NT01ZM1045	ZMO1009	SapC-related protein	11.25	12.19	11.21	11.6	9.66	10.33	11.23	10.71	11.56	11.1	10.02	10.15	10.71	10.79
NT01ZM0322	ZMO0315	lipoprotein, putative	10.69	11.75	10.56	11	10.44	10.88	10.68	10.71	10.9	11.84	10.39	11.05	10.81	10.78
NT01ZM1682	ZMO1613	hypothetical protein	10.65	11.04	9.94	9.82	9.33	9.93	10.63	10.71	10.15	9.61	10	9.5	10.73	10.78
960:1-333			9.11	13.14	9.6	11.24	9.77	10.45	10.13	10.71	9.55	11.61	9.21	10.5	10.14	10.68
NT01ZM1773	ZMO1696	alcohol dehydrogenase, zinc-containing	9.42	11.28	9.29	10.83	9.7	10.19	10.68	10.71	9.53	11.08	9.44	10.84	10.68	10.56
NT01ZM0445	ZMO0439	ribosomal large subunit pseudouridine synthase C, putative	11.62	10.46	11.91	10.7	11.82	11.03	10.77	10.71	11.55	11.09	11.6	10.77	10.68	10.54
NT01ZM1449			10.31	10.23	10.71	11.33	10.54	11.09	10.25	10.71	10.75	11.53	10.39	11.81	10.14	10.29
NT01ZM0418	ZMO0411	DNA topoisomerase IV, B subunit	11.66	10.6	11.21	10.95	11.37	10.71	10.86	10.7	11.05	10.87	11.12	10.68	10.76	10.78
NT01ZM1899	ZMO1813	electron transport complex, B subunit	11.67	11.86	11.46	12.6	11.84	11.24	11.16	10.7	10.82	12.6	11.51	11.34	11.77	9.73
NT01ZM0220	ZMO0214	DNA-damage-inducible protein F, truncation, putative	11.14	10.24	10.46	10.03	10.25	10.14	10.36	10.69	10.66	9.97	10.42	9.86	10.27	11.34
NT01ZM1035	ZMO0999	Sua5/YciO/YrdC/YwlC protein family:SUA5 domain	10.34	10.42	10.31	10.57	10.39	10.31	10.77	10.69	10.36	10.79	10.45	10.22	10.89	11.12
NT01ZM1014	ZMO0979	TonB-dependent receptor	11.48	11.88	10.68	10.88	9.92	10.02	10.37	10.69	10.85	10.84	9.94	9.53	10.34	10.77
NT01ZM1699	ZMO1626	Inner membrane protein oxaA	12.65	11.03	12.04	11.53	11.99	11.42	11.37	10.69	12.29	12.11	12.64	11.33	10.88	10.61
NT01ZM1570	ZMO1508	6.1.1.21	11.19	10.98	11.36	12.37	11.16	10.95	10.88	10.69	11.72	12.37	11.02	10.52	10.76	10.44
NT01ZM0998	ZMO0965	multidrug resistance secretion protein	12.52	10.98	12.5	11.21	12.16	11.62	11.94	10.69	12.76	11.31	12.52	11.63	11.85	10.37
NT01ZM1675	ZMO1606	Pyruvate dehydrogenase E1 component, alpha subunit	12.76	12.04	12.77	13.1	13.09	12.75	11.82	10.68	12.18	12.36	12.9	12.42	11.77	10.85
55:1-898			9.3	10.31	10.07	10.27	9.97	9.97	10.45	10.68	10.06	10.2	9.6	10.17	10.55	10.78
1074:1-116			11.86	11.68	10.94	11.81	11.38	12.09	10.82	10.68	10.82	11.62	11.57	12.24	11.17	10.77
NT01ZM1169	ZMO1129	conserved hypothetical protein	9.67	10.66	9.99	10.78	10.32	10.55	10.28	10.68	10.02	10.59	10.17	10.92	10.46	10.7
NT01ZM0770	ZMO0747	hypothetical protein	9.66	10.81	9.92	10.26	10.19	10.49	10.36	10.67	9.66	10.24	10	10.61	10.3	11.74
NT01ZM0452	ZMO0446	alginate O-acetylation protein	11.62	10.31	11.54	11.59	11.55	10.88	10.79	10.67	11.61	11.71	12.04	10.78	10.82	11.11
NT01ZM0296	ZMO0286	20kD outer membrane protein	10.23	14.32	11.01	13.29	11.59	11.47	11.41	10.67	10.95	13.66	11.21	11.41	11.16	10.96
1050:1-167			10.34	10.98	10.97	13.02	10.57	11.24	11	10.67	11.45	12.77	11.1	11.76	11.19	10.94
NT01ZM1515	ZMO1455	Tn5501 resolvase	9.49	9.68	9.96	9.86	9.72	10.29	10.11	10.67	10.26	10.53	9.49	10.72	10.24	10.71
NT01ZM1652	ZMO1584	recombinase F	9.63	13.12	10.47	13.53	10.2	11.86	10.78	10.67	10.84	13.56	9.64	12.07	10.64	10.59
NT01ZM1580	ZMO1518	inositol monophosphatase family protein	13.26	12.03	13.65	11.36	14.14	13.34	11.4	10.66	13.22	11.42	14.19	13.38	11.1	10.78
NT01ZM1903	ZMO1817	nitrogenase cofactor biosynthesis protein NifB	9.01	10.41	9.01	11.41	8.66	10.2	10.17	10.66	9.16	11.17	8.65	10.49	10.39	10.69
NT01ZM0965	ZMO0934	conserved hypothetical protein	10.87	13.36	9.29	11.69	9.54	11.25	11.03	10.65	9.7	11.63	10.07	11.28	12.59	11.1
NT01ZM0560	ZMO0545	indole-3-glycerol phosphate synthase	11.64	11.09	10.43	11.4	10.06	10.58	10.66	10.65	11.02	11.37	10.25	10.67	11.16	10.99
NT01ZM0300	ZMO0291	prolipoprotein diacylglyceryl transferase	11.33	11.46	10.66	10.42	10.88	10.79	10.47	10.65	10.99	10.45	11.51	10.77	10.66	10.89
NT01ZM1924	ZMO1836	Nitrogen fixation protein NifW	9.89	10.94	10.38	10.47	9.76	10.13	10.56	10.65	10.55	10.43	10.53	9.77	10.85	10.87
NT01ZM1445	ZMO1389	C-type cytochrome biogenesis protein (copper tolerance)	11.3	11.26	11.51	11.54	11.57	10.99	11.35	10.65	10.93	10.78	10.8	11.4	11.45	10.71
NT01ZM0511	ZMO0502	membrane protein, putative	12.29	10.61	12.24	10.29	11.92	10.66	10.7	10.65	12.4	11.14	12.6	10.75	10.7	10.71
NT01ZM1770	ZMO1693	chorismate synthase	11.68	12.13	11.76	12.2	11.96	11.91	11.31	10.65	11.23	11.33	11.66	11.37	11.41	10.69
NT01ZM0873	ZMO0846	glutathione-regulated potassium efflux system protein	11.04	10.65	10.6	11.33	11.1	11.65	10.67	10.65	10.57	11.34	11.01	11.92	10.98	10.45
1091:1-1006			11.85	9.96	12.43	9.9	11.48	9.98	11.16	10.65	12.25	10	11.65	9.76	10.59	10.26
NT01ZM1759	ZMO1683	L-asparaginase II	10.29	10.84	10.56	11.7	11.52	11.38	10.46	10.64	10.51	12.73	11.17	11.23	10.61	11.99
498:1-468			10.78	10.97	11.28	12.35	11.53	11.32	10.97	10.64	11.3	12.46	11.27	10.78	10.71	10.94
NT01ZM1613	ZMO1553	thiamine-monophosphate kinase	11.21	10.24	11.33	10.77	11.73	11.34	10.76	10.64	11.27	11.09	11.31	11.52	10.33	10.81
NT01ZM1477	ZMO1418	conserved hypothetical protein	10.05	10.91	9.76	9.87	9.63	9.63	10.21	10.64	9.94	10	9.71	9.42	10.21	10.78
NT01ZM0593	ZMO0575	methyltransferase, putative	12.83	11.22	12.2	10.88	11.68	10.81	11.63	10.64	12.39	11.54	12.19	10.98	11.13	10.57
NT01ZM0049	ZMO0052	cyanate MFS transporter, putative	9.03	9.68	9.33	9.62	9.49	9.66	10.4	10.64	9.32	9.66	9.33	9.55	10.26	10.04
NT01ZM0425	ZMO0419	1-acylglycerol-3-phosphate O-acyltransferase	11.04	11.02	10.61	10.84	10.68	10.79	10.79	10.63	11.22	10.72	11.13	10.85	10.77	10.86
NT01ZM1138	ZMO1099	double-strand break repair protein AddB	10.19	10	10.61	10.11	10.99	10.58	10.6	10.63	10.46	10.56	10.62	10.73	10.59	10.64
1044:1-130			11.01	11.8	10.97	10.78	10.97	10.65	10.46	10.63	11.49	10.14	12.29	10.85	10.84	10.64
NT01ZM0782	ZMO0758	hydrolase, isochorismatase family, putative	12.02	10.84	11.41	11.12	12.27	12.34	11.08	10.63	10.78	10.84	11.63	12.48	11.67	10.51
NT01ZM2089	ZMO1986	ferric enterobactin receptor	8.69	10.41	8.8	10.26	9.01	9.5	9.44	10.63	8.73	9.74	8.78	9.08	9.13	9.84
NT01ZM0647	ZMO0630	Torf protein	10.94	12.93	11.33	11.85	11.42	10.94	12.15	10.63	11.69	11.84	11.67	10.31	11.71	9.81
NT01ZM1031	ZMO0995	hypothetical protein	10.75	10.24	10.63	9.82	10.61	10.03	10.55	10.62	11.15	9.88	11.14	9.31	10.27	11.01
NT01ZM0354	ZMO0348	GTP-binding protein HFLX hflx	11.88	11.53	11.73	12.12	11.66	11.31	11.21	10.62	11.41	11.31	11.87	11.07	11.27	10.85
NT01ZM1586	ZMO1525	outer membrane efflux protein	10.95	10.49	10.71	10.24	10.14	10.19	10.34	10.62	10.57	9.98	10.3	10.53	10.39	10.64
NT01ZM1023	ZMO0987	DnaK suppressor protein homolog	11.81	14.8	11.45	13.36	11.52	12.18	11.26	10.62	11.04	12.84	11.17	12.24	11.72	10.49
NT01ZM0342	ZMO0336	DnaJ domain protein	11.23	10.72	10.86	10.06	11.12	10.54	10.9	10.62	11.18	10.27	11.32	10.75	10.99	10.48
NT01ZM1776	ZMO1699	exodeoxyribonuclease III	11.01	11.18	11.32	11.24	11.17	10.63	10.69	10.62	10.93	10.91	10.71	10.03	10.37	10.4
NT01ZM0788	ZMO0765	threonyl-tRNA synthetase	11.51	11.4	11.65	12.67	12.37	11.97	10.88	10.62	10.98	12.1	11.94	12.34	11.05	10.29
1083:1-211			12.08	11.72	12.42	13.08	12.73	12.33	10.87	10.62	11.95	13.1	12.48	12.73	11	10.18
NT01ZM2054	ZMO1949	NAD(P)H quinone oxidoreductase, putative	9.33	9.79	9.31	10.46	9.71	9.67	10.25	10.62	8.63	9.86	9.26	9.71	10.16	9.87
NT01ZM0678	ZMO0661	chaperone protein DnaJ	11.21	10.58	11.55	11.39	12.34	11.87	11.11	10.61	10.96	10.73	11.57	11.39	11.18	11.26
NT01ZM0234	ZMO0227	DNA-directed DNA polymerase	10.72	9.84	11.17	10.37	10.91	10.41	10.19	10.61	10.94	10.69	10.86	10.29	10.16	10.84
NT01ZM1511	ZMO1452	major facilitator family transporter	12.56	12.04	11.18	11.92	11.61	11.81	10.93	10.61	11.05	12.84	11.75	11.78	10.96	10.59
NT01ZM1378	ZMO1323	Two-component sensor histidine kinase	12.04	11.15	12.12	11.71	12.56	12.02	11.32	10.61	11.92	11.36	12.71	12.04	11.47	10.49
NT01ZM0734	ZMO0714	ribonuclease D	10.64	10.53	11.18	11.35	11.48	10.82	10.64	10.6	10.99	10.75	11.24	10.78	10.8	10.72
NT01ZM0331	ZMO0325	lipoprotein, putative	12.07	12.07	12.12	10.89	12.04	11.27	11.18	10.6	11.75	10.15	12.07	11.06	11.36	10.66
NT01ZM1541	ZMO1482	outer membrane autotransporter barrel domain protein	9.23	10	9.46	9.89	9.49	9.94	10.03	10.6	9.5	9.66	9.31	9.74	10.09	10.59
NT01ZM0432	ZMO0426	sufD, needed for fhuF Fe-S center production/stability, putative	11.17	10.47	11.34	11.51	11.58	11.36	11.29	10.6	10.68	11.64	11.38	11.49	10.99	10.58
1042:1-77			11.47	12.29	11.71	13.14	10.92	11.21	10.77	10.6	12.59	11.97	11.34	11.08	10.28	10.52
NT01ZM1599	ZMO1540	ferrous iron transport protein	10.1	10.4	10.18	11.27	10.62	12.46	10.98	10.6	9.83	11.84	10.08	13.51	11.4	10.49
NT01ZM1244	ZMO1198	5-aminolevulinic acid synthase	11.83	12.53	11.49	12.84	12.14	12.21	12.09	10.6	11.02	12.31	11.93	12.28	12.85	10.42
NT01ZM1246	ZMO1200	ribose 5-phosphate isomerase B	11.67	11.27	11.47	12.57	11.87	11.85	11.36	10.6	11.15	12.19	11.4	11.77	11.29	10.28
NT01ZM1242	ZMO1196	tetracenomycin C resistance and export protein	10.25	9.88	10.6	10.04	10.88	10.93	10.99	10.6	10.9	10.59	10.81	11.54	11.17	10.28
NT01ZM1296	ZMO1246	ribosomal protein L36-related protein	13.06	14.59	13.66	12.92	12.41	12.53	12.25	10.6	13.67	12.31	13.4	13.04	12.66	9.93
NT01ZM0282	ZMO0273	S-adenosylmethionine synthetase	12.43	11.46	12.62	10.85	12.88	11.84	11.01	10.59	11.96	10.71	12.49	11.6	11.06	10.88
NT01ZM1371	ZMO1317	Hypothetical ATP-binding protein yghR	11.64	10.05	11.51	9.75	11	10.29	10.64	10.59	11.54	9.52	11.58	10.18	10.66	10.85
NT01ZM1687			11.72	11.14	11.74	11.36	11.85	11.23	10.86	10.59	11.31	10.99	11.96	11.59	11.33	10.81
NT01ZM1564	ZMO1504	conserved hypothetical protein	11.44	10.94	11.71	10.62	11.88	11.36	11.14	10.59	11.78	10.43	11.86	11.61	11.39	10.13
NT01ZM0071	ZMO0075	PhoH family protein	10.96	10.48	11.44	10.54	11.94	11.36	11.17	10.59	10.7	10.09	11.24	11.21	10.52	10.05
NT01ZM0076	ZMO0080	CheD	10.54	9.91	10.7	10.5	11.02	10.71	10.65	10.59	10.55	10.57	10.69	10.22	10.19	9.84
NT01ZM0008	ZMO0008	sulfite reductase (NADPH) hemoprotein, beta subunit	10.48	10.14	12.23	11.05	12.4	11.49	11.03	10.59	10.32	10.6	11.48	11.47	10.48	9.72
464:1-375			9.63	9.53	10.02	9.75	9.94	10.58	9.71	10.58	10.14	10.02	10.48	11.14	10.19	11.07
NT01ZM1707	ZMO1634	Smr domain protein	10.96	10.42	10.8	10.75	10.45	10.69	10.49	10.58	10.72	10.78	10.59	10.5	10.52	10.82
NT01ZM0581	ZMO0564	octaprenyl-diphosphate synthase	11.99	11.07	11.66	10.47	11.55	10.68	10.9	10.58	11.32	10.23	11.58	10.29	10.59	10.74
NT01ZM1218	ZMO1176	chemotaxis protein	11.17	9.73	10.85	9.6	10.99	10.34	10.53	10.58	11.22	9.66	11.33	10.03	10.3	10.71
NT01ZM1005	ZMO0971	adenosine deaminase	12.18	10.88	11.7	11.47	11	10.77	10.74	10.58	12.08	12.04	11.15	10.69	10.26	10.57
620:1-314			11	12.9	12.24	14.33	12.79	13.35	11.15	10.58	12.36	13.93	13.09	13.78	11.94	10.44
NT01ZM1603	ZMO1543	cobalamin biosynthesis protein	10.15	10.18	10.15	10.57	10.87	10.89	10.67	10.58	9.63	10.64	10.38	11.25	11.19	10.43
NT01ZM0800	ZMO0777	metallo-beta-lactamase family protein	9.82	10.15	10.05	10.01	9.6	10.37	9.94	10.57	10.41	10.77	9.86	10.95	9.98	10.81
1070:1-214			8.7	10.88	8.92	10.84	8.83	9.15	9.58	10.57	8.88	11.46	8.75	8.72	9.66	10.77
NT01ZM0736	ZMO0716	Domain of unknown function	11.64	11.54	11.41	11.06	11.49	10.96	10.89	10.57	11.07	11.29	11.73	11.67	10.91	10.63
NT01ZM0743			11.95	11.21	12.22	11.11	11.59	11.51	10.74	10.57	12.77	10.08	11.9	10.9	10.29	10.59
NT01ZM1772	ZMO1695	conserved hypothetical protein	9.43	10.51	10.15	10.11	10.28	10	10.13	10.57	10.14	9.87	10.21	9.8	10.3	10.54
NT01ZM0508	ZMO0499	penicillin-binding protein	11.69	10.78	11.17	10.62	11.36	10.89	10.55	10.57	11.3	10.3	11.81	10.64	10.62	10.51
NT01ZM0584	ZMO0567	succinyl-CoA synthetase, alpha subunit	10.26	10.14	10.12	11.01	10.06	10.81	10.44	10.57	10.49	11.21	10.25	11.52	10.99	10.39
NT01ZM0720	ZMO0700	prolyl oligopeptidase family protein, putative	9.55	10.35	9.72	9.73	9.87	9.99	10.28	10.57	9.67	9.63	9.81	9.86	9.9	10.27
NT01ZM0548			10.6	12.77	11.39	13.55	10.62	11.98	10.48	10.57	12.07	13.14	11.31	12.2	10.32	9.73
NT01ZM2098	ZMO1996	transcription termination factor Rho	12.01	11.72	12.18	11.73	12	11.08	11.07	10.57	11.99	11.09	12.34	10.92	10.42	9.71
NT01ZM2085	ZMO1981	glucose-inhibited division protein A	10.92	10.27	11.34	10.72	11.17	10.47	10.82	10.57	10.57	10.15	10.63	10.03	10.19	9.67
NT01ZM0295	ZMO0285	RND efflux system, outer membrane lipoprotein, NodT family	9.56	11.07	10.13	10.72	9.99	10.58	10.35	10.56	10.35	10.68	10.2	10.93	10.34	11.05
141:1-180			9.22	11.02	9.47	12.11	10.05	10.92	10.51	10.56	9.7	11.2	9.83	10.86	10.14	10.93
NT01ZM1021	ZMO0985	acid phosphatase SurE	11.76	10.73	12	11.2	12.43	11.71	11.07	10.56	11.76	11.36	12.47	11.9	11.06	10.39
316:1-310			10.73	11.4	11.06	12.61	11.33	11.73	11.64	10.55	11.43	12.26	11.18	11.67	12.6	10.5
NT01ZM0849			11.22	10.43	11.55	11.4	11.23	10.77	11.01	10.55	11.4	11.24	11.09	11.07	10.8	10.41
NT01ZM0491	ZMO0483	homoserine dehydrogenase	12.13	10.92	12.12	11.22	12.65	11.92	11.08	10.55	11.65	10.58	12.28	11.57	11.09	10.34
NT01ZM1655	ZMO1587	hypothetical protein	10.76	12.75	11.12	13.75	11.95	11.66	11.57	10.54	10.79	13.3	11.13	10.74	11.14	10.93
862:1-182			9.46	9.73	9.93	9.43	10.08	9.35	10.02	10.54	10.05	9.09	10.17	9.18	10.05	10.91
NT01ZM1803	ZMO1724	UDP-N-acetylglucosamine 1-carboxyvinyltransferase	12.49	11.69	12.76	11.5	13.6	12.51	11.71	10.54	11.97	10.64	13.1	11.9	11.84	10.73
NT01ZM0709	ZMO0691	gid protein	12.33	10.81	11.75	10.69	11.37	10.76	10.96	10.54	11.83	11.19	11.46	10.55	10.66	10.55
NT01ZM0036	ZMO0036	conserved hypothetical protein	8.87	11.57	9.63	11.09	9.94	10.02	10.31	10.54	9.21	10.45	9.31	9.78	9.71	10.42
NT01ZM0604	ZMO0586	N-(5phosphoribosyl)anthranilate isomerase	12.24	10.93	12.39	12.78	12.97	12.63	11.26	10.54	11.95	12.85	12.43	12.22	11.44	10.38
NT01ZM0863	ZMO0839	tetratricopeptide repeat protein	10.59	9.7	10.34	10.19	10.55	10.43	10.3	10.54	10.22	10.58	9.99	10.25	10.33	9.84
NT01ZM1627	ZMO1566	HYPOTHETICAL TRANSMEMBRANE PROTEIN	9.27	11.35	9.68	11.73	10.36	11.23	10.4	10.53	9.68	11.46	9.89	11	10.93	10.85
NT01ZM1651	ZMO1583	DNA gyrase, B subunit	11.17	10.71	11.57	11.63	11.83	11.25	10.97	10.53	10.97	10.96	11.18	10.4	11.12	10.53
NT01ZM0816	ZMO0794	prolyl oligopeptidase family protein	9.71	9.99	10.24	10.28	10.22	10.08	10.25	10.53	9.97	10.3	9.51	10.04	10.23	10.41
NT01ZM0070	ZMO0074	DIACYGLYCEROL KINASE	10.85	9.93	11.3	9.39	11.36	10.42	11.15	10.53	10.94	9.31	11	10.46	10.73	9.75
1068:1-191			10.39	12.95	11.3	11.16	11.44	11.29	10.15	10.52	11.99	10.9	12.66	11.13	10.43	10.86
NT01ZM0384	ZMO0378	conserved hypothetical protein	10.68	11.26	9.55	9.79	9.06	9.87	10.36	10.52	10.06	10	9.89	9.48	11.35	10.85
NT01ZM0710	ZMO0692	DNA gyrase, A subunit	12	10.83	12.03	10.91	11.83	11.07	11.03	10.52	11.61	10.69	11.59	10.48	10.93	10.66
626:1-1101			11.59	12.49	11.91	12.13	12.15	11.87	10.86	10.52	11.8	12.06	11.98	11.38	10.95	10.62
836:1-130			10.74	10.85	10.66	9.78	10.53	10.36	10.78	10.52	10.96	9.57	10.71	9.67	10.76	10.58
NT01ZM0483	ZMO0476	riboflavin biosynthesis protein RibD	11.53	10.43	12.11	10.8	12.36	11.02	11.05	10.52	11.6	10.54	11.85	10.74	11.03	10.55
NT01ZM0509	ZMO0500	membrane protein, putative	11.75	9.9	10.79	9.69	10.79	10.44	10.21	10.52	11.18	9.98	11	10.39	10.07	10.48
NT01ZM0023	ZMO0023	transcriptional regulator	9.54	9.47	9.55	9.54	9.42	9.66	9.93	10.52	9.68	9.61	9.51	9.75	9.51	9.61
NT01ZM0478	ZMO0471	transcriptional regulatory protein	10.59	10.61	10.5	11.08	10.08	10.27	10.37	10.51	10.74	11.06	10.44	10.28	10.37	10.83
NT01ZM0142	ZMO0147	hypothetical protein	10.53	11.76	10.15	10.88	10.14	10.61	10.38	10.51	10.33	10.48	10.66	10.26	10.5	10.66
1069:1-151			9.55	11.33	10.29	9.92	10.79	10.68	9.68	10.51	11.04	9.94	12.18	11.04	10.08	10.61
NT01ZM0617	ZMO0599	acetyl-CoA carboxylase, carboxyl transferase, alpha subunit	10.85	10.32	11.02	10.74	10.83	10.61	10.43	10.51	10.95	10.16	10.96	10.28	10.62	10.6
NT01ZM0547	ZMO0534	ribosomal protein L30	12.72	12.9	12.77	13.22	12.99	12.52	11.54	10.51	12.42	12.8	13.04	12.93	11.47	10.53
NT01ZM0158			13.12	11.34	12.23	10.6	12.63	12.33	11.5	10.51	12.11	10.41	12.63	12.36	11.46	10.38
NT01ZM1114	ZMO1075	signal recognition particle protein	12.33	13.19	12.38	13.09	12.69	12.08	10.91	10.51	11.76	12.31	12.28	11.27	10.67	10.05
605:1-157			8.35	9.97	8.98	10.25	9.25	10.13	9.53	10.5	9.33	10.14	9.12	11.26	9.99	11
NT01ZM0854	ZMO0830	cell divisin protein FtsW	11.88	10.73	12.01	10.88	11.85	11.06	11.08	10.5	11.86	10.62	12.11	11.52	10.99	10.86
NT01ZM1049	ZMO1012	hypothetical protein	11.34	10.09	11.31	9.48	11.04	10.01	10.21	10.5	11.22	9.39	11.72	9.71	10.04	10.74
NT01ZM0697	ZMO0680	CRISPR-associated protein Cas1	9.66	9.78	9.77	9.82	9.91	9.96	9.94	10.5	9.97	10.42	9.9	10.17	10.03	10.63
NT01ZM1557	ZMO1497	Amino acid transporter	12.59	11.51	11.9	12.05	11.56	11.57	11.51	10.5	12.05	11.76	11.9	11.78	11.32	10.59
NT01ZM0258	ZMO0252	FG-GAP repeat domain protein	9.61	9.89	9.48	9.77	9.48	9.73	10.05	10.5	9.57	9.93	9.52	9.65	9.76	10.56
NT01ZM1895	ZMO1809	rnfE protein precursor	10.95	10.84	10.91	11.26	11.43	11.73	10.78	10.5	10.93	11.85	11.87	12.71	11.32	10.46
NT01ZM1674	ZMO1605	Pyruvate dehydrogenase E1 component, beta subunit	11.97	11.35	12.04	12.81	11.98	11.9	11.31	10.5	11.71	12.17	11.94	12.02	11.06	10.34
NT01ZM1401	ZMO1347	low-specificity L-threonine aldolase	11.31	10.94	11.08	11.56	11.7	11.7	10.44	10.5	10.74	11.36	11.69	11.56	10.77	10.08
NT01ZM0002	ZMO0002	histidinol-phosphate aminotransferase, putative	8.95	10.06	9.71	10.53	9.49	9.8	10.18	10.5	9.62	10	9.8	9.73	9.88	9.77
NT01ZM1764	ZMO1687	adenylosuccinate synthetase	11.47	11.8	11.68	11.7	11.95	11.49	10.84	10.49	11.46	11.23	12.2	11.71	10.75	10.73
NT01ZM1344	ZMO1294	glucokinase regulator-related protein	12.3	10.89	11.62	10.15	11.29	10.59	10.57	10.49	11.59	10.2	11.43	10.62	10.41	10.59
NT01ZM1892	ZMO1807	TonB dependent receptor, putative	8.88	9.48	9.38	9.28	9.44	9.69	9.96	10.49	9.51	9.31	9.51	9.53	10.05	10.45
NT01ZM1698	ZMO1625	ribonuclease P protein component	12.44	13.39	12.51	12.86	12.4	12.35	11.35	10.49	12.83	13.48	13.3	12.72	10.9	10.34
NT01ZM0967	ZMO0936	Permeases of the drug/metabolite transporter	10.51	10.92	10.41	11.8	10.11	10.61	10.47	10.49	10.95	11.94	10.47	11.29	10.43	10.33
NT01ZM0092	ZMO0098	hypothetical protein	8.45	8.74	8.75	8.78	8.43	8.9	9.5	10.49	8.88	8.7	8.36	8.63	9.4	10.01
NT01ZM0042	ZMO0043	Maf-like protein	9.48	10.14	10.24	10.01	10.89	10.21	10.55	10.49	9.52	9.89	10.01	10.37	9.9	9.75
NT01ZM0251	ZMO0243	conserved hypothetical protein subfamily	11.25	12.23	11.16	10.45	10.89	10.61	10.46	10.48	11.35	10.31	11.35	10.35	10.87	11.17
NT01ZM0365	ZMO0360	rod shape-determining protein RodA	10.83	10.22	11.02	10.46	10.78	10.28	10.54	10.48	11.31	10.96	11.36	10.41	10.26	10.65
NT01ZM1512	ZMO1453	hypothetical protein	8.44	9.04	8.55	8.99	8.56	9.3	9.27	10.48	8.76	9.18	8.31	8.65	9.16	10.55
NT01ZM0827	ZMO0806	cytosol aminopeptidase family protein	10.37	10.3	10.71	12.25	11.09	11.61	10.28	10.48	10.52	12.06	10.59	11.97	10.6	10.44
NT01ZM0311	ZMO0303	ferrochelatase	11.6	10.44	10.84	10.58	10.62	10.28	10.68	10.48	10.87	10.41	10.57	9.88	10.55	10.39
NT01ZM0285	ZMO0276	OstA-like protein superfamily	11.7	10.55	11.97	10.32	12.14	11.16	10.79	10.48	11.39	10.46	11.85	10.95	10.78	10.38
489:1-145			12.39	11.34	11.81	11.17	11.93	11.64	11.07	10.48	11.94	12.18	12.09	11.82	10.98	10.35
NT01ZM1022	ZMO0986	seryl-tRNA synthetase	11.65	10.79	11.94	11.49	12.39	11.68	10.88	10.48	11.71	11.09	12.41	11.5	10.9	10.33
NT01ZM1933	ZMO1846	ABC-type iron transport system, ATPase component CAC1989	9.13	12.11	9.2	10.05	9.25	9.73	10.26	10.48	9.24	10.26	8.9	9.28	9.93	10.32
NT01ZM0213	ZMO0207	possible GTP-binding proteins	10.86	10.82	11.58	11.23	12.21	11.37	10.76	10.47	10.86	10.57	11.63	10.55	11.05	11.12
NT01ZM0264	ZMO0258	sensor histidine kinase	10.37	9.82	10.97	9.4	10.68	10.06	10.41	10.47	10.75	9.44	10.69	9.97	10.16	10.76
936:1-604			10.69	10.72	11.29	11.56	11.07	10.75	10.11	10.47	10.86	10.99	10.76	10.58	10.18	10.67
NT01ZM0484	ZMO0477	hypothetical protein	10.93	10.36	11.55	10.35	11.7	11.14	11.18	10.47	11.74	10	11.61	11.44	11.56	10.6
NT01ZM0822	ZMO0800	CcmA protein	10.02	9.87	9.33	10.66	9.48	10.6	10.5	10.47	9.83	10.87	10.13	11.2	10.61	10.55
NT01ZM1668	ZMO1599	conserved unknown protein	11.9	11.1	11.74	12.45	12.12	11.74	11.33	10.47	11.71	13.06	12.24	12.06	11.12	10.39
NT01ZM1747	ZMO1671	hypothetical protein	10.17	11.37	10.18	11.61	10.16	10.98	10.55	10.47	10.53	11.85	9.83	11.59	10.56	10.22
NT01ZM0764	ZMO0743	peptide chain release factor 3	12.1	11.42	12.27	10.89	12.16	10.75	10.86	10.46	11.95	10.55	12.09	10.49	10.75	10.67
NT01ZM1587	ZMO1527	AcrB/AcrD/AcrF family membrane protein	10.77	10.15	10.85	10.07	10.04	10.35	10.37	10.46	10.9	10.19	10.26	10.97	10.19	10.57
NT01ZM1673	ZMO1604	phosphodiesterase-nucleotide pyrophosphatase	10.61	10.91	10.73	10.9	10.33	10.12	11.29	10.46	10.08	10.45	9.98	9.86	11.33	10.47
NT01ZM1096	ZMO1057	acetyltransferase, GNAT family family	11.01	11.15	10.93	11.21	11.4	11	10.43	10.46	10.98	11.73	11.4	10.93	10.35	10.45
NT01ZM0422	ZMO0416	ftsE	10.7	9.99	10.3	9.88	10.56	10.26	10.35	10.46	10.25	9.72	10.42	10.08	10.39	10.45
NT01ZM1040	ZMO1004	ribonuclease HII	11.54	10.61	11.24	10.01	11.21	10.8	10.83	10.46	11.54	10.37	11.51	11.33	10.9	10.44
NT01ZM1317	ZMO1267	GMP synthase [glutamine-hydrolyzing] (Glutamineamidotransferase) (GMP synthetase)	12.48	11.39	12.72	12.25	12.58	11.66	11.28	10.46	12.71	11.92	12.61	11.63	11.32	10.33
NT01ZM0842	ZMO0821	CysZ	9.81	10.15	10.17	12.34	10.53	10.92	10.27	10.46	10	12	10.14	11.08	10.6	10.3
NT01ZM1762	ZMO1686	ATP phosphoribosyltransferase regulatory subunit	12.96	11.84	13.18	13.01	13.94	13.39	11.65	10.46	12.51	11.65	13.75	12.76	11.61	10.25
NT01ZM0051	ZMO0054	transcriptional regulator, MarR family, putative	8.96	9.34	9.7	9.64	9.84	9.9	10.3	10.46	9.92	9.72	9.62	10.27	9.87	9.67
NT01ZM1052	ZMO1015	lipoprotein, putative	10.48	10.45	10.7	10.68	10.73	10.69	10.98	10.45	10.86	10.58	11.04	11.15	11.39	10.73
NT01ZM0292	ZMO0283	Multidrug resistance protein mexB (Multidrug-efflux transporter mexB)	11.55	10.98	11.63	11.47	11.84	11.46	11.23	10.45	11.48	11.81	11.91	11.54	11.47	10.47
NT01ZM1526	ZMO1465	putative HAAAP family transport protein	13.43	10.68	12.7	9.72	11.71	11.14	10.85	10.45	13.3	10.32	12.76	11.51	10.62	10.43
NT01ZM1277	ZMO1228	mandelate racemase/muconate lactonizing enzyme family protein	10.47	11.66	10.44	12.16	10.53	10.88	10.47	10.45	10.33	12.09	10.54	11.38	10.45	10.39
NT01ZM0103	ZMO0108	multidrug-efflux transporter (multidrug resistance protein)	11.53	10.6	10.56	10.28	10.34	10.29	10.79	10.45	10.83	10.44	10.19	9.85	10.34	10.13
NT01ZM1499	ZMO1440	hypothetical protein	10.26	10.47	10.45	9.97	10.24	10.09	10.31	10.44	10.22	9.74	10.17	9.78	10.68	10.71
NT01ZM0802			11.28	10.6	11.72	11.48	11.45	11.21	10.83	10.44	11.34	11.64	11.32	11.63	10.85	10.37
NT01ZM1323	ZMO1272	succinylglutamic semialdehyde dehydrogenase	9.68	10.47	10.45	11.82	10.35	11.22	10.45	10.44	10.02	11.73	9.72	11.87	10.79	10.32
NT01ZM2079	ZMO1975	ornithine cyclodeaminase/Mu-crystallin family protein	10.44	9.65	10.38	9.72	10.23	9.81	10.39	10.44	10.23	9.49	10.01	9.55	9.94	9.66
NT01ZM0928	ZMO0901	gp2	9.34	10.58	9.99	10.96	9.71	10.59	10.17	10.43	10.13	10.68	9.93	10.69	10.61	10.69
NT01ZM1513	ZMO1454	hypothetical protein	8.72	9.1	8.78	9.15	8.71	9.18	9.32	10.43	8.99	9.37	8.64	8.87	9.33	10.59
NT01ZM0366	ZMO0361	putative protein	10.93	10.09	10.48	9.85	10.08	10.29	10.63	10.43	11.02	10.02	10.55	10.78	10.1	10.5
NT01ZM1639	ZMO1577	transcriptional regulatory protein	10.12	14.02	9.42	10.44	9.44	10.1	10.56	10.43	9.44	10.94	9.24	10.14	10.55	10.33
NT01ZM1447	ZMO1391	DAG-kinase catalytic domain, putative	11.3	10.41	11.34	10.44	11.46	10.96	10.42	10.43	11.24	10.35	11.37	11.13	10.47	10.32
NT01ZM0892	ZMO0865	replicative DNA helicase	11.4	10.34	11.03	10.82	11.16	10.76	10.67	10.43	11.13	11.09	11.12	10.43	10.86	10.21
NT01ZM0012	ZMO0012	oxygen-independent coproporphyrinogen III oxidase, putative	9.85	10.05	10.39	10.16	10.54	10.24	10.14	10.43	9.96	9.9	10.3	9.92	9.83	10.07
NT01ZM0462	ZMO0454	formate--tetrahydrofolate ligase	11.68	11.32	11.02	11.63	11.39	11.94	10.66	10.42	10.6	11.23	11.66	12.36	11.06	10.59
NT01ZM0314	ZMO0306	mannosyltransferase B	11.08	10.15	10.05	9.9	9.96	10.13	10.13	10.42	10.1	9.96	10.06	10.15	10.11	10.57
NT01ZM1823	ZMO1744	hypothetical protein	9.82	9.74	10.21	10.22	10.03	9.91	10.29	10.42	10.25	10.19	10.19	9.62	10.88	10.53
1066:1-142			11.45	12.26	11.86	12.29	12.07	11.55	10.82	10.42	11.84	12.45	11.86	11.32	10.83	10.43
NT01ZM1793	ZMO1715	biopolymer transport exbD transmembrane protein	13.18	11.68	11.79	10.63	11.87	12.25	11.79	10.42	12.01	10.54	12.15	13.15	11.78	9.9
NT01ZM0570	ZMO0554	Translation initiation factor IF-2	12.22	10.67	12.5	11.56	12.45	11.76	11.1	10.41	11.93	10.98	12.55	11.29	11.05	10.71
NT01ZM1857	ZMO1774	hypothetical protein	10.24	11.57	10.31	10.5	9.83	10.06	10.01	10.41	10.72	10.39	10.47	9.95	10.07	10.51
NT01ZM0888	ZMO0861	DNA polymerase III subunits tau and gamma	10.92	10.03	11.06	10.49	10.51	10.21	10.05	10.41	11.24	10.95	10.61	10.29	9.97	10.46
NT01ZM1028	ZMO0992	carboxypeptidase-related protein	9.52	10.26	9.34	10.07	9.25	9.64	10.13	10.41	9.37	9.78	9.25	9.5	10.17	10.35
NT01ZM1155	ZMO1116	glutamate synthase small subunit gltS	12.5	11.18	11.88	11.48	12.15	11.96	11.14	10.41	11.82	11.07	12.09	11.72	11.47	10.26
1029:1-713			11.92	10.48	12.49	11.82	12.22	11.25	11.03	10.41	12.24	11.59	12.14	11.46	11.01	10.26
NT01ZM1271	ZMO1222	3-oxoacyl-(acyl-carrier-protein) reductase	10.22	10.55	10.63	11.92	10.79	11.15	10.43	10.41	10.47	11.83	10.56	11.83	10.24	10.17
NT01ZM0574	ZMO0558	lppZ	11.1	10.42	10.85	11.16	10.94	10.84	10.53	10.41	10.75	11.53	10.86	11.45	10.48	10.11
NT01ZM1074	ZMO1036	argininosuccinate synthase	12.24	13.06	11.44	13.1	11.07	11.69	10.57	10.41	11.52	13.4	11.43	12.29	10.46	9.76
NT01ZM0307	ZMO0299	phosphoribosylamine--glycine ligase	11.82	11.26	11.77	11.98	12.17	11.58	10.94	10.4	11.32	11.47	11.95	11.43	10.9	10.55
NT01ZM1826	ZMO1746	5-methyltetrahydrofolate--homocysteine methyltransferase	10.81	10.71	11.31	12.33	11.8	11.37	10.42	10.4	10.63	11.62	11.28	11.21	10.4	10.46
NT01ZM0284	ZMO0275	ABC transporter, ATP-binding protein	10.77	10.06	11.04	10.81	10.99	10.55	10.33	10.4	10.72	10.79	10.55	10.46	10.26	10.41
NT01ZM0188	ZMO0185	hypothetical protein	10.91	13.78	10.5	12.78	9.8	10.47	10.55	10.39	10.4	12.37	10.47	10.68	10.36	10.89
NT01ZM1902	ZMO1816	Nif-specific regulatory protein	9.01	9.77	9.07	9.64	9.03	9.64	10.28	10.39	9.09	9.68	8.92	9.85	10.06	10.83
NT01ZM1650	ZMO1582	Uracil DNA glycosylase superfamily superfamily	8.87	9.78	9.1	10.03	9.16	9.74	9.86	10.39	9.02	10.18	8.92	9.59	9.92	10.54
1051:1-262			10.46	10.05	10.9	10.06	11.12	10.4	10.8	10.38	10.8	9.98	10.99	10.3	10.86	11.27
NT01ZM0898	ZMO0871	zeta-carotene desaturase	11.02	10.17	11.28	10.18	11.31	10.74	10.6	10.38	11.1	10.36	11.25	11.19	10.6	10.6
NT01ZM1896	ZMO1810	rnfE protein precursor	11.6	10.39	11.47	11	11.81	11.74	11.17	10.38	11.33	11.47	12.05	11.75	11.65	10.02
NT01ZM0649	ZMO0632	flagellar hook-basal body complex protein (FliE)	11	10.2	10.74	10.88	11.1	10.52	11.94	10.38	10.95	10.87	10.93	9.91	11.36	9.87
NT01ZM0961	ZMO0930	hypothetical protein	11.73	11.67	9.81	9.63	10.42	10.02	12.08	10.37	10.26	9.77	11.55	9.14	13.63	10.84
NT01ZM0206	ZMO0200	anthranilate phosphoribosyltransferase	10.55	10.07	10.42	10.82	10.89	10.72	10.47	10.37	10.06	10.55	10.41	10.55	11.19	10.55
NT01ZM1267	ZMO1218	Sec-independent protein translocase TatC	11.79	12.23	11.93	11.62	12.38	11.73	11.26	10.37	11.61	11.24	12.27	11.67	11.41	10.42
NT01ZM0196	ZMO0191	27K outer membrane protein	11.56	10.46	10.98	9.89	10.4	10.3	10.8	10.37	11.53	10.74	10.6	10.27	10.77	10.35
NT01ZM0243	ZMO0234	serine proteinase DO-like precursor htrA	11.17	11.92	11.42	12.72	11.71	11.7	10.77	10.37	10.81	11.52	11.24	11.21	10.85	10.34
202:1-2823			11.4	10.44	11.94	11.57	11.69	11.18	10.76	10.37	11.65	11.63	11.56	11.44	10.83	10.31
NT01ZM0959			10.8	11.27	10.94	11.07	11.1	10.86	11.08	10.36	10.94	10.52	11.15	10.36	11.71	10.45
NT01ZM0824	ZMO0803	ppg3, putative	11.09	10.54	11.27	9.86	11.11	10.78	10.54	10.36	10.81	10.55	10.97	10.47	10.43	10.44
NT01ZM0516	ZMO0507	Hypothetical UPF0067 protein in lpd 3region (ORF6)	11.3	10.36	11.11	9.93	11.53	11.31	11.02	10.36	10.87	10.25	10.91	11.14	11.31	10.3
NT01ZM0929	ZMO0902	possible ferrichrome-iron receptor	8.99	9.7	8.96	9.59	8.77	9.54	10.33	10.35	8.86	9.22	8.73	9.16	10.69	10.83
NT01ZM1561	ZMO1501	phosphoribosylformimino-5-aminoimidazole carboxamide ribotide isomerase	12.89	11.22	13.06	11.41	13.49	12.59	11.35	10.35	12.5	10.58	13.36	12.22	11.2	10.36
NT01ZM0611	ZMO0593	3-dehydroquinate synthase	12.35	11.02	12.11	11.89	12.24	11.67	11.11	10.35	11.96	10.97	12.02	10.96	11.02	10.34
NT01ZM0442	ZMO0436	inner membrane protein	9.16	9.99	9.7	10.77	10.14	10.07	9.98	10.35	9.71	10.42	9.92	10	10.17	10.3
NT01ZM0648	ZMO0631	Torf protein	11.14	10.83	11.37	11.81	12.08	10.87	11.48	10.35	11.13	11.08	11.54	9.86	10.9	9.92
NT01ZM0005	ZMO0005	sulfate adenylyltransferase subunit 2	9.65	9.81	12.35	10.14	12.17	10.76	10.59	10.35	9.54	10.28	10.05	11.24	10.14	9.66
NT01ZM1482	ZMO1423	zinc protease	10.31	9.65	10.13	11.32	10.17	10.37	10.44	10.34	9.9	11.28	9.59	10.2	10.33	10.41
1080:1-167			11.99	10.55	12.05	10.16	11.46	10.12	10.17	10.34	12.09	10.07	11.99	9.79	9.82	10.39
NT01ZM0133	ZMO0139	Fructosamine kinase subfamily	10.02	10.19	10.64	10.44	10.93	10.84	10.07	10.34	10.21	10.55	10.62	11.17	10.47	10.28
NT01ZM1026	ZMO0990	hypothetical protein	9.8	13.05	9.77	11.94	9.61	10.56	10.56	10.34	10.21	11.86	9.97	10.76	11.06	10.15
209:1-113			9.79	10	10.44	10.68	10.61	10.52	10.54	10.34	10.67	10.65	10.01	10.7	10.73	10.1
NT01ZM2088	ZMO1985	Uncharacterized conserved protein, YCII family	9.3	10	8.91	9.46	9.5	9.76	9.21	10.34	8.89	9.47	9.52	9.8	8.91	10.09
NT01ZM1410	ZMO1356	chromosomal replication initiator protein DnaA	10.52	9.84	10.57	9.75	10.69	10.27	10.19	10.33	10.2	9.63	10.3	10.03	10.23	10.61
NT01ZM0610	ZMO0592	Uncharacterized small membrane protein	9.26	9.52	9.47	9.71	9.17	9.72	9.87	10.33	9.97	9.97	9.49	9.95	9.94	10.58
NT01ZM0472	ZMO0464	protein-export membrane protein SECG	13.18	12.43	12.11	11.44	12.21	11.67	10.73	10.33	11.84	10.82	12.33	11.32	11.02	10.47
NT01ZM1253	ZMO1206	transcriptional regulator MexT	9.94	10.03	9.94	9.87	9.6	9.76	9.93	10.33	10.2	9.67	9.58	9.54	10.11	10.43
NT01ZM1713	ZMO1639	integral membrane protein MviN	11.28	10.56	11.42	11.25	12.06	11.24	11.24	10.32	10.83	11.51	11.4	10.68	11.05	10.39
NT01ZM1589	ZMO1529	HlyD family secretion protein	11.42	10.6	11.76	9.76	11.32	10.71	10.92	10.32	11.29	9.67	11.18	10.66	11	10.36
NT01ZM0924	ZMO0896	hypothetical protein	11.03	9.96	11.55	10.3	11.71	10.96	10.69	10.32	11.48	10.49	11.25	11.12	10.5	9.91
NT01ZM0865	ZMO0841	voltage-gated chloride channel family protein, putative	10.67	10.45	10.76	10.73	11.01	10.87	10.79	10.31	10.7	10.9	11.47	11.36	11.33	11.1
NT01ZM1248	ZMO1202	transcriptional regulator, NrdR family	12.23	10.57	11.38	10.04	11.54	10.93	11.37	10.31	11.42	10.15	11.59	10.89	10.71	10.49
NT01ZM1293	ZMO1243	conserved hypothetical protein	11.06	11.74	11.12	12.29	11.26	11.48	11.13	10.31	10.43	11.63	10.89	11.21	11.44	10.37
NT01ZM1966	ZMO1869	ribonuclease T2 family protein, putative	10.63	10.29	11.01	11.43	11.28	10.71	10.81	10.31	10.46	10.96	10.56	10.51	10.53	10.22
NT01ZM0871	ZMO0845	Alanyl-tRNA synthetase (Alanine--tRNA ligase) (AlaRS)	11.71	11.43	11.55	12.01	12.01	11.7	10.66	10.3	11.08	12.18	11.63	11.95	10.84	10.06
NT01ZM1708			10.28	10.16	10.68	11.02	10.75	10.33	10.69	10.29	10.68	10.97	10.65	10.4	10.77	11.03
NT01ZM1936	ZMO1849	conserved hypothetical protein	8.41	11.98	10.26	9.6	10.7	9.89	9.75	10.29	8.67	9.6	8.68	9.48	9.73	10.82
NT01ZM0852	ZMO0828	phospho-N-acetylmuramoyl-pentapeptide-transferase	12.44	10.45	12.2	11.82	11.91	11.44	11.22	10.29	12.45	12.32	12.55	12.26	11	10.5
NT01ZM1310	ZMO1260	similar to TonB-dependent receptor, putative	8.87	9.12	9.32	8.97	8.96	9.13	9.46	10.29	9.18	9.09	8.72	8.95	9.49	10.42
NT01ZM1361	ZMO1307	fumarate hydratase	11.1	12.48	11.17	11.98	11.38	11.3	10.82	10.29	10.96	12.65	11.36	11.4	10.71	10.21
NT01ZM0792	ZMO0769	tRNA (5-methylaminomethyl-2-thiouridylate)-methyltransferase	11.14	10.99	11.53	11.9	11.54	11.17	10.75	10.29	11.53	12.23	11.37	11.31	10.86	10.1
NT01ZM0122	ZMO0127	Nuclease S1	11.56	10.6	10.51	10.23	10.36	10.34	10.09	10.29	11.04	10.21	10.54	10.37	10.06	9.99
NT01ZM0072	ZMO0077	tRNA-i(6)A37 thiotransferase enzyme MiaB	10.95	10.07	11.25	9.87	11.55	10.77	10.76	10.29	10.85	9.67	11.05	10.56	10.29	9.62
NT01ZM2100	ZMO1998	uroporphyrinogen decarboxylase	9.64	10.09	10.19	10.4	10.27	10.2	10.46	10.29	10.1	10.01	10.15	10.2	9.88	9.58
1084:1-152			8.39	9.02	8.64	9.16	8.9	9.33	8.93	10.28	8.79	9.54	8.85	9.06	8.94	10.89
NT01ZM0505	ZMO0496	outer membrane protein, OMP85 family, putative	10.4	10.12	10.47	10.22	10.76	10.11	10.31	10.28	10.49	10.23	10.38	10.02	10.21	10.46
NT01ZM0193	ZMO0188	Ferric-pseudobactin M114 receptor pbuA precursor	9.82	10.67	10.02	10.41	9.73	10.14	10.12	10.28	9.9	10.2	9.4	10.27	9.95	10.46
NT01ZM1365	ZMO1311	conserved hypothetical protein	11.1	9.7	11.16	10.13	10.61	10.13	10.36	10.28	11.23	10.07	10.73	9.79	10.28	10.37
NT01ZM0144			11.01	12.83	11.25	13.14	11.44	11.9	10.5	10.28	10.91	12.4	11.27	12.01	11.1	10.3
NT01ZM0858	ZMO0834	D-alanine:D-alanine ligase	11.68	10.44	11.81	10.83	11.61	11	10.75	10.28	11.63	11.29	11.86	11.44	10.78	10.27
NT01ZM0062	ZMO0064	carbohydrate porin, OprB family	9.59	9.6	10.4	9.35	9.99	10.72	10.19	10.28	10.08	9.45	9.7	12.09	9.73	9.7
NT01ZM0522	ZMO0513	PAP2 superfamily domain protein, putative	11.81	10.47	11.89	10.06	12.05	10.97	11.22	10.27	11.86	10.34	12.38	11.17	11.55	10.52
NT01ZM0268	ZMO0262	Heme exporter protein B (Cytochrome c-type biogenesis protein cycW)	9.75	9.49	10	9.71	9.7	9.6	9.9	10.27	10.22	9.64	10.06	9.78	10.09	10.44
NT01ZM0386	ZMO0380	conserved hypothetical protein	11.28	9.83	9.34	9.55	9.2	9.7	10.64	10.27	9.76	9.62	10.21	9.62	11.82	10.32
NT01ZM0723			10.91	10.78	10.81	10.36	10.36	10.45	10.54	10.27	11.16	10.48	10.87	10.97	10.76	10.08
NT01ZM0019	ZMO0019	conserved hypothetical protein	10.98	10.2	11.47	10.02	11.41	10.48	10.61	10.27	10.78	9.73	11.13	10.01	10.04	9.54
79:1-295			10.5	11.65	10.67	10.75	10.05	9.97	10.3	10.26	10.81	10.3	10.68	10.06	10.6	10.51
NT01ZM1372	ZMO1318	Hypothetical ATP-binding protein yghT	11.74	10.17	11.45	9.48	11.13	10.43	10.38	10.26	11.62	9.47	11.43	10.46	10.51	10.41
NT01ZM0859	ZMO0835	cell division protein FtsQ	11.24	11.42	11.28	11.53	11.19	11.05	10.64	10.26	11.05	11.92	11.51	11.66	10.58	10.4
NT01ZM0855	ZMO0831	undecaprenyldiphospho-muramoylpentapeptide beta-N-acetylglucosaminyltransferase	11.57	10.5	11.75	10.8	11.66	11.09	10.91	10.26	11.49	10.95	11.53	11.45	10.85	10.3
NT01ZM1086	ZMO1046	hypothetical protein	8.95	9.41	8.56	10.2	8.97	9.7	9.38	10.26	8.61	9.88	8.92	10.06	9.7	10.24
NT01ZM0461			11.8	11.35	11.01	11.73	11.46	11.71	10.58	10.26	10.73	11.44	11.67	12.41	10.9	10.22
NT01ZM1360	ZMO1306	hemolysin A	11.1	10.06	11.23	10.35	10.54	10.26	10.49	10.26	11.8	10.29	10.9	10.25	10.33	10.14
NT01ZM1368	ZMO1314	dimethyladenosine transferase	10.69	11.65	10.69	11.46	10.15	10.34	10.35	10.25	11.14	11.37	10.62	10.51	9.98	10.76
NT01ZM1488	ZMO1430	possible FusE-MFP/HlyD family membrane fusion protein	12.13	11.31	11.3	10.94	11.73	11.47	10.77	10.25	11.32	10.44	12.05	11.58	10.75	10.67
NT01ZM1562	ZMO1502	imidazole glycerol phosphate synthase, glutamine amidotransferase subunit	12.51	11.13	12.62	10.71	13.06	11.89	11.37	10.25	12.17	10.15	12.91	11.45	11.25	10.45
1082:1-139			10	12.24	11.06	13.59	10.23	11.84	9.95	10.25	11.39	12.89	10.92	12.49	10.61	10.33
NT01ZM0232			9.01	9.55	8.93	9.75	9.11	9.74	10.09	10.24	9.09	9.52	8.92	9.66	10.39	10.63
NT01ZM0390	ZMO0384	hypothetical protein	12.65	10.04	9.95	9.67	9.32	9.92	11.46	10.24	10.67	9.54	10.9	9.31	12.23	10.37
NT01ZM0512	ZMO0503	glycosyl transferase, group 2 family protein, putative	11.82	10.52	11.95	10.99	11.04	11.2	10.66	10.24	12.38	11.32	11.51	11.11	10.36	10.34
454:1-2503			11.26	10.35	11.26	11.06	11.45	10.93	10.24	10.24	10.85	10.65	11.51	11.18	10.69	10.31
NT01ZM1877	ZMO1792	dihydroxy-acid dehydratase	11.84	11.84	11.5	11.03	11.83	11.56	10.36	10.24	11.02	10.59	11.88	11.82	10.48	10.24
NT01ZM1559	ZMO1499	phosphoribosyl-ATP pyrophosphohydrolase	11.36	10.62	11.56	10.8	11.24	11.81	10.68	10.24	11.71	10.55	11.87	12.5	10.59	10.06
NT01ZM1376	ZMO1321	inosine-5-monophosphate dehydrogenase	12.66	13.7	12.37	13.17	12.88	12.44	10.98	10.24	11.88	12.84	12.92	12.87	10.73	9.72
NT01ZM0737	ZMO0718	transcription elongation factor GreB	10.34	9.89	10.44	9.68	10.15	9.77	10.39	10.23	10.13	9.38	10.09	9.53	10.58	10.74
NT01ZM0738	ZMO0719	Transglycosylase SLT domain protein	9.92	9.67	10.31	9.81	10.43	9.95	10.14	10.23	9.72	9.3	9.72	9.48	10.24	10.5
NT01ZM1394			8.87	9.74	9.25	9.98	9.63	9.84	10.1	10.23	9.37	10.29	9.7	10.09	10.19	10.3
NT01ZM1356			9.34	9.42	9.34	9.28	8.99	9.48	9.78	10.23	9.71	9.25	9.28	9.07	10	10.19
NT01ZM0615	ZMO0597	hypothetical protein	11.2	9.98	10.51	10.78	10.39	10.73	10.37	10.23	10.76	11.39	10.59	11.09	10.19	10.16
NT01ZM1583	ZMO1521	conserved hypothetical protein	11.93	10.78	10.58	9.49	10.37	10.09	11.21	10.23	10.19	9.3	10.1	9.65	10.45	10.12
523:1-921			10.3	10.82	10.4	12.38	10.98	11.46	10.38	10.23	10.12	12.28	10.75	12.13	9.87	9.76
1099:1-105			10.74	13.67	9.89	10.62	9.35	9.97	9.9	10.22	10.12	11.26	9.69	9.85	9.96	10.55
NT01ZM0831	ZMO0810	tRNA pseudouridine synthase A	10.83	10.59	11.2	10.36	11.33	10.52	10.55	10.22	10.79	9.98	11.46	10.14	10.5	10.38
NT01ZM1688	ZMO1617	Carbamoyl-phosphate synthase large chain (Carbamoyl-phosphate synthetase ammonia chain)	11.04	10.07	10.6	10.33	11	10.92	10.06	10.22	10.22	9.96	11.01	10.61	10.45	10.33
NT01ZM1042	ZMO1006	dihydropteroate synthase	11.04	10.36	11.3	9.95	10.94	10.24	10.56	10.22	11.29	9.95	11.05	10.04	10.6	10.31
NT01ZM0423	ZMO0417	cell division protein ftsX , putative	10.57	9.49	9.93	9.47	10.06	10	9.88	10.22	9.89	9.38	10.03	9.73	9.88	10.21
NT01ZM0149	ZMO0153	conserved hypothetical protein TIGR01033	12.89	11.97	12.56	12.47	12.14	11.63	11.4	10.22	12.61	11.53	12.12	11.13	10.45	10
NT01ZM0146	ZMO0150	mobC protein	10.02	10.37	10.23	10.85	11.58	11.02	10.07	10.21	10.03	10.54	11.82	11.6	10.37	10.64
1094:1-186			10.55	11.39	10.84	9.73	11.1	11.39	9.54	10.21	11.45	9.82	12.51	12.13	9.46	10.42
1035:1-98			11.76	10.19	11.26	10.01	10.28	10.31	10.59	10.21	11.42	11.19	10.9	11.08	10.14	10.32
NT01ZM0728	ZMO0708	phosphoribosylglycinamide formyltransferase	11.83	11.09	12.25	12.37	12.64	12.24	10.9	10.21	11.63	11.62	12.45	12.21	11.08	10.07
NT01ZM1819	ZMO1740	conserved hypothetical protein	11.67	12.13	11.41	11.98	11.14	11.34	10.88	10.21	11.64	12.36	11.26	11.55	10.6	9.96
NT01ZM0781	ZMO0757	TPR Domain domain protein	10.77	9.7	10.15	9.9	10.36	10.62	10.04	10.2	10.24	9.95	10.13	10.82	10.21	10.44
751:1-457			10.54	11.05	11.07	11.03	11.14	10.57	10.76	10.2	11.14	10.47	11.24	10.32	11.33	10.33
NT01ZM1018			10.14	9.81	10.33	9.68	10.37	10.15	10.26	10.2	10.42	9.96	10.56	10.14	10.27	10.32
NT01ZM1339	ZMO1288	unnamed protein product	10.51	12.33	10.36	12.18	10.79	11.22	10.59	10.2	10.5	12.05	10.99	11.33	10.9	10.11
NT01ZM1379	ZMO1324	sensor protein chvG	9.9	9.55	9.93	9.55	9.92	9.53	9.85	10.2	9.85	9.35	9.85	9.52	9.87	9.9
NT01ZM0602	ZMO0584	tryptophan synthase, alpha subunit	11.69	10.7	11.96	11.77	12.5	12	10.85	10.19	11.25	11.34	11.99	11.64	11.13	10.43
NT01ZM1894	ZMO1808	electron transport complex, H subunit	9.84	10.75	9.83	10.37	10.51	10.86	10.2	10.19	9.75	10.69	10.76	11.99	10.86	10.28
NT01ZM0126	ZMO0131	Ser/Thr protein phosphatase family protein family	10.84	10.14	10.32	9.49	9.79	9.98	10.34	10.19	10.17	9.43	9.26	9.73	10.11	10.26
NT01ZM0999	ZMO0966	multidrug resistance transmembrane protein (MFS superfamily)	11.38	10.04	11.12	11.09	10.73	11.06	10.88	10.19	11.72	11.88	11.22	11.53	10.58	10.08
NT01ZM1718	ZMO1643	tyrosyl-tRNA synthetase	10.44	10.74	10.69	12.23	10.93	11.38	10.21	10.19	10.54	12.12	10.94	11.72	10.4	10.03
NT01ZM0093	ZMO0099	acyltransferase family protein	11.31	10.48	11.1	10.54	11.1	10.69	10.64	10.19	11.52	10.32	11.53	10.46	10.22	9.77
NT01ZM0075			10.15	9.7	10.35	10.57	10.6	10.29	10.33	10.19	10.3	10.51	10.36	9.98	9.81	9.68
1101:1-148			10.13	11.77	10.5	10.66	10.87	11.32	10.01	10.18	11.13	10.7	12.01	11.79	10.12	10.44
NT01ZM0757	ZMO0736	acetyl-CoA carboxylase, biotin carboxyl carrier protein	11.73	12.93	12.24	12.31	12.53	11.75	10.9	10.18	11.71	10.93	12.3	11.05	10.89	10.28
NT01ZM1058	ZMO1020	decarboxylase, pyridoxal-dependent	12.51	11.46	11.52	11.46	11.24	11.01	10.58	10.18	11.31	10.21	11.38	10.65	10.19	10.19
NT01ZM1898	ZMO1812	RnfC	11.08	10.62	10.97	11.57	11.56	11.06	10.72	10.18	10.39	11.38	11.16	11.08	10.96	9.42
NT01ZM2080	ZMO1976	hypothetical protein	10.52	10.37	9.75	9.84	9.93	10.09	10.33	10.18	10.11	10.31	9.96	10.06	9.63	9.23
NT01ZM0364	ZMO0359	Pbp2 protein	10.75	10.14	10.97	10.82	11.09	10.59	10.61	10.17	10.87	10.89	10.92	10.36	10.46	10.12
NT01ZM1700	ZMO1627	possible GTPases	11.78	11.24	11.56	11.6	11.14	10.74	10.95	10.17	11.84	11.15	11.51	10.54	10.5	10.11
NT01ZM0068	ZMO0072	L-sorbosone dehydrogenase	10.88	10.56	10.83	9.92	10.44	9.98	10.83	10.17	10.71	9.84	10.42	9.92	9.67	9.75
NT01ZM0489	ZMO0481	hypothetical protein	9.86	9.45	9.64	9.17	9.44	9.57	9.77	10.16	10.08	9.2	9.72	9.5	9.8	10.41
NT01ZM0820	ZMO0798	TolC protein	9.95	9.89	9.2	10.45	9.42	10.35	10.09	10.16	9.64	10.47	9.76	10.75	10.11	10.3
NT01ZM1312	ZMO1262	sulfonate ABC transporter, permease protein SsuC	9.07	9.07	9.96	9.05	9.72	9.38	9.52	10.16	9.13	9.3	8.81	9.12	9.54	10.09
NT01ZM0819	ZMO0797	short chain dehydrogenase family protein	9.78	10.75	10.46	11.6	11.22	11.14	10.36	10.16	10.63	12.05	11.09	11.99	10.39	9.97
NT01ZM0308	ZMO0300	xseA, exodeoxyribonuclease VII	11.1	10.32	11.73	10.99	12.58	11.32	11.04	10.16	10.77	10.32	11.34	10.36	10.83	9.85
NT01ZM1802	ZMO1723	DUF152	11.65	10.85	12.12	10.87	12.74	11.29	10.89	10.15	11.4	10.21	12.12	10.6	10.79	10.12
NT01ZM1121	ZMO1082	hypothetical protein	10.34	9.27	10.02	9.38	9.18	9.48	9.46	10.15	10.57	9.51	9.64	9.34	9.42	10.09
NT01ZM0266	ZMO0260	heme exporter protein CcmA	10.34	10.04	10.78	9.75	10.53	10.12	10.29	10.14	10.63	9.53	10.71	9.85	10.42	10.41
NT01ZM0397	ZMO0392	hypothetical protein	12.1	10.49	9.73	10.1	9.73	9.9	10.98	10.14	10.38	10.29	10.98	9.68	11.57	10.38
NT01ZM0897	ZMO0870	phytone synthase	11.18	10.05	11.56	10.56	11.92	11.2	10.74	10.14	11.14	10.6	11.58	11.11	10.61	10.25
1048:1-2494			11.23	10.3	11.22	10.96	11.38	10.95	10.19	10.14	10.81	10.66	11.44	11.09	10.59	10.2
NT01ZM1000			11.12	11.15	10.99	11.3	10.55	11.12	10.92	10.14	11.44	11.8	11.03	11.78	10.76	10.19
NT01ZM1493	ZMO1434	conserved hypothetical protein	12.27	11.08	11.98	10.35	12.03	11.22	11.07	10.14	11.82	10.4	11.95	10.96	10.73	10.13
NT01ZM1743	ZMO1667	tail-specific proteinase	10.47	10.16	11.02	10.6	11.06	10.59	10.32	10.14	11.01	10.81	10.83	10.25	10.45	10.13
1075:1-183			11.77	11.2	11.08	11.63	11.72	11.94	10.51	10.14	10.83	11.07	11.95	12.39	10.82	10.07
NT01ZM1786	ZMO1709	holo-(acyl-carrier-protein) synthase	11.01	10.55	10.52	10.25	10.76	10.53	10.03	10.14	10.58	10.05	10.86	10.44	10.16	10.06
NT01ZM0841	ZMO0820	phosphoribosylformylglycinamidine synthase II	11.62	10.66	11.58	10.52	11.84	11.35	10.24	10.13	11.41	10.53	12.1	11.48	10.16	10.37
NT01ZM1130	ZMO1091	DNA polymerase III, delta prime subunit	10.95	9.97	11.38	9.91	11.43	10.5	10.41	10.13	11.06	9.83	11.26	10.22	10.28	10.3
NT01ZM0808	ZMO0784	Glutamyl-tRNA(Gln) amidotransferase subunit C (Glu-ADTsubunit C)	11.72	11.05	12.22	12.22	12.49	12.06	10.57	10.13	11.87	11.27	12.41	11.77	10.64	10.16
NT01ZM0603	ZMO0585	tryptophan synthase, beta subunit	11.82	10.76	12.13	12.72	12.89	12.52	11.03	10.13	11.53	12.22	12.21	12.28	11.29	9.93
NT01ZM0600	ZMO0582	folylpolyglutamate synthase	11.55	10.45	11.8	10.6	12.23	11.26	10.71	10.12	11.15	10.09	11.87	10.83	10.68	10.29
NT01ZM1297	ZMO1247	hypothetical protein	9.25	9.6	9.39	10.16	9.27	9.63	9.52	10.12	9.59	10.35	9.4	9.55	9.79	10.26
NT01ZM0992	ZMO0958	Cytochrome b/c1 [Includes: Cytochrome b; Cytochrome c1]	10.42	11.21	10.71	10.34	10.68	10.62	10.76	10.12	11	10.65	10.82	10.91	10.66	10.13
NT01ZM0398	ZMO0393	hypothetical, putative	11.34	9.65	9.24	9.58	9.15	9.71	10.42	10.12	9.69	9.99	10.01	9.38	11.04	10.12
NT01ZM2035	ZMO1933	DNA METHYLASE-TYPE I RESTRICTION-MODIFICATION SYSTEM, putative	11.27	10.17	11.47	11.72	11.45	10.6	10.68	10.12	10.77	11.42	11.19	10.27	10.12	9.38
397:1-366			8.9	9.04	8.62	8.69	9.14	9.3	9.34	10.11	8.58	8.75	9.18	8.9	9.26	10.34
NT01ZM0995	ZMO0962	N-acetylglucosamine-6-phosphate deacetylase	11.4	10	10.47	10.42	10.62	10.2	10.15	10.11	10.35	10.27	10.33	9.81	9.98	10.23
NT01ZM1514			8.66	9.1	8.9	9.36	9.16	9.39	9.16	10.11	9.16	9.71	9.02	9.79	9.35	10.23
NT01ZM1875	ZMO1790	ABC transporter ATP-binding protein	11.17	11.15	11	12.22	11.13	11.15	10.71	10.11	10.8	12.83	11.39	11.27	11	10.14
NT01ZM0825	ZMO0804	N-acetyl-gamma-glutamyl-phosphate reductase	10.72	10.68	10.77	11.56	11.12	11.01	10.35	10.11	10.61	12.2	10.87	11.45	10.44	10.09
NT01ZM1881	ZMO1795	hypothetical protein	10.53	12.43	10.5	12.54	10.94	11.76	10.61	10.11	10.37	11.8	10.7	11.96	10.9	9.76
NT01ZM1631	ZMO1569	pyruvate formate-lyase activating enzyme	10.01	10.41	10.69	10.44	11.16	10.66	10.77	10.1	9.59	10.09	10.55	10.8	11.25	10.38
NT01ZM0463			11.35	10.93	11.21	9.86	10.33	10.67	10.02	10.1	11.75	9.66	11.46	10.48	9.93	10.28
NT01ZM0583	ZMO0566	MFS transporter	9.76	9.41	9.61	9.36	9.67	9.75	9.9	10.1	10.03	9.8	10.48	10.22	9.89	10.07
NT01ZM1923	ZMO1835	homocitrate synthase	9.22	9.97	9.34	9.24	9.08	9.43	10.3	10.1	9.38	9.26	9.37	9.22	10.36	10
NT01ZM0087	ZMO0091	hypothetical protein	8.53	9.08	8.74	9.06	8.96	8.96	9.55	10.1	8.75	9	8.72	8.81	9.75	9.81
NT01ZM0811	ZMO0787	oxidoreductase, GMC family, putative	10.58	9.93	10.79	9.89	10.78	10.36	10.42	10.09	10.95	10.04	10.81	10.74	10.13	10.3
NT01ZM0565	ZMO0549	polyribonucleotide nucleotidyltransferase	12.53	12.37	12.7	12.09	12.67	11.6	11	10.09	12.18	11.2	12.81	11.34	10.82	10.02
NT01ZM1827	ZMO1747	5,10-methylenetetrahydrofolate reductase	10.74	10.16	11.33	11.2	11.87	10.87	10.34	10.09	10.56	10.92	11.53	10.96	10.32	9.97
NT01ZM1581	ZMO1519	ribose-phosphate diphosphokinase	13.03	12.22	12.82	11.25	13.2	12.59	10.99	10.09	12.72	11.64	13.34	12.47	10.66	9.75
NT01ZM0026	ZMO0026	conserved hypothetical protein	9.34	9.06	9.13	9.05	8.77	9.05	10.34	10.09	9.2	9.02	8.73	8.79	9.18	8.9
NT01ZM0963	ZMO0932	secretion activator protein	11.04	10.9	8.93	9.55	9.21	9.65	10.67	10.08	9.46	10.05	10.05	9.19	12.41	10.49
NT01ZM1750	ZMO1674	hypothetical protein	9.54	10.29	9.75	11.28	10.2	10.96	10.15	10.08	9.48	11.15	9.77	10.92	10.44	10.39
NT01ZM1110	ZMO1070	signal recognition particle-docking protein FtsY	10.91	10.16	11.12	10.77	11.21	10.47	10.57	10.08	10.9	11.28	11.2	10.48	10.38	10.35
NT01ZM1734	ZMO1658	YaeN protein	10.22	10.11	10.48	11.26	10.69	10.42	10.22	10.08	10.23	10.77	10.19	10.38	10.23	10.35
NT01ZM1186	ZMO1146	beta-hydroxyacyl-(acyl-carrier-protein) dehydratase FabZ	12.04	11.99	11.58	11.91	10.99	11.04	10.72	10.08	11.89	11.74	11.22	11.14	10.08	10.11
NT01ZM0918	ZMO0892	ATP-dependent helicase	8.88	9.36	9.8	9.7	9.86	9.7	10.18	10.08	9.68	9.98	9.49	9.89	10.03	10.09
NT01ZM0881	ZMO0854	pantetheine-phosphate adenylyltransferase	10.88	10.05	10.89	10.53	11.03	10.43	9.96	10.08	10.65	10.29	10.76	10.08	9.68	10.08
NT01ZM0347	ZMO0341	oxidoreductase, short-chain dehydrogenase/reductase family	9.84	11.97	10.26	11.48	10.59	11.39	10.24	10.08	10.15	11.48	10.28	12.03	10.47	10.04
NT01ZM1576	ZMO1513	phenylalanyl-tRNA synthetase, beta subunit	11.59	10.81	11.39	12.14	11.54	11.51	10.53	10.08	11.16	12.09	11.7	11.55	10.61	9.88
NT01ZM1814	ZMO1736	hypothetical protein	9.59	9.43	9.97	9.91	9.87	9.74	9.9	10.07	10.2	9.62	9.71	9.42	9.74	10.57
NT01ZM0280	ZMO0271	apolipoprotein N-acyltransferase	11.44	11.36	11.57	11.7	11.91	11.25	10.55	10.07	11.16	11.75	11.69	11.18	10.83	10.17
NT01ZM0587	ZMO0570	ribosomal protein L11 methyltransferase	10.7	10.32	10.76	11.56	10.56	10.56	10.11	10.07	10.91	11.66	10.53	10.94	10.09	9.87
NT01ZM1432	ZMO1377	conserved hypothetical protein	8.75	9.85	8.98	9.58	8.88	9.45	9.79	10.06	9.26	9.48	8.85	9.65	9.84	10.57
NT01ZM0803	ZMO0779	possible cation/heavy metal efflux pump, HlyD family secretion protein	11.24	10.54	11.71	10.92	11.41	10.94	10.71	10.06	11.21	10.81	11.08	11.12	10.67	10.14
396:1-287			9.59	10.64	9.33	11.15	9.93	9.78	11.02	10.06	9.81	11.42	9.99	9.3	10.88	9.81
NT01ZM1336	ZMO1285	oxidoreductase, GMC family CC1634 , putative	10.93	10.63	11.3	11.8	11.86	12.3	10.75	10.05	10.74	12.21	11.23	12.78	10.98	10.79
NT01ZM1334	ZMO1283	glucose-resistance amylase regulator	10.67	10.37	10.64	9.89	10.99	10.53	10.7	10.05	10.97	9.9	11.05	10.09	10.52	10.55
NT01ZM1532			9.01	9.03	8.78	8.98	9.25	9.36	9.2	10.05	8.91	8.94	9.48	9.06	9.13	10.21
NT01ZM1434	ZMO1380	AraC family transcriptional regulator	8.63	9.59	8.7	9.58	8.99	9.86	10.34	10.05	8.67	9.84	8.52	11.23	10.38	10.14
NT01ZM1654			9.77	12.06	10.45	13.62	11.55	11.28	10.83	10.05	10.52	13.38	10.62	10.81	10.41	10.1
NT01ZM0993	ZMO0959	monofunctional biosynthetic peptidoglycan transglycosylase	10.19	11.33	10.4	10.69	10.29	10.19	10.57	10.05	10.37	10.53	10.49	10.35	10.56	10.1
NT01ZM1144	ZMO1105	His Kinase A (phosphoacceptor) domain protein	9.86	9.52	9.58	9.98	9.72	10.06	10.12	10.05	9.77	10.41	9.54	10.05	10.24	9.88
837:1-447			8.37	9.4	8.59	9.07	8.62	8.99	8.77	10.04	8.54	9	8.76	8.74	8.87	10.52
617:1-379			8.83	9.37	9.11	9.63	9.11	9.55	9.93	10.04	9.15	9.44	9.03	9.49	10.2	10.42
827:1-1070			8.77	9.51	9.2	9.92	9.66	9.67	9.87	10.04	9.36	10.24	9.58	9.95	9.96	10.28
790:1-255			8.37	8.74	8.19	8.47	8.21	8.63	9.12	10.04	8.16	8.56	8.12	8.35	9.18	10.22
353:1-504			10.46	10.33	9.92	9.55	9.75	10.21	9.69	10.04	10.49	9.39	10.29	9.88	9.74	10.04
NT01ZM1813	ZMO1735	glycosyl transferase	9.73	9.33	9.64	9.63	9.46	9.53	9.7	10.03	9.92	9.63	9.48	9.55	9.55	10.58
NT01ZM1738	ZMO1662	nicotinate (nicotinamide) nucleotide adenylyltransferase, putative	9.54	10.19	10.36	10.49	10.62	10.5	9.93	10.03	10.03	10.67	10.06	10.71	10.23	10.26
154:1-630			12.56	10.57	12.68	10.2	12.47	10.75	10.75	10.03	12.69	10.24	12.68	10.57	10.63	10.18
NT01ZM1498	ZMO1439	nitrilase	10.19	9.33	9.96	9.55	9.18	9.43	9.63	10.03	10.17	9.49	9.14	9.22	9.59	10.05
NT01ZM0177	ZMO0175	hypothetical protein	9.98	10.38	10.11	10.63	9.53	10.28	9.71	10.03	10.46	10.38	9.84	10.63	10.29	10.04
NT01ZM0328	ZMO0322	riboflavin biosynthesis protein RibF	10.94	9.97	11.44	9.62	11.95	10.98	10.4	10.03	11.06	9.56	11.55	10.74	10.34	10.03
1090:1-137			12.12	11.37	13.03	12.56	13.24	12.78	10.71	10.03	12.64	12.34	13.03	12.98	10.34	9.77
NT01ZM1569			10.09	10.18	9.91	11.16	10.05	10.27	10.29	10.02	10.14	10.57	9.73	9.72	10.47	10.35
NT01ZM0598	ZMO0580	hypothetical protein	10.74	10.03	10.9	9.84	11.01	10.2	10.16	10.02	11.33	9.67	11.72	9.87	10.44	10.31
NT01ZM0733	ZMO0713	exopolyphosphatase	10.4	9.84	10.74	11.23	10.7	10.23	10.23	10.02	10.76	11.09	10.45	10.17	10.01	10.27
NT01ZM1621	ZMO1561	acrA1, putative	11.22	10.6	11.32	10.04	10.93	10.6	11.44	10.02	10.84	10.39	10.03	10.72	11.11	10.15
1018:1-275			11.69	10.79	11.16	10.41	11.47	11.27	10.09	10.02	11.07	10.14	11.29	11.19	10.17	10.04
NT01ZM1465	ZMO1408	dipeptidyl peptidase IV , putative	10.4	10.04	10.49	10.4	10.53	10.15	9.93	10.02	10.16	10.2	10.11	10.08	9.82	9.89
NT01ZM0726	ZMO0706	endonuclease III	9.96	9.97	10.31	9.6	10.44	10.19	9.86	10.01	10.28	9.97	10.5	10.19	9.88	10.44
1037:1-116			10.52	12.72	10.78	12.19	11.15	11.69	10.74	10.01	11.27	12.06	11.98	13.09	11.33	10.38
NT01ZM0847	ZMO0825	penicillin-binding protein	12.05	10.12	11.93	10.59	11.34	10.9	10.93	10.01	11.47	10.61	11.5	10.93	10.84	10.15
NT01ZM1152	ZMO1114	DNA polymerase, bacteriophage-type	9.69	10.78	9.96	9.74	9.91	9.74	10.91	10.01	10.1	10.06	9.65	9.46	10.38	10.1
NT01ZM1139	ZMO1100	nucleotidyltransferase family protein	10.9	11.16	10.99	11.44	11.81	11.48	10.25	10.01	10.51	11.53	11.55	11.26	10.37	9.97
NT01ZM1573	ZMO1510	similar to Escherichia coli possible protoporphyrinogen oxidase	10.91	9.72	10.94	9.38	10.45	9.72	9.74	10.01	10.77	9.39	10.8	9.54	9.61	9.91
NT01ZM1608	ZMO1548	squalene-hopene cyclase	10.32	10.25	10.48	11.45	10.57	10.37	9.99	10	10.42	11.46	10.49	10.63	10	10.18
NT01ZM0931	ZMO0904	putative beta-galactosidase	9.35	9.58	9.71	9.69	9.84	9.87	10.03	10	9.47	9.64	9.53	9.94	10.01	10.12
NT01ZM0727	ZMO0707	dihydrodipicolinate reductase	10.85	10.47	11.11	11.49	11.57	11.44	10.3	10	10.7	11.3	11.46	11.71	10.59	10.11
NT01ZM1098	ZMO1059	dihydroneopterin aldolase	10.13	10.08	10.17	9.93	9.48	10	10.23	10	10.69	9.74	9.83	10.26	10.15	9.86
NT01ZM0327	ZMO0321	dihydrofolate reductase	11.13	10.27	11.03	9.49	10.22	10.34	10.17	9.99	11.6	9.67	10.79	10.43	10.05	10.23
NT01ZM1659	ZMO1591	ABC transporter permease protein RC0129	11.95	10.2	12.12	9.67	12.47	10.85	10.89	9.99	11.77	9.23	12.44	10.65	10.98	10.13
NT01ZM0953			9.14	9.89	9.28	10.18	9.53	9.67	9.65	9.99	8.98	10.31	9.26	9.78	9.83	10.01
NT01ZM1658	ZMO1590	ABC transporter, ATP-binding protein	10.79	9.8	10.72	9.72	10.63	10.09	10	9.98	10.9	9.72	11.01	10.26	10.03	10.32
NT01ZM1911	ZMO1824	nitrogenase molybdenum-iron protein alpha chain	8.85	9.75	9.4	9.53	9.54	9.62	9.9	9.97	9.5	9.48	10.07	9.77	9.92	10.29
NT01ZM1607	ZMO1547	putative transcriptional regulator	10.28	10.62	10.68	11.3	10.7	10.65	10.43	9.97	10.75	11.5	10.61	10.71	10.47	9.93
NT01ZM2059			9.62	9.97	9.5	9.89	9.78	9.62	9.94	9.97	9.29	10.02	9.61	9.62	9.61	9.47
NT01ZM1534	ZMO1475	ferric enterobactin receptor	9.05	9.59	10.52	9.68	10.08	9.53	9.49	9.96	8.92	9.52	8.8	9.29	9.55	10.12
NT01ZM1013	ZMO0978	possible Fe ABC Transporter	9.46	10.71	9.91	9.92	9.96	10.05	10.24	9.96	9.76	9.94	9.63	9.83	10.34	9.95
NT01ZM0161	ZMO0163	proline-rich protein	12.52	10.95	12.07	10.19	12.2	11.8	11.11	9.96	11.72	9.48	12.11	11.82	11.33	9.92
NT01ZM1504	ZMO1446	glycyl-tRNA synthetase, alpha subunit	11.44	10.46	11.73	11.1	12.09	11.6	10.5	9.96	11.49	10.7	11.58	11.09	10.34	9.61
NT01ZM0419	ZMO0412	membrane protein, putative	11.75	11.85	10.51	10.37	10.06	10.28	10.58	9.95	11.34	10.25	10.84	10.13	10.53	10.42
482:1-537			11.19	10.3	11.5	9.74	12.21	10.86	10.46	9.95	10.94	9.66	11.56	10.02	10.28	10.16
1039:1-132			11.57	12.27	11.65	9.81	11.54	11.4	10.27	9.95	12.1	9.79	13.34	11.75	10.29	10.07
NT01ZM1083	ZMO1043	lemA protein	11.21	11.46	11.33	11.49	12.1	11.24	10.98	9.95	11.12	11.44	11.76	11.31	11.15	9.9
NT01ZM0952	ZMO0923	arginine biosynthesis bifunctional protein ArgJ	10.07	10.23	9.94	11.5	10.49	10.94	9.89	9.95	9.72	11.73	10.2	11.46	10.04	9.58
NT01ZM1009	ZMO0975	putative membrane protein	11.49	10.83	11.35	10.18	11.18	10.82	10.4	9.94	11.76	10.65	12.03	10.65	10.34	10
52:1-162			12.55	10.81	12.08	10.62	12.4	11.93	10.76	9.94	11.96	10.12	12.29	12.08	10.65	9.7
NT01ZM0911	ZMO0884	ribosomal protein L13	12.22	13.32	12.35	13.76	12.22	12.96	10.86	9.94	12.19	12.87	12.36	12.97	10.6	9.36
955:1-151			9.09	11.35	9.12	10.39	9.7	9.7	9.52	9.93	8.88	10.12	9.23	9.55	9.47	10.38
1095:1-132			8.4	9.39	8.4	8.85	8.68	8.75	8.66	9.93	8.56	8.63	8.6	8.69	8.87	10.36
NT01ZM0879	ZMO0852	S-adenosylmethionine:tRNA ribosyltransferase-isomerase	10.84	9.83	10.72	10.28	10.77	10.21	10	9.92	10.73	10.38	10.31	10.08	10	10.29
NT01ZM0389	ZMO0383	hypothetical protein	13.12	10.47	10.53	9.6	9.93	9.93	11.84	9.92	11.25	9.74	11.76	9.5	12.74	10.1
NT01ZM1878	ZMO1793	transcriptional regulator, LysR family	9.14	11.43	9.03	9.75	9.14	9.6	9.61	9.92	9.05	9.81	8.97	9.41	9.55	9.94
NT01ZM1190	ZMO1150	1-deoxy-D-xylulose 5-phosphate reductoisomerase	11.72	10.33	11.84	10.19	11.88	10.88	10.59	9.92	11.77	10.47	12.34	11.45	10.24	9.89
374:1-136			10.43	10.02	10.99	10.73	10.36	10.1	9.74	9.92	11.21	10.45	10.31	10.05	9.67	9.84
NT01ZM1829	ZMO1749	lipoprotein precursor	11.51	11.29	11.61	10.59	12.06	11.29	10.69	9.92	11.53	10.98	12.09	11.41	10.48	9.8
NT01ZM0943	ZMO0914	methenyltetrahydrofolate cyclohydrolase (EC 3.5.4.9) folD	10.98	10.71	10.3	11.94	10.62	11.26	10.81	9.92	10.18	12	10.54	11.72	10.72	9.79
188:1-342			10.5	10.4	10.86	10.08	10.17	10.22	10.08	9.92	11.16	10.07	10.65	10.76	10.35	9.73
NT01ZM1977			10.85	10.61	10.7	11.98	11.3	11.24	10.23	9.92	10.22	11.85	11.13	11.71	9.73	9.41
NT01ZM1788	ZMO1711	Domain of unknown function, putative	11.4	10.93	11.33	10.16	11.67	10.62	10.81	9.91	11.46	9.8	11.88	10.44	10.76	10.09
NT01ZM1479	ZMO1420	phosphoribosylaminoimidazole carboxylase, catalytic subunit	11.11	10.27	11.08	10.14	11.4	10.95	10.07	9.91	10.97	10.35	11.48	11.08	10.04	10.02
NT01ZM0041	ZMO0041	shikimate 5-dehydrogenase	10.13	10.23	10.85	11.5	11.57	10.97	10.52	9.91	9.98	10.66	10.66	10.75	9.83	9.27
NT01ZM0077	ZMO0081	Chemotaxis response regulator protein-glutamate methylesterase(EC 3.1.1.61)	10.26	9.9	10.39	10.41	10.71	10.3	10.29	9.91	10.05	10.46	10.45	10.43	9.98	9.26
NT01ZM0779	ZMO0756	hypothetical protein	11.33	9.51	10.44	9.53	9.95	9.92	9.69	9.9	10.42	9.56	10.31	9.97	9.7	10.14
NT01ZM0200	ZMO0195	N-ACETYLMURAMOYL-L-ALANINE AMIDASE	10.69	9.77	10.47	9.84	10.2	10.03	9.83	9.9	10.84	10.49	10.43	10.15	9.83	9.96
NT01ZM0994	ZMO0961	Cytochrome c-552 precursor (Cytochrome c552)	10.22	10.4	10.42	11.1	10.48	10.39	10.22	9.9	10.68	11.01	10.38	11.17	10.37	9.75
NT01ZM0823	ZMO0801	HlyD family secretion protein	10.07	9.97	8.93	10.56	9.54	10.64	9.81	9.9	9.5	11.12	10.32	11.76	9.95	9.65
NT01ZM0650	ZMO0633	flagellar M-ring protein FliF	11.5	10.58	10.87	11	11.46	10.66	11.9	9.9	10.9	11.66	11.15	10.09	12.19	9.52
NT01ZM1494	ZMO1435	leucyl-tRNA synthetase	11.89	10.78	12.17	12.04	12.46	11.79	10.75	9.9	11.61	11.76	12.12	11.55	10.54	9.38
NT01ZM0046	ZMO0048	hypothetical protein	8.71	9.22	9.29	9.45	9.23	9.48	9.71	9.9	9.51	9.32	9.39	9.84	9.34	9.34
NT01ZM0620	ZMO0602	MotB	10.35	10.08	9.64	10.25	9.74	9.83	10.59	9.89	9.94	10.4	10.21	10.01	10.78	10.16
743:1-627			9.5	11	9.97	9.64	9.93	10.21	9.16	9.89	10.52	9.7	11.4	10.32	9.21	10.16
NT01ZM1727	ZMO1651	phosphotransferase system enzyme I	10.45	9.82	11.06	10.3	11.12	10.49	10.15	9.89	10.67	10.18	10.82	10.6	9.93	9.97
NT01ZM1129	ZMO1090	thymidylate kinase	10.36	9.94	10.72	10.34	10.77	10.44	10.21	9.88	10.34	10.48	10.76	10.46	10.34	10.44
NT01ZM0997	ZMO0964	probable outer membrane multidrug resistance lipoprotein	10.88	10.21	11.42	10.67	10.94	10.46	10.24	9.88	11.16	10.38	10.91	10.32	10.13	10.39
NT01ZM1628			9.28	10.31	9.3	9.66	9.44	9.65	9.59	9.88	9.08	9.56	9.26	9.32	9.7	10.37
NT01ZM1307	ZMO1257	hypothetical protein	10.6	9.67	10.55	9.82	10.55	10.11	10.65	9.87	10.5	9.57	10.49	9.79	10.37	9.94
NT01ZM1919	ZMO1831	NifQ	8.83	9.5	8.95	9	8.95	9.26	9.85	9.87	8.93	9.15	8.93	9.13	9.83	9.92
1031:1-499			11.25	10.57	11.88	11.51	11.69	11.14	10.7	9.87	11.44	11.69	11.44	11.71	10.75	9.87
NT01ZM0986	ZMO0952	RNA methyltransferase	10.97	10.1	10.8	10.14	10.76	10.31	10.45	9.87	10.94	10.52	10.38	10.29	10.25	9.8
NT01ZM1694	ZMO1622	DNA primase	11.43	11.16	11.71	10.58	11.73	10.46	10.49	9.86	10.81	10	11.23	9.74	10.36	10.37
NT01ZM1475	ZMO1417	dead-box ATP-dependent RNA helicase	11.67	12.68	12.67	12.61	12.27	10.66	10.68	9.86	11.87	11.6	12.45	9.61	10.52	10.17
NT01ZM0718	ZMO0698	hypothetical protein	9.71	11.08	9.71	9.36	9.13	9.47	9.67	9.86	9.81	9.52	9.13	9.1	9.66	10.04
NT01ZM1305	ZMO1255	cytochrome C-type biogenesis protein	10.7	9.73	10.61	9.78	10.67	10.19	10.51	9.86	10.41	9.85	10.79	10.16	10.47	9.95
NT01ZM1311	ZMO1261	periplasmic aliphatic sulfonate-binding protein, putative	9.48	9.43	10.7	9.21	10.22	9.56	9.66	9.86	9.68	9.45	9.13	9.49	9.64	9.83
NT01ZM1387	ZMO1332	hypothetical protein	10.28	10.06	10.08	9.46	9.92	9.55	9.54	9.85	10.62	9.51	10.68	9.21	9.58	9.91
NT01ZM1704	ZMO1631	ferrichrome-iron receptor	8.52	9.05	8.58	9	8.68	9.89	9.81	9.85	8.73	9.08	8.64	10.28	9.79	9.88
NT01ZM0828	ZMO0807	MiaB-like tRNA modifying enzyme YliG, TIGR01125	11.75	11.04	11.8	10.81	11.75	10.78	10.32	9.85	11.55	10.38	11.77	10.33	10.33	9.86
NT01ZM0240	ZMO0232	RNA methyltransferase, TrmH family, group 3	11.01	10.45	11.29	9.96	11.31	10.73	10.2	9.85	11.09	9.8	11.3	10.96	10.41	9.83
662:1-1101			11.35	10.88	10.65	11.51	11.2	11.42	10.16	9.85	10.32	11.36	11.37	12.18	10.46	9.83
NT01ZM0159			12.54	11	11.85	10.33	12.15	11.72	10.87	9.85	11.6	9.97	12.09	11.74	10.74	9.69
NT01ZM1078	ZMO1039	ribonucleoside-diphosphate reductase, alpha subunit	12.37	10.18	12.95	9.58	12.6	10.24	11.32	9.85	12.56	9.41	12.88	9.68	11.24	9.59
NT01ZM0882	ZMO0855	geranyltransferase	11.53	11.53	11.56	12.69	11.69	11.61	10.29	9.85	11.2	12.51	11.56	11.41	10.07	9.57
1034:1-166			9.82	11.14	9.55	10.47	9.81	10.2	9.07	9.84	10.1	10.76	11.16	10.81	9.11	10.05
NT01ZM0806	ZMO0782	Aspartyl/glutamyl-tRNA(Asn/Gln) amidotransferase subunit B(EC 6.3.5.-) (Asp/Glu-ADT subunit B)	10.97	10.62	11.21	11.99	11.44	11.29	10.04	9.84	10.76	11.62	11.5	11.54	10.24	9.85
NT01ZM0990	ZMO0956	ubiquinol-cytochrome c reductase, iron-sulfur subunit	10.94	10.42	11.04	9.98	11.44	11.08	10.92	9.83	10.77	10.51	11.29	11.04	10.94	9.99
1079:1-86			11.48	10.34	11.93	10.29	11.66	10.1	9.6	9.83	11.91	10.42	12.1	10.11	9.47	9.95
NT01ZM1003	ZMO0969	xanthine/uracil permease family protein	11.63	10.61	11.42	10.73	11.25	10.82	10.5	9.83	11.44	10.99	11.27	10.96	10.44	9.9
604:1-215			10.13	10.08	10.24	10.2	10.18	10.02	9.87	9.83	10.36	10.11	10.42	10.05	11.15	9.88
NT01ZM1801	ZMO1722	glutathione dependent formaldehyde dehydrogenase	10.48	10.17	10.71	10.51	10.97	10.52	10.22	9.83	10.5	10.13	10.55	10.48	10.39	9.76
NT01ZM0625	ZMO0607	flagellar P-ring protein FlgI	11.82	10.31	10.84	10.65	11.75	11.05	11.78	9.83	11.18	11.33	11.95	11.08	11.54	9.63
100:1-156			8.97	9.19	8.93	10.59	9.4	10.13	9.48	9.82	8.97	10.09	9.05	9.85	9.74	10.27
NT01ZM1197			8.25	8.65	8.12	8.44	8.31	8.45	8.95	9.82	8.14	8.51	8.09	8.3	8.97	10.05
NT01ZM1272	ZMO1223	malonyl CoA-acyl carrier protein transacylase	10.89	11.48	11.44	12.32	11.8	11.68	10.47	9.82	10.94	11.62	11.38	11.89	10.44	9.56
NT01ZM1683			10.01	10.13	9.64	9.45	9.18	9.43	9.82	9.81	9.94	9.23	9.89	9.23	9.89	10.03
NT01ZM1685	ZMO1614	glpG-related protein	10.51	10.98	10.31	10.48	10.65	10.42	10.08	9.81	10.26	10.55	11.02	10.69	10.23	9.89
NT01ZM0810	ZMO0786	dehydrogenase subunit III, putative	10.64	9.83	10.66	9.47	10.98	10.33	10.17	9.81	10.65	9.39	10.8	10.27	9.84	9.73
NT01ZM2053	ZMO1948	ebsC protein	8.82	9.12	8.8	9.7	9.15	9.27	9.71	9.81	8.43	9.47	8.85	9.5	9.61	9.06
798:1-128			9.4	9.6	9.44	9.18	9.27	9.48	9.68	9.8	9.68	8.98	9.77	9.13	9.47	10.14
NT01ZM0964	ZMO0933	hypothetical protein	10.68	10.53	8.62	9.34	8.82	9.53	10.28	9.8	9.11	9.72	9.5	9.05	11.92	10.1
NT01ZM0151	ZMO0155	Holliday junction DNA helicase RuvA	10.36	9.61	10.39	9.2	10.3	9.75	9.67	9.8	10.25	9.14	10.39	9.75	9.63	10.04
1073:1-98			10.38	10.67	9.6	12.26	9.63	11.03	9.82	9.8	9.6	12.27	9.58	12.48	10.2	9.99
NT01ZM1250			9.44	9.49	9.45	8.94	9.12	9.25	9.56	9.79	9.79	8.88	9.59	9.03	9.5	9.95
1072:1-207			9.56	10.61	10.31	9.76	10.08	10.26	9.22	9.78	10.7	9.6	11.55	10.18	8.88	10.34
890:1-830			9.38	9.97	9.42	9.67	9.59	9.59	9.46	9.78	9.32	9.6	9.38	9.35	9.47	10.09
NT01ZM0170			9.4	11.79	9.58	11.18	9.64	9.65	10.34	9.78	9.43	11.45	9	9.87	10.18	9.85
NT01ZM1122	ZMO1083	2.4.1.12	9.88	9.5	9.55	9.43	9.27	9.47	9.55	9.78	9.76	9.5	9.47	9.17	9.61	9.84
NT01ZM1568			10.05	9.79	9.94	11.07	10.11	10.04	9.99	9.77	10.18	10.48	9.86	9.69	10.12	10.08
NT01ZM1517	ZMO1457	Major Facilitator Superfamily subfamily, putative	13.12	12.71	13.21	13.66	8.85	9.96	9.72	9.77	13.01	14.5	8.37	9.3	9.65	10.06
NT01ZM0362	ZMO0356	rod shape-determining protein MreC	11.48	11.14	11.71	11.6	11.81	10.92	10.27	9.77	11.18	11.62	11.7	10.74	10.38	10
NT01ZM0312	ZMO0304	hypothetical protein	11.66	9.52	10.63	9.61	10.28	9.77	9.92	9.77	10.94	9.46	10.56	9.65	9.95	9.98
NT01ZM1481	ZMO1422	zinc protease	10.21	10.42	10.18	11.49	10.41	10.69	10.33	9.77	9.88	11.1	9.76	11.09	10.24	9.54
NT01ZM0298	ZMO0289	hypothetical protein	9.92	9.43	9.8	8.99	9.56	9.6	9.71	9.77	10.35	9	10.02	9.34	9.73	9.53
NT01ZM0069	ZMO0073	CBS domain protein	11.8	9.9	11.96	9.35	11.85	10.34	10.7	9.77	11.32	9.11	11.79	10.1	9.93	9.29
NT01ZM0987	ZMO0953	hypothetical protein	8.88	8.93	8.92	9.22	8.84	9.03	9.48	9.76	9.17	8.65	8.98	8.69	9.54	9.85
748:1-353			8.83	9.2	8.81	9.12	8.93	8.84	9.26	9.76	8.66	9	8.81	8.73	9.46	9.8
NT01ZM0387	ZMO0381	catchin protein, putative	12.21	10.11	9.98	9.43	9.76	9.79	10.81	9.75	10.64	9.69	11.22	9.77	11.71	9.96
NT01ZM0310	ZMO0302	conserved hypothetical protein	9.8	9.51	10.17	9.73	9.8	9.74	9.85	9.75	10.28	9.74	9.87	9.81	9.8	9.82
NT01ZM1137	ZMO1098	double-strand break repair helicase AddA	9.89	9.76	10.36	9.52	10.58	10.26	9.99	9.75	10.19	9.84	10.26	10.48	9.94	9.8
458:1-1274			10.07	9.84	10.77	10.27	11.04	10.19	10.18	9.74	10.59	10.23	10.71	10.1	10.2	10.41
NT01ZM0096	ZMO0102	hypothetical protein	8.85	8.95	9.1	8.85	9.02	8.95	8.97	9.74	9.22	8.94	9.4	8.89	9.01	9.33
NT01ZM0862	ZMO0838	tetratricopeptide repeat protein	9.92	9.31	9.93	9.81	9.87	9.78	9.47	9.74	9.92	10.3	9.63	9.95	9.88	9.29
663:1-134			10.9	10.54	11.37	9.84	10.46	10.51	9.66	9.73	11.9	9.75	11.67	10.64	9.78	10.02
NT01ZM1156	ZMO1117	glutamate synthase, large subunit	11.79	10.71	11.24	11.17	11.32	11.07	10.7	9.73	10.94	10.9	11.59	12.1	10.7	9.97
NT01ZM1123	ZMO1084	cellulose synthase, subunit B	9.23	9.4	9.36	9.6	9.25	9.31	9.55	9.73	9.29	9.67	9.07	9.18	9.63	9.73
NT01ZM0140	ZMO0145	peptidase	10	10.09	10.48	10.02	10.63	9.89	10.15	9.73	10.07	9.78	10.35	10.01	10.13	9.69
843:1-160			8.55	9.03	8.72	9.12	8.77	8.99	10.17	9.72	8.61	9.17	8.35	8.75	10.31	9.81
NT01ZM1399	ZMO1345	aminopeptidase N	10.34	9.85	10.39	10.08	10.49	10.19	9.84	9.72	10.17	9.8	10.23	10.48	9.75	9.8
NT01ZM1588	ZMO1528	AcrB/AcrD/AcrF	10.9	9.76	11.36	9.71	10.75	10.29	10.34	9.72	10.84	9.62	10.63	10.47	10.24	9.77
NT01ZM1100	ZMO1061	psp operon transcriptional activator	9.08	9.42	9.38	9.19	9.53	9.28	9.69	9.72	9.11	9.08	9.21	9.07	9.68	9.76
NT01ZM0793	ZMO0770	magnesium transporter	10.7	10.15	10.3	10.63	9.99	10.09	9.73	9.72	10.77	11.63	10.35	10.48	9.69	9.71
NT01ZM0962	ZMO0931	hypothetical protein	11.61	11.26	9.54	9.78	10.28	9.82	11.19	9.71	10.17	10.22	11.32	9.38	12.78	10.07
NT01ZM0395	ZMO0390	hypothetical genomic island protein, putative	11.81	9.6	9.56	9.34	9.4	9.6	10.81	9.71	10	9.26	10.67	9.36	11.62	9.78
NT01ZM1304	ZMO1254	C-type cytochrome biogenesis protein/thioredoxin	10.48	9.6	10.21	9.94	10.19	10.01	10.17	9.71	10.15	10.03	10.38	10.26	10.13	9.76
NT01ZM0830	ZMO0809	Hypothetical UPF0235 protein	9.86	10.33	10.62	10.39	10.65	10.38	10.19	9.71	10.84	10.36	10.55	10.68	10.36	9.72
NT01ZM2036	ZMO1934	DNA METHYLASE-TYPE I RESTRICTION-MODIFICATION SYSTEM	10.83	10.3	10.92	11.64	11.03	10.51	10.2	9.71	10.28	11.11	10.52	10.04	9.62	8.98
NT01ZM1238	ZMO1193	DNA topoisomerase I (Omega-protein) (Relaxing enzyme)(Untwisting enzyme) (Swivelase)	11.04	10.01	11.66	10.84	11.85	10.96	10.48	9.7	10.91	10.43	11.33	10.88	10.45	9.86
NT01ZM1889	ZMO1804	amino acid transporter	10.07	9.82	10.69	9.92	10.42	9.73	9.56	9.69	11.22	9.92	10.62	9.73	9.4	10.02
NT01ZM0393	ZMO0388	hypothetical protein	11.81	9.53	9.29	9.59	9.27	9.56	10.5	9.69	9.9	9.54	10.45	9.3	11.48	9.87
NT01ZM1629	ZMO1567	conserved hypothetical protein	9.97	10.19	9.98	9.85	9.95	10.86	9.94	9.69	10.09	9.82	9.58	10.7	9.75	9.87
NT01ZM1825	ZMO1745	5-methyltetrahydrofolate-homocysteine methyltransferase 2	10.56	9.94	10.75	11.76	11.02	10.64	10.05	9.69	10.51	11.93	10.45	10.39	9.78	9.58
382:1-379			8.64	9.26	8.95	9.64	9.01	9.25	9.42	9.68	9.03	9.4	9.2	9.06	9.47	10.07
NT01ZM0392	ZMO0387	major head protein, putative	12.26	10.04	9.85	9.62	9.35	9.64	11.25	9.68	10.35	9.38	10.88	9.21	12.23	9.88
NT01ZM0115	ZMO0121	ATPase associated with chromosome architecture/replication BMEI0784	9.7	9.67	10.14	9.6	10.73	9.89	9.95	9.68	9.85	9.38	10.39	9.65	9.9	9.4
NT01ZM0061	ZMO0063	hypothetical protein	8.56	8.8	9.21	8.65	8.75	8.7	8.96	9.68	9.68	8.59	9.09	8.51	8.84	9.4
NT01ZM1019	ZMO0983	dipeptide-binding protein of ABC transporter	10.91	9.54	10.47	9.36	10.48	9.92	9.88	9.67	10.8	9.69	10.59	9.96	9.74	10.03
260:1-1982			9.88	9.37	10.11	9.32	10.2	9.76	9.78	9.67	10.24	9.72	10.33	9.83	9.8	9.86
NT01ZM1038	ZMO1002	phosphoglucosamine mutase	10.39	11.23	10.63	12.28	11.21	10.97	9.83	9.67	10.26	12.12	10.68	11.16	9.96	9.69
NT01ZM0216	ZMO0209	ribosomal protein L27	10.09	13.89	10.42	12.92	11.19	11.02	10.26	9.66	10.47	12.52	10.78	11.14	10.56	10.48
NT01ZM0451	ZMO0445	unnamed protein product; Similar to probable periplasmic protein, putative	11.02	10.01	11.27	11.36	11.37	10.6	10.17	9.66	10.79	11.05	11.26	10.23	10.17	9.73
NT01ZM0796	ZMO0774	transcription regulator LysR family VC0896 , putative	9.81	9.53	10.1	9.61	10.1	9.8	9.89	9.66	9.75	9.38	10.09	9.71	10.09	9.7
NT01ZM1489	ZMO1431	hypothetical membrane associated protein BMEII0532 -related protein	11.92	10.57	11.39	11.56	11.89	11.65	10.28	9.66	11.88	11.39	12.19	11.37	10.12	9.69
1026:1-358			10.35	10.12	10.7	9.98	10.17	10.08	9.87	9.66	11.04	10.05	10.63	10.64	10.06	9.51
898:1-260			9.12	9.45	9.32	8.92	9.25	8.85	9.29	9.65	9.54	9.05	9.7	8.79	9.33	10.12
1023:1-161			10.32	12.97	10.69	11.39	11.31	10.87	9.22	9.65	11.2	12.34	12.38	12.33	9.65	9.78
NT01ZM0848	ZMO0826	UDP-N-acetylmuramoylalanyl-D-glutamate--2,6-diaminopimelate ligase(EC 6.3.2.13) (UDP-N-acetylmuramyl-tripeptide syntheta	10.68	9.92	11	10.72	10.67	10.31	10.11	9.65	10.76	10.9	10.48	10.53	10.02	9.74
NT01ZM1661	ZMO1593	PDZ domain family protein	9.32	9.23	9.14	9.54	9.32	9.43	9.46	9.65	8.9	9.38	8.8	9.43	9.34	9.69
1054:1-379			11.39	10.6	10.18	9.35	10.48	10.11	9.76	9.64	10.19	9.35	10.27	10	9.71	9.43
NT01ZM1273	ZMO1224	hypothetical protein	10.13	10.41	10.49	10.88	11.14	10.7	10.21	9.64	10.26	10.45	10.63	10.43	10.19	9.34
NT01ZM0323			9.34	10.98	9.33	9.87	9.07	9.32	9.05	9.63	9.32	9.93	9.24	9.16	9.07	10.18
NT01ZM0789	ZMO0766	protein-P-II uridylyltransferase	9.07	9.12	9.55	9.37	9.65	9.73	9.46	9.63	9.5	9.62	9.38	10.21	9.48	9.84
NT01ZM0439	ZMO0433	Guanylate kinase (GMP kinase)	10.87	10.26	10.65	9.86	9.96	9.8	9.94	9.63	11.2	9.85	10.46	9.82	9.72	9.74
NT01ZM0236			11.24	10.13	11.32	9.89	11.01	10.33	9.99	9.62	10.93	9.69	11.08	10.22	9.89	9.63
NT01ZM0884	ZMO0857	Protein of unknown function (DUF1013) family	11.98	11.25	12.02	12.09	12.26	11.7	10.47	9.62	11.5	11.42	12.12	11.31	10.33	9.48
NT01ZM1452	ZMO1395	N-formylglutamate amidohydrolase	10.14	9.62	10.05	9.91	10.09	9.61	9.75	9.61	9.96	9.4	10.16	9.48	9.65	10.09
NT01ZM1934	ZMO1847	ABC-TYPE IRON	8.48	9.74	8.66	8.93	8.96	9.01	9.56	9.61	8.41	8.84	8.48	8.85	9.48	9.74
NT01ZM0900	ZMO0873	Purine and other phosphorylases, family 1	9.74	10.4	9.81	10.57	9.9	10.3	9.67	9.61	9.95	10.46	10.13	10.43	9.79	9.61
NT01ZM1456			10.56	9.73	10.54	10	10.15	9.9	9.61	9.61	10.85	10.11	10	9.58	9.52	9.5
NT01ZM0130	ZMO0135	conserved hypothetical protein	9.71	10.05	9.97	9.83	9.76	9.6	9.82	9.6	9.98	10.21	9.64	9.51	10.01	9.5
NT01ZM0400	ZMO0394	hypothetical protein	10.1	9.12	8.88	9	8.74	9.22	9.22	9.59	9.11	9.26	9.18	9.01	9.44	9.83
NT01ZM0594			12.46	10.28	12.34	9.99	12.14	10.42	10.39	9.59	12.29	10.05	12.41	10.33	10.24	9.68
255:1-681			10.51	10.89	11.03	11.42	10.44	10.76	10.26	9.59	11.47	11.74	10.9	11.66	10.06	9.64
NT01ZM1914	ZMO1827	nitrogenase molybdenum-iron cofactor biosynthesis protein NifN	8.89	9.34	8.88	9.16	9.11	9.3	9.77	9.59	8.56	9.26	8.85	9.17	9.7	9.52
NT01ZM1280	ZMO1231	single-stranded-DNA-specific exonuclease RecJ	10.03	11.27	10.17	10.49	10.35	9.99	10.1	9.58	9.85	10.43	10.16	9.77	10.09	9.76
NT01ZM1681	ZMO1612	Toluene tolerance, Ttg2 superfamily	11.28	11.16	10.89	10.99	10.14	10.14	10.59	9.58	11.07	10.32	10.24	9.87	10.42	9.68
NT01ZM0721	ZMO0703	hypothetical protein	9.53	10.06	10.32	9.62	10.77	10.07	9.91	9.58	9.71	9.69	10.06	9.85	9.93	9.65
NT01ZM0724	ZMO0704	acyl-CoA synthase, putative	11.56	10.12	11.77	10.82	11.84	11.24	10.09	9.58	11.49	10.35	11.63	11.04	10	9.38
NT01ZM1020	ZMO0984	Peptidoglycan-binding LysM:Peptidase M23/M37	10.37	9.87	10.48	9.88	10.93	10.42	9.87	9.56	10.3	10.25	10.97	10.8	9.93	9.89
NT01ZM0064	ZMO0066	hypothetical protein	8.63	8.65	8.63	8.46	8.72	8.63	9.01	9.56	8.69	8.57	8.93	8.56	8.89	8.94
792:1-86			8.87	9.01	9.22	8.83	8.93	9.07	9.12	9.55	9.6	9.15	9.31	8.83	9.21	9.99
NT01ZM1901	ZMO1815	TonB dependent receptor	8.42	9.51	8.73	9.22	8.73	8.99	9.27	9.55	8.69	9.29	8.66	8.79	9.19	9.9
NT01ZM1299	ZMO1249	osmotin-like protein	9.12	8.89	8.8	8.76	8.61	8.94	9.06	9.55	9.03	8.78	9.1	8.72	9.1	9.79
NT01ZM0576	ZMO0560	histidinol-phosphate aminotransferase, putative	9.41	9.52	9.1	8.98	8.92	9.19	9.82	9.55	9.19	9.15	9.02	9.73	9.63	9.72
NT01ZM0357	ZMO0351	conserved hypothetical protein	10.35	9.43	10.39	9.81	9.98	9.8	9.85	9.55	10.59	10.45	10	10.49	9.68	9.66
NT01ZM0607	ZMO0589	DNA repair protein RadA	10.19	9.48	10.75	10.09	10.68	9.96	9.81	9.55	10.57	9.97	10.56	9.67	9.8	9.66
NT01ZM1963	ZMO1866	metallo-beta-lactamase family protein	10.57	10.64	10.79	11.05	10.31	10.18	10.09	9.55	10.34	10.63	10.44	9.86	9.92	9.32
NT01ZM0194	ZMO0189	L-serine ammonia-lyase	9.46	9.53	9.61	10.58	9.63	9.77	9.49	9.54	9.45	10.27	9.26	9.94	9.43	9.9
NT01ZM1780	ZMO1702	DNA translocase ftsK	10.42	9.9	10.62	10.62	10.65	10.38	10.03	9.54	10.15	10.74	10.32	10.63	10.33	9.44
NT01ZM1424	ZMO1371	hypothetical protein	8.36	8.88	8.32	8.9	8.4	8.71	8.38	9.53	8.4	8.64	8.37	8.52	8.35	9.6
NT01ZM0040	ZMO0040	dephospho-CoA kinase	9.13	9.75	9.66	9.97	10.08	10.15	9.75	9.53	9.34	9.95	9.62	10.17	9.35	8.96
NT01ZM0235	ZMO0228	membrane protein, putative	11.44	9.8	11.69	9.85	11.33	10.36	10.13	9.52	11.35	9.98	11.44	10.19	10.07	9.54
NT01ZM0131	ZMO0136	TPR repeat protein	9.76	10.05	9.76	9.99	9.41	9.67	9.54	9.52	9.94	10.39	9.63	9.95	9.51	9.44
NT01ZM2091	ZMO1988	tRNA modification GTPase TrmE	9.44	9.31	9.76	9.5	10.07	9.53	9.38	9.52	9.14	9.4	9.45	9.35	9.04	8.87
NT01ZM2082	ZMO1978	chromosome partitioning protein; ParB	9.67	9.07	10.21	8.99	10.17	9.51	9.68	9.52	9.77	8.91	9.86	9.33	9.17	8.86
NT01ZM1543	ZMO1484	ATP-dependent DNA helicase PcrA	10.23	9.52	9.94	9.51	9.92	9.92	9.87	9.51	9.74	9.53	9.86	9.76	10	9.72
NT01ZM0403	ZMO0397	hypothetical protein	12.53	10.32	9.58	9.97	9.6	9.87	11.42	9.5	10.26	10.7	10.9	9.3	12.68	10.02
NT01ZM0173	ZMO0171	TonB-dependent receptor	8.75	9.12	8.88	8.96	8.95	9.03	9.63	9.5	8.89	8.9	8.81	8.94	9.95	9.64
NT01ZM0237	ZMO0229	metal chelate transport system permease protein	10.28	9.57	11.02	9.45	10.81	9.75	9.84	9.5	10.51	9.26	10.53	9.69	9.84	9.6
NT01ZM1640	ZMO1578	2,5-dichloro-2,5-cyclohexadiene-1,4-diol dehydrogenase	9.39	12.25	9.05	9.81	9.31	9.6	9.85	9.49	8.74	9.9	8.89	9.56	9.96	9.63
407:1-337			9.65	9.9	9.38	9.04	9.43	9.39	9.15	9.48	9.56	8.97	9.8	9.07	9.2	10.06
NT01ZM0626	ZMO0608	flagellar L-ring protein FlgH	11.31	10.03	11.06	10.79	11.89	10.92	11.13	9.48	11.16	10.98	11.55	10.37	10.65	9.4
1107:1-116			9.32	10.66	10.61	10.9	10.77	10.72	9.29	9.48	11.23	11.23	12.26	11.61	8.84	8.97
NT01ZM1373			10.38	9.79	9.88	9.18	9.61	9.69	9.13	9.47	10.4	9.19	10.12	9.62	9.2	9.61
NT01ZM0485			10.43	10	10.88	9.75	11.12	10.71	10.2	9.47	11.29	9.63	11.43	11.2	10.69	9.51
NT01ZM0145	ZMO0149	tRNA (guanine-N(7)-)-methyltransferase (tRNA(m7G46)-methyltransferase)	10.29	10.27	10.36	10.48	10.84	10.31	9.58	9.46	10.08	10	10.77	10.5	9.72	9.65
NT01ZM1433	ZMO1378	ethanolamine permease	8.78	9.5	9.04	9.57	9.05	9.45	9.67	9.46	8.98	9.44	8.91	10.28	9.74	9.63
NT01ZM1241			8.79	8.89	9.04	8.76	8.75	9.03	9.46	9.46	8.95	8.6	8.95	8.66	9.39	9.54
39:1-321			9.24	9.48	9.81	9.07	9.44	9.39	9.18	9.46	10.11	9.08	9.37	9.03	9.33	9.51
NT01ZM1306	ZMO1256	CcmE/CycJ proteins	10.23	9.79	10.19	10.48	10.26	9.98	10.04	9.46	9.87	10.31	10.12	10.01	10.11	9.47
NT01ZM1191	ZMO1151	phosphatidate cytidylyltransferase	11.56	10.07	12.16	10.41	12.36	10.87	10.32	9.46	11.77	10.01	12.21	10.53	9.98	9.46
NT01ZM0778	ZMO0755	TPR Domain domain protein	10.77	9.47	10.2	9.44	10.01	9.74	9.48	9.46	10.12	9.31	10.29	9.9	9.45	9.32
NT01ZM2051	ZMO1946	oxidoreductase	8.57	8.82	8.59	9.01	8.68	8.8	9.23	9.46	8.37	8.97	8.52	8.84	9.16	8.89
54:1-489			8.89	10.92	9.34	10.43	9.24	9.17	9.92	9.45	9.24	10.66	8.77	9.45	9.72	9.52
NT01ZM0261	ZMO0255	protein secretion ABC efflux system, membrane fusion protein	10.23	9.25	9.44	9.36	9.14	9.36	9.59	9.45	9.52	9.25	9.25	9.59	9.57	9.2
NT01ZM0821	ZMO0799	possible ABC transporter permease component	10.14	9.25	8.94	9.54	9.24	9.84	9.62	9.44	9.55	10.4	9.98	10.97	9.58	9.51
697:1-684			9.19	10.87	9.36	11.28	11.51	11.01	9.78	9.44	9.28	10.91	11.97	11.65	10.24	9.43
NT01ZM1697	ZMO1624	Mg chelatase-related protein	9.93	9.75	10.02	10.47	10.41	9.89	9.86	9.44	9.46	9.9	9.7	9.57	9.91	9.35
NT01ZM1292	ZMO1242	Zinc carboxypeptidase family	9.95	10.23	10.29	11.11	10.27	10.32	9.76	9.44	9.8	10.87	10.11	10.62	9.97	9.32
NT01ZM1837			11.91	10.79	10.43	9.3	10.49	10.04	9.85	9.44	10.3	9.18	10.38	10.04	9.82	9.2
NT01ZM0380	ZMO0375	Extracellular sucrase (Beta-fructofuranosidase)(Invertase) (Saccharase) (Protein B46)	10.25	8.98			9.54	10.71	9.88	9.43	11.58	10.86	8.91	10.56	10.83	9.81
NT01ZM0212	ZMO0206	glutamate 5-kinase	10.78	10.15	11.47	9.86	12.02	10.97	10.23	9.43	10.7	9.51	11.65	10.57	10.39	9.73
NT01ZM0756	ZMO0735	acetyl-CoA carboxylase, biotin carboxylase	10.91	10.68	11.19	11.36	11.31	10.79	10.13	9.43	10.57	10.58	11.14	10.37	10.11	9.62
NT01ZM1917	ZMO1830	hypothetical protein	8.85	9.17	8.85	8.98	8.99	9.15	9.41	9.43	8.7	9.08	8.78	9	9.38	9.55
NT01ZM1918			8.69	8.99	8.74	8.76	8.88	8.85	9.32	9.42	8.58	8.73	8.65	8.75	9.3	9.56
NT01ZM1630	ZMO1568	TonB dependent receptor, putative	9.63	10.36	9.94	9.5	9.83	9.76	9.77	9.42	9.72	9.67	9.75	9.69	9.81	9.52
NT01ZM1606	ZMO1546	hypothetical protein	9.32	9.34	9.5	9.68	10.07	9.66	9.43	9.42	9.28	9.94	9.43	10.07	9.53	9.34
574:1-253			9.13	8.94	9.68	8.84	9.81	9.23	9.34	9.42	9.25	8.75	9.52	8.97	8.96	8.72
NT01ZM2084	ZMO1980	methyltransferase GidB	10.09	9.34	10.24	9.63	10.17	9.51	9.71	9.42	9.66	9.71	9.72	9.32	9.08	8.58
NT01ZM1313	ZMO1263	sulfonate ABC transporter, ATP-binding subunit SsuB	9.1	9.06	9.47	8.84	9.44	9.05	9.4	9.41	8.89	8.95	8.96	8.79	9.36	9.63
NT01ZM2049	ZMO1944	transcriptional regulator, GntR family	8.75	9.21	8.91	9.51	9.02	9.09	9.2	9.41	8.5	9.31	8.76	9.23	9.06	8.86
NT01ZM0048	ZMO0050	transcriptional regulator, LysR family	8.87	9.03	9.26	9.16	9.32	9.06	9.44	9.41	9.01	9.02	9.12	9.17	9.2	8.8
NT01ZM0385	ZMO0379	phage terminase, large subunit, PBSX family	11.59	9.54	9.09	9.07	9.08	9.28	10.41	9.4	9.43	9.08	10.1	8.95	11.58	9.45
NT01ZM1095	ZMO1056	POLY(A) POLYMERASE / TRNA NUCLEOTIDYLTRANSFERASE	10.11	9.71	10.31	9.7	10.76	10.07	9.49	9.4	10.06	9.65	10.6	9.94	9.39	9.45
NT01ZM1597	ZMO1538	DNA-directed DNA polymerase	9.58	9.37	9.99	9.92	10.24	9.92	9.79	9.39	9.88	10.11	9.75	10.39	9.7	9.45
NT01ZM0651	ZMO0634	flagellar M-Ring protein	11.11	9.98	10.71	10.85	11.25	10.59	11.04	9.39	10.38	11.01	10.61	9.93	10.34	9.02
NT01ZM1436	ZMO1382	aminotransferase, class III	8.69	9.34	8.88	9.88	8.86	9.36	9.53	9.38	8.88	9.61	8.72	11.38	9.53	9.43
NT01ZM0807	ZMO0783	Glutamyl-tRNA(Gln) amidotransferase subunit A (Glu-ADTsubunit A)	11.1	10.33	11.72	11.98	11.94	11.38	9.89	9.38	11.31	11.48	12.04	11.49	9.95	9.38
NT01ZM0219	ZMO0213	Autotransporter beta-domain protein	8.77	9.48	9.12	9.78	9.33	9.59	9.58	9.37	9.25	9.6	9.25	9.71	9.72	9.46
[truncated: 200 more rows]

## Sheet: Additional_File_17B
Additional file 17B: the data distributions and quartiles for 14 different conditions.
	ZM4 Control Exp RMG	ZM4 Control Stationary RMG	ZM4 NaCl Exp RMG	ZM4 NaCl Stationary RMG	ZM4 NaAc Exp RMG	ZM4 NaAc Stationary RMG	ZM4 NaAc Exp MM	ZM4 NaAc Stationary MM	AcR NaCl Exp RMG	AcR NaCl Stationary RMG	AcR NaAc Exp RMG	AcR NaAc Stationary RMG	AcR NaAc Exp MM	AcR NaAc Stationary MM
100% (maximum)	16.4	16.6	15.63	15.49	15.56	15.83	16.27	16.23	15.65	15.65	15.62	15.32	16.14	16.5
0.995	15.68	16.0801	15.3602	15.23	15.4301	15.4901	15.7201	15.7701	15.4401	15.3501	15.41	15.2801	15.7104	16.0103
0.975	14.9305	15.1103	14.86	15.05	14.87	14.76	14.6205	14.6915	14.8205	14.9903	14.8708	14.8503	14.69	14.752
0.9	13.34	13.631	13.31	13.66	13.33	13.3	13.2	13.32	13.36	13.641	13.331	13.47	13.28	13.391
75% (quartile)	12.29	12.13	12.27	12.4	12.3	12.17	12.19	12.26	12.23	12.35	12.32	12.28	12.17	12.27
50% (median)	11.285	11.04	11.28	11.09	11.25	11.2	11.21	11.16	11.255	11.12	11.25	11.2	11.195	11.16
25% (quartile)	10.19	10.24	10.31	10.09	10.24	10.31	10.3575	10.24	10.28	10.12	10.27	10.26	10.34	10.22
0.1	9.27	9.5	9.34	9.49	9.39	9.63	9.559	9.439	9.439	9.449	9.37	9.5	9.54	9.42
0.025	8.48	8.74	8.59	8.71	8.61	8.75	8.74975	8.59	8.55975	8.63975	8.57975	8.63	8.71875	8.5
0.005	8.12995	8.0398	8.0998	8.0098	8.11	8.03	7.93995	7.81	8.05	7.98	8.03	8.01	7.92995	7.74995
0% (minimum)	7.86	7.82	8.01	7.79	8.04	7.66	7.69	7.36	7.81	7.77	7.9	7.86	7.68	7.46
Mean	11.3202	11.3118	11.3347	11.3309	11.3378	11.3254	11.3142	11.2997	11.3303	11.325	11.33	11.329	11.3148	11.2969
Std Dev	1.57581	1.57983	1.51798	1.61961	1.53386	1.45541	1.4338	1.53371	1.51882	1.61096	1.54518	1.53276	1.4601	1.56601
Std Err Mean	0.0336116	0.0336974	0.0324003	0.0345694	0.0327169	0.0310437	0.0305825	0.0327136	0.032396	0.0343614	0.0329584	0.0326933	0.0311436	0.0334026
Upper 95% Mean	11.3862	11.3779	11.3982	11.3987	11.4019	11.3863	11.3742	11.3639	11.3939	11.3924	11.3946	11.3931	11.3759	11.3624
Lower 95% Mean	11.2543	11.2457	11.2711	11.2632	11.2736	11.2645	11.2542	11.2356	11.2668	11.2576	11.2654	11.2648	11.2537	11.2314
N	2198	2198	2195	2195	2198	2198	2198	2198	2198	2198	2198	2198	2198	2198

## Sheet: Additional_File_17C
Additional file 17C: the mean value of each genetic features in 14 different conditions for the top 2.5% strongest ones.
SEQ_ID	Primary Locus	Product	ZM4 Control Exp RMG	ZM4 Control Stationary RMG	ZM4 NaCl Exp RMG	ZM4 NaCl Stationary RMG	ZM4 NaAc Exp RMG	ZM4 NaAc Stationary RMG	ZM4 NaAc Exp MM	ZM4 NaAc Stationary MM	AcR NaCl Exp RMG	AcR NaCl Stationary RMG	AcR NaAc Exp RMG	AcR NaAc Stationary RMG	AcR NaAc Exp MM	AcR NaAc Stationary MM
NT01ZM0016	ZMO0016	co-chaperone GrpE	13.93	13.68	13.84	14.79	14.1	14.38	15.51	15.77	13.9	14.88	13.94	15.07	15.5	15.66
NT01ZM0116	ZMO0122	hypothetical protein	13.67	14.67	15.09	15.21	14.95	15.55	15.08	15.09	14.98	15.24	14.64	15.29	15.12	15.09
NT01ZM0180	ZMO0177	glyceraldehyde-3-phosphate dehydrogenase, type I	15.05	15.79	15.03	14.87	15.31	15.32	14.96	14.92	14.88	14.89	15.22	15.02	15.09	15.18
NT01ZM0189	ZMO0184	lipoprotein, putative	15.46	16.12	14.86	14.78	14.72	15.16	15.03	14.34	14.95	15.09	15.02	15	15.2	14.55
NT01ZM0226	ZMO0220	ferredoxin II	15.28	14.85	15.08	15.24	13.98	13.79	14.45	13.91	15.17	15.36	14.54	14.74	13.65	14.01
NT01ZM0247	ZMO0239	ATP synthase F1, alpha subunit	14.69	14.08	14.77	14.68	15.24	15.23	13.99	14.05	14.55	14.62	15.07	15.02	14.1	13.88
NT01ZM0249	ZMO0241	ATP synthase F1, beta subunit	15.16	13.84	15.02	14.95	15.38	15.44	14.86	14.77	14.88	14.82	15.29	15.22	15.02	14.54
NT01ZM0370	ZMO0366	major facilitator family transporter CC0814	15.79	14.43	15.37	15.09	15.44	15.56	15.31	15.71	15.44	15.29	15.46	15.29	15.63	15.84
NT01ZM0371	ZMO0367	glucose-6-phosphate 1-dehydrogenase	14.93	13.58	14.79	14.92	15.18	15.13	14.03	14.55	14.71	15.21	15.17	15.18	14.14	14.31
NT01ZM0372	ZMO0368	phosphogluconate dehydratase	14.59	13.66	14.78	14.72	15.24	15.04	13.83	13.73	14.47	14.68	15.16	15.07	13.98	13.87
NT01ZM0373	ZMO0369	glucokinase	14.44	13.6	14.45	14.65	14.76	14.64	14.16	14.51	14.33	14.94	14.68	14.68	14.18	14.26
NT01ZM0526	ZMO0514	ribosomal protein S7	15.57	14.04	15.14	15.18	15.42	14.81	14.66	14.08	15.13	14.17	15.27	14.3	14.04	13.36
NT01ZM0527	ZMO0515	translation elongation factor G	15.22	14.43	15.06	14.88	15.21	14.61	14.42	13.93	14.92	14.82	15.18	14.64	13.82	13.62
NT01ZM0528	ZMO0516	translation elongation factor Tu	15.72	15.67	15.28	15.06	15.47	15.1	14.89	14.32	15.34	15.06	15.41	15.09	14.56	14.06
NT01ZM0530	ZMO0518	ribosomal protein L4/L1 family	14.96	14.05	15	15.03	15.25	14.69	13.88	14.07	14.88	14.57	15.15	14.56	13.61	14.03
NT01ZM0531	ZMO0519	ribosomal protein L23	14.91	13.76	15.08	15.15	15.35	14.78	13.67	14.08	14.97	14.42	15.22	14.49	13.4	14.28
NT01ZM0535	ZMO0522	ribosomal protein S3	15.01	14.03	15.01	14.9	15.29	14.53	14.22	13.92	14.97	14.66	15.17	14.75	14.19	14.11
NT01ZM0536	ZMO0523	ribosomal protein L16	14.98	13.82	15.06	15.06	15.34	14.77	14.21	13.98	14.98	14.86	15.2	14.85	14.25	14.07
NT01ZM0539	ZMO0526	ribosomal protein L14	15.05	14.05	14.96	14.93	15.2	14.47	14.02	13.6	14.72	14.66	15.09	14.62	14.13	13.73
NT01ZM0541	ZMO0528	LSU ribosomal protein L5P	15.01	13.75	15.03	15.11	15.32	14.58	13.94	13.62	14.9	14.73	15.15	14.6	13.77	13.59
NT01ZM0566	ZMO0550	ribosomal protein S15	15.4	16	15.15	15.07	14.56	14.23	14.99	14.9	15.15	15.24	14.97	14.68	14.71	14.6
NT01ZM0677	ZMO0660	chaperone protein DnaK	14.27	13.58	14.19	14.5	14.56	14.62	14.29	15.06	13.94	14.62	14.33	14.59	14.68	14.93
NT01ZM0684	ZMO0667	ATP synthase F0, A subunit	15.68	14.66	15.35	15.18	15.49	15.62	15.2	15	15.38	15.37	15.44	15.26	15.31	14.52
NT01ZM0685	ZMO0668	FoF1 ATP synthase C chain-related protein	15.83	14.56	15.38	15.18	15.52	15.61	15.2	14.95	15.45	15.33	15.43	15.29	15.52	14.99
NT01ZM0746	ZMO0725	ribosomal protein L11	14.51	14.26	14.54	13.86	14.41	13.92	13.45	13.52	14.41	13.98	14.68	14.34	13.54	13.94
NT01ZM0761	ZMO0740	LEA-like protein	14.13	15.74	14.96	15.18	15.07	15.57	15.57	15.39	14.76	15.32	14.73	15.3	15.68	15.69
NT01ZM0776	ZMO0753	glutaredoxin 3	14.32	14	14.37	15.15	14.45	15.28	15.9	15.91	14	15.08	14.37	15.3	16	16.06
NT01ZM1025	ZMO0989	small heat shock protein	13.97	15.05	14.86	15.14	14.87	15.38	15.9	16	14.68	15.33	14.25	15.28	15.89	16.23
NT01ZM1030	ZMO0994	conserved hypothetical protein	14.86	16	15.33	15.18	14.87	15.01	15.88	15.76	15.47	15.33	14.74	15.23	15.66	15.23
NT01ZM1033	ZMO0997	2-deydro-3-deoxyphosphogluconate aldolase/4-hydroxy-2-oxoglutarate aldolase	14.58	14.94	14.94	15.08	14.76	14.97	14.8	15.11	15.06	15.21	14.54	14.94	14.84	15.02
NT01ZM1181	ZMO1141	ketol-acid reductoisomerase	15.32	15.24	14.95	15.05	14.96	14.75	14.62	14.06	14.98	15.19	14.97	14.9	14.31	13.94
NT01ZM1330	ZMO1279	acyl carrier protein	15.31	15.57	15.27	15.23	14.35	14.71	14.73	14.54	15.31	15.32	15.13	15.19	14.92	14.59
NT01ZM1331	ZMO1280	conserved hypothetical protein	15.02	15.48	15.14	15.24	14.11	14.76	14.39	14.28	15.19	15.28	14.98	15.15	14.59	14.36
NT01ZM1414	ZMO1361	hypothetical protein	15.25	15.18	15.33	15.18	15.49	15.51	14.39	14.54	15.35	15.38	15.41	15.3	14.34	14.43
NT01ZM1415	ZMO1362	hypothetical protein	14.56	14.62	14.97	15.26	15.35	15.24	13.88	14.05	15.08	15.42	15.31	15.29	14.08	13.8
NT01ZM1428	ZMO1373	conserved hypothetical protein	13.47	15.23	14.22	15.12	15.15	15.57	15.76	16.06	13.99	15.31	14.71	15.25	16.08	16.32
NT01ZM1468	ZMO1410	bacterioferritin	13.31	14.76	14.38	15.09	14.25	15.06	14.89	14.64	14.45	15	14.17	15.12	15.02	14.64
NT01ZM1579	ZMO1516	ribosomal protein L35	14.64	15.63	14.58	14.55	14.43	13.81	13.8	13.77	14.4	14.32	14.57	13.87	13.54	13.41
NT01ZM1591	ZMO1531	phosphoribosylformylglycinamidine synthase, purS protein	14.44	14.22	14.38	14.06	13.78	13.52	13.64	13.84	14.69	14.37	14.25	14.16	13.45	13.71
NT01ZM1665	ZMO1596	alcohol dehydrogenase 2	15.36	15.45	15.02	15.13	15.34	15.24	14.82	15.26	14.86	15.18	15.29	15.15	14.95	14.88
NT01ZM1677	ZMO1608	enolase	15.02	14.71	15	15.16	15.27	15.49	14.65	14.92	14.96	15.23	15.19	15.24	14.64	14.66
NT01ZM1678	ZMO1609	hypothetical protein	15.68	15.41	15.41	15.11	15.34	15.53	15.86	15.92	15.49	15.28	15.4	15.27	15.92	16.17
NT01ZM1679	ZMO1610	hypothetical protein	14.99	13.61	14.8	14.62	14.91	14.28	14.88	14.68	14.93	14.87	14.79	14.89	15.18	14.92
NT01ZM1790	ZMO1713	ribosomal protein S21	15.01	14.92	15.09	14.06	15.08	14.35	14.61	14.41	15.14	13.92	15.3	14.72	14.29	14.65
NT01ZM1798	ZMO1719	fructokinase (EC 2.7.1.4)	15.17	15.43	15.03	15.19	14.66	15.43	14.05	15.52	15.08	15.34	14.78	15.32	15.02	15.67
NT01ZM1831	ZMO1751	hypothetical protein	15.49	15.11	15.38	15.14	14.95	15	15.58	15.63	15.48	15.35	15.16	15.11	15.53	15.45
NT01ZM1863	ZMO1779	Antibiotic biosynthesis monooxygenase domain protein	15.72	16.07	15.18	15.1	15.33	15.4	15.25	15.9	15.2	15.28	15.3	15.28	15.71	15.85
NT01ZM1864	ZMO1780	Antibiotic biosynthesis monooxygenase domain protein	14.48	15.68	14.2	15.22	14.86	15.39	14.42	15.21	14.29	15.34	14.66	15.27	15.14	15.23
NT01ZM1888	ZMO1802	hypothetical protein	15.24	14.89	15.44	15.18	15.37	15.34	15.73	15.71	15.55	15.14	15.51	15.26	15.84	16.13
NT01ZM2007	ZMO1906	translation initiation factor IF-3	15.5	14.39	15.16	13.81	14.25	13.43	15.44	15.56	15.27	13.75	14.9	13.46	14.57	15.26
NT01ZM2029	ZMO1928	10 kDa chaperonin (Protein Cpn10) (groES protein)	15.02	14.35	15.07	15.18	15.29	15.06	15.13	15.35	15.03	15.22	15.25	15.29	14.76	15.06
NT01ZM2030	ZMO1929	chaperonin GroEL	15.09	14.85	15.03	14.78	15.23	14.74	14.53	14.75	14.86	14.7	15.2	15.06	14.27	14.05
NT01ZM1950			16.4	16.17	15.63	15.04	15.55	15.38	16.26	16.22	15.63	15.25	15.62	15.25	16.14	16.5
NT01ZM1648			16.38	16.17	15.58	15.07	15.53	15.43	16.26	16.23	15.65	15.19	15.59	15.25	16.13	16.5
NT01ZM1962			16.32	16.18	15.55	15.04	15.56	15.36	16.27	16.23	15.59	15.26	15.61	15.26	16.14	16.49
1059:1-3384			16.04	16.08	15.51	15.05	15.51	15.36	16	15.98	15.58	15.23	15.55	15.22	15.89	16.21
1060:1-1453			15.79	16.08	15.36	15.1	15.43	15.3	15.72	15.72	15.42	15.21	15.38	15.06	15.7	16.01
1104:1-1013			15.14	15.53	15.45	15.16	15.53	15.53	15.12	15.36	15.52	15.34	15.51	15.22	15.3	15.6
